# Supplementary material for: Long non-coding RNAs display higher natural expression variation than protein-coding genes in healthy humans
Source: Genome Biol. 2016 Jan 29;17:14. doi: 10.1186/s13059-016-0873-8 (PMC4731934; doi:10.1186/s13059-016-0873-8)
Supplement: Additional file 3: — Granulocyte de novo lncRNA loci annotation (1,561 loci): BED12 formatted file can be directly uploaded into UCSC browser. Column 5 indicates number of transcripts in the locus. (BED 119 kb) [file 13059_2016_873_MOESM3_ESM.bed]

chr3	194304710	194312082	GRA_denovo_LNC.1	6	+	194304710	194312082	0	1	7372	0
chr3	194207866	194208993	GRA_denovo_LNC.2	1	+	194207866	194208993	0	1	1127	0
chr3	195192101	195237594	GRA_denovo_LNC.3	1	-	195192101	195237594	0	1	45493	0
chr3	194868436	194873573	GRA_denovo_LNC.4	2	+	194868436	194873573	0	1	5137	0
chr3	195622840	195640884	GRA_denovo_LNC.5	1	+	195622840	195640884	0	1	18044	0
chr3	196012492	196014526	GRA_denovo_LNC.6	1	+	196012492	196014526	0	1	2034	0
chr4	53205	210021	GRA_denovo_LNC.7	3	-	53205	210021	0	1	156816	0
chr3	196403338	196419640	GRA_denovo_LNC.8	6	-	196403338	196419640	0	1	16302	0
chr4	1575789	1582224	GRA_denovo_LNC.9	3	-	1575789	1582224	0	1	6435	0
chr4	759029	775615	GRA_denovo_LNC.10	1	-	759029	775615	0	1	16586	0
chr4	1327697	1334027	GRA_denovo_LNC.11	2	-	1327697	1334027	0	1	6330	0
chr4	4050041	4109362	GRA_denovo_LNC.12	1	-	4050041	4109362	0	1	59321	0
chr4	6675671	6677998	GRA_denovo_LNC.13	2	+	6675671	6677998	0	1	2327	0
chr4	6688701	6693072	GRA_denovo_LNC.14	1	-	6688701	6693072	0	1	4371	0
chr4	12125439	12131135	GRA_denovo_LNC.15	1	+	12125439	12131135	0	1	5696	0
chr4	14955988	14994472	GRA_denovo_LNC.16	1	-	14955988	14994472	0	1	38484	0
chr4	15206128	15265082	GRA_denovo_LNC.17	11	-	15206128	15265082	0	1	58954	0
chr4	16237768	16254300	GRA_denovo_LNC.18	1	+	16237768	16254300	0	1	16532	0
chr4	15008165	15015304	GRA_denovo_LNC.19	1	-	15008165	15015304	0	1	7139	0
chr1	167774940	167778301	GRA_denovo_LNC.20	1	+	167774940	167778301	0	1	3361	0
chr4	13593468	13606732	GRA_denovo_LNC.21	1	+	13593468	13606732	0	1	13264	0
chr4	26165813	26277076	GRA_denovo_LNC.22	21	-	26165813	26277076	0	1	111263	0
chr4	37762580	37782681	GRA_denovo_LNC.23	5	+	37762580	37782681	0	1	20101	0
chr4	38596177	38626959	GRA_denovo_LNC.24	9	-	38596177	38626959	0	1	30782	0
chr1	160915931	160966693	GRA_denovo_LNC.25	1	+	160915931	160966693	0	1	50762	0
chr4	15508657	15572485	GRA_denovo_LNC.26	4	-	15508657	15572485	0	1	63828	0
chr4	15546189	15548269	GRA_denovo_LNC.27	1	-	15546189	15548269	0	1	2080	0
chr4	74724898	74739229	GRA_denovo_LNC.28	1	-	74724898	74739229	0	1	14331	0
chr4	75143918	75196283	GRA_denovo_LNC.29	1	-	75143918	75196283	0	1	52365	0
chr1	155531069	155533765	GRA_denovo_LNC.30	1	+	155531069	155533765	0	1	2696	0
chr4	79637223	79675366	GRA_denovo_LNC.31	13	+	79637223	79675366	0	1	38143	0
chr4	77984844	78040485	GRA_denovo_LNC.32	1	+	77984844	78040485	0	1	55641	0
chr4	77892950	77908911	GRA_denovo_LNC.33	1	-	77892950	77908911	0	1	15961	0
chr4	81102430	81119847	GRA_denovo_LNC.34	6	-	81102430	81119847	0	1	17417	0
chr4	74100749	74124750	GRA_denovo_LNC.35	1	+	74100749	74124750	0	1	24001	0
chr4	79549195	79612110	GRA_denovo_LNC.36	13	+	79549195	79612110	0	1	62915	0
chr4	89332686	89378190	GRA_denovo_LNC.37	21	-	89332686	89378190	0	1	45504	0
chr4	88051767	88071579	GRA_denovo_LNC.38	1	-	88051767	88071579	0	1	19812	0
chr4	103699077	103708336	GRA_denovo_LNC.39	1	-	103699077	103708336	0	1	9259	0
chr4	103746150	103760563	GRA_denovo_LNC.40	1	+	103746150	103760563	0	1	14413	0
chr4	105982528	106041158	GRA_denovo_LNC.41	1	+	105982528	106041158	0	1	58630	0
chr4	110351163	110352890	GRA_denovo_LNC.42	1	-	110351163	110352890	0	1	1727	0
chr4	110353099	110354095	GRA_denovo_LNC.43	1	-	110353099	110354095	0	1	996	0
chr4	106058423	106068501	GRA_denovo_LNC.44	6	-	106058423	106068501	0	1	10078	0
chr4	119199878	119200983	GRA_denovo_LNC.45	4	+	119199878	119200983	0	1	1105	0
chr4	120370027	120376013	GRA_denovo_LNC.46	1	-	120370027	120376013	0	1	5986	0
chr4	140321046	140375770	GRA_denovo_LNC.47	5	-	140321046	140375770	0	1	54724	0
chr4	85887419	85929887	GRA_denovo_LNC.48	3	+	85887419	85929887	0	1	42468	0
chr4	153204377	153206776	GRA_denovo_LNC.49	1	-	153204377	153206776	0	1	2399	0
chr4	153021927	153025864	GRA_denovo_LNC.50	1	+	153021927	153025864	0	1	3937	0
chr4	153227921	153231274	GRA_denovo_LNC.51	1	-	153227921	153231274	0	1	3353	0
chr4	148546855	148554780	GRA_denovo_LNC.52	1	-	148546855	148554780	0	1	7925	0
chr4	174285082	174291784	GRA_denovo_LNC.53	2	-	174285082	174291784	0	1	6702	0
chr4	185237390	185238958	GRA_denovo_LNC.54	1	-	185237390	185238958	0	1	1568	0
chr4	185248844	185253748	GRA_denovo_LNC.55	1	-	185248844	185253748	0	1	4904	0
chr4	185448484	185458705	GRA_denovo_LNC.56	1	-	185448484	185458705	0	1	10221	0
chr4	174065870	174090632	GRA_denovo_LNC.57	1	-	174065870	174090632	0	1	24762	0
chr4	174200235	174210653	GRA_denovo_LNC.58	4	-	174200235	174210653	0	1	10418	0
chr4	185814156	185821022	GRA_denovo_LNC.59	11	-	185814156	185821022	0	1	6866	0
chr4	185818319	185884505	GRA_denovo_LNC.60	1	+	185818319	185884505	0	1	66186	0
chr5	269288	271580	GRA_denovo_LNC.61	1	-	269288	271580	0	1	2292	0
chr5	474578	481064	GRA_denovo_LNC.62	2	+	474578	481064	0	1	6486	0
chr4	185388904	185411438	GRA_denovo_LNC.63	2	+	185388904	185411438	0	1	22534	0
chr4	153443824	153499297	GRA_denovo_LNC.64	1	+	153443824	153499297	0	1	55473	0
chr4	153473357	153482691	GRA_denovo_LNC.65	1	-	153473357	153482691	0	1	9334	0
chr4	153601255	153603404	GRA_denovo_LNC.66	9	+	153601255	153603404	0	1	2149	0
chr4	185758833	185776875	GRA_denovo_LNC.67	4	-	185758833	185776875	0	1	18042	0
chr5	10542136	10559790	GRA_denovo_LNC.68	1	+	10542136	10559790	0	1	17654	0
chr1	11719047	11723253	GRA_denovo_LNC.69	1	-	11719047	11723253	0	1	4206	0
chr5	17435828	17444008	GRA_denovo_LNC.70	2	+	17435828	17444008	0	1	8180	0
chr5	32103199	32113120	GRA_denovo_LNC.71	9	-	32103199	32113120	0	1	9921	0
chr5	17444119	17649100	GRA_denovo_LNC.72	3	+	17444119	17649100	0	1	204981	0
chr5	36700743	36725239	GRA_denovo_LNC.73	2	-	36700743	36725239	0	1	24496	0
chr5	17105790	17217566	GRA_denovo_LNC.74	49	-	17105790	17217566	0	1	111776	0
chr1	173353641	173393426	GRA_denovo_LNC.75	1	+	173353641	173393426	0	1	39785	0
chr5	39875182	39948646	GRA_denovo_LNC.76	4	-	39875182	39948646	0	1	73464	0
chr1	173386630	173446337	GRA_denovo_LNC.77	27	-	173386630	173446337	0	1	59707	0
chr5	42973353	43001149	GRA_denovo_LNC.78	7	-	42973353	43001149	0	1	27796	0
chr5	42989677	43001149	GRA_denovo_LNC.79	9	+	42989677	43001149	0	1	11472	0
chr5	43012966	43020209	GRA_denovo_LNC.80	2	-	43012966	43020209	0	1	7243	0
chr5	43039405	43063262	GRA_denovo_LNC.81	8	+	43039405	43063262	0	1	23857	0
chr1	173830970	173837781	GRA_denovo_LNC.82	7	-	173830970	173837781	0	1	6811	0
chr5	53959917	54031510	GRA_denovo_LNC.83	4	+	53959917	54031510	0	1	71593	0
chr5	57803402	57807884	GRA_denovo_LNC.84	1	+	57803402	57807884	0	1	4482	0
chr5	61611923	61647050	GRA_denovo_LNC.85	1	-	61611923	61647050	0	1	35127	0
chr5	65378534	65389763	GRA_denovo_LNC.86	3	+	65378534	65389763	0	1	11229	0
chr5	67725275	67730309	GRA_denovo_LNC.87	1	-	67725275	67730309	0	1	5034	0
chr5	73648882	73720729	GRA_denovo_LNC.88	4	-	73648882	73720729	0	1	71847	0
chr5	74570647	74615503	GRA_denovo_LNC.89	1	-	74570647	74615503	0	1	44856	0
chr5	75015764	75026662	GRA_denovo_LNC.90	1	+	75015764	75026662	0	1	10898	0
chr1	175839844	175899642	GRA_denovo_LNC.91	18	-	175839844	175899642	0	1	59798	0
chr5	76128337	76133445	GRA_denovo_LNC.92	1	-	76128337	76133445	0	1	5108	0
chr5	77278981	77284211	GRA_denovo_LNC.93	1	-	77278981	77284211	0	1	5230	0
chr5	77161047	77204339	GRA_denovo_LNC.94	11	+	77161047	77204339	0	1	43292	0
chr5	77654048	77656214	GRA_denovo_LNC.95	1	-	77654048	77656214	0	1	2166	0
chr5	79551995	79556740	GRA_denovo_LNC.96	1	+	79551995	79556740	0	1	4745	0
chr5	68594794	68612976	GRA_denovo_LNC.97	2	+	68594794	68612976	0	1	18182	0
chr5	79904495	79919770	GRA_denovo_LNC.98	1	-	79904495	79919770	0	1	15275	0
chr5	80534110	80597340	GRA_denovo_LNC.99	3	-	80534110	80597340	0	1	63230	0
chr5	81114014	81139483	GRA_denovo_LNC.100	7	+	81114014	81139483	0	1	25469	0
chr5	79764939	79784044	GRA_denovo_LNC.101	2	-	79764939	79784044	0	1	19105	0
chr5	88446350	88464415	GRA_denovo_LNC.102	1	+	88446350	88464415	0	1	18065	0
chr5	88596410	88598899	GRA_denovo_LNC.103	3	-	88596410	88598899	0	1	2489	0
chr5	90351359	90375011	GRA_denovo_LNC.104	3	-	90351359	90375011	0	1	23652	0
chr5	88712794	88771728	GRA_denovo_LNC.105	33	+	88712794	88771728	0	1	58934	0
chr5	88175347	88243991	GRA_denovo_LNC.106	4	+	88175347	88243991	0	1	68644	0
chr5	79358991	79402455	GRA_denovo_LNC.107	4	-	79358991	79402455	0	1	43464	0
chr5	95170681	95185514	GRA_denovo_LNC.108	1	+	95170681	95185514	0	1	14833	0
chr5	95066509	95067900	GRA_denovo_LNC.109	1	-	95066509	95067900	0	1	1391	0
chr5	100000277	100003052	GRA_denovo_LNC.110	1	-	100000277	100003052	0	1	2775	0
chr5	100125108	100133388	GRA_denovo_LNC.111	1	-	100125108	100133388	0	1	8280	0
chr5	100233481	100280152	GRA_denovo_LNC.112	2	+	100233481	100280152	0	1	46671	0
chr5	98264855	98297389	GRA_denovo_LNC.113	1	+	98264855	98297389	0	1	32534	0
chr5	90428121	90610683	GRA_denovo_LNC.114	28	-	90428121	90610683	0	1	182562	0
chr5	90664150	90745212	GRA_denovo_LNC.115	1	+	90664150	90745212	0	1	81062	0
chr5	112315119	112329678	GRA_denovo_LNC.116	1	-	112315119	112329678	0	1	14559	0
chr1	182118766	182174471	GRA_denovo_LNC.117	6	+	182118766	182174471	0	1	55705	0
chr5	114937438	114961860	GRA_denovo_LNC.118	1	+	114937438	114961860	0	1	24422	0
chr5	119457838	119468725	GRA_denovo_LNC.119	1	-	119457838	119468725	0	1	10887	0
chr5	114523993	114530491	GRA_denovo_LNC.120	1	-	114523993	114530491	0	1	6498	0
chr5	124182602	124184858	GRA_denovo_LNC.121	1	-	124182602	124184858	0	1	2256	0
chr5	126186605	126254614	GRA_denovo_LNC.122	5	+	126186605	126254614	0	1	68009	0
chr5	115781372	115806992	GRA_denovo_LNC.123	1	+	115781372	115806992	0	1	25620	0
chr1	182374608	182386006	GRA_denovo_LNC.124	1	+	182374608	182386006	0	1	11398	0
chr5	130535227	130631015	GRA_denovo_LNC.125	1	-	130535227	130631015	0	1	95788	0
chr5	130597151	130599226	GRA_denovo_LNC.126	1	-	130597151	130599226	0	1	2075	0
chr5	137031443	137039663	GRA_denovo_LNC.127	2	+	137031443	137039663	0	1	8220	0
chr1	182554168	182570044	GRA_denovo_LNC.128	1	+	182554168	182570044	0	1	15876	0
chr5	139773409	139781019	GRA_denovo_LNC.129	1	-	139773409	139781019	0	1	7610	0
chr5	139975352	140014746	GRA_denovo_LNC.130	1	+	139975352	140014746	0	1	39394	0
chr1	180238589	180243304	GRA_denovo_LNC.131	1	-	180238589	180243304	0	1	4715	0
chr5	147715284	147763437	GRA_denovo_LNC.132	2	-	147715284	147763437	0	1	48153	0
chr5	158717398	158723232	GRA_denovo_LNC.133	1	+	158717398	158723232	0	1	5834	0
chr5	157215537	157225656	GRA_denovo_LNC.134	2	+	157215537	157225656	0	1	10119	0
chr5	153770834	153825397	GRA_denovo_LNC.135	11	-	153770834	153825397	0	1	54563	0
chr1	185354749	185389946	GRA_denovo_LNC.136	5	-	185354749	185389946	0	1	35197	0
chr5	156994382	157004943	GRA_denovo_LNC.137	3	+	156994382	157004943	0	1	10561	0
chr1	185388187	185407332	GRA_denovo_LNC.138	1	+	185388187	185407332	0	1	19145	0
chr5	169616184	169648847	GRA_denovo_LNC.139	7	-	169616184	169648847	0	1	32663	0
chr5	169758424	169762430	GRA_denovo_LNC.140	2	+	169758424	169762430	0	1	4006	0
chr5	171221058	171223072	GRA_denovo_LNC.141	2	-	171221058	171223072	0	1	2014	0
chr5	171226380	171269456	GRA_denovo_LNC.142	3	-	171226380	171269456	0	1	43076	0
chr5	171266886	171272048	GRA_denovo_LNC.143	2	+	171266886	171272048	0	1	5162	0
chr5	172190166	172215106	GRA_denovo_LNC.144	5	+	172190166	172215106	0	1	24940	0
chr5	173204814	173220955	GRA_denovo_LNC.145	1	+	173204814	173220955	0	1	16141	0
chr5	169736675	169738764	GRA_denovo_LNC.146	1	-	169736675	169738764	0	1	2089	0
chr1	182719755	182761722	GRA_denovo_LNC.147	10	-	182719755	182761722	0	1	41967	0
chr5	177378329	177380243	GRA_denovo_LNC.148	1	+	177378329	177380243	0	1	1914	0
chr5	177646607	177661864	GRA_denovo_LNC.149	1	+	177646607	177661864	0	1	15257	0
chr5	180250083	180260840	GRA_denovo_LNC.150	5	-	180250083	180260840	0	1	10757	0
chr5	180254963	180265656	GRA_denovo_LNC.151	6	+	180254963	180265656	0	1	10693	0
chr1	186583920	186595786	GRA_denovo_LNC.152	4	+	186583920	186595786	0	1	11866	0
chr1	186622534	186629185	GRA_denovo_LNC.153	2	+	186622534	186629185	0	1	6651	0
chr6	2245988	2284417	GRA_denovo_LNC.154	6	+	2245988	2284417	0	1	38429	0
chr6	2360817	2413796	GRA_denovo_LNC.155	2	+	2360817	2413796	0	1	52979	0
chr6	2772717	2808663	GRA_denovo_LNC.156	4	-	2772717	2808663	0	1	35946	0
chr6	275395	293980	GRA_denovo_LNC.157	7	-	275395	293980	0	1	18585	0
chr1	176181747	176236727	GRA_denovo_LNC.158	2	+	176181747	176236727	0	1	54980	0
chr6	2853866	2881857	GRA_denovo_LNC.159	11	-	2853866	2881857	0	1	27991	0
chr6	6665477	6667342	GRA_denovo_LNC.160	1	-	6665477	6667342	0	1	1865	0
chr6	6369208	6475866	GRA_denovo_LNC.161	1	-	6369208	6475866	0	1	106658	0
chr6	6885903	6900738	GRA_denovo_LNC.162	9	+	6885903	6900738	0	1	14835	0
chr6	7276031	7294913	GRA_denovo_LNC.163	1	+	7276031	7294913	0	1	18882	0
chr6	6680627	6687289	GRA_denovo_LNC.164	2	-	6680627	6687289	0	1	6662	0
chr6	6689515	6750462	GRA_denovo_LNC.165	25	-	6689515	6750462	0	1	60947	0
chr6	6687275	6731441	GRA_denovo_LNC.166	13	+	6687275	6731441	0	1	44166	0
chr6	7695908	7699907	GRA_denovo_LNC.167	1	+	7695908	7699907	0	1	3999	0
chr6	7697370	7701881	GRA_denovo_LNC.168	1	-	7697370	7701881	0	1	4511	0
chr6	13572354	13574392	GRA_denovo_LNC.169	2	-	13572354	13574392	0	1	2038	0
chr1	192879180	192956270	GRA_denovo_LNC.170	3	-	192879180	192956270	0	1	77090	0
chr6	10727368	10757214	GRA_denovo_LNC.171	1	-	10727368	10757214	0	1	29846	0
chr1	192876833	192884894	GRA_denovo_LNC.172	13	+	192876833	192884894	0	1	8061	0
chr1	192905213	192907142	GRA_denovo_LNC.173	1	+	192905213	192907142	0	1	1929	0
chr6	20090113	20094303	GRA_denovo_LNC.174	1	-	20090113	20094303	0	1	4190	0
chr6	24995681	24999039	GRA_denovo_LNC.175	1	+	24995681	24999039	0	1	3358	0
chr6	25013518	25040595	GRA_denovo_LNC.176	2	+	25013518	25040595	0	1	27077	0
chr6	25015243	25023558	GRA_denovo_LNC.177	1	+	25015243	25023558	0	1	8315	0
chr6	24648072	24654455	GRA_denovo_LNC.178	1	+	24648072	24654455	0	1	6383	0
chr6	24689764	24696203	GRA_denovo_LNC.179	1	-	24689764	24696203	0	1	6439	0
chr6	24539272	24544101	GRA_denovo_LNC.180	1	-	24539272	24544101	0	1	4829	0
chr6	26070194	26101035	GRA_denovo_LNC.181	7	-	26070194	26101035	0	1	30841	0
chr6	28046571	28048836	GRA_denovo_LNC.182	3	-	28046571	28048836	0	1	2265	0
chr1	185282055	185347326	GRA_denovo_LNC.183	5	+	185282055	185347326	0	1	65271	0
chr6	28088330	28104742	GRA_denovo_LNC.184	3	-	28088330	28104742	0	1	16412	0
chr6	28862771	28865062	GRA_denovo_LNC.185	1	+	28862771	28865062	0	1	2291	0
chr6	30260301	30264786	GRA_denovo_LNC.186	2	-	30260301	30264786	0	1	4485	0
chr6	30463916	30467709	GRA_denovo_LNC.187	1	+	30463916	30467709	0	1	3793	0
chr6	30473762	30484303	GRA_denovo_LNC.188	2	-	30473762	30484303	0	1	10541	0
chr6	30762853	30798431	GRA_denovo_LNC.189	9	-	30762853	30798431	0	1	35578	0
chr6	30627807	30630785	GRA_denovo_LNC.190	1	+	30627807	30630785	0	1	2978	0
chr6	31159664	31172242	GRA_denovo_LNC.191	1	-	31159664	31172242	0	1	12578	0
chr6	15528570	15560081	GRA_denovo_LNC.192	2	+	15528570	15560081	0	1	31511	0
chr6	31530360	31534344	GRA_denovo_LNC.193	1	-	31530360	31534344	0	1	3984	0
chr6	31350522	31462814	GRA_denovo_LNC.194	5	-	31350522	31462814	0	1	112292	0
chr6	31372034	31478903	GRA_denovo_LNC.195	1	-	31372034	31478903	0	1	106869	0
chr6	26367671	26415444	GRA_denovo_LNC.196	1	-	26367671	26415444	0	1	47773	0
chr6	26486573	26523440	GRA_denovo_LNC.197	5	-	26486573	26523440	0	1	36867	0
chr6	32847531	32850611	GRA_denovo_LNC.198	1	+	32847531	32850611	0	1	3080	0
chr6	32605056	32610160	GRA_denovo_LNC.199	1	-	32605056	32610160	0	1	5104	0
chr6	32861974	32871541	GRA_denovo_LNC.200	4	+	32861974	32871541	0	1	9567	0
chr6	32440796	32498089	GRA_denovo_LNC.201	2	+	32440796	32498089	0	1	57293	0
chr6	32497259	32557592	GRA_denovo_LNC.202	2	+	32497259	32557592	0	1	60333	0
chr6	32448326	32536353	GRA_denovo_LNC.203	1	+	32448326	32536353	0	1	88027	0
chr1	11968128	11974984	GRA_denovo_LNC.204	1	+	11968128	11974984	0	1	6856	0
chr1	200993062	201008182	GRA_denovo_LNC.205	10	+	200993062	201008182	0	1	15120	0
chr6	33176542	33180501	GRA_denovo_LNC.206	1	-	33176542	33180501	0	1	3959	0
chr1	200294966	200356893	GRA_denovo_LNC.207	17	-	200294966	200356893	0	1	61927	0
chr6	34664721	34665406	GRA_denovo_LNC.208	1	+	34664721	34665406	0	1	685	0
chr6	30002689	30030101	GRA_denovo_LNC.209	1	-	30002689	30030101	0	1	27412	0
chr6	34240055	34261327	GRA_denovo_LNC.210	1	+	34240055	34261327	0	1	21272	0
chr6	36205902	36216162	GRA_denovo_LNC.211	26	-	36205902	36216162	0	1	10260	0
chr6	33218058	33222551	GRA_denovo_LNC.212	1	+	33218058	33222551	0	1	4493	0
chr6	41116280	41148018	GRA_denovo_LNC.213	3	+	41116280	41148018	0	1	31738	0
chr6	35887568	35987861	GRA_denovo_LNC.214	9	+	35887568	35987861	0	1	100293	0
chr6	41217828	41227427	GRA_denovo_LNC.215	1	+	41217828	41227427	0	1	9599	0
chr6	36107012	36112926	GRA_denovo_LNC.216	1	-	36107012	36112926	0	1	5914	0
chr6	39825416	39832951	GRA_denovo_LNC.217	1	-	39825416	39832951	0	1	7535	0
chr6	43186129	43190152	GRA_denovo_LNC.218	1	-	43186129	43190152	0	1	4023	0
chr6	43377286	43403644	GRA_denovo_LNC.219	1	-	43377286	43403644	0	1	26358	0
chr6	43421749	43422708	GRA_denovo_LNC.220	1	+	43421749	43422708	0	1	959	0
chr1	202126869	202133243	GRA_denovo_LNC.221	1	+	202126869	202133243	0	1	6374	0
chr6	52441968	52448751	GRA_denovo_LNC.222	3	+	52441968	52448751	0	1	6783	0
chr6	58272182	58287698	GRA_denovo_LNC.223	2	-	58272182	58287698	0	1	15516	0
chr6	52950619	52958546	GRA_denovo_LNC.224	1	-	52950619	52958546	0	1	7927	0
chr6	42420004	42425256	GRA_denovo_LNC.225	7	+	42420004	42425256	0	1	5252	0
chr6	64514952	64533468	GRA_denovo_LNC.226	7	+	64514952	64533468	0	1	18516	0
chr6	72021376	72030443	GRA_denovo_LNC.227	1	+	72021376	72030443	0	1	9067	0
chr6	53046080	53048414	GRA_denovo_LNC.228	1	-	53046080	53048414	0	1	2334	0
chr6	53105247	53130659	GRA_denovo_LNC.229	1	+	53105247	53130659	0	1	25412	0
chr6	86374933	86388460	GRA_denovo_LNC.230	36	-	86374933	86388460	0	1	13527	0
chr6	88112350	88117145	GRA_denovo_LNC.231	1	+	88112350	88117145	0	1	4795	0
chr1	184734793	184744612	GRA_denovo_LNC.232	1	-	184734793	184744612	0	1	9819	0
chr6	88880847	88884146	GRA_denovo_LNC.233	1	-	88880847	88884146	0	1	3299	0
chr6	90793929	90813471	GRA_denovo_LNC.234	1	+	90793929	90813471	0	1	19542	0
chr6	93342844	93433489	GRA_denovo_LNC.235	1	-	93342844	93433489	0	1	90645	0
chr6	88923307	89152639	GRA_denovo_LNC.236	30	-	88923307	89152639	0	1	229332	0
chr6	99873343	99880134	GRA_denovo_LNC.237	1	+	99873343	99880134	0	1	6791	0
chr1	203032025	203047808	GRA_denovo_LNC.238	4	-	203032025	203047808	0	1	15783	0
chr6	109108023	109158283	GRA_denovo_LNC.239	3	+	109108023	109158283	0	1	50260	0
chr6	109702811	109709099	GRA_denovo_LNC.240	1	+	109702811	109709099	0	1	6288	0
chr6	110341122	110361561	GRA_denovo_LNC.241	15	-	110341122	110361561	0	1	20439	0
chr6	110360730	110362697	GRA_denovo_LNC.242	1	+	110360730	110362697	0	1	1967	0
chr6	113745577	113755664	GRA_denovo_LNC.243	6	-	113745577	113755664	0	1	10087	0
chr6	114188520	114194980	GRA_denovo_LNC.244	1	-	114188520	114194980	0	1	6460	0
chr6	109014124	109037720	GRA_denovo_LNC.245	2	+	109014124	109037720	0	1	23596	0
chr6	114188687	114193482	GRA_denovo_LNC.246	1	+	114188687	114193482	0	1	4795	0
chr6	119671085	119694261	GRA_denovo_LNC.247	1	+	119671085	119694261	0	1	23176	0
chr6	111597489	111601143	GRA_denovo_LNC.248	1	+	111597489	111601143	0	1	3654	0
chr6	111803943	111923947	GRA_denovo_LNC.249	17	+	111803943	111923947	0	1	120004	0
chr6	134617280	134619042	GRA_denovo_LNC.250	1	+	134617280	134619042	0	1	1762	0
chr6	134619140	134626289	GRA_denovo_LNC.251	2	+	134619140	134626289	0	1	7149	0
chr6	134673519	134694695	GRA_denovo_LNC.252	7	-	134673519	134694695	0	1	21176	0
chr6	130453403	130465188	GRA_denovo_LNC.253	2	-	130453403	130465188	0	1	11785	0
chr6	111212708	111297972	GRA_denovo_LNC.254	1	-	111212708	111297972	0	1	85264	0
chr6	139014881	139017857	GRA_denovo_LNC.255	1	+	139014881	139017857	0	1	2976	0
chr6	139109483	139115682	GRA_denovo_LNC.256	1	-	139109483	139115682	0	1	6199	0
chr6	138176036	138192692	GRA_denovo_LNC.257	5	-	138176036	138192692	0	1	16656	0
chr6	145203932	145247918	GRA_denovo_LNC.258	2	-	145203932	145247918	0	1	43986	0
chr6	147041749	147092342	GRA_denovo_LNC.259	3	-	147041749	147092342	0	1	50593	0
chr6	149564481	149593086	GRA_denovo_LNC.260	3	-	149564481	149593086	0	1	28605	0
chr6	147161807	147232787	GRA_denovo_LNC.261	10	-	147161807	147232787	0	1	70980	0
chr6	143266429	143283639	GRA_denovo_LNC.262	6	+	143266429	143283639	0	1	17210	0
chr6	151800340	151809721	GRA_denovo_LNC.263	1	+	151800340	151809721	0	1	9381	0
chr6	151719051	151725466	GRA_denovo_LNC.264	1	+	151719051	151725466	0	1	6415	0
chr6	137077564	137086519	GRA_denovo_LNC.265	4	+	137077564	137086519	0	1	8955	0
chr6	137103261	137111755	GRA_denovo_LNC.266	3	+	137103261	137111755	0	1	8494	0
chr6	151815172	151819616	GRA_denovo_LNC.267	1	-	151815172	151819616	0	1	4444	0
chr6	155550785	155557647	GRA_denovo_LNC.268	1	-	155550785	155557647	0	1	6862	0
chr6	159488561	159489231	GRA_denovo_LNC.269	1	+	159488561	159489231	0	1	670	0
chr6	159399829	159431263	GRA_denovo_LNC.270	1	+	159399829	159431263	0	1	31434	0
chr6	159419713	159448287	GRA_denovo_LNC.271	2	+	159419713	159448287	0	1	28574	0
chr6	159484155	159485951	GRA_denovo_LNC.272	1	+	159484155	159485951	0	1	1796	0
chr6	159990745	160084467	GRA_denovo_LNC.273	13	-	159990745	160084467	0	1	93722	0
chr6	160040906	160042579	GRA_denovo_LNC.274	1	+	160040906	160042579	0	1	1673	0
chr6	160125153	160137264	GRA_denovo_LNC.275	1	+	160125153	160137264	0	1	12111	0
chr6	166668093	166673521	GRA_denovo_LNC.276	4	-	166668093	166673521	0	1	5428	0
chr6	147293187	147529169	GRA_denovo_LNC.277	2	-	147293187	147529169	0	1	235982	0
chr6	147723041	147732822	GRA_denovo_LNC.278	1	+	147723041	147732822	0	1	9781	0
chr6	147532117	147643908	GRA_denovo_LNC.279	8	-	147532117	147643908	0	1	111791	0
chr6	170337124	170338939	GRA_denovo_LNC.280	1	-	170337124	170338939	0	1	1815	0
chr6	170163996	170170547	GRA_denovo_LNC.281	1	-	170163996	170170547	0	1	6551	0
chr7	144675	149427	GRA_denovo_LNC.282	3	-	144675	149427	0	1	4752	0
chr7	641706	648161	GRA_denovo_LNC.283	3	+	641706	648161	0	1	6455	0
chr7	1609728	1613242	GRA_denovo_LNC.284	1	+	1609728	1613242	0	1	3514	0
chr7	2476877	2498105	GRA_denovo_LNC.285	5	+	2476877	2498105	0	1	21228	0
chr6	166822675	166837147	GRA_denovo_LNC.286	1	+	166822675	166837147	0	1	14472	0
chr7	5536341	5541665	GRA_denovo_LNC.287	1	+	5536341	5541665	0	1	5324	0
chr7	6544157	6556603	GRA_denovo_LNC.288	2	+	6544157	6556603	0	1	12446	0
chr7	6669277	6718021	GRA_denovo_LNC.289	1	-	6669277	6718021	0	1	48744	0
chr7	7590924	7607257	GRA_denovo_LNC.290	7	-	7590924	7607257	0	1	16333	0
chr7	7310940	7321647	GRA_denovo_LNC.291	1	+	7310940	7321647	0	1	10707	0
chr1	1209423	1214893	GRA_denovo_LNC.292	1	+	1209423	1214893	0	1	5470	0
chr1	10051686	10058163	GRA_denovo_LNC.293	1	-	10051686	10058163	0	1	6477	0
chr7	15276757	15427719	GRA_denovo_LNC.294	31	+	15276757	15427719	0	1	150962	0
chr7	23341023	23349423	GRA_denovo_LNC.295	2	-	23341023	23349423	0	1	8400	0
chr1	204586564	204599283	GRA_denovo_LNC.296	1	+	204586564	204599283	0	1	12719	0
chr7	26625080	26663064	GRA_denovo_LNC.297	5	-	26625080	26663064	0	1	37984	0
chr7	27132678	27139822	GRA_denovo_LNC.298	3	+	27132678	27139822	0	1	7144	0
chr7	35637075	35671180	GRA_denovo_LNC.299	5	-	35637075	35671180	0	1	34105	0
chr7	35792950	35820929	GRA_denovo_LNC.300	1	-	35792950	35820929	0	1	27979	0
chr7	30600868	30634405	GRA_denovo_LNC.301	2	-	30600868	30634405	0	1	33537	0
chr7	36348299	36379391	GRA_denovo_LNC.302	4	+	36348299	36379391	0	1	31092	0
chr7	36778878	36793029	GRA_denovo_LNC.303	1	-	36778878	36793029	0	1	14151	0
chr1	203245554	203256592	GRA_denovo_LNC.304	1	-	203245554	203256592	0	1	11038	0
chr7	38388235	38418196	GRA_denovo_LNC.305	1	+	38388235	38418196	0	1	29961	0
chr7	38397643	38413120	GRA_denovo_LNC.306	1	+	38397643	38413120	0	1	15477	0
chr1	203256788	203289026	GRA_denovo_LNC.307	2	-	203256788	203289026	0	1	32238	0
chr7	30283225	30325717	GRA_denovo_LNC.308	3	-	30283225	30325717	0	1	42492	0
chr1	203237624	203259603	GRA_denovo_LNC.309	6	+	203237624	203259603	0	1	21979	0
chr7	42922786	42929178	GRA_denovo_LNC.310	1	-	42922786	42929178	0	1	6392	0
chr7	37795232	37804768	GRA_denovo_LNC.311	2	-	37795232	37804768	0	1	9536	0
chr7	43980313	43995794	GRA_denovo_LNC.312	1	-	43980313	43995794	0	1	15481	0
chr7	44017348	44037450	GRA_denovo_LNC.313	1	-	44017348	44037450	0	1	20102	0
chr1	208712225	208808825	GRA_denovo_LNC.314	7	+	208712225	208808825	0	1	96600	0
chr7	44613453	44623269	GRA_denovo_LNC.315	1	+	44613453	44623269	0	1	9816	0
chr1	209834711	209897496	GRA_denovo_LNC.316	3	-	209834711	209897496	0	1	62785	0
chr7	45220758	45232443	GRA_denovo_LNC.317	6	-	45220758	45232443	0	1	11685	0
chr7	56435198	56437168	GRA_denovo_LNC.318	3	-	56435198	56437168	0	1	1970	0
chr7	56445481	56448483	GRA_denovo_LNC.319	1	-	56445481	56448483	0	1	3002	0
chr7	45028242	45039679	GRA_denovo_LNC.320	4	-	45028242	45039679	0	1	11437	0
chr7	64166707	64172274	GRA_denovo_LNC.321	1	-	64166707	64172274	0	1	5567	0
chr7	65228257	65236369	GRA_denovo_LNC.322	2	-	65228257	65236369	0	1	8112	0
chr7	66119586	66136259	GRA_denovo_LNC.323	2	+	66119586	66136259	0	1	16673	0
chr7	65955718	65958577	GRA_denovo_LNC.324	1	-	65955718	65958577	0	1	2859	0
chr7	65958666	65960448	GRA_denovo_LNC.325	1	+	65958666	65960448	0	1	1782	0
chr7	66362914	66371398	GRA_denovo_LNC.326	1	+	66362914	66371398	0	1	8484	0
chr7	64348791	64349624	GRA_denovo_LNC.327	1	-	64348791	64349624	0	1	833	0
chr7	66798480	66811320	GRA_denovo_LNC.328	3	+	66798480	66811320	0	1	12840	0
chr7	70225847	70228327	GRA_denovo_LNC.329	1	-	70225847	70228327	0	1	2480	0
chr7	65510152	65547007	GRA_denovo_LNC.330	1	-	65510152	65547007	0	1	36855	0
chr7	66563731	66571472	GRA_denovo_LNC.331	7	-	66563731	66571472	0	1	7741	0
chr1	207970165	208042512	GRA_denovo_LNC.332	28	-	207970165	208042512	0	1	72347	0
chr7	86954708	86974868	GRA_denovo_LNC.333	2	-	86954708	86974868	0	1	20160	0
chr7	77284490	77327622	GRA_denovo_LNC.334	6	-	77284490	77327622	0	1	43132	0
chr1	212551272	212553693	GRA_denovo_LNC.335	1	+	212551272	212553693	0	1	2421	0
chr7	97898670	97900572	GRA_denovo_LNC.336	1	+	97898670	97900572	0	1	1902	0
chr1	212827324	212838848	GRA_denovo_LNC.337	1	-	212827324	212838848	0	1	11524	0
chr7	99673496	99677991	GRA_denovo_LNC.338	1	+	99673496	99677991	0	1	4495	0
chr7	100155023	100166791	GRA_denovo_LNC.339	3	-	100155023	100166791	0	1	11768	0
chr7	90219938	90226039	GRA_denovo_LNC.340	3	-	90219938	90226039	0	1	6101	0
chr1	212434693	212459967	GRA_denovo_LNC.341	1	-	212434693	212459967	0	1	25274	0
chr7	105954516	105983776	GRA_denovo_LNC.342	1	+	105954516	105983776	0	1	29260	0
chr7	106007505	106028856	GRA_denovo_LNC.343	4	+	106007505	106028856	0	1	21351	0
chr7	106056113	106144701	GRA_denovo_LNC.344	1	+	106056113	106144701	0	1	88588	0
chr7	106009287	106071162	GRA_denovo_LNC.345	2	-	106009287	106071162	0	1	61875	0
chr7	106031559	106033880	GRA_denovo_LNC.346	1	+	106031559	106033880	0	1	2321	0
chr7	107789001	107792034	GRA_denovo_LNC.347	2	+	107789001	107792034	0	1	3033	0
chr7	107383299	107387901	GRA_denovo_LNC.348	1	-	107383299	107387901	0	1	4602	0
chr7	123175256	123176374	GRA_denovo_LNC.349	1	+	123175256	123176374	0	1	1118	0
chr7	127861330	127877130	GRA_denovo_LNC.350	12	-	127861330	127877130	0	1	15800	0
chr7	128101386	128104472	GRA_denovo_LNC.351	1	-	128101386	128104472	0	1	3086	0
chr7	128233895	128300634	GRA_denovo_LNC.352	1	-	128233895	128300634	0	1	66739	0
chr7	129244449	129251487	GRA_denovo_LNC.353	1	-	129244449	129251487	0	1	7038	0
chr7	104581399	104642245	GRA_denovo_LNC.354	3	+	104581399	104642245	0	1	60846	0
chr1	221147578	221173493	GRA_denovo_LNC.355	1	-	221147578	221173493	0	1	25915	0
chr7	104618720	104655390	GRA_denovo_LNC.356	2	-	104618720	104655390	0	1	36670	0
chr7	104590562	104594347	GRA_denovo_LNC.357	1	-	104590562	104594347	0	1	3785	0
chr1	221220059	221282161	GRA_denovo_LNC.358	8	+	221220059	221282161	0	1	62102	0
chr7	135665756	135728954	GRA_denovo_LNC.359	2	+	135665756	135728954	0	1	63198	0
chr7	135390797	135395312	GRA_denovo_LNC.360	2	+	135390797	135395312	0	1	4515	0
chr1	222650427	222651053	GRA_denovo_LNC.361	2	-	222650427	222651053	0	1	626	0
chr7	142424719	142425614	GRA_denovo_LNC.362	1	+	142424719	142425614	0	1	895	0
chr1	213028812	213031472	GRA_denovo_LNC.363	1	-	213028812	213031472	0	1	2660	0
chr7	143204481	143226728	GRA_denovo_LNC.364	3	+	143204481	143226728	0	1	22247	0
chr7	143108348	143127488	GRA_denovo_LNC.365	2	+	143108348	143127488	0	1	19140	0
chr7	143183338	143195501	GRA_denovo_LNC.365-2	3	+	143183338	143195501	0	1	12163	0
chr7	130531941	130797135	GRA_denovo_LNC.366	34	-	130531941	130797135	0	1	265194	0
chr7	130993812	131012811	GRA_denovo_LNC.367	4	-	130993812	131012811	0	1	18999	0
chr7	130598229	130606836	GRA_denovo_LNC.368	1	+	130598229	130606836	0	1	8607	0
chr7	149192021	149198493	GRA_denovo_LNC.369	1	+	149192021	149198493	0	1	6472	0
chr7	149918359	149932740	GRA_denovo_LNC.370	1	-	149918359	149932740	0	1	14381	0
chr1	224139133	224141314	GRA_denovo_LNC.371	1	-	224139133	224141314	0	1	2181	0
chr7	148839687	148844383	GRA_denovo_LNC.372	4	-	148839687	148844383	0	1	4696	0
chr7	150139098	150145145	GRA_denovo_LNC.373	2	+	150139098	150145145	0	1	6047	0
chr7	150383209	150390792	GRA_denovo_LNC.374	2	-	150383209	150390792	0	1	7583	0
chr1	8474211	8495012	GRA_denovo_LNC.375	6	+	8474211	8495012	0	1	20801	0
chr1	221005699	221059790	GRA_denovo_LNC.376	3	-	221005699	221059790	0	1	54091	0
chr7	151108705	151112066	GRA_denovo_LNC.377	2	+	151108705	151112066	0	1	3361	0
chr7	152161183	152162483	GRA_denovo_LNC.378	1	+	152161183	152162483	0	1	1300	0
chr7	154795170	154797478	GRA_denovo_LNC.379	2	+	154795170	154797478	0	1	2308	0
chr7	154998492	155000215	GRA_denovo_LNC.380	1	+	154998492	155000215	0	1	1723	0
chr7	156449320	156452070	GRA_denovo_LNC.381	2	-	156449320	156452070	0	1	2750	0
chr7	155080387	155092007	GRA_denovo_LNC.382	1	-	155080387	155092007	0	1	11620	0
chr7	102042054	102073842	GRA_denovo_LNC.383	15	-	102042054	102073842	0	1	31788	0
chr7	157295168	157312276	GRA_denovo_LNC.384	8	+	157295168	157312276	0	1	17108	0
chr8	6545065	6565941	GRA_denovo_LNC.385	1	-	6545065	6565941	0	1	20876	0
chr7	141678392	141679523	GRA_denovo_LNC.386	1	-	141678392	141679523	0	1	1131	0
chr8	6262512	6264080	GRA_denovo_LNC.387	2	-	6262512	6264080	0	1	1568	0
chr8	19643325	19676881	GRA_denovo_LNC.388	1	-	19643325	19676881	0	1	33556	0
chr8	19661088	19683026	GRA_denovo_LNC.389	1	-	19661088	19683026	0	1	21938	0
chr1	225562012	225566862	GRA_denovo_LNC.390	1	-	225562012	225566862	0	1	4850	0
chr8	12051775	12424657	GRA_denovo_LNC.391	11	+	12051775	12424657	0	1	372882	0
chr8	10311816	10349387	GRA_denovo_LNC.392	14	+	10311816	10349387	0	1	37571	0
chr1	225652473	225655462	GRA_denovo_LNC.393	1	-	225652473	225655462	0	1	2989	0
chr8	23422042	23474354	GRA_denovo_LNC.394	1	-	23422042	23474354	0	1	52312	0
chr8	23082282	23088420	GRA_denovo_LNC.395	2	+	23082282	23088420	0	1	6138	0
chr8	29419950	29443583	GRA_denovo_LNC.396	3	+	29419950	29443583	0	1	23633	0
chr8	37757227	37758704	GRA_denovo_LNC.397	1	+	37757227	37758704	0	1	1477	0
chr8	38757255	38759021	GRA_denovo_LNC.398	1	-	38757255	38759021	0	1	1766	0
chr1	8502547	8509617	GRA_denovo_LNC.399	3	+	8502547	8509617	0	1	7070	0
chr8	47752475	47818753	GRA_denovo_LNC.400	2	+	47752475	47818753	0	1	66278	0
chr8	28621243	28627854	GRA_denovo_LNC.401	1	+	28621243	28627854	0	1	6611	0
chr8	57430888	57472247	GRA_denovo_LNC.402	1	-	57430888	57472247	0	1	41359	0
chr8	60031808	60033848	GRA_denovo_LNC.403	1	+	60031808	60033848	0	1	2040	0
chr8	56952140	56966440	GRA_denovo_LNC.404	1	+	56952140	56966440	0	1	14300	0
chr8	65713180	65718210	GRA_denovo_LNC.405	3	-	65713180	65718210	0	1	5030	0
chr8	66840398	66864007	GRA_denovo_LNC.406	14	-	66840398	66864007	0	1	23609	0
chr8	67833775	67837801	GRA_denovo_LNC.407	13	-	67833775	67837801	0	1	4026	0
chr1	226162831	226170699	GRA_denovo_LNC.408	1	+	226162831	226170699	0	1	7868	0
chr8	77911331	77919258	GRA_denovo_LNC.409	1	+	77911331	77919258	0	1	7927	0
chr8	74937889	74945644	GRA_denovo_LNC.410	1	-	74937889	74945644	0	1	7755	0
chr8	68256212	68259258	GRA_denovo_LNC.411	1	+	68256212	68259258	0	1	3046	0
chr8	90729349	90769936	GRA_denovo_LNC.412	17	-	90729349	90769936	0	1	40587	0
chr8	90776189	90783991	GRA_denovo_LNC.413	1	-	90776189	90783991	0	1	7802	0
chr8	92075201	92082694	GRA_denovo_LNC.414	3	-	92075201	92082694	0	1	7493	0
chr8	61866873	61939671	GRA_denovo_LNC.415	2	+	61866873	61939671	0	1	72798	0
chr8	95910350	95918023	GRA_denovo_LNC.416	3	-	95910350	95918023	0	1	7673	0
chr8	96079160	96091336	GRA_denovo_LNC.417	1	-	96079160	96091336	0	1	12176	0
chr8	90895357	90914791	GRA_denovo_LNC.418	1	-	90895357	90914791	0	1	19434	0
chr8	101229047	101234154	GRA_denovo_LNC.419	1	-	101229047	101234154	0	1	5107	0
chr8	103990805	104020640	GRA_denovo_LNC.420	7	+	103990805	104020640	0	1	29835	0
chr8	117661032	117671231	GRA_denovo_LNC.421	3	+	117661032	117671231	0	1	10199	0
chr8	123886086	123914034	GRA_denovo_LNC.422	2	-	123886086	123914034	0	1	27948	0
chr8	125310079	125314395	GRA_denovo_LNC.423	1	-	125310079	125314395	0	1	4316	0
chr8	125204375	125269498	GRA_denovo_LNC.424	3	-	125204375	125269498	0	1	65123	0
chr8	125471094	125472624	GRA_denovo_LNC.425	1	-	125471094	125472624	0	1	1530	0
chr1	224624909	224639960	GRA_denovo_LNC.426	1	-	224624909	224639960	0	1	15051	0
chr8	126953423	126963866	GRA_denovo_LNC.427	2	-	126953423	126963866	0	1	10443	0
chr8	128902842	128944908	GRA_denovo_LNC.428	1	+	128902842	128944908	0	1	42066	0
chr8	129108770	129113470	GRA_denovo_LNC.429	1	+	129108770	129113470	0	1	4700	0
chr8	127565246	127630725	GRA_denovo_LNC.430	3	+	127565246	127630725	0	1	65479	0
chr8	103244098	103274300	GRA_denovo_LNC.431	6	+	103244098	103274300	0	1	30202	0
chr8	134156467	134179210	GRA_denovo_LNC.432	5	+	134156467	134179210	0	1	22743	0
chr8	134032129	134037272	GRA_denovo_LNC.433	1	-	134032129	134037272	0	1	5143	0
chr8	142094537	142096175	GRA_denovo_LNC.434	1	+	142094537	142096175	0	1	1638	0
chr8	142097068	142108852	GRA_denovo_LNC.435	7	-	142097068	142108852	0	1	11784	0
chr8	142336793	142339865	GRA_denovo_LNC.436	1	+	142336793	142339865	0	1	3072	0
chr8	142344304	142354713	GRA_denovo_LNC.437	1	+	142344304	142354713	0	1	10409	0
chr8	141513059	141523171	GRA_denovo_LNC.438	1	-	141513059	141523171	0	1	10112	0
chr8	144362373	144363851	GRA_denovo_LNC.439	2	-	144362373	144363851	0	1	1478	0
chr8	131218614	131286675	GRA_denovo_LNC.440	7	+	131218614	131286675	0	1	68061	0
chr1	228594884	228601677	GRA_denovo_LNC.441	1	+	228594884	228601677	0	1	6793	0
chr1	228596926	228598660	GRA_denovo_LNC.442	1	+	228596926	228598660	0	1	1734	0
chr8	145721751	145727501	GRA_denovo_LNC.443	1	-	145721751	145727501	0	1	5750	0
chr9	5577002	5604941	GRA_denovo_LNC.444	2	-	5577002	5604941	0	1	27939	0
chr9	19112884	19121170	GRA_denovo_LNC.445	1	+	19112884	19121170	0	1	8286	0
chr9	27585851	27591266	GRA_denovo_LNC.446	1	-	27585851	27591266	0	1	5415	0
chr9	27684269	27690675	GRA_denovo_LNC.447	1	-	27684269	27690675	0	1	6406	0
chr9	33079793	33084750	GRA_denovo_LNC.448	2	-	33079793	33084750	0	1	4957	0
chr9	34985891	35041865	GRA_denovo_LNC.449	4	-	34985891	35041865	0	1	55974	0
chr9	37079871	37091650	GRA_denovo_LNC.450	5	+	37079871	37091650	0	1	11779	0
chr9	34665367	34682314	GRA_denovo_LNC.451	2	+	34665367	34682314	0	1	16947	0
chr1	230670233	230692345	GRA_denovo_LNC.452	22	-	230670233	230692345	0	1	22112	0
chr9	43514805	43583443	GRA_denovo_LNC.453	4	-	43514805	43583443	0	1	68638	0
chr9	68397649	68408071	GRA_denovo_LNC.454	3	-	68397649	68408071	0	1	10422	0
chr9	70497751	70506426	GRA_denovo_LNC.455	2	-	70497751	70506426	0	1	8675	0
chr9	71240553	71259349	GRA_denovo_LNC.456	6	+	71240553	71259349	0	1	18796	0
chr9	66454657	66688119	GRA_denovo_LNC.457	19	+	66454657	66688119	0	1	233462	0
chr9	74920187	74980540	GRA_denovo_LNC.458	1	+	74920187	74980540	0	1	60353	0
chr9	71161779	71220592	GRA_denovo_LNC.459	9	+	71161779	71220592	0	1	58813	0
chr9	71158480	71162628	GRA_denovo_LNC.460	13	-	71158480	71162628	0	1	4148	0
chr9	71519825	71590952	GRA_denovo_LNC.461	9	-	71519825	71590952	0	1	71127	0
chr1	15729133	15736073	GRA_denovo_LNC.462	2	-	15729133	15736073	0	1	6940	0
chr1	231653388	231665105	GRA_denovo_LNC.463	2	-	231653388	231665105	0	1	11717	0
chr9	80560894	80567255	GRA_denovo_LNC.464	1	+	80560894	80567255	0	1	6361	0
chr9	38976470	39086847	GRA_denovo_LNC.465	1	+	38976470	39086847	0	1	110377	0
chr9	88420195	88421272	GRA_denovo_LNC.466	1	+	88420195	88421272	0	1	1077	0
chr9	92271414	92334666	GRA_denovo_LNC.467	11	+	92271414	92334666	0	1	63252	0
chr9	92284225	92285968	GRA_denovo_LNC.468	1	-	92284225	92285968	0	1	1743	0
chr9	92141678	92172336	GRA_denovo_LNC.469	18	+	92141678	92172336	0	1	30658	0
chr1	231494861	231516448	GRA_denovo_LNC.470	1	+	231494861	231516448	0	1	21587	0
chr9	95538002	95560562	GRA_denovo_LNC.471	4	+	95538002	95560562	0	1	22560	0
chr9	95432551	95436795	GRA_denovo_LNC.472	1	+	95432551	95436795	0	1	4244	0
chr9	96928349	96963187	GRA_denovo_LNC.473	9	+	96928349	96963187	0	1	34838	0
chr9	88156000	88169622	GRA_denovo_LNC.474	1	+	88156000	88169622	0	1	13622	0
chr9	99706564	99711198	GRA_denovo_LNC.475	1	+	99706564	99711198	0	1	4634	0
chr9	105966671	105968697	GRA_denovo_LNC.476	1	+	105966671	105968697	0	1	2026	0
chr9	107536801	107537826	GRA_denovo_LNC.477	1	-	107536801	107537826	0	1	1025	0
chr9	107752429	107754106	GRA_denovo_LNC.478	1	-	107752429	107754106	0	1	1677	0
chr9	100634565	100644490	GRA_denovo_LNC.479	1	+	100634565	100644490	0	1	9925	0
chr9	107512856	107516297	GRA_denovo_LNC.480	1	-	107512856	107516297	0	1	3441	0
chr9	107782955	107829210	GRA_denovo_LNC.481	5	-	107782955	107829210	0	1	46255	0
chr9	113006118	113036991	GRA_denovo_LNC.482	1	+	113006118	113036991	0	1	30873	0
chr9	114586045	114615191	GRA_denovo_LNC.483	1	-	114586045	114615191	0	1	29146	0
chr9	114532764	114576084	GRA_denovo_LNC.484	6	+	114532764	114576084	0	1	43320	0
chr1	234508606	234509832	GRA_denovo_LNC.485	1	-	234508606	234509832	0	1	1226	0
chr9	114421552	114432671	GRA_denovo_LNC.486	1	-	114421552	114432671	0	1	11119	0
chr9	114456960	114527243	GRA_denovo_LNC.487	5	+	114456960	114527243	0	1	70283	0
chr9	107688827	107701337	GRA_denovo_LNC.488	2	+	107688827	107701337	0	1	12510	0
chr9	117034547	117053593	GRA_denovo_LNC.489	3	-	117034547	117053593	0	1	19046	0
chr9	117071935	117082400	GRA_denovo_LNC.490	1	-	117071935	117082400	0	1	10465	0
chr9	116327794	116360013	GRA_denovo_LNC.491	1	-	116327794	116360013	0	1	32219	0
chr9	120610345	120639657	GRA_denovo_LNC.492	3	+	120610345	120639657	0	1	29312	0
chr9	123604939	123620548	GRA_denovo_LNC.493	14	+	123604939	123620548	0	1	15609	0
chr9	125693775	125702671	GRA_denovo_LNC.494	1	+	125693775	125702671	0	1	8896	0
chr9	123200655	123206021	GRA_denovo_LNC.495	1	+	123200655	123206021	0	1	5366	0
chr9	126895789	126985453	GRA_denovo_LNC.496	10	-	126895789	126985453	0	1	89664	0
chr9	130580834	130582689	GRA_denovo_LNC.497	1	+	130580834	130582689	0	1	1855	0
chr9	130239899	130265930	GRA_denovo_LNC.498	1	-	130239899	130265930	0	1	26031	0
chr9	130874994	130882076	GRA_denovo_LNC.499	1	-	130874994	130882076	0	1	7082	0
chr9	131486715	131496052	GRA_denovo_LNC.500	1	+	131486715	131496052	0	1	9337	0
chr9	132250798	132337109	GRA_denovo_LNC.501	28	+	132250798	132337109	0	1	86311	0
chr9	132044666	132054398	GRA_denovo_LNC.502	6	+	132044666	132054398	0	1	9732	0
chr9	132091853	132121862	GRA_denovo_LNC.502-2	19	+	132091853	132121862	0	1	30009	0
chr9	131301513	131315528	GRA_denovo_LNC.503	2	-	131301513	131315528	0	1	14015	0
chr9	134128216	134145954	GRA_denovo_LNC.504	1	+	134128216	134145954	0	1	17738	0
chr9	134103441	134128423	GRA_denovo_LNC.505	5	-	134103441	134128423	0	1	24982	0
chr9	134084746	134093541	GRA_denovo_LNC.506	2	-	134084746	134093541	0	1	8795	0
chr1	234986838	235116601	GRA_denovo_LNC.507	47	-	234986838	235116601	0	1	129763	0
chr9	137828147	137831740	GRA_denovo_LNC.508	2	+	137828147	137831740	0	1	3593	0
chr9	137833773	137841343	GRA_denovo_LNC.509	2	+	137833773	137841343	0	1	7570	0
chr9	137793600	137806178	GRA_denovo_LNC.510	1	+	137793600	137806178	0	1	12578	0
chr9	138673833	138674877	GRA_denovo_LNC.511	1	-	138673833	138674877	0	1	1044	0
chr1	235087320	235245354	GRA_denovo_LNC.512	1	+	235087320	235245354	0	1	158034	0
chr9	137367460	137376051	GRA_denovo_LNC.513	5	+	137367460	137376051	0	1	8591	0
chr9	134462962	134474250	GRA_denovo_LNC.514	1	+	134462962	134474250	0	1	11288	0
chr9	139570852	139576667	GRA_denovo_LNC.515	1	+	139570852	139576667	0	1	5815	0
chr9	139506179	139521060	GRA_denovo_LNC.516	23	-	139506179	139521060	0	1	14881	0
chr9	139513382	139521062	GRA_denovo_LNC.517	1	+	139513382	139521062	0	1	7680	0
chr9	139618036	139622625	GRA_denovo_LNC.518	7	-	139618036	139622625	0	1	4589	0
chr9	139953248	139959130	GRA_denovo_LNC.519	1	+	139953248	139959130	0	1	5882	0
chr9	139700215	139702278	GRA_denovo_LNC.520	1	-	139700215	139702278	0	1	2063	0
chr9	139803574	139831110	GRA_denovo_LNC.521	1	-	139803574	139831110	0	1	27536	0
chr9	138799788	138805735	GRA_denovo_LNC.522	1	+	138799788	138805735	0	1	5947	0
chr9	140193085	140194934	GRA_denovo_LNC.523	1	+	140193085	140194934	0	1	1849	0
chr1	239866716	239882421	GRA_denovo_LNC.524	2	-	239866716	239882421	0	1	15705	0
chr9	141082764	141088351	GRA_denovo_LNC.525	1	+	141082764	141088351	0	1	5587	0
chr1	243240147	243254858	GRA_denovo_LNC.526	1	-	243240147	243254858	0	1	14711	0
chrX	9691729	9709067	GRA_denovo_LNC.527	3	+	9691729	9709067	0	1	17338	0
chr9	139440618	139456740	GRA_denovo_LNC.528	16	+	139440618	139456740	0	1	16122	0
chrX	7156425	7170469	GRA_denovo_LNC.529	1	-	7156425	7170469	0	1	14044	0
chrX	13066114	13109425	GRA_denovo_LNC.530	2	+	13066114	13109425	0	1	43311	0
chrX	14891809	14918154	GRA_denovo_LNC.531	3	-	14891809	14918154	0	1	26345	0
chr1	244208227	244212112	GRA_denovo_LNC.532	1	-	244208227	244212112	0	1	3885	0
chrX	10113909	10125527	GRA_denovo_LNC.533	1	-	10113909	10125527	0	1	11618	0
chrX	23790210	23806924	GRA_denovo_LNC.534	3	-	23790210	23806924	0	1	16714	0
chrX	24466312	24489651	GRA_denovo_LNC.535	2	-	24466312	24489651	0	1	23339	0
chrX	38730018	38762539	GRA_denovo_LNC.536	2	+	38730018	38762539	0	1	32521	0
chrX	19001971	19102611	GRA_denovo_LNC.537	4	+	19001971	19102611	0	1	100640	0
chrX	30712522	30719245	GRA_denovo_LNC.538	1	-	30712522	30719245	0	1	6723	0
chr1	244376804	244488743	GRA_denovo_LNC.539	17	-	244376804	244488743	0	1	111939	0
chrX	40594042	40598738	GRA_denovo_LNC.540	1	+	40594042	40598738	0	1	4696	0
chrX	41091201	41112770	GRA_denovo_LNC.541	1	-	41091201	41112770	0	1	21569	0
chr1	244387604	244392693	GRA_denovo_LNC.542	1	+	244387604	244392693	0	1	5089	0
chrX	47480586	47501022	GRA_denovo_LNC.543	4	+	47480586	47501022	0	1	20436	0
chrX	46404820	46407927	GRA_denovo_LNC.544	1	+	46404820	46407927	0	1	3107	0
chrX	48462210	48484763	GRA_denovo_LNC.545	1	-	48462210	48484763	0	1	22553	0
chrX	48547121	48600436	GRA_denovo_LNC.546	1	-	48547121	48600436	0	1	53315	0
chrX	53388486	53393987	GRA_denovo_LNC.547	1	-	53388486	53393987	0	1	5501	0
chrX	48767095	48782397	GRA_denovo_LNC.548	1	+	48767095	48782397	0	1	15302	0
chrX	65218326	65221258	GRA_denovo_LNC.549	1	+	65218326	65221258	0	1	2932	0
chr1	232180921	232193342	GRA_denovo_LNC.550	1	+	232180921	232193342	0	1	12421	0
chrX	65232230	65245785	GRA_denovo_LNC.551	21	+	65232230	65245785	0	1	13555	0
chrX	70403253	70418052	GRA_denovo_LNC.552	2	-	70403253	70418052	0	1	14799	0
chrX	73040505	73072374	GRA_denovo_LNC.553	16	-	73040505	73072374	0	1	31869	0
chrX	73423664	73513375	GRA_denovo_LNC.554	15	-	73423664	73513375	0	1	89711	0
chrX	73424357	73443153	GRA_denovo_LNC.555	1	-	73424357	73443153	0	1	18796	0
chrX	73163843	73220329	GRA_denovo_LNC.556	4	+	73163843	73220329	0	1	56486	0
chrX	80065624	80068270	GRA_denovo_LNC.557	1	+	80065624	80068270	0	1	2646	0
chrX	80097574	80102011	GRA_denovo_LNC.558	1	+	80097574	80102011	0	1	4437	0
chrX	106884779	106891478	GRA_denovo_LNC.559	1	-	106884779	106891478	0	1	6699	0
chrX	117852538	117859156	GRA_denovo_LNC.560	1	-	117852538	117859156	0	1	6618	0
chrX	109553488	109556752	GRA_denovo_LNC.561	1	+	109553488	109556752	0	1	3264	0
chr1	247349175	247364757	GRA_denovo_LNC.562	1	+	247349175	247364757	0	1	15582	0
chrX	118941479	118957003	GRA_denovo_LNC.563	1	-	118941479	118957003	0	1	15524	0
chrX	119123438	119128410	GRA_denovo_LNC.564	3	+	119123438	119128410	0	1	4972	0
chrX	123040874	123047653	GRA_denovo_LNC.565	1	-	123040874	123047653	0	1	6779	0
chrX	129283206	129285922	GRA_denovo_LNC.566	1	+	129283206	129285922	0	1	2716	0
chrX	135886495	135898014	GRA_denovo_LNC.567	2	-	135886495	135898014	0	1	11519	0
chrX	137793050	137800627	GRA_denovo_LNC.568	1	+	137793050	137800627	0	1	7577	0
chrX	149101735	149185007	GRA_denovo_LNC.569	25	+	149101735	149185007	0	1	83272	0
chrX	117572451	117638027	GRA_denovo_LNC.570	1	-	117572451	117638027	0	1	65576	0
chrX	153746255	153751237	GRA_denovo_LNC.571	1	-	153746255	153751237	0	1	4982	0
chrX	153618940	153629285	GRA_denovo_LNC.572	1	-	153618940	153629285	0	1	10345	0
chrX	153562244	153570526	GRA_denovo_LNC.573	2	-	153562244	153570526	0	1	8282	0
chrY	13317549	13370660	GRA_denovo_LNC.574	1	-	13317549	13370660	0	1	53111	0
chrY	13412070	13421100	GRA_denovo_LNC.575	1	+	13412070	13421100	0	1	9030	0
chrY	21034396	21041060	GRA_denovo_LNC.576	1	-	21034396	21041060	0	1	6664	0
chrY	2870888	3009220	GRA_denovo_LNC.577	6	+	2870888	3009220	0	1	138332	0
chrY	14774204	14801289	GRA_denovo_LNC.578	1	+	14774204	14801289	0	1	27085	0
chrY	23363718	23366971	GRA_denovo_LNC.579	1	+	23363718	23366971	0	1	3253	0
chr10	3509734	3544128	GRA_denovo_LNC.580	6	+	3509734	3544128	0	1	34394	0
chr10	5306240	5313195	GRA_denovo_LNC.581	1	-	5306240	5313195	0	1	6955	0
chr10	5985238	5987912	GRA_denovo_LNC.582	2	-	5985238	5987912	0	1	2674	0
chr10	6622425	6630703	GRA_denovo_LNC.583	4	+	6622425	6630703	0	1	8278	0
chr1	248902802	249120913	GRA_denovo_LNC.584	2	+	248902802	249120913	0	1	218111	0
chr10	6667896	6670151	GRA_denovo_LNC.585	1	+	6667896	6670151	0	1	2255	0
chr10	7194368	7197917	GRA_denovo_LNC.586	1	-	7194368	7197917	0	1	3549	0
chr10	6875637	7167591	GRA_denovo_LNC.587	1	-	6875637	7167591	0	1	291954	0
chr10	7225982	7231991	GRA_denovo_LNC.588	1	+	7225982	7231991	0	1	6009	0
chr10	17248930	17280362	GRA_denovo_LNC.589	5	-	17248930	17280362	0	1	31432	0
chr1	17214884	17216168	GRA_denovo_LNC.590	3	-	17214884	17216168	0	1	1284	0
chr10	12294415	12343339	GRA_denovo_LNC.591	1	-	12294415	12343339	0	1	48924	0
chr10	12296618	12338277	GRA_denovo_LNC.592	1	-	12296618	12338277	0	1	41659	0
chr10	6527954	6570180	GRA_denovo_LNC.593	1	+	6527954	6570180	0	1	42226	0
chr10	26874178	26883228	GRA_denovo_LNC.594	1	+	26874178	26883228	0	1	9050	0
chr10	28592497	28595165	GRA_denovo_LNC.595	1	+	28592497	28595165	0	1	2668	0
chr10	27468607	27473591	GRA_denovo_LNC.596	1	-	27468607	27473591	0	1	4984	0
chr10	30720846	30729665	GRA_denovo_LNC.597	1	-	30720846	30729665	0	1	8819	0
chr10	28811684	28823009	GRA_denovo_LNC.598	7	-	28811684	28823009	0	1	11325	0
chr10	31884376	31890008	GRA_denovo_LNC.599	1	+	31884376	31890008	0	1	5632	0
chr10	33362465	33405711	GRA_denovo_LNC.600	1	-	33362465	33405711	0	1	43246	0
chr10	31596822	31609316	GRA_denovo_LNC.601	6	-	31596822	31609316	0	1	12494	0
chr10	31734298	31775459	GRA_denovo_LNC.602	1	-	31734298	31775459	0	1	41161	0
chr10	35603213	35625334	GRA_denovo_LNC.603	5	-	35603213	35625334	0	1	22121	0
chr10	31094404	31097306	GRA_denovo_LNC.604	1	-	31094404	31097306	0	1	2902	0
chr10	43133759	43140918	GRA_denovo_LNC.605	1	+	43133759	43140918	0	1	7159	0
chr10	45444595	45452482	GRA_denovo_LNC.606	1	-	45444595	45452482	0	1	7887	0
chr10	43880708	43902952	GRA_denovo_LNC.607	1	+	43880708	43902952	0	1	22244	0
chr10	43976872	44020676	GRA_denovo_LNC.608	1	-	43976872	44020676	0	1	43804	0
chr10	65226544	65229461	GRA_denovo_LNC.609	2	-	65226544	65229461	0	1	2917	0
chr10	52375356	52421739	GRA_denovo_LNC.610	10	+	52375356	52421739	0	1	46383	0
chr10	70766645	70769741	GRA_denovo_LNC.611	1	-	70766645	70769741	0	1	3096	0
chr10	70751151	70809902	GRA_denovo_LNC.612	2	-	70751151	70809902	0	1	58751	0
chr10	75462528	75473311	GRA_denovo_LNC.613	3	-	75462528	75473311	0	1	10783	0
chr10	75254593	75268323	GRA_denovo_LNC.614	6	+	75254593	75268323	0	1	13730	0
chr10	77191394	77198256	GRA_denovo_LNC.615	1	+	77191394	77198256	0	1	6862	0
chr10	77271565	77302952	GRA_denovo_LNC.616	1	+	77271565	77302952	0	1	31387	0
chr10	80703169	80709171	GRA_denovo_LNC.617	1	-	80703169	80709171	0	1	6002	0
chr10	81432402	81439999	GRA_denovo_LNC.618	1	+	81432402	81439999	0	1	7597	0
chr10	81446034	81594400	GRA_denovo_LNC.619	20	-	81446034	81594400	0	1	148366	0
chr10	88965179	88966366	GRA_denovo_LNC.620	1	+	88965179	88966366	0	1	1187	0
chr10	90787086	90795737	GRA_denovo_LNC.621	1	+	90787086	90795737	0	1	8651	0
chr10	90805496	90811621	GRA_denovo_LNC.622	2	+	90805496	90811621	0	1	6125	0
chr10	89809310	89865027	GRA_denovo_LNC.623	41	-	89809310	89865027	0	1	55717	0
chr10	94406525	94455409	GRA_denovo_LNC.624	1	-	94406525	94455409	0	1	48884	0
chr1	16917628	16921019	GRA_denovo_LNC.625	1	+	16917628	16921019	0	1	3391	0
chr10	97849022	97849976	GRA_denovo_LNC.626	1	-	97849022	97849976	0	1	954	0
chr10	97879196	97889002	GRA_denovo_LNC.627	1	+	97879196	97889002	0	1	9806	0
chr10	99419782	99435830	GRA_denovo_LNC.628	1	-	99419782	99435830	0	1	16048	0
chr10	100014816	100017688	GRA_denovo_LNC.629	1	+	100014816	100017688	0	1	2872	0
chr10	100204128	100213437	GRA_denovo_LNC.630	1	+	100204128	100213437	0	1	9309	0
chr10	104209598	104216146	GRA_denovo_LNC.631	7	+	104209598	104216146	0	1	6548	0
chr10	74766254	74771037	GRA_denovo_LNC.632	1	+	74766254	74771037	0	1	4783	0
chr10	106111120	106117429	GRA_denovo_LNC.633	4	-	106111120	106117429	0	1	6309	0
chr10	112035124	112036710	GRA_denovo_LNC.634	1	-	112035124	112036710	0	1	1586	0
chr1	22350875	22357705	GRA_denovo_LNC.635	1	-	22350875	22357705	0	1	6830	0
chr1	22351717	22357717	GRA_denovo_LNC.636	7	+	22351717	22357717	0	1	6000	0
chr1	22417977	22419363	GRA_denovo_LNC.637	1	-	22417977	22419363	0	1	1386	0
chr10	134823014	134832454	GRA_denovo_LNC.638	2	+	134823014	134832454	0	1	9440	0
chr10	129845651	129864199	GRA_denovo_LNC.639	3	-	129845651	129864199	0	1	18548	0
chr10	99002623	99052060	GRA_denovo_LNC.640	1	+	99002623	99052060	0	1	49437	0
chr11	324008	333584	GRA_denovo_LNC.641	6	+	324008	333584	0	1	9576	0
chr10	99086576	99103133	GRA_denovo_LNC.642	1	+	99086576	99103133	0	1	16557	0
chr1	21607645	21627705	GRA_denovo_LNC.643	1	+	21607645	21627705	0	1	20060	0
chr11	1014731	1018558	GRA_denovo_LNC.644	4	+	1014731	1018558	0	1	3827	0
chr10	135105852	135116198	GRA_denovo_LNC.645	1	+	135105852	135116198	0	1	10346	0
chr11	966821	1009216	GRA_denovo_LNC.646	1	-	966821	1009216	0	1	42395	0
chr1	1535699	1544348	GRA_denovo_LNC.647	8	+	1535699	1544348	0	1	8649	0
chr11	3249330	3257837	GRA_denovo_LNC.648	4	+	3249330	3257837	0	1	8507	0
chr11	3163226	3164566	GRA_denovo_LNC.649	1	+	3163226	3164566	0	1	1340	0
chr11	1867796	1870727	GRA_denovo_LNC.650	1	-	1867796	1870727	0	1	2931	0
chr11	6061502	6086319	GRA_denovo_LNC.651	2	+	6061502	6086319	0	1	24817	0
chr11	6718665	6730697	GRA_denovo_LNC.652	2	-	6718665	6730697	0	1	12032	0
chr11	7451784	7534882	GRA_denovo_LNC.653	14	-	7451784	7534882	0	1	83098	0
chr1	19536851	19568172	GRA_denovo_LNC.654	2	+	19536851	19568172	0	1	31321	0
chr11	3875586	3877655	GRA_denovo_LNC.655	1	-	3875586	3877655	0	1	2069	0
chr11	8985595	9001064	GRA_denovo_LNC.656	3	+	8985595	9001064	0	1	15469	0
chr11	7686972	7689602	GRA_denovo_LNC.657	1	+	7686972	7689602	0	1	2630	0
chr11	10678908	10683598	GRA_denovo_LNC.658	1	+	10678908	10683598	0	1	4690	0
chr11	10649522	10673871	GRA_denovo_LNC.659	2	+	10649522	10673871	0	1	24349	0
chr11	10873711	10900810	GRA_denovo_LNC.660	2	+	10873711	10900810	0	1	27099	0
chr11	12951828	13011103	GRA_denovo_LNC.661	8	-	12951828	13011103	0	1	59275	0
chr11	15448612	15487789	GRA_denovo_LNC.662	5	-	15448612	15487789	0	1	39177	0
chr11	15659704	15665734	GRA_denovo_LNC.663	1	+	15659704	15665734	0	1	6030	0
chr11	10561382	10627939	GRA_denovo_LNC.664	3	+	10561382	10627939	0	1	66557	0
chr11	15724567	15726905	GRA_denovo_LNC.665	2	+	15724567	15726905	0	1	2338	0
chr11	6562165	6569634	GRA_denovo_LNC.666	1	-	6562165	6569634	0	1	7469	0
chr11	15539778	15541672	GRA_denovo_LNC.667	1	-	15539778	15541672	0	1	1894	0
chr11	15593215	15647373	GRA_denovo_LNC.668	45	-	15593215	15647373	0	1	54158	0
chr11	15583595	15619103	GRA_denovo_LNC.669	1	+	15583595	15619103	0	1	35508	0
chr11	13371487	13379104	GRA_denovo_LNC.670	1	-	13371487	13379104	0	1	7617	0
chr11	32119896	32127085	GRA_denovo_LNC.671	1	-	32119896	32127085	0	1	7189	0
chr11	10317756	10328948	GRA_denovo_LNC.672	3	-	10317756	10328948	0	1	11192	0
chr1	24859883	24864836	GRA_denovo_LNC.673	1	-	24859883	24864836	0	1	4953	0
chr11	58989164	58993841	GRA_denovo_LNC.674	1	+	58989164	58993841	0	1	4677	0
chr11	60674143	60678677	GRA_denovo_LNC.675	3	+	60674143	60678677	0	1	4534	0
chr11	62619463	62623353	GRA_denovo_LNC.676	49	-	62619463	62623353	0	1	3890	0
chr11	63944446	63951315	GRA_denovo_LNC.677	1	-	63944446	63951315	0	1	6869	0
chr11	64032423	64036900	GRA_denovo_LNC.678	2	-	64032423	64036900	0	1	4477	0
chr11	63588248	63610028	GRA_denovo_LNC.679	1	-	63588248	63610028	0	1	21780	0
chr11	62383688	62390395	GRA_denovo_LNC.680	1	+	62383688	62390395	0	1	6707	0
chr1	25780283	25786265	GRA_denovo_LNC.681	1	-	25780283	25786265	0	1	5982	0
chr11	65029693	65084139	GRA_denovo_LNC.682	18	-	65029693	65084139	0	1	54446	0
chr11	65265216	65275444	GRA_denovo_LNC.683	6	+	65265216	65275444	0	1	10228	0
chr11	68049481	68052307	GRA_denovo_LNC.684	2	+	68049481	68052307	0	1	2826	0
chr11	68660718	68663156	GRA_denovo_LNC.685	1	+	68660718	68663156	0	1	2438	0
chr11	71159514	71163475	GRA_denovo_LNC.686	2	+	71159514	71163475	0	1	3961	0
chr11	68844050	68848979	GRA_denovo_LNC.687	1	-	68844050	68848979	0	1	4929	0
chr1	24086001	24104787	GRA_denovo_LNC.688	2	-	24086001	24104787	0	1	18786	0
chr11	72923953	72928948	GRA_denovo_LNC.689	2	-	72923953	72928948	0	1	4995	0
chr11	70185143	70190539	GRA_denovo_LNC.690	1	-	70185143	70190539	0	1	5396	0
chr1	26757382	26804677	GRA_denovo_LNC.691	7	-	26757382	26804677	0	1	47295	0
chr11	74644504	74646530	GRA_denovo_LNC.692	1	+	74644504	74646530	0	1	2026	0
chr11	77533097	77587889	GRA_denovo_LNC.693	5	-	77533097	77587889	0	1	54792	0
chr11	76152418	76155817	GRA_denovo_LNC.694	1	-	76152418	76155817	0	1	3399	0
chr11	81532369	81599611	GRA_denovo_LNC.695	1	-	81532369	81599611	0	1	67242	0
chr11	82783117	82803666	GRA_denovo_LNC.696	8	+	82783117	82803666	0	1	20549	0
chr11	82899959	82905713	GRA_denovo_LNC.697	1	-	82899959	82905713	0	1	5754	0
chr11	88159862	88161261	GRA_denovo_LNC.698	1	+	88159862	88161261	0	1	1399	0
chr11	93535250	93546492	GRA_denovo_LNC.699	1	-	93535250	93546492	0	1	11242	0
chr11	85912885	85914605	GRA_denovo_LNC.700	1	-	85912885	85914605	0	1	1720	0
chr11	94964527	94967327	GRA_denovo_LNC.701	3	+	94964527	94967327	0	1	2800	0
chr11	101390980	101401549	GRA_denovo_LNC.702	3	+	101390980	101401549	0	1	10569	0
chr11	105052474	105055807	GRA_denovo_LNC.703	5	+	105052474	105055807	0	1	3333	0
chr1	27371409	27424117	GRA_denovo_LNC.704	4	+	27371409	27424117	0	1	52708	0
chr11	112151419	112252335	GRA_denovo_LNC.705	9	+	112151419	112252335	0	1	100916	0
chr11	117956933	117958859	GRA_denovo_LNC.706	1	-	117956933	117958859	0	1	1926	0
chr1	27267946	27274078	GRA_denovo_LNC.707	1	-	27267946	27274078	0	1	6132	0
chr11	118941231	118952681	GRA_denovo_LNC.708	1	-	118941231	118952681	0	1	11450	0
chr11	121533088	121554348	GRA_denovo_LNC.709	2	+	121533088	121554348	0	1	21260	0
chr11	121553560	121560493	GRA_denovo_LNC.710	1	+	121553560	121560493	0	1	6933	0
chr1	27652863	27662988	GRA_denovo_LNC.711	1	-	27652863	27662988	0	1	10125	0
chr11	121619916	121650722	GRA_denovo_LNC.712	1	-	121619916	121650722	0	1	30806	0
chr11	122933330	123006830	GRA_denovo_LNC.713	3	+	122933330	123006830	0	1	73500	0
chr11	128171430	128186030	GRA_denovo_LNC.714	6	-	128171430	128186030	0	1	14600	0
chr11	128434726	128437254	GRA_denovo_LNC.715	1	+	128434726	128437254	0	1	2528	0
chr11	123298994	123302604	GRA_denovo_LNC.716	1	-	123298994	123302604	0	1	3610	0
chr11	128561603	128563268	GRA_denovo_LNC.717	2	-	128561603	128563268	0	1	1665	0
chr11	129781985	129825468	GRA_denovo_LNC.718	1	+	129781985	129825468	0	1	43483	0
chr12	656581	662812	GRA_denovo_LNC.719	1	-	656581	662812	0	1	6231	0
chr12	1921945	1928270	GRA_denovo_LNC.720	25	+	1921945	1928270	0	1	6325	0
chr12	2027011	2033819	GRA_denovo_LNC.721	2	+	2027011	2033819	0	1	6808	0
chr12	725488	775557	GRA_denovo_LNC.722	12	+	725488	775557	0	1	50069	0
chr12	4244630	4313145	GRA_denovo_LNC.723	4	-	4244630	4313145	0	1	68515	0
chr11	126198614	126231529	GRA_denovo_LNC.724	6	-	126198614	126231529	0	1	32915	0
chr12	6513901	6530254	GRA_denovo_LNC.725	1	+	6513901	6530254	0	1	16353	0
chr12	6548024	6567203	GRA_denovo_LNC.726	3	-	6548024	6567203	0	1	19179	0
chr12	6798903	6806217	GRA_denovo_LNC.727	1	+	6798903	6806217	0	1	7314	0
chr12	8106809	8134606	GRA_denovo_LNC.728	2	+	8106809	8134606	0	1	27797	0
chr12	8116157	8142675	GRA_denovo_LNC.729	15	-	8116157	8142675	0	1	26518	0
chr1	28565850	28574365	GRA_denovo_LNC.730	6	-	28565850	28574365	0	1	8515	0
chr12	7259980	7281673	GRA_denovo_LNC.731	1	+	7259980	7281673	0	1	21693	0
chr12	10089073	10096078	GRA_denovo_LNC.732	7	-	10089073	10096078	0	1	7005	0
chr12	20521769	20704555	GRA_denovo_LNC.733	1	-	20521769	20704555	0	1	182786	0
chr12	10179856	10187549	GRA_denovo_LNC.734	1	-	10179856	10187549	0	1	7693	0
chr12	14720411	14893749	GRA_denovo_LNC.735	3	+	14720411	14893749	0	1	173338	0
chr12	14886075	14901303	GRA_denovo_LNC.736	2	-	14886075	14901303	0	1	15228	0
chr12	31881903	31916020	GRA_denovo_LNC.737	1	+	31881903	31916020	0	1	34117	0
chr12	40533663	40561667	GRA_denovo_LNC.738	7	-	40533663	40561667	0	1	28004	0
chr12	40576800	40583671	GRA_denovo_LNC.739	2	-	40576800	40583671	0	1	6871	0
chr12	29430041	29464906	GRA_denovo_LNC.740	1	-	29430041	29464906	0	1	34865	0
chr12	47599674	47611194	GRA_denovo_LNC.741	47	-	47599674	47611194	0	1	11520	0
chr12	46777182	47046537	GRA_denovo_LNC.742	13	+	46777182	47046537	0	1	269355	0
chr12	48283004	48298789	GRA_denovo_LNC.743	9	+	48283004	48298789	0	1	15785	0
chr12	49369974	49374504	GRA_denovo_LNC.744	1	-	49369974	49374504	0	1	4530	0
chr12	31990969	32028841	GRA_denovo_LNC.745	1	-	31990969	32028841	0	1	37872	0
chr12	49915778	49936858	GRA_denovo_LNC.746	1	-	49915778	49936858	0	1	21080	0
chr1	30570856	30603559	GRA_denovo_LNC.747	20	-	30570856	30603559	0	1	32703	0
chr12	48099729	48147121	GRA_denovo_LNC.748	23	+	48099729	48147121	0	1	47392	0
chr12	54058951	54074365	GRA_denovo_LNC.749	1	+	54058951	54074365	0	1	15414	0
chr12	56527129	56546367	GRA_denovo_LNC.750	2	-	56527129	56546367	0	1	19238	0
chr12	58325273	58335937	GRA_denovo_LNC.751	5	-	58325273	58335937	0	1	10664	0
chr12	62618130	62626163	GRA_denovo_LNC.752	1	+	62618130	62626163	0	1	8033	0
chr12	63004190	63011589	GRA_denovo_LNC.753	2	+	63004190	63011589	0	1	7399	0
chr12	63012573	63016007	GRA_denovo_LNC.754	1	+	63012573	63016007	0	1	3434	0
chr12	64966062	64989818	GRA_denovo_LNC.755	10	-	64966062	64989818	0	1	23756	0
chr12	64882048	64890182	GRA_denovo_LNC.756	1	-	64882048	64890182	0	1	8134	0
chr12	66650722	66655892	GRA_denovo_LNC.757	2	-	66650722	66655892	0	1	5170	0
chr12	66744986	66777808	GRA_denovo_LNC.758	4	+	66744986	66777808	0	1	32822	0
chr12	69247881	69256458	GRA_denovo_LNC.759	1	+	69247881	69256458	0	1	8577	0
chr12	66568929	66602847	GRA_denovo_LNC.760	1	-	66568929	66602847	0	1	33918	0
chr12	76979089	77022336	GRA_denovo_LNC.761	1	-	76979089	77022336	0	1	43247	0
chr12	77024331	77059871	GRA_denovo_LNC.762	10	-	77024331	77059871	0	1	35540	0
chr12	70635593	70637459	GRA_denovo_LNC.763	1	-	70635593	70637459	0	1	1866	0
chr12	89703314	89731308	GRA_denovo_LNC.764	1	+	89703314	89731308	0	1	27994	0
chr12	89404491	89573939	GRA_denovo_LNC.765	13	-	89404491	89573939	0	1	169448	0
chr12	93397032	93532869	GRA_denovo_LNC.766	3	-	93397032	93532869	0	1	135837	0
chr12	93936888	93970295	GRA_denovo_LNC.767	3	-	93936888	93970295	0	1	33407	0
chr1	33518370	33524634	GRA_denovo_LNC.768	2	+	33518370	33524634	0	1	6264	0
chr12	100536767	100546103	GRA_denovo_LNC.769	1	+	100536767	100546103	0	1	9336	0
chr12	96388357	96421487	GRA_denovo_LNC.770	7	+	96388357	96421487	0	1	33130	0
chr12	105226967	105266193	GRA_denovo_LNC.771	15	+	105226967	105266193	0	1	39226	0
chr12	89818551	89877585	GRA_denovo_LNC.772	15	+	89818551	89877585	0	1	59034	0
chr12	89912415	90012746	GRA_denovo_LNC.773	7	+	89912415	90012746	0	1	100331	0
chr12	90102773	90111915	GRA_denovo_LNC.774	1	+	90102773	90111915	0	1	9142	0
chr12	110820315	110826855	GRA_denovo_LNC.775	1	+	110820315	110826855	0	1	6540	0
chr12	116971210	116984635	GRA_denovo_LNC.776	1	+	116971210	116984635	0	1	13425	0
chr12	117020960	117022482	GRA_denovo_LNC.776-2	1	+	117020960	117022482	0	1	1522	0
chr12	116971210	117016446	GRA_denovo_LNC.777	1	-	116971210	117016446	0	1	45236	0
chr12	113709109	113717772	GRA_denovo_LNC.778	1	-	113709109	113717772	0	1	8663	0
chr12	118814811	118821975	GRA_denovo_LNC.779	1	-	118814811	118821975	0	1	7164	0
chr12	118838257	118843912	GRA_denovo_LNC.780	1	-	118838257	118843912	0	1	5655	0
chr12	122100802	122127207	GRA_denovo_LNC.781	3	+	122100802	122127207	0	1	26405	0
chr1	33303765	33319260	GRA_denovo_LNC.782	1	-	33303765	33319260	0	1	15495	0
chr12	124195239	124241846	GRA_denovo_LNC.783	1	-	124195239	124241846	0	1	46607	0
chr12	123773658	123780576	GRA_denovo_LNC.784	1	+	123773658	123780576	0	1	6918	0
chr1	1391983	1414757	GRA_denovo_LNC.785	1	-	1391983	1414757	0	1	22774	0
chr12	123990737	124004313	GRA_denovo_LNC.786	1	+	123990737	124004313	0	1	13576	0
chr12	123994136	123999604	GRA_denovo_LNC.787	2	+	123994136	123999604	0	1	5468	0
chr12	132671286	132674270	GRA_denovo_LNC.788	2	-	132671286	132674270	0	1	2984	0
chr12	133052021	133054962	GRA_denovo_LNC.789	2	-	133052021	133054962	0	1	2941	0
chr1	36035419	36043783	GRA_denovo_LNC.790	3	-	36035419	36043783	0	1	8364	0
chr12	133055037	133066471	GRA_denovo_LNC.791	3	-	133055037	133066471	0	1	11434	0
chr13	21884624	21918903	GRA_denovo_LNC.792	1	-	21884624	21918903	0	1	34279	0
chr13	20437986	20449936	GRA_denovo_LNC.793	1	+	20437986	20449936	0	1	11950	0
chr13	30989421	30996377	GRA_denovo_LNC.794	1	-	30989421	30996377	0	1	6956	0
chr13	30914426	30951090	GRA_denovo_LNC.795	6	-	30914426	30951090	0	1	36664	0
chr13	29273607	29281558	GRA_denovo_LNC.796	5	+	29273607	29281558	0	1	7951	0
chr13	29291057	29292425	GRA_denovo_LNC.797	1	+	29291057	29292425	0	1	1368	0
chr13	31350184	31385870	GRA_denovo_LNC.798	7	+	31350184	31385870	0	1	35686	0
chr13	34253636	34261310	GRA_denovo_LNC.799	1	+	34253636	34261310	0	1	7674	0
chr13	41707077	41752638	GRA_denovo_LNC.800	3	+	41707077	41752638	0	1	45561	0
chr13	37661645	37967289	GRA_denovo_LNC.801	34	+	37661645	37967289	0	1	305644	0
chr13	46507020	46518065	GRA_denovo_LNC.802	15	+	46507020	46518065	0	1	11045	0
chr13	45915603	45965250	GRA_denovo_LNC.803	35	+	45915603	45965250	0	1	49647	0
chr13	49141617	49144766	GRA_denovo_LNC.804	3	-	49141617	49144766	0	1	3149	0
chr13	49809657	49823255	GRA_denovo_LNC.805	2	-	49809657	49823255	0	1	13598	0
chr13	32593998	32603674	GRA_denovo_LNC.806	2	-	32593998	32603674	0	1	9676	0
chr1	36993150	37026926	GRA_denovo_LNC.807	1	+	36993150	37026926	0	1	33776	0
chr1	36978653	36983061	GRA_denovo_LNC.808	1	+	36978653	36983061	0	1	4408	0
chr13	77284772	77321512	GRA_denovo_LNC.809	12	-	77284772	77321512	0	1	36740	0
chr13	96301054	96329192	GRA_denovo_LNC.810	7	-	96301054	96329192	0	1	28138	0
chr13	100080955	100085044	GRA_denovo_LNC.811	3	-	100080955	100085044	0	1	4089	0
chr13	100125556	100127906	GRA_denovo_LNC.812	1	-	100125556	100127906	0	1	2350	0
chr13	109983815	109986711	GRA_denovo_LNC.813	1	-	109983815	109986711	0	1	2896	0
chr13	110784337	110790928	GRA_denovo_LNC.814	5	-	110784337	110790928	0	1	6591	0
chr1	37919902	37940026	GRA_denovo_LNC.815	5	-	37919902	37940026	0	1	20124	0
chr13	111385438	111405165	GRA_denovo_LNC.816	1	+	111385438	111405165	0	1	19727	0
chr13	110000707	110384658	GRA_denovo_LNC.817	23	-	110000707	110384658	0	1	383951	0
chr13	109798319	109923420	GRA_denovo_LNC.818	40	-	109798319	109923420	0	1	125101	0
chr13	113339676	113347056	GRA_denovo_LNC.819	3	-	113339676	113347056	0	1	7380	0
chr14	22615208	22622815	GRA_denovo_LNC.820	1	-	22615208	22622815	0	1	7607	0
chr14	21788228	21795281	GRA_denovo_LNC.821	1	-	21788228	21795281	0	1	7053	0
chr14	23576921	23583602	GRA_denovo_LNC.822	1	-	23576921	23583602	0	1	6681	0
chr14	22837703	22897417	GRA_denovo_LNC.823	23	-	22837703	22897417	0	1	59714	0
chr14	23586232	23606470	GRA_denovo_LNC.824	1	+	23586232	23606470	0	1	20238	0
chr14	24408132	24423346	GRA_denovo_LNC.825	3	-	24408132	24423346	0	1	15214	0
chr14	23395338	23403470	GRA_denovo_LNC.826	1	+	23395338	23403470	0	1	8132	0
chr14	23398983	23402844	GRA_denovo_LNC.827	1	+	23398983	23402844	0	1	3861	0
chr14	35018166	35022497	GRA_denovo_LNC.828	1	+	35018166	35022497	0	1	4331	0
chr14	31766020	31772630	GRA_denovo_LNC.829	1	+	31766020	31772630	0	1	6610	0
chr14	39169007	39232739	GRA_denovo_LNC.830	12	-	39169007	39232739	0	1	63732	0
chr1	39987844	39994714	GRA_denovo_LNC.831	3	-	39987844	39994714	0	1	6870	0
chr14	39306871	39343408	GRA_denovo_LNC.832	1	-	39306871	39343408	0	1	36537	0
chr14	35384887	35398128	GRA_denovo_LNC.833	1	+	35384887	35398128	0	1	13241	0
chr14	35443688	35446895	GRA_denovo_LNC.834	1	-	35443688	35446895	0	1	3207	0
chr14	50053299	50054523	GRA_denovo_LNC.835	1	+	50053299	50054523	0	1	1224	0
chr14	50330627	50334735	GRA_denovo_LNC.836	1	-	50330627	50334735	0	1	4108	0
chr14	50328907	50329572	GRA_denovo_LNC.837	1	-	50328907	50329572	0	1	665	0
chr14	39658068	39795783	GRA_denovo_LNC.838	1	-	39658068	39795783	0	1	137715	0
chr1	40268088	40274964	GRA_denovo_LNC.839	2	+	40268088	40274964	0	1	6876	0
chr14	51750609	51753459	GRA_denovo_LNC.840	1	+	51750609	51753459	0	1	2850	0
chr14	51754162	51763309	GRA_denovo_LNC.841	1	+	51754162	51763309	0	1	9147	0
chr14	51799911	51809702	GRA_denovo_LNC.842	1	+	51799911	51809702	0	1	9791	0
chr14	51814010	51832263	GRA_denovo_LNC.843	1	+	51814010	51832263	0	1	18253	0
chr14	24740047	24768974	GRA_denovo_LNC.844	2	+	24740047	24768974	0	1	28927	0
chr14	52777765	52782221	GRA_denovo_LNC.845	5	-	52777765	52782221	0	1	4456	0
chr14	51406699	51415413	GRA_denovo_LNC.846	1	+	51406699	51415413	0	1	8714	0
chr14	56781537	56893322	GRA_denovo_LNC.847	4	+	56781537	56893322	0	1	111785	0
chr14	59215212	59215843	GRA_denovo_LNC.848	1	+	59215212	59215843	0	1	631	0
chr14	56544637	56587775	GRA_denovo_LNC.849	10	-	56544637	56587775	0	1	43138	0
chr14	60789917	60795952	GRA_denovo_LNC.850	1	+	60789917	60795952	0	1	6035	0
chr1	36446558	36500591	GRA_denovo_LNC.851	4	-	36446558	36500591	0	1	54033	0
chr14	62011218	62065992	GRA_denovo_LNC.852	31	-	62011218	62065992	0	1	54774	0
chr14	69199655	69201752	GRA_denovo_LNC.853	1	+	69199655	69201752	0	1	2097	0
chr14	69061016	69201752	GRA_denovo_LNC.854	9	-	69061016	69201752	0	1	140736	0
chr14	69089084	69091059	GRA_denovo_LNC.855	1	-	69089084	69091059	0	1	1975	0
chr14	69446644	69448266	GRA_denovo_LNC.856	1	+	69446644	69448266	0	1	1622	0
chr14	74254008	74271135	GRA_denovo_LNC.857	4	+	74254008	74271135	0	1	17127	0
chr14	75742871	75753372	GRA_denovo_LNC.858	1	-	75742871	75753372	0	1	10501	0
chr1	751651	763155	GRA_denovo_LNC.859	4	-	751651	763155	0	1	11504	0
chr14	75743577	75745011	GRA_denovo_LNC.860	1	+	75743577	75745011	0	1	1434	0
chr14	75761058	75766718	GRA_denovo_LNC.861	3	+	75761058	75766718	0	1	5660	0
chr14	77562071	77564239	GRA_denovo_LNC.862	1	-	77562071	77564239	0	1	2168	0
chr14	77394270	77459251	GRA_denovo_LNC.863	4	-	77394270	77459251	0	1	64981	0
chr14	77531785	77542709	GRA_denovo_LNC.863-2	3	-	77531785	77542709	0	1	10924	0
chr1	40411962	40426667	GRA_denovo_LNC.864	20	-	40411962	40426667	0	1	14705	0
chr14	83675237	83774532	GRA_denovo_LNC.865	8	+	83675237	83774532	0	1	99295	0
chr14	88545448	88567002	GRA_denovo_LNC.866	3	+	88545448	88567002	0	1	21554	0
chr14	71759489	71790226	GRA_denovo_LNC.867	10	-	71759489	71790226	0	1	30737	0
chr14	86400971	86596867	GRA_denovo_LNC.868	13	+	86400971	86596867	0	1	195896	0
chr14	89073588	89076108	GRA_denovo_LNC.869	1	-	89073588	89076108	0	1	2520	0
chr14	91285863	91289545	GRA_denovo_LNC.870	1	-	91285863	91289545	0	1	3682	0
chr1	40930032	40940420	GRA_denovo_LNC.871	1	+	40930032	40940420	0	1	10388	0
chr14	93371483	93374117	GRA_denovo_LNC.872	2	-	93371483	93374117	0	1	2634	0
chr14	89883489	89887400	GRA_denovo_LNC.873	1	+	89883489	89887400	0	1	3911	0
chr14	95999095	96001070	GRA_denovo_LNC.874	1	-	95999095	96001070	0	1	1975	0
chr14	92973852	92977944	GRA_denovo_LNC.875	1	-	92973852	92977944	0	1	4092	0
chr14	97038548	97053905	GRA_denovo_LNC.876	1	+	97038548	97053905	0	1	15357	0
chr14	94842359	94933375	GRA_denovo_LNC.877	9	+	94842359	94933375	0	1	91016	0
chr14	98100964	98110006	GRA_denovo_LNC.878	6	+	98100964	98110006	0	1	9042	0
chr14	99278822	99282054	GRA_denovo_LNC.879	1	-	99278822	99282054	0	1	3232	0
chr14	97925167	97935141	GRA_denovo_LNC.880	4	+	97925167	97935141	0	1	9974	0
chr14	98005448	98006811	GRA_denovo_LNC.881	1	-	98005448	98006811	0	1	1363	0
chr14	98172492	98241679	GRA_denovo_LNC.882	6	+	98172492	98241679	0	1	69187	0
chr14	99284457	99288943	GRA_denovo_LNC.883	2	-	99284457	99288943	0	1	4486	0
chr14	95612045	95646215	GRA_denovo_LNC.884	1	+	95612045	95646215	0	1	34170	0
chr14	99464764	99542487	GRA_denovo_LNC.885	7	-	99464764	99542487	0	1	77723	0
chr14	101584813	101587635	GRA_denovo_LNC.886	1	-	101584813	101587635	0	1	2822	0
chr14	102094718	102197666	GRA_denovo_LNC.887	16	-	102094718	102197666	0	1	102948	0
chr14	103584480	103586465	GRA_denovo_LNC.888	1	-	103584480	103586465	0	1	1985	0
chr14	103974206	103978389	GRA_denovo_LNC.889	1	+	103974206	103978389	0	1	4183	0
chr14	103039495	103066223	GRA_denovo_LNC.890	1	-	103039495	103066223	0	1	26728	0
chr14	106357296	106359587	GRA_denovo_LNC.891	1	+	106357296	106359587	0	1	2291	0
chr15	31506417	31517797	GRA_denovo_LNC.892	7	+	31506417	31517797	0	1	11380	0
chr15	30853873	30918127	GRA_denovo_LNC.893	2	-	30853873	30918127	0	1	64254	0
chr15	32893512	32907359	GRA_denovo_LNC.894	1	-	32893512	32907359	0	1	13847	0
chr15	32806841	32814735	GRA_denovo_LNC.895	4	-	32806841	32814735	0	1	7894	0
chr15	38335167	38358622	GRA_denovo_LNC.896	7	+	38335167	38358622	0	1	23455	0
chr15	40615580	40618913	GRA_denovo_LNC.897	2	+	40615580	40618913	0	1	3333	0
chr15	34627498	34635376	GRA_denovo_LNC.898	2	+	34627498	34635376	0	1	7878	0
chr15	40978363	40987430	GRA_denovo_LNC.899	3	-	40978363	40987430	0	1	9067	0
chr15	40355320	40359507	GRA_denovo_LNC.900	1	+	40355320	40359507	0	1	4187	0
chr15	41680654	41686562	GRA_denovo_LNC.901	1	+	41680654	41686562	0	1	5908	0
chr15	44816301	44829126	GRA_denovo_LNC.902	11	-	44816301	44829126	0	1	12825	0
chr15	50639416	50663833	GRA_denovo_LNC.903	7	+	50639416	50663833	0	1	24417	0
chr15	52199098	52209064	GRA_denovo_LNC.904	1	-	52199098	52209064	0	1	9966	0
chr15	48477052	48607743	GRA_denovo_LNC.905	43	-	48477052	48607743	0	1	130691	0
chr15	42569879	42619922	GRA_denovo_LNC.906	1	-	42569879	42619922	0	1	50043	0
chr15	48610410	48612860	GRA_denovo_LNC.907	1	-	48610410	48612860	0	1	2450	0
chr15	58879069	58889940	GRA_denovo_LNC.908	1	+	58879069	58889940	0	1	10871	0
chr15	60771440	60785757	GRA_denovo_LNC.909	1	+	60771440	60785757	0	1	14317	0
chr15	58531489	58537094	GRA_denovo_LNC.910	1	+	58531489	58537094	0	1	5605	0
chr15	64183745	64191273	GRA_denovo_LNC.911	1	-	64183745	64191273	0	1	7528	0
chr15	63747962	63793057	GRA_denovo_LNC.912	12	-	63747962	63793057	0	1	45095	0
chr15	64404415	64410787	GRA_denovo_LNC.913	1	-	64404415	64410787	0	1	6372	0
chr15	65127821	65130230	GRA_denovo_LNC.914	1	-	65127821	65130230	0	1	2409	0
chr15	65296274	65312041	GRA_denovo_LNC.915	1	+	65296274	65312041	0	1	15767	0
chr15	65578593	65590226	GRA_denovo_LNC.916	3	+	65578593	65590226	0	1	11633	0
chr15	66196319	66206607	GRA_denovo_LNC.917	1	+	66196319	66206607	0	1	10288	0
chr15	69047359	69052425	GRA_denovo_LNC.918	3	+	69047359	69052425	0	1	5066	0
chr15	69113521	69116985	GRA_denovo_LNC.919	1	+	69113521	69116985	0	1	3464	0
chr15	73078235	73085786	GRA_denovo_LNC.920	1	+	73078235	73085786	0	1	7551	0
chr15	72764352	72767542	GRA_denovo_LNC.921	1	-	72764352	72767542	0	1	3190	0
chr15	72862577	72874692	GRA_denovo_LNC.922	2	-	72862577	72874692	0	1	12115	0
chr15	74682800	74686514	GRA_denovo_LNC.923	2	+	74682800	74686514	0	1	3714	0
chr15	74190856	74220869	GRA_denovo_LNC.924	7	-	74190856	74220869	0	1	30013	0
chr15	73043082	73058188	GRA_denovo_LNC.925	1	+	73043082	73058188	0	1	15106	0
chr1	2072502	2083299	GRA_denovo_LNC.926	3	-	2072502	2083299	0	1	10797	0
chr1	45187693	45191250	GRA_denovo_LNC.927	1	-	45187693	45191250	0	1	3557	0
chr15	69953470	69957201	GRA_denovo_LNC.928	1	+	69953470	69957201	0	1	3731	0
chr15	69958501	70138599	GRA_denovo_LNC.929	24	+	69958501	70138599	0	1	180098	0
chr15	70034680	70048858	GRA_denovo_LNC.930	9	-	70034680	70048858	0	1	14178	0
chr15	70050246	70057481	GRA_denovo_LNC.931	1	-	70050246	70057481	0	1	7235	0
chr15	70083811	70105149	GRA_denovo_LNC.932	6	-	70083811	70105149	0	1	21338	0
chr15	70126122	70140870	GRA_denovo_LNC.933	1	-	70126122	70140870	0	1	14748	0
chr15	74753621	74806744	GRA_denovo_LNC.934	6	+	74753621	74806744	0	1	53123	0
chr15	78783426	78793998	GRA_denovo_LNC.935	1	-	78783426	78793998	0	1	10572	0
chr15	79755431	79759426	GRA_denovo_LNC.936	1	-	79755431	79759426	0	1	3995	0
chr15	81623932	81634834	GRA_denovo_LNC.937	1	+	81623932	81634834	0	1	10902	0
chr15	83419309	83425956	GRA_denovo_LNC.938	3	+	83419309	83425956	0	1	6647	0
chr15	83756159	83777433	GRA_denovo_LNC.939	3	-	83756159	83777433	0	1	21274	0
chr15	89630341	89631541	GRA_denovo_LNC.940	1	-	89630341	89631541	0	1	1200	0
chr15	89611509	89625938	GRA_denovo_LNC.941	1	+	89611509	89625938	0	1	14429	0
chr15	90364570	90382648	GRA_denovo_LNC.942	11	+	90364570	90382648	0	1	18078	0
chr15	90344629	90360512	GRA_denovo_LNC.943	1	+	90344629	90360512	0	1	15883	0
chr15	91944047	92012962	GRA_denovo_LNC.944	10	-	91944047	92012962	0	1	68915	0
chr15	94406142	94442098	GRA_denovo_LNC.945	34	+	94406142	94442098	0	1	35956	0
chr15	99148151	99156082	GRA_denovo_LNC.946	1	-	99148151	99156082	0	1	7931	0
chr15	99557532	99586662	GRA_denovo_LNC.947	30	+	99557532	99586662	0	1	29130	0
chr15	99943452	99957241	GRA_denovo_LNC.948	1	+	99943452	99957241	0	1	13789	0
chr15	91373570	91409449	GRA_denovo_LNC.949	6	+	91373570	91409449	0	1	35879	0
chr15	91469854	91473134	GRA_denovo_LNC.950	1	+	91469854	91473134	0	1	3280	0
chr16	258077	267965	GRA_denovo_LNC.951	1	+	258077	267965	0	1	9888	0
chr16	663905	666409	GRA_denovo_LNC.952	1	-	663905	666409	0	1	2504	0
chr1	2037946	2044032	GRA_denovo_LNC.953	1	-	2037946	2044032	0	1	6086	0
chr15	101584187	101634755	GRA_denovo_LNC.954	3	-	101584187	101634755	0	1	50568	0
chr15	101608873	101618447	GRA_denovo_LNC.955	2	-	101608873	101618447	0	1	9574	0
chr16	2014041	2015505	GRA_denovo_LNC.956	2	+	2014041	2015505	0	1	1464	0
chr15	75436973	75452995	GRA_denovo_LNC.957	1	-	75436973	75452995	0	1	16022	0
chr15	75397158	75467598	GRA_denovo_LNC.958	1	-	75397158	75467598	0	1	70440	0
chr1	48693696	48707164	GRA_denovo_LNC.959	4	-	48693696	48707164	0	1	13468	0
chr16	1948291	1994758	GRA_denovo_LNC.960	2	+	1948291	1994758	0	1	46467	0
chr16	2204701	2205638	GRA_denovo_LNC.961	1	-	2204701	2205638	0	1	937	0
chr16	3041631	3053693	GRA_denovo_LNC.962	1	-	3041631	3053693	0	1	12062	0
chr16	3164986	3184880	GRA_denovo_LNC.963	8	-	3164986	3184880	0	1	19894	0
chr16	3127072	3137215	GRA_denovo_LNC.964	4	-	3127072	3137215	0	1	10143	0
chr1	3591178	3594069	GRA_denovo_LNC.965	1	-	3591178	3594069	0	1	2891	0
chr16	11304630	11306995	GRA_denovo_LNC.966	1	+	11304630	11306995	0	1	2365	0
chr16	11691290	11711406	GRA_denovo_LNC.967	8	+	11691290	11711406	0	1	20116	0
chr16	11717215	11727740	GRA_denovo_LNC.968	9	+	11717215	11727740	0	1	10525	0
chr16	12912321	12928173	GRA_denovo_LNC.969	1	+	12912321	12928173	0	1	15852	0
chr16	11945555	11989982	GRA_denovo_LNC.970	1	+	11945555	11989982	0	1	44427	0
chr16	19077512	19080183	GRA_denovo_LNC.971	1	-	19077512	19080183	0	1	2671	0
chr16	27295159	27297735	GRA_denovo_LNC.972	1	-	27295159	27297735	0	1	2576	0
chr16	28083981	28100106	GRA_denovo_LNC.973	1	-	28083981	28100106	0	1	16125	0
chr16	29342992	29345381	GRA_denovo_LNC.974	1	+	29342992	29345381	0	1	2389	0
chr16	29167934	29293681	GRA_denovo_LNC.975	12	+	29167934	29293681	0	1	125747	0
chr16	29132380	29164378	GRA_denovo_LNC.976	12	-	29132380	29164378	0	1	31998	0
chr16	30101920	30134550	GRA_denovo_LNC.977	2	+	30101920	30134550	0	1	32630	0
chr16	29811654	29816854	GRA_denovo_LNC.978	1	-	29811654	29816854	0	1	5200	0
chr16	28989222	28994630	GRA_denovo_LNC.979	1	-	28989222	28994630	0	1	5408	0
chr16	34320615	34322220	GRA_denovo_LNC.980	1	+	34320615	34322220	0	1	1605	0
chr16	48465325	48467967	GRA_denovo_LNC.981	1	-	48465325	48467967	0	1	2642	0
chr16	48656642	48713587	GRA_denovo_LNC.982	8	+	48656642	48713587	0	1	56945	0
chr16	50138427	50140296	GRA_denovo_LNC.983	1	-	50138427	50140296	0	1	1869	0
chr16	50763770	50776752	GRA_denovo_LNC.984	2	-	50763770	50776752	0	1	12982	0
chr16	53406897	53426454	GRA_denovo_LNC.985	6	+	53406897	53426454	0	1	19557	0
chr16	53266107	53281483	GRA_denovo_LNC.986	1	-	53266107	53281483	0	1	15376	0
chr16	57925772	57936506	GRA_denovo_LNC.987	5	+	57925772	57936506	0	1	10734	0
chr16	59996205	60116205	GRA_denovo_LNC.988	1	-	59996205	60116205	0	1	120000	0
chr16	66041517	66261897	GRA_denovo_LNC.989	19	-	66041517	66261897	0	1	220380	0
chr16	66092837	66163481	GRA_denovo_LNC.990	3	-	66092837	66163481	0	1	70644	0
chr16	66165212	66167793	GRA_denovo_LNC.991	1	-	66165212	66167793	0	1	2581	0
chr16	67515241	67540333	GRA_denovo_LNC.992	17	+	67515241	67540333	0	1	25092	0
chr16	31040694	31048908	GRA_denovo_LNC.993	1	-	31040694	31048908	0	1	8214	0
chr16	67218084	67225962	GRA_denovo_LNC.994	1	+	67218084	67225962	0	1	7878	0
chr16	72049048	72072948	GRA_denovo_LNC.995	7	-	72049048	72072948	0	1	23900	0
chr16	74330686	74349697	GRA_denovo_LNC.996	4	-	74330686	74349697	0	1	19011	0
chr16	83822908	83839910	GRA_denovo_LNC.997	17	-	83822908	83839910	0	1	17002	0
chr16	84818856	84823089	GRA_denovo_LNC.998	1	+	84818856	84823089	0	1	4233	0
chr16	84492138	84499825	GRA_denovo_LNC.999	1	-	84492138	84499825	0	1	7687	0
chr16	85792979	85822883	GRA_denovo_LNC.1000	3	+	85792979	85822883	0	1	29904	0
chr16	88119331	88128837	GRA_denovo_LNC.1001	1	-	88119331	88128837	0	1	9506	0
chr16	88489963	88497543	GRA_denovo_LNC.1002	6	-	88489963	88497543	0	1	7580	0
chr16	88729749	88752901	GRA_denovo_LNC.1003	7	+	88729749	88752901	0	1	23152	0
chr16	89178056	89181673	GRA_denovo_LNC.1004	2	-	89178056	89181673	0	1	3617	0
chr1	59755071	59760797	GRA_denovo_LNC.1005	1	-	59755071	59760797	0	1	5726	0
chr1	59348449	59369786	GRA_denovo_LNC.1006	3	-	59348449	59369786	0	1	21337	0
chr16	89964894	89975095	GRA_denovo_LNC.1007	1	-	89964894	89975095	0	1	10201	0
chr16	89558540	89573408	GRA_denovo_LNC.1008	2	-	89558540	89573408	0	1	14868	0
chr17	1614751	1619714	GRA_denovo_LNC.1009	17	-	1614751	1619714	0	1	4963	0
chr17	3623272	3627122	GRA_denovo_LNC.1010	1	+	3623272	3627122	0	1	3850	0
chr17	4535477	4550295	GRA_denovo_LNC.1011	1	+	4535477	4550295	0	1	14818	0
chr17	4624361	4632697	GRA_denovo_LNC.1012	1	-	4624361	4632697	0	1	8336	0
chr17	4921712	4933459	GRA_denovo_LNC.1013	1	-	4921712	4933459	0	1	11747	0
chr17	4934238	4935774	GRA_denovo_LNC.1014	1	-	4934238	4935774	0	1	1536	0
chr17	7483125	7487332	GRA_denovo_LNC.1015	1	-	7483125	7487332	0	1	4207	0
chr17	8122575	8142825	GRA_denovo_LNC.1016	3	+	8122575	8142825	0	1	20250	0
chr17	10555159	10585013	GRA_denovo_LNC.1017	1	+	10555159	10585013	0	1	29854	0
chr17	17533513	17535855	GRA_denovo_LNC.1018	1	+	17533513	17535855	0	1	2342	0
chr17	17144921	17152840	GRA_denovo_LNC.1019	2	+	17144921	17152840	0	1	7919	0
chr17	17906287	17912847	GRA_denovo_LNC.1020	1	-	17906287	17912847	0	1	6560	0
chr17	8694581	8717614	GRA_denovo_LNC.1021	3	+	8694581	8717614	0	1	23033	0
chr17	8775235	8788767	GRA_denovo_LNC.1022	1	+	8775235	8788767	0	1	13532	0
chr1	67436470	67454391	GRA_denovo_LNC.1023	1	-	67436470	67454391	0	1	17921	0
chr17	27564341	27580553	GRA_denovo_LNC.1024	2	-	27564341	27580553	0	1	16212	0
chr17	25856326	25858079	GRA_denovo_LNC.1025	1	-	25856326	25858079	0	1	1753	0
chr17	29222067	29223421	GRA_denovo_LNC.1026	1	-	29222067	29223421	0	1	1354	0
chr17	29985877	30000254	GRA_denovo_LNC.1027	1	-	29985877	30000254	0	1	14377	0
chr17	27467501	27494616	GRA_denovo_LNC.1028	3	+	27467501	27494616	0	1	27115	0
chr17	29418091	29423808	GRA_denovo_LNC.1029	1	-	29418091	29423808	0	1	5717	0
chr17	33640493	33652412	GRA_denovo_LNC.1030	1	+	33640493	33652412	0	1	11919	0
chr1	3695018	3704106	GRA_denovo_LNC.1031	1	+	3695018	3704106	0	1	9088	0
chr17	33895105	33903168	GRA_denovo_LNC.1032	5	+	33895105	33903168	0	1	8063	0
chr17	36843133	36865529	GRA_denovo_LNC.1033	1	-	36843133	36865529	0	1	22396	0
chr17	36857866	36860972	GRA_denovo_LNC.1034	1	+	36857866	36860972	0	1	3106	0
chr17	38275421	38278060	GRA_denovo_LNC.1035	1	-	38275421	38278060	0	1	2639	0
chr17	38471424	38478860	GRA_denovo_LNC.1036	2	-	38471424	38478860	0	1	7436	0
chr17	40696878	40707464	GRA_denovo_LNC.1037	6	-	40696878	40707464	0	1	10586	0
chr17	40843786	40851827	GRA_denovo_LNC.1038	1	-	40843786	40851827	0	1	8041	0
chr17	41445978	41466398	GRA_denovo_LNC.1039	13	-	41445978	41466398	0	1	20420	0
chr17	41025914	41038417	GRA_denovo_LNC.1040	14	-	41025914	41038417	0	1	12503	0
chr17	42234661	42237894	GRA_denovo_LNC.1041	1	-	42234661	42237894	0	1	3233	0
chr17	41199143	41200151	GRA_denovo_LNC.1042	1	+	41199143	41200151	0	1	1008	0
chr17	43384738	43389143	GRA_denovo_LNC.1043	4	+	43384738	43389143	0	1	4405	0
chr17	43664192	43675778	GRA_denovo_LNC.1044	1	-	43664192	43675778	0	1	11586	0
chr17	44096005	44102970	GRA_denovo_LNC.1045	2	-	44096005	44102970	0	1	6965	0
chr17	43580808	43658225	GRA_denovo_LNC.1046	5	+	43580808	43658225	0	1	77417	0
chr17	43627934	43663327	GRA_denovo_LNC.1047	6	-	43627934	43663327	0	1	35393	0
chr17	45968322	45973168	GRA_denovo_LNC.1048	1	-	45968322	45973168	0	1	4846	0
chr17	44269468	44274698	GRA_denovo_LNC.1049	3	+	44269468	44274698	0	1	5230	0
chr17	46626765	46628213	GRA_denovo_LNC.1050	1	+	46626765	46628213	0	1	1448	0
chr17	46929883	46933802	GRA_denovo_LNC.1051	1	-	46929883	46933802	0	1	3919	0
chr17	43223246	43239042	GRA_denovo_LNC.1052	4	-	43223246	43239042	0	1	15796	0
chr17	48353159	48367549	GRA_denovo_LNC.1053	22	-	48353159	48367549	0	1	14390	0
chr17	48986203	48988507	GRA_denovo_LNC.1054	2	+	48986203	48988507	0	1	2304	0
chr17	48943942	48971175	GRA_denovo_LNC.1055	2	+	48943942	48971175	0	1	27233	0
chr17	48993948	49000599	GRA_denovo_LNC.1056	3	+	48993948	49000599	0	1	6651	0
chr17	49512803	49523349	GRA_denovo_LNC.1057	2	+	49512803	49523349	0	1	10546	0
chr17	53737283	53750581	GRA_denovo_LNC.1058	4	-	53737283	53750581	0	1	13298	0
chr17	54905785	54910038	GRA_denovo_LNC.1059	1	+	54905785	54910038	0	1	4253	0
chr1	85036258	85054870	GRA_denovo_LNC.1060	6	+	85036258	85054870	0	1	18612	0
chr17	56414579	56431203	GRA_denovo_LNC.1061	1	+	56414579	56431203	0	1	16624	0
chr17	58164268	58166220	GRA_denovo_LNC.1062	2	+	58164268	58166220	0	1	1952	0
chr17	57278923	57325092	GRA_denovo_LNC.1063	2	-	57278923	57325092	0	1	46169	0
chr17	60660071	60667501	GRA_denovo_LNC.1064	1	-	60660071	60667501	0	1	7430	0
chr1	65437890	65536125	GRA_denovo_LNC.1065	8	-	65437890	65536125	0	1	98235	0
chr17	55685257	55686790	GRA_denovo_LNC.1066	1	-	55685257	55686790	0	1	1533	0
chr17	62721330	62726887	GRA_denovo_LNC.1067	2	+	62721330	62726887	0	1	5557	0
chr17	66162063	66171193	GRA_denovo_LNC.1068	2	+	66162063	66171193	0	1	9130	0
chr17	66118513	66161701	GRA_denovo_LNC.1069	2	+	66118513	66161701	0	1	43188	0
chr17	66547865	66558830	GRA_denovo_LNC.1070	5	+	66547865	66558830	0	1	10965	0
chr17	68159439	68165535	GRA_denovo_LNC.1071	1	-	68159439	68165535	0	1	6096	0
chr17	72009318	72039387	GRA_denovo_LNC.1072	1	-	72009318	72039387	0	1	30069	0
chr17	72548701	72551330	GRA_denovo_LNC.1073	1	+	72548701	72551330	0	1	2629	0
chr17	72595837	72610082	GRA_denovo_LNC.1074	6	+	72595837	72610082	0	1	14245	0
chr17	72453994	72459595	GRA_denovo_LNC.1075	1	-	72453994	72459595	0	1	5601	0
chr17	72635361	72640047	GRA_denovo_LNC.1076	1	-	72635361	72640047	0	1	4686	0
chr17	72725974	72738434	GRA_denovo_LNC.1077	1	-	72725974	72738434	0	1	12460	0
chr1	86786056	86794952	GRA_denovo_LNC.1078	1	-	86786056	86794952	0	1	8896	0
chr1	754925	759419	GRA_denovo_LNC.1079	1	+	754925	759419	0	1	4494	0
chr1	78161397	78177542	GRA_denovo_LNC.1080	1	+	78161397	78177542	0	1	16145	0
chr17	74476597	74497531	GRA_denovo_LNC.1081	2	+	74476597	74497531	0	1	20934	0
chr17	75858928	75869676	GRA_denovo_LNC.1082	5	-	75858928	75869676	0	1	10748	0
chr17	75867691	75869925	GRA_denovo_LNC.1083	1	+	75867691	75869925	0	1	2234	0
chr17	75883481	75885647	GRA_denovo_LNC.1084	1	-	75883481	75885647	0	1	2166	0
chr17	76350605	76370806	GRA_denovo_LNC.1085	6	+	76350605	76370806	0	1	20201	0
chr17	76643450	76645643	GRA_denovo_LNC.1086	1	-	76643450	76645643	0	1	2193	0
chr17	74609468	74649279	GRA_denovo_LNC.1087	3	+	74609468	74649279	0	1	39811	0
chr17	76839986	76842119	GRA_denovo_LNC.1088	1	+	76839986	76842119	0	1	2133	0
chr1	85740564	85743921	GRA_denovo_LNC.1089	1	+	85740564	85743921	0	1	3357	0
chr17	78121137	78123628	GRA_denovo_LNC.1090	1	+	78121137	78123628	0	1	2491	0
chr17	78991858	79008657	GRA_denovo_LNC.1091	5	-	78991858	79008657	0	1	16799	0
chr17	78174476	78179685	GRA_denovo_LNC.1092	6	-	78174476	78179685	0	1	5209	0
chr17	79482063	79484997	GRA_denovo_LNC.1093	1	+	79482063	79484997	0	1	2934	0
chr17	73091990	73116642	GRA_denovo_LNC.1094	1	-	73091990	73116642	0	1	24652	0
chr17	80410939	80429444	GRA_denovo_LNC.1095	4	-	80410939	80429444	0	1	18505	0
chr17	81092994	81101584	GRA_denovo_LNC.1096	1	+	81092994	81101584	0	1	8590	0
chr17	80275929	80280408	GRA_denovo_LNC.1097	1	+	80275929	80280408	0	1	4479	0
chr18	2646795	2652189	GRA_denovo_LNC.1098	1	+	2646795	2652189	0	1	5394	0
chr17	81035176	81043698	GRA_denovo_LNC.1099	1	-	81035176	81043698	0	1	8522	0
chr18	3661452	3685034	GRA_denovo_LNC.1100	1	+	3661452	3685034	0	1	23582	0
chr18	3594067	3610775	GRA_denovo_LNC.1101	26	+	3594067	3610775	0	1	16708	0
chr18	5236861	5246513	GRA_denovo_LNC.1102	7	+	5236861	5246513	0	1	9652	0
chr18	9675523	9678335	GRA_denovo_LNC.1103	1	+	9675523	9678335	0	1	2812	0
chr18	3253586	3261303	GRA_denovo_LNC.1104	1	-	3253586	3261303	0	1	7717	0
chr18	10610998	10629258	GRA_denovo_LNC.1105	23	-	10610998	10629258	0	1	18260	0
chr18	10594667	10606719	GRA_denovo_LNC.1106	3	+	10594667	10606719	0	1	12052	0
chr18	12884431	12889462	GRA_denovo_LNC.1107	1	+	12884431	12889462	0	1	5031	0
chr18	24269249	24283611	GRA_denovo_LNC.1108	1	-	24269249	24283611	0	1	14362	0
chr18	22062258	22071044	GRA_denovo_LNC.1109	4	+	22062258	22071044	0	1	8786	0
chr1	4789176	4796711	GRA_denovo_LNC.1110	11	-	4789176	4796711	0	1	7535	0
chr18	9102643	9137226	GRA_denovo_LNC.1111	4	-	9102643	9137226	0	1	34583	0
chr18	39765955	39768562	GRA_denovo_LNC.1112	1	+	39765955	39768562	0	1	2607	0
chr18	44603119	44625869	GRA_denovo_LNC.1113	1	-	44603119	44625869	0	1	22750	0
chr18	29670386	29674190	GRA_denovo_LNC.1114	2	-	29670386	29674190	0	1	3804	0
chr18	55402384	55405918	GRA_denovo_LNC.1115	1	+	55402384	55405918	0	1	3534	0
chr18	48545249	48556345	GRA_denovo_LNC.1116	1	-	48545249	48556345	0	1	11096	0
chr18	60141916	60196370	GRA_denovo_LNC.1117	1	-	60141916	60196370	0	1	54454	0
chr18	60167865	60170916	GRA_denovo_LNC.1118	1	-	60167865	60170916	0	1	3051	0
chr18	73984505	74025306	GRA_denovo_LNC.1119	2	-	73984505	74025306	0	1	40801	0
chr18	74329790	74356234	GRA_denovo_LNC.1120	7	+	74329790	74356234	0	1	26444	0
chr18	77435512	77439488	GRA_denovo_LNC.1121	3	-	77435512	77439488	0	1	3976	0
chr1	94070966	94076077	GRA_denovo_LNC.1122	1	+	94070966	94076077	0	1	5111	0
chr18	77675374	77680876	GRA_denovo_LNC.1123	1	+	77675374	77680876	0	1	5502	0
chr18	72259122	72265263	GRA_denovo_LNC.1124	3	-	72259122	72265263	0	1	6141	0
chr18	72779610	72788370	GRA_denovo_LNC.1125	2	+	72779610	72788370	0	1	8760	0
chr19	1819239	1825658	GRA_denovo_LNC.1126	1	+	1819239	1825658	0	1	6419	0
chr19	1984418	1990826	GRA_denovo_LNC.1127	1	+	1984418	1990826	0	1	6408	0
chr19	3327418	3364817	GRA_denovo_LNC.1128	1	-	3327418	3364817	0	1	37399	0
chr19	2620419	2632901	GRA_denovo_LNC.1129	16	+	2620419	2632901	0	1	12482	0
chr19	4076624	4078172	GRA_denovo_LNC.1130	1	-	4076624	4078172	0	1	1548	0
chr1	100728867	100731642	GRA_denovo_LNC.1131	3	-	100728867	100731642	0	1	2775	0
chr19	3614778	3654777	GRA_denovo_LNC.1132	1	+	3614778	3654777	0	1	39999	0
chr19	5562692	5567892	GRA_denovo_LNC.1133	1	+	5562692	5567892	0	1	5200	0
chr19	4432784	4435705	GRA_denovo_LNC.1134	1	-	4432784	4435705	0	1	2921	0
chr19	5672735	5674721	GRA_denovo_LNC.1135	1	-	5672735	5674721	0	1	1986	0
chr19	3136893	3143828	GRA_denovo_LNC.1136	1	-	3136893	3143828	0	1	6935	0
chr19	6859156	6863116	GRA_denovo_LNC.1137	1	+	6859156	6863116	0	1	3960	0
chr19	6745611	6748673	GRA_denovo_LNC.1138	1	-	6745611	6748673	0	1	3062	0
chr1	2477771	2488815	GRA_denovo_LNC.1139	3	-	2477771	2488815	0	1	11044	0
chr19	6061977	6086415	GRA_denovo_LNC.1140	2	+	6061977	6086415	0	1	24438	0
chr1	108592968	108617128	GRA_denovo_LNC.1141	9	+	108592968	108617128	0	1	24160	0
chr19	7702004	7726441	GRA_denovo_LNC.1142	1	-	7702004	7726441	0	1	24437	0
chr19	10657094	10658559	GRA_denovo_LNC.1143	1	-	10657094	10658559	0	1	1465	0
chr1	93778731	93840554	GRA_denovo_LNC.1144	1	-	93778731	93840554	0	1	61823	0
chr19	12305833	12348462	GRA_denovo_LNC.1145	1	+	12305833	12348462	0	1	42629	0
chr19	12380389	12462077	GRA_denovo_LNC.1146	1	+	12380389	12462077	0	1	81688	0
chr19	13277811	13347695	GRA_denovo_LNC.1147	23	+	13277811	13347695	0	1	69884	0
chr19	13918731	13953799	GRA_denovo_LNC.1148	12	-	13918731	13953799	0	1	35068	0
chr19	14414186	14481328	GRA_denovo_LNC.1149	6	-	14414186	14481328	0	1	67142	0
chr19	14246892	14305060	GRA_denovo_LNC.1150	11	+	14246892	14305060	0	1	58168	0
chr19	14294188	14302651	GRA_denovo_LNC.1151	1	+	14294188	14302651	0	1	8463	0
chr19	17600496	17630093	GRA_denovo_LNC.1152	1	-	17600496	17630093	0	1	29597	0
chr19	15454008	15487030	GRA_denovo_LNC.1153	1	+	15454008	15487030	0	1	33022	0
chr19	17836191	17861878	GRA_denovo_LNC.1154	1	-	17836191	17861878	0	1	25687	0
chr19	17886265	17890240	GRA_denovo_LNC.1155	1	-	17886265	17890240	0	1	3975	0
chr19	18417602	18432768	GRA_denovo_LNC.1156	2	+	18417602	18432768	0	1	15166	0
chr19	18383755	18393952	GRA_denovo_LNC.1157	1	+	18383755	18393952	0	1	10197	0
chr19	18471605	18479135	GRA_denovo_LNC.1158	1	-	18471605	18479135	0	1	7530	0
chr19	20724069	20808424	GRA_denovo_LNC.1159	4	+	20724069	20808424	0	1	84355	0
chr19	28267919	28286028	GRA_denovo_LNC.1160	4	-	28267919	28286028	0	1	18109	0
chr19	28283098	28289367	GRA_denovo_LNC.1161	1	+	28283098	28289367	0	1	6269	0
chr19	19872792	19930504	GRA_denovo_LNC.1162	3	+	19872792	19930504	0	1	57712	0
chr19	29415894	29480287	GRA_denovo_LNC.1163	12	-	29415894	29480287	0	1	64393	0
chr19	33178020	33184414	GRA_denovo_LNC.1164	1	-	33178020	33184414	0	1	6394	0
chr19	33664070	33667808	GRA_denovo_LNC.1165	1	-	33664070	33667808	0	1	3738	0
chr19	36031640	36037042	GRA_denovo_LNC.1166	3	-	36031640	36037042	0	1	5402	0
chr19	34880034	34885432	GRA_denovo_LNC.1167	4	-	34880034	34885432	0	1	5398	0
chr19	35863159	35946261	GRA_denovo_LNC.1168	28	-	35863159	35946261	0	1	83102	0
chr19	35922265	35929523	GRA_denovo_LNC.1169	1	+	35922265	35929523	0	1	7258	0
chr19	36252925	36261839	GRA_denovo_LNC.1170	1	-	36252925	36261839	0	1	8914	0
chr1	110857009	110881789	GRA_denovo_LNC.1171	2	-	110857009	110881789	0	1	24780	0
chr19	36273710	36274531	GRA_denovo_LNC.1172	1	-	36273710	36274531	0	1	821	0
chr19	37064271	37085578	GRA_denovo_LNC.1173	6	+	37064271	37085578	0	1	21307	0
chr19	37176044	37178308	GRA_denovo_LNC.1174	2	-	37176044	37178308	0	1	2264	0
chr19	21740687	21776787	GRA_denovo_LNC.1175	13	-	21740687	21776787	0	1	36100	0
chr19	21766323	21798620	GRA_denovo_LNC.1176	5	+	21766323	21798620	0	1	32297	0
chr19	21644161	21646936	GRA_denovo_LNC.1177	1	+	21644161	21646936	0	1	2775	0
chr19	38821391	38823581	GRA_denovo_LNC.1178	1	-	38821391	38823581	0	1	2190	0
chr1	110943421	110958777	GRA_denovo_LNC.1179	1	+	110943421	110958777	0	1	15356	0
chr19	16243541	16256651	GRA_denovo_LNC.1180	1	-	16243541	16256651	0	1	13110	0
chr19	16669148	16677696	GRA_denovo_LNC.1181	1	+	16669148	16677696	0	1	8548	0
chr19	16683337	16693631	GRA_denovo_LNC.1182	1	+	16683337	16693631	0	1	10294	0
chr19	42901271	42913641	GRA_denovo_LNC.1183	1	+	42901271	42913641	0	1	12370	0
chr19	43827677	43835906	GRA_denovo_LNC.1184	4	-	43827677	43835906	0	1	8229	0
chr19	44191843	44204697	GRA_denovo_LNC.1185	4	+	44191843	44204697	0	1	12854	0
chr1	112139999	112158276	GRA_denovo_LNC.1186	13	-	112139999	112158276	0	1	18277	0
chr19	42249468	42298016	GRA_denovo_LNC.1187	1	-	42249468	42298016	0	1	48548	0
chr19	51614076	51615935	GRA_denovo_LNC.1188	1	+	51614076	51615935	0	1	1859	0
chr19	52672900	52680147	GRA_denovo_LNC.1189	2	+	52672900	52680147	0	1	7247	0
chr19	52562709	52620346	GRA_denovo_LNC.1190	1	+	52562709	52620346	0	1	57637	0
chr19	53568009	53581048	GRA_denovo_LNC.1191	1	+	53568009	53581048	0	1	13039	0
chr19	53910996	53961628	GRA_denovo_LNC.1192	2	-	53910996	53961628	0	1	50632	0
chr19	54630409	54632988	GRA_denovo_LNC.1193	1	-	54630409	54632988	0	1	2579	0
chr19	54874635	54909039	GRA_denovo_LNC.1194	1	+	54874635	54909039	0	1	34404	0
chr19	54946054	54960224	GRA_denovo_LNC.1195	4	-	54946054	54960224	0	1	14170	0
chr19	55064746	55070566	GRA_denovo_LNC.1196	2	-	55064746	55070566	0	1	5820	0
chr19	55067981	55070317	GRA_denovo_LNC.1197	1	+	55067981	55070317	0	1	2336	0
chr19	55555484	55558000	GRA_denovo_LNC.1198	1	+	55555484	55558000	0	1	2516	0
chr19	51626335	51647097	GRA_denovo_LNC.1199	1	-	51626335	51647097	0	1	20762	0
chr19	55073864	55092141	GRA_denovo_LNC.1200	1	-	55073864	55092141	0	1	18277	0
chr19	56649804	56652202	GRA_denovo_LNC.1201	1	-	56649804	56652202	0	1	2398	0
chr19	57839114	57872036	GRA_denovo_LNC.1202	1	-	57839114	57872036	0	1	32922	0
chr19	58858635	58867470	GRA_denovo_LNC.1203	3	+	58858635	58867470	0	1	8835	0
chr19	58770645	58790206	GRA_denovo_LNC.1204	1	-	58770645	58790206	0	1	19561	0
chr19	58914635	58919832	GRA_denovo_LNC.1205	1	-	58914635	58919832	0	1	5197	0
chr2	2685925	2697883	GRA_denovo_LNC.1206	2	+	2685925	2697883	0	1	11958	0
chr19	58966706	58987718	GRA_denovo_LNC.1207	1	-	58966706	58987718	0	1	21012	0
chr1	113234198	113236794	GRA_denovo_LNC.1208	1	-	113234198	113236794	0	1	2596	0
chr2	3523666	3527837	GRA_denovo_LNC.1209	1	+	3523666	3527837	0	1	4171	0
chr2	3606019	3609413	GRA_denovo_LNC.1210	3	+	3606019	3609413	0	1	3394	0
chr2	6869263	6934437	GRA_denovo_LNC.1211	3	-	6869263	6934437	0	1	65174	0
chr2	7053595	7057179	GRA_denovo_LNC.1212	1	-	7053595	7057179	0	1	3584	0
chr19	54713269	54783544	GRA_denovo_LNC.1213	1	+	54713269	54783544	0	1	70275	0
chr2	7211573	7263072	GRA_denovo_LNC.1214	3	+	7211573	7263072	0	1	51499	0
chr2	6967255	6973669	GRA_denovo_LNC.1215	2	-	6967255	6973669	0	1	6414	0
chr2	7865799	7871329	GRA_denovo_LNC.1216	1	+	7865799	7871329	0	1	5530	0
chr2	8084657	8119462	GRA_denovo_LNC.1217	2	-	8084657	8119462	0	1	34805	0
chr2	8103751	8105921	GRA_denovo_LNC.1218	1	-	8103751	8105921	0	1	2170	0
chr2	8530922	8561605	GRA_denovo_LNC.1219	1	-	8530922	8561605	0	1	30683	0
chr2	8578691	8582235	GRA_denovo_LNC.1220	2	-	8578691	8582235	0	1	3544	0
chr1	115642105	115655855	GRA_denovo_LNC.1221	10	+	115642105	115655855	0	1	13750	0
chr2	8819941	8822006	GRA_denovo_LNC.1222	2	-	8819941	8822006	0	1	2065	0
chr2	8645348	8723956	GRA_denovo_LNC.1223	18	-	8645348	8723956	0	1	78608	0
chr2	10179233	10183292	GRA_denovo_LNC.1224	4	-	10179233	10183292	0	1	4059	0
chr2	10569728	10572743	GRA_denovo_LNC.1225	2	-	10569728	10572743	0	1	3015	0
chr2	10907986	10910183	GRA_denovo_LNC.1226	1	-	10907986	10910183	0	1	2197	0
chr2	12583982	12603589	GRA_denovo_LNC.1227	4	-	12583982	12603589	0	1	19607	0
chr2	17457068	17460131	GRA_denovo_LNC.1228	2	+	17457068	17460131	0	1	3063	0
chr2	19545187	19547794	GRA_denovo_LNC.1229	2	-	19545187	19547794	0	1	2607	0
chr2	9033484	9053395	GRA_denovo_LNC.1230	13	+	9033484	9053395	0	1	19911	0
chr19	52891989	52901000	GRA_denovo_LNC.1231	2	-	52891989	52901000	0	1	9011	0
chr2	23930827	23949964	GRA_denovo_LNC.1232	3	-	23930827	23949964	0	1	19137	0
chr2	20602955	20624729	GRA_denovo_LNC.1233	26	-	20602955	20624729	0	1	21774	0
chr2	25218442	25258818	GRA_denovo_LNC.1234	1	+	25218442	25258818	0	1	40376	0
chr2	28582537	28588768	GRA_denovo_LNC.1235	5	+	28582537	28588768	0	1	6231	0
chr2	28653172	28656415	GRA_denovo_LNC.1236	1	+	28653172	28656415	0	1	3243	0
chr2	28966769	28974716	GRA_denovo_LNC.1237	1	-	28966769	28974716	0	1	7947	0
chr2	28842415	28855128	GRA_denovo_LNC.1238	3	-	28842415	28855128	0	1	12713	0
chr2	38140655	38145397	GRA_denovo_LNC.1239	1	+	38140655	38145397	0	1	4742	0
chr2	27566173	27568878	GRA_denovo_LNC.1240	1	+	27566173	27568878	0	1	2705	0
chr2	27577765	27593166	GRA_denovo_LNC.1241	1	+	27577765	27593166	0	1	15401	0
chr1	89587158	89730653	GRA_denovo_LNC.1242	1	+	89587158	89730653	0	1	143495	0
chr2	38766795	38786870	GRA_denovo_LNC.1243	2	-	38766795	38786870	0	1	20075	0
chr2	37971597	38018049	GRA_denovo_LNC.1244	2	+	37971597	38018049	0	1	46452	0
chr2	40785542	40793194	GRA_denovo_LNC.1245	1	+	40785542	40793194	0	1	7652	0
chr2	40738936	40772914	GRA_denovo_LNC.1246	25	+	40738936	40772914	0	1	33978	0
chr1	89662141	89671774	GRA_denovo_LNC.1247	1	+	89662141	89671774	0	1	9633	0
chr2	43019422	43024448	GRA_denovo_LNC.1248	1	+	43019422	43024448	0	1	5026	0
chr1	89681908	89684005	GRA_denovo_LNC.1249	1	-	89681908	89684005	0	1	2097	0
chr2	45875824	45877722	GRA_denovo_LNC.1250	2	-	45875824	45877722	0	1	1898	0
chr2	48133920	48135298	GRA_denovo_LNC.1251	2	+	48133920	48135298	0	1	1378	0
chr1	142932482	142941349	GRA_denovo_LNC.1252	1	+	142932482	142941349	0	1	8867	0
chr2	55541172	55567608	GRA_denovo_LNC.1253	5	+	55541172	55567608	0	1	26436	0
chr2	61282535	61286213	GRA_denovo_LNC.1254	1	+	61282535	61286213	0	1	3678	0
chr1	143182564	143190653	GRA_denovo_LNC.1255	2	+	143182564	143190653	0	1	8089	0
chr2	61367122	61372122	GRA_denovo_LNC.1256	3	-	61367122	61372122	0	1	5000	0
chr2	43192243	43283375	GRA_denovo_LNC.1257	17	-	43192243	43283375	0	1	91132	0
chr2	43288036	43295784	GRA_denovo_LNC.1257-2	1	-	43288036	43295784	0	1	7748	0
chr2	43322603	43360245	GRA_denovo_LNC.1257-3	1	-	43322603	43360245	0	1	37642	0
chr2	43354508	43359737	GRA_denovo_LNC.1258	5	+	43354508	43359737	0	1	5229	0
chr2	43394875	43442351	GRA_denovo_LNC.1259	3	+	43394875	43442351	0	1	47476	0
chr2	43446957	43462222	GRA_denovo_LNC.1260	10	+	43446957	43462222	0	1	15265	0
chr1	116994299	117017214	GRA_denovo_LNC.1261	2	-	116994299	117017214	0	1	22915	0
chr1	117025724	117047053	GRA_denovo_LNC.1261-2	2	-	117025724	117047053	0	1	21329	0
chr2	61175332	61198187	GRA_denovo_LNC.1262	1	+	61175332	61198187	0	1	22855	0
chr2	63647795	63658491	GRA_denovo_LNC.1263	1	+	63647795	63658491	0	1	10696	0
chr2	64419451	64429028	GRA_denovo_LNC.1264	1	+	64419451	64429028	0	1	9577	0
chr1	143739614	143745586	GRA_denovo_LNC.1265	1	-	143739614	143745586	0	1	5972	0
chr2	64692068	64695896	GRA_denovo_LNC.1266	1	+	64692068	64695896	0	1	3828	0
chr2	65073392	65086046	GRA_denovo_LNC.1267	5	-	65073392	65086046	0	1	12654	0
chr2	65517271	65520648	GRA_denovo_LNC.1268	1	+	65517271	65520648	0	1	3377	0
chr2	55843046	55873877	GRA_denovo_LNC.1269	3	+	55843046	55873877	0	1	30831	0
chr2	68916951	68921061	GRA_denovo_LNC.1270	2	+	68916951	68921061	0	1	4110	0
chr2	69383689	69390313	GRA_denovo_LNC.1271	1	-	69383689	69390313	0	1	6624	0
chr2	70320166	70322440	GRA_denovo_LNC.1272	3	-	70320166	70322440	0	1	2274	0
chr2	70351121	70359914	GRA_denovo_LNC.1273	1	-	70351121	70359914	0	1	8793	0
chr2	64455337	64498889	GRA_denovo_LNC.1274	23	+	64455337	64498889	0	1	43552	0
chr2	70367878	70376670	GRA_denovo_LNC.1275	1	+	70367878	70376670	0	1	8792	0
chr2	70016687	70028116	GRA_denovo_LNC.1276	1	-	70016687	70028116	0	1	11429	0
chr2	71920083	71970896	GRA_denovo_LNC.1277	1	+	71920083	71970896	0	1	50813	0
chr2	70239833	70316736	GRA_denovo_LNC.1278	5	-	70239833	70316736	0	1	76903	0
chr2	74049945	74058244	GRA_denovo_LNC.1279	1	-	74049945	74058244	0	1	8299	0
chr2	74346134	74355767	GRA_denovo_LNC.1280	1	-	74346134	74355767	0	1	9633	0
chr2	74358075	74361017	GRA_denovo_LNC.1281	1	+	74358075	74361017	0	1	2942	0
chr2	74375184	74376539	GRA_denovo_LNC.1282	1	+	74375184	74376539	0	1	1355	0
chr1	1712127	1731693	GRA_denovo_LNC.1283	1	+	1712127	1731693	0	1	19566	0
chr2	85649071	85743996	GRA_denovo_LNC.1284	6	-	85649071	85743996	0	1	94925	0
chr2	85188212	85198021	GRA_denovo_LNC.1285	11	-	85188212	85198021	0	1	9809	0
chr2	85814669	85819822	GRA_denovo_LNC.1286	1	-	85814669	85819822	0	1	5153	0
chr2	71674016	71679929	GRA_denovo_LNC.1287	2	-	71674016	71679929	0	1	5913	0
chr2	85903336	85926652	GRA_denovo_LNC.1288	8	-	85903336	85926652	0	1	23316	0
chr2	87572162	87576431	GRA_denovo_LNC.1289	2	-	87572162	87576431	0	1	4269	0
chr2	85589781	85595921	GRA_denovo_LNC.1290	1	-	85589781	85595921	0	1	6140	0
chr2	88316344	88320970	GRA_denovo_LNC.1291	2	+	88316344	88320970	0	1	4626	0
chr2	96472720	96502711	GRA_denovo_LNC.1292	5	-	96472720	96502711	0	1	29991	0
chr2	87754466	87999955	GRA_denovo_LNC.1293	12	+	87754466	87999955	0	1	245489	0
chr2	97947769	97957475	GRA_denovo_LNC.1294	1	+	97947769	97957475	0	1	9706	0
chr2	98272430	98306782	GRA_denovo_LNC.1295	1	+	98272430	98306782	0	1	34352	0
chr2	101946752	101959991	GRA_denovo_LNC.1296	1	+	101946752	101959991	0	1	13239	0
chr2	61698536	61717916	GRA_denovo_LNC.1297	2	+	61698536	61717916	0	1	19380	0
chr2	101926042	101929508	GRA_denovo_LNC.1298	1	+	101926042	101929508	0	1	3466	0
chr1	120615321	120618096	GRA_denovo_LNC.1299	1	-	120615321	120618096	0	1	2775	0
chr2	113575466	113583865	GRA_denovo_LNC.1300	2	-	113575466	113583865	0	1	8399	0
chr2	113399442	113403380	GRA_denovo_LNC.1301	1	-	113399442	113403380	0	1	3938	0
chr2	114175377	114180118	GRA_denovo_LNC.1302	1	+	114175377	114180118	0	1	4741	0
chr2	111953945	112253274	GRA_denovo_LNC.1303	20	-	111953945	112253274	0	1	299329	0
chr2	112169527	112170762	GRA_denovo_LNC.1304	1	+	112169527	112170762	0	1	1235	0
chr2	113992985	114034148	GRA_denovo_LNC.1305	24	+	113992985	114034148	0	1	41163	0
chr2	114632218	114641011	GRA_denovo_LNC.1306	2	-	114632218	114641011	0	1	8793	0
chr2	114575828	114620851	GRA_denovo_LNC.1307	5	-	114575828	114620851	0	1	45023	0
chr1	146644008	146686272	GRA_denovo_LNC.1308	2	+	146644008	146686272	0	1	42264	0
chr2	118590213	118599687	GRA_denovo_LNC.1309	6	+	118590213	118599687	0	1	9474	0
chr2	114464361	114466912	GRA_denovo_LNC.1310	1	+	114464361	114466912	0	1	2551	0
chr2	113464939	113465901	GRA_denovo_LNC.1311	1	-	113464939	113465901	0	1	962	0
chr2	121101762	121103068	GRA_denovo_LNC.1312	1	+	121101762	121103068	0	1	1306	0
chr2	121330828	121355372	GRA_denovo_LNC.1313	5	-	121330828	121355372	0	1	24544	0
chr2	111871274	111880023	GRA_denovo_LNC.1314	1	-	111871274	111880023	0	1	8749	0
chr2	121057450	121062828	GRA_denovo_LNC.1315	1	-	121057450	121062828	0	1	5378	0
chr2	128168310	128174561	GRA_denovo_LNC.1316	3	-	128168310	128174561	0	1	6251	0
chr2	128180881	128192222	GRA_denovo_LNC.1317	1	-	128180881	128192222	0	1	11341	0
chr2	109849210	109855180	GRA_denovo_LNC.1318	7	-	109849210	109855180	0	1	5970	0
chr2	120919811	120938862	GRA_denovo_LNC.1319	10	-	120919811	120938862	0	1	19051	0
chr2	120984978	120990162	GRA_denovo_LNC.1319-2	4	-	120984978	120990162	0	1	5184	0
chr2	128161032	128165789	GRA_denovo_LNC.1320	2	-	128161032	128165789	0	1	4757	0
chr2	128145733	128165287	GRA_denovo_LNC.1321	3	+	128145733	128165287	0	1	19554	0
chr2	128643209	128651117	GRA_denovo_LNC.1322	2	+	128643209	128651117	0	1	7908	0
chr1	147899860	147904680	GRA_denovo_LNC.1323	1	+	147899860	147904680	0	1	4820	0
chr2	136962898	136990936	GRA_denovo_LNC.1324	6	+	136962898	136990936	0	1	28038	0
chr2	137002166	137034956	GRA_denovo_LNC.1325	4	+	137002166	137034956	0	1	32790	0
chr2	138970340	139057120	GRA_denovo_LNC.1326	2	-	138970340	139057120	0	1	86780	0
chr2	135621964	135676308	GRA_denovo_LNC.1327	7	-	135621964	135676308	0	1	54344	0
chr2	136742526	136774830	GRA_denovo_LNC.1328	8	+	136742526	136774830	0	1	32304	0
chr2	139197188	139265845	GRA_denovo_LNC.1329	3	-	139197188	139265845	0	1	68657	0
chr2	139360038	139370726	GRA_denovo_LNC.1330	2	+	139360038	139370726	0	1	10688	0
chr2	149280421	149283519	GRA_denovo_LNC.1331	1	+	149280421	149283519	0	1	3098	0
chr2	122406817	122436882	GRA_denovo_LNC.1332	3	+	122406817	122436882	0	1	30065	0
chr2	122288267	122291311	GRA_denovo_LNC.1333	1	+	122288267	122291311	0	1	3044	0
chr2	152796088	152818261	GRA_denovo_LNC.1334	1	+	152796088	152818261	0	1	22173	0
chr2	166650500	166668459	GRA_denovo_LNC.1335	13	+	166650500	166668459	0	1	17959	0
chr2	175190786	175193283	GRA_denovo_LNC.1336	1	+	175190786	175193283	0	1	2497	0
chr2	171845395	171857429	GRA_denovo_LNC.1337	1	+	171845395	171857429	0	1	12034	0
chr2	179295240	179299108	GRA_denovo_LNC.1338	2	+	179295240	179299108	0	1	3868	0
chr2	179494427	179498275	GRA_denovo_LNC.1339	1	+	179494427	179498275	0	1	3848	0
chr2	173328995	173421442	GRA_denovo_LNC.1340	11	-	173328995	173421442	0	1	92447	0
chr2	173295247	173299903	GRA_denovo_LNC.1341	1	-	173295247	173299903	0	1	4656	0
chr2	185453417	185464246	GRA_denovo_LNC.1342	6	-	185453417	185464246	0	1	10829	0
chr2	191490662	191513652	GRA_denovo_LNC.1343	1	-	191490662	191513652	0	1	22990	0
chr2	179387547	179486713	GRA_denovo_LNC.1344	42	+	179387547	179486713	0	1	99166	0
chr2	191886032	191896964	GRA_denovo_LNC.1345	1	+	191886032	191896964	0	1	10932	0
chr2	197073002	197091930	GRA_denovo_LNC.1346	5	+	197073002	197091930	0	1	18928	0
chr1	6684544	6687543	GRA_denovo_LNC.1347	1	-	6684544	6687543	0	1	2999	0
chr2	201767145	201771120	GRA_denovo_LNC.1348	1	-	201767145	201771120	0	1	3975	0
chr2	208035891	208038266	GRA_denovo_LNC.1349	1	+	208035891	208038266	0	1	2375	0
chr2	208685705	208718731	GRA_denovo_LNC.1350	1	+	208685705	208718731	0	1	33026	0
chr1	149653489	149661061	GRA_denovo_LNC.1351	1	+	149653489	149661061	0	1	7572	0
chr2	219611696	219613611	GRA_denovo_LNC.1352	1	-	219611696	219613611	0	1	1915	0
chr2	219228607	219238557	GRA_denovo_LNC.1353	9	-	219228607	219238557	0	1	9950	0
chr2	208040127	208395135	GRA_denovo_LNC.1354	17	-	208040127	208395135	0	1	355008	0
chr2	230989982	231004964	GRA_denovo_LNC.1355	1	+	230989982	231004964	0	1	14982	0
chr2	231022488	231024418	GRA_denovo_LNC.1356	1	-	231022488	231024418	0	1	1930	0
chr2	231554819	231576755	GRA_denovo_LNC.1357	2	-	231554819	231576755	0	1	21936	0
chr1	145200639	145209437	GRA_denovo_LNC.1358	1	-	145200639	145209437	0	1	8798	0
chr2	231683340	231685796	GRA_denovo_LNC.1359	1	-	231683340	231685796	0	1	2456	0
chr2	234122081	234139962	GRA_denovo_LNC.1360	4	-	234122081	234139962	0	1	17881	0
chr2	201959416	201992746	GRA_denovo_LNC.1361	1	-	201959416	201992746	0	1	33330	0
chr2	201960721	201964081	GRA_denovo_LNC.1362	1	+	201960721	201964081	0	1	3360	0
chr2	238582615	238600547	GRA_denovo_LNC.1363	22	-	238582615	238600547	0	1	17932	0
chr2	160372145	160388593	GRA_denovo_LNC.1364	2	+	160372145	160388593	0	1	16448	0
chr2	234071185	234088838	GRA_denovo_LNC.1365	4	-	234071185	234088838	0	1	17653	0
chr2	240456502	240461140	GRA_denovo_LNC.1366	2	+	240456502	240461140	0	1	4638	0
chr2	240414249	240438695	GRA_denovo_LNC.1367	2	-	240414249	240438695	0	1	24446	0
chr2	240422731	240453999	GRA_denovo_LNC.1368	32	+	240422731	240453999	0	1	31268	0
chr2	242626210	242633957	GRA_denovo_LNC.1369	4	+	242626210	242633957	0	1	7747	0
chr2	242671641	242673908	GRA_denovo_LNC.1370	1	-	242671641	242673908	0	1	2267	0
chr2	242823534	242908770	GRA_denovo_LNC.1371	2	+	242823534	242908770	0	1	85236	0
chr2	243168371	243179164	GRA_denovo_LNC.1372	1	-	243168371	243179164	0	1	10793	0
chr20	1098436	1099107	GRA_denovo_LNC.1373	1	-	1098436	1099107	0	1	671	0
chr20	641317	718902	GRA_denovo_LNC.1374	34	+	641317	718902	0	1	77585	0
chr20	705220	708874	GRA_denovo_LNC.1375	1	-	705220	708874	0	1	3654	0
chr20	1305760	1347636	GRA_denovo_LNC.1376	8	+	1305760	1347636	0	1	41876	0
chr20	1699512	1701977	GRA_denovo_LNC.1377	1	-	1699512	1701977	0	1	2465	0
chr20	2187176	2191872	GRA_denovo_LNC.1378	1	-	2187176	2191872	0	1	4696	0
chr20	2276459	2282306	GRA_denovo_LNC.1379	4	-	2276459	2282306	0	1	5847	0
chr20	3135345	3140524	GRA_denovo_LNC.1380	1	+	3135345	3140524	0	1	5179	0
chr20	3276335	3276773	GRA_denovo_LNC.1381	1	+	3276335	3276773	0	1	438	0
chr20	1812378	1880671	GRA_denovo_LNC.1382	3	-	1812378	1880671	0	1	68293	0
chr20	3788060	3792343	GRA_denovo_LNC.1383	1	+	3788060	3792343	0	1	4283	0
chr20	3845844	3851827	GRA_denovo_LNC.1384	1	-	3845844	3851827	0	1	5983	0
chr20	18774613	18776657	GRA_denovo_LNC.1385	4	+	18774613	18776657	0	1	2044	0
chr20	18545321	18552173	GRA_denovo_LNC.1386	1	+	18545321	18552173	0	1	6852	0
chr20	5453005	5455721	GRA_denovo_LNC.1387	1	-	5453005	5455721	0	1	2716	0
chr20	5471578	5481444	GRA_denovo_LNC.1388	1	-	5471578	5481444	0	1	9866	0
chr20	5488980	5493867	GRA_denovo_LNC.1389	1	-	5488980	5493867	0	1	4887	0
chr20	5623159	5639478	GRA_denovo_LNC.1390	1	-	5623159	5639478	0	1	16319	0
chr20	5628989	5638626	GRA_denovo_LNC.1391	2	+	5628989	5638626	0	1	9637	0
chr20	23337237	23338976	GRA_denovo_LNC.1392	1	-	23337237	23338976	0	1	1739	0
chr20	24801105	24811345	GRA_denovo_LNC.1393	1	-	24801105	24811345	0	1	10240	0
chr20	24859126	24865164	GRA_denovo_LNC.1394	1	-	24859126	24865164	0	1	6038	0
chr20	22975481	23008551	GRA_denovo_LNC.1395	43	-	22975481	23008551	0	1	33070	0
chr20	30616132	30620046	GRA_denovo_LNC.1396	1	-	30616132	30620046	0	1	3914	0
chr20	32573036	32581040	GRA_denovo_LNC.1397	4	-	32573036	32581040	0	1	8004	0
chr1	151815550	151824439	GRA_denovo_LNC.1398	1	+	151815550	151824439	0	1	8889	0
chr20	34059543	34079194	GRA_denovo_LNC.1399	10	-	34059543	34079194	0	1	19651	0
chr20	34633623	34638898	GRA_denovo_LNC.1400	1	-	34633623	34638898	0	1	5275	0
chr20	35219584	35226585	GRA_denovo_LNC.1401	1	-	35219584	35226585	0	1	7001	0
chr20	37043653	37064017	GRA_denovo_LNC.1402	18	-	37043653	37064017	0	1	20364	0
chr20	37075307	37079564	GRA_denovo_LNC.1403	10	+	37075307	37079564	0	1	4257	0
chr20	42714376	42719066	GRA_denovo_LNC.1404	1	+	42714376	42719066	0	1	4690	0
chr1	152020761	152022681	GRA_denovo_LNC.1405	1	-	152020761	152022681	0	1	1920	0
chr20	42839647	42854715	GRA_denovo_LNC.1406	14	+	42839647	42854715	0	1	15068	0
chr20	43780018	43783287	GRA_denovo_LNC.1407	1	-	43780018	43783287	0	1	3269	0
chr20	43806672	43823858	GRA_denovo_LNC.1408	33	+	43806672	43823858	0	1	17186	0
chr20	47934498	47991777	GRA_denovo_LNC.1409	13	+	47934498	47991777	0	1	57279	0
chr20	48951407	48967878	GRA_denovo_LNC.1410	1	-	48951407	48967878	0	1	16471	0
chr20	48957587	48980896	GRA_denovo_LNC.1411	1	+	48957587	48980896	0	1	23309	0
chr20	47891554	47916982	GRA_denovo_LNC.1412	17	+	47891554	47916982	0	1	25428	0
chr20	52133024	52147826	GRA_denovo_LNC.1413	4	-	52133024	52147826	0	1	14802	0
chr20	50767825	50771298	GRA_denovo_LNC.1414	2	+	50767825	50771298	0	1	3473	0
chr20	52462008	52466891	GRA_denovo_LNC.1415	2	+	52462008	52466891	0	1	4883	0
chr1	8060192	8065703	GRA_denovo_LNC.1416	1	+	8060192	8065703	0	1	5511	0
chr1	153516024	153524797	GRA_denovo_LNC.1417	2	+	153516024	153524797	0	1	8773	0
chr20	49547547	49562180	GRA_denovo_LNC.1418	1	+	49547547	49562180	0	1	14633	0
chr20	52522601	52567624	GRA_denovo_LNC.1419	15	+	52522601	52567624	0	1	45023	0
chr20	55126460	55130380	GRA_denovo_LNC.1420	1	+	55126460	55130380	0	1	3920	0
chr20	48380009	48391936	GRA_denovo_LNC.1421	3	-	48380009	48391936	0	1	11927	0
chr20	48800749	48809951	GRA_denovo_LNC.1422	1	-	48800749	48809951	0	1	9202	0
chr20	48874947	48883816	GRA_denovo_LNC.1423	1	+	48874947	48883816	0	1	8869	0
chr20	48878745	48892659	GRA_denovo_LNC.1424	5	-	48878745	48892659	0	1	13914	0
chr20	60501284	60518861	GRA_denovo_LNC.1425	4	-	60501284	60518861	0	1	17577	0
chr20	61347416	61359406	GRA_denovo_LNC.1426	6	-	61347416	61359406	0	1	11990	0
chr20	61187542	61204711	GRA_denovo_LNC.1427	10	-	61187542	61204711	0	1	17169	0
chr20	61386260	61408261	GRA_denovo_LNC.1428	3	-	61386260	61408261	0	1	22001	0
chr20	62258232	62265697	GRA_denovo_LNC.1429	1	+	62258232	62265697	0	1	7465	0
chr21	31020228	31030374	GRA_denovo_LNC.1430	1	+	31020228	31030374	0	1	10146	0
chr21	34103855	34115936	GRA_denovo_LNC.1431	2	+	34103855	34115936	0	1	12081	0
chr21	34389847	34444719	GRA_denovo_LNC.1432	4	-	34389847	34444719	0	1	54872	0
chr20	58672226	59001504	GRA_denovo_LNC.1433	24	+	58672226	59001504	0	1	329278	0
chr20	58776715	58780361	GRA_denovo_LNC.1434	1	+	58776715	58780361	0	1	3646	0
chr20	58821851	58826406	GRA_denovo_LNC.1435	1	+	58821851	58826406	0	1	4555	0
chr20	58832012	58854868	GRA_denovo_LNC.1436	1	+	58832012	58854868	0	1	22856	0
chr20	58917580	58920180	GRA_denovo_LNC.1437	1	+	58917580	58920180	0	1	2600	0
chr21	34550038	34588106	GRA_denovo_LNC.1438	9	-	34550038	34588106	0	1	38068	0
chr21	35569936	35698032	GRA_denovo_LNC.1439	7	+	35569936	35698032	0	1	128096	0
chr21	35888793	35925673	GRA_denovo_LNC.1440	3	+	35888793	35925673	0	1	36880	0
chr21	39188270	39263134	GRA_denovo_LNC.1441	12	+	39188270	39263134	0	1	74864	0
chr21	39586345	39592756	GRA_denovo_LNC.1442	2	-	39586345	39592756	0	1	6411	0
chr21	37709169	37712407	GRA_denovo_LNC.1443	1	-	37709169	37712407	0	1	3238	0
chr21	42514934	42520460	GRA_denovo_LNC.1444	1	-	42514934	42520460	0	1	5526	0
chr21	42519890	42524667	GRA_denovo_LNC.1445	2	+	42519890	42524667	0	1	4777	0
chr1	154375463	154377218	GRA_denovo_LNC.1446	1	-	154375463	154377218	0	1	1755	0
chr21	30654948	30671067	GRA_denovo_LNC.1447	1	-	30654948	30671067	0	1	16119	0
chr21	43153194	43154618	GRA_denovo_LNC.1448	1	-	43153194	43154618	0	1	1424	0
chr21	37635516	37666950	GRA_denovo_LNC.1449	1	-	37635516	37666950	0	1	31434	0
chr1	9298614	9307779	GRA_denovo_LNC.1450	1	-	9298614	9307779	0	1	9165	0
chr21	44205043	44212076	GRA_denovo_LNC.1451	1	+	44205043	44212076	0	1	7033	0
chr21	44807370	44818803	GRA_denovo_LNC.1452	4	-	44807370	44818803	0	1	11433	0
chr21	44818188	44825091	GRA_denovo_LNC.1453	3	+	44818188	44825091	0	1	6903	0
chr21	43990403	44019558	GRA_denovo_LNC.1454	1	-	43990403	44019558	0	1	29155	0
chr21	44472828	44490250	GRA_denovo_LNC.1455	1	+	44472828	44490250	0	1	17422	0
chr21	45186138	45191592	GRA_denovo_LNC.1456	2	+	45186138	45191592	0	1	5454	0
chr1	154304938	154313534	GRA_denovo_LNC.1457	1	-	154304938	154313534	0	1	8596	0
chr21	45557055	45570471	GRA_denovo_LNC.1458	1	-	45557055	45570471	0	1	13416	0
chr21	46384687	46386166	GRA_denovo_LNC.1459	1	-	46384687	46386166	0	1	1479	0
chr21	46707977	46717269	GRA_denovo_LNC.1460	10	+	46707977	46717269	0	1	9292	0
chr21	46974395	46975084	GRA_denovo_LNC.1461	1	+	46974395	46975084	0	1	689	0
chr21	45923307	45927368	GRA_denovo_LNC.1462	1	+	45923307	45927368	0	1	4061	0
chr21	45953463	45975591	GRA_denovo_LNC.1463	5	+	45953463	45975591	0	1	22128	0
chr21	46281010	46299266	GRA_denovo_LNC.1464	1	+	46281010	46299266	0	1	18256	0
chr22	17082217	17134811	GRA_denovo_LNC.1465	31	+	17082217	17134811	0	1	52594	0
chr22	18257434	18273737	GRA_denovo_LNC.1466	1	+	18257434	18273737	0	1	16303	0
chr22	18984970	19009693	GRA_denovo_LNC.1467	1	+	18984970	19009693	0	1	24723	0
chr1	154698266	154700026	GRA_denovo_LNC.1468	1	+	154698266	154700026	0	1	1760	0
chr22	19166879	19188270	GRA_denovo_LNC.1469	1	+	19166879	19188270	0	1	21391	0
chr22	21056967	21060461	GRA_denovo_LNC.1470	8	+	21056967	21060461	0	1	3494	0
chr22	21356496	21357231	GRA_denovo_LNC.1471	1	+	21356496	21357231	0	1	735	0
chr22	22638382	22652453	GRA_denovo_LNC.1472	2	-	22638382	22652453	0	1	14071	0
chr22	22673336	22757303	GRA_denovo_LNC.1473	1	-	22673336	22757303	0	1	83967	0
chr22	23099515	23102609	GRA_denovo_LNC.1474	1	-	23099515	23102609	0	1	3094	0
chr22	23923039	23935193	GRA_denovo_LNC.1475	1	-	23923039	23935193	0	1	12154	0
chr22	23982850	23994498	GRA_denovo_LNC.1476	2	+	23982850	23994498	0	1	11648	0
chr22	24603331	24615155	GRA_denovo_LNC.1477	2	+	24603331	24615155	0	1	11824	0
chr1	232516	267253	GRA_denovo_LNC.1478	5	-	232516	267253	0	1	34737	0
chr22	29189665	29194859	GRA_denovo_LNC.1479	1	+	29189665	29194859	0	1	5194	0
chr22	28315419	28398739	GRA_denovo_LNC.1480	18	+	28315419	28398739	0	1	83320	0
chr22	27053168	27176930	GRA_denovo_LNC.1481	29	+	27053168	27176930	0	1	123762	0
chr22	27183647	27281530	GRA_denovo_LNC.1482	3	+	27183647	27281530	0	1	97883	0
chr22	31362568	31375386	GRA_denovo_LNC.1483	25	+	31362568	31375386	0	1	12818	0
chr22	36841108	36851392	GRA_denovo_LNC.1484	6	-	36841108	36851392	0	1	10284	0
chr22	36856662	36858576	GRA_denovo_LNC.1485	1	-	36856662	36858576	0	1	1914	0
chr22	36649140	36664016	GRA_denovo_LNC.1486	1	-	36649140	36664016	0	1	14876	0
chr22	37420996	37425760	GRA_denovo_LNC.1487	1	-	37420996	37425760	0	1	4764	0
chr22	38479084	38488863	GRA_denovo_LNC.1488	3	+	38479084	38488863	0	1	9779	0
chr22	38132558	38142906	GRA_denovo_LNC.1489	3	-	38132558	38142906	0	1	10348	0
chr22	38173664	38180971	GRA_denovo_LNC.1490	1	+	38173664	38180971	0	1	7307	0
chr22	41809638	41839764	GRA_denovo_LNC.1491	1	+	41809638	41839764	0	1	30126	0
chr22	39338722	39357686	GRA_denovo_LNC.1492	1	-	39338722	39357686	0	1	18964	0
chr22	43164292	43174496	GRA_denovo_LNC.1493	2	-	43164292	43174496	0	1	10204	0
chr22	42516966	42536257	GRA_denovo_LNC.1494	2	+	42516966	42536257	0	1	19291	0
chr22	44608087	44611102	GRA_denovo_LNC.1495	1	+	44608087	44611102	0	1	3015	0
chr22	46646517	46651346	GRA_denovo_LNC.1496	1	+	46646517	46651346	0	1	4829	0
chr22	45522860	45562706	GRA_denovo_LNC.1497	1	-	45522860	45562706	0	1	39846	0
chr22	45527952	45560206	GRA_denovo_LNC.1498	26	-	45527952	45560206	0	1	32254	0
chr22	46435549	46444094	GRA_denovo_LNC.1499	10	-	46435549	46444094	0	1	8545	0
chr22	47584367	47603401	GRA_denovo_LNC.1500	2	+	47584367	47603401	0	1	19034	0
chr22	49536105	49537753	GRA_denovo_LNC.1501	1	-	49536105	49537753	0	1	1648	0
chr22	50316581	50329238	GRA_denovo_LNC.1502	5	-	50316581	50329238	0	1	12657	0
chr22	42833233	42921927	GRA_denovo_LNC.1503	21	+	42833233	42921927	0	1	88694	0
chr3	3080024	3081852	GRA_denovo_LNC.1504	1	-	3080024	3081852	0	1	1828	0
chr22	50974110	50983508	GRA_denovo_LNC.1505	2	-	50974110	50983508	0	1	9398	0
chr3	3169141	3179245	GRA_denovo_LNC.1506	1	-	3169141	3179245	0	1	10104	0
chr3	5001027	5027339	GRA_denovo_LNC.1507	1	-	5001027	5027339	0	1	26312	0
chr3	9540831	9542303	GRA_denovo_LNC.1508	1	+	9540831	9542303	0	1	1472	0
chr3	9419809	9439253	GRA_denovo_LNC.1509	24	-	9419809	9439253	0	1	19444	0
chr22	50629785	50639333	GRA_denovo_LNC.1510	1	-	50629785	50639333	0	1	9548	0
chr3	9989751	9997503	GRA_denovo_LNC.1511	1	+	9989751	9997503	0	1	7752	0
chr3	14973801	14993594	GRA_denovo_LNC.1512	12	-	14973801	14993594	0	1	19793	0
chr3	17841820	17851909	GRA_denovo_LNC.1513	1	+	17841820	17851909	0	1	10089	0
chr3	18567888	18571949	GRA_denovo_LNC.1514	1	+	18567888	18571949	0	1	4061	0
chr3	20213858	20230949	GRA_denovo_LNC.1515	5	+	20213858	20230949	0	1	17091	0
chr3	21584300	21622169	GRA_denovo_LNC.1516	1	+	21584300	21622169	0	1	37869	0
chr3	27753713	27755870	GRA_denovo_LNC.1517	2	+	27753713	27755870	0	1	2157	0
chr3	32603320	32621114	GRA_denovo_LNC.1518	1	+	32603320	32621114	0	1	17794	0
chr3	37418545	37426541	GRA_denovo_LNC.1519	3	+	37418545	37426541	0	1	7996	0
chr3	40487233	40494808	GRA_denovo_LNC.1520	3	-	40487233	40494808	0	1	7575	0
chr3	40214473	40351089	GRA_denovo_LNC.1521	6	-	40214473	40351089	0	1	136616	0
chr3	43297262	43306994	GRA_denovo_LNC.1522	4	+	43297262	43306994	0	1	9732	0
chr3	42812053	42819607	GRA_denovo_LNC.1523	1	+	42812053	42819607	0	1	7554	0
chr3	45717819	45730717	GRA_denovo_LNC.1524	4	-	45717819	45730717	0	1	12898	0
chr3	43812033	43835356	GRA_denovo_LNC.1525	2	+	43812033	43835356	0	1	23323	0
chr3	46102588	46108463	GRA_denovo_LNC.1526	1	-	46102588	46108463	0	1	5875	0
chr3	46131205	46132147	GRA_denovo_LNC.1527	1	+	46131205	46132147	0	1	942	0
chr3	46132212	46152831	GRA_denovo_LNC.1528	10	+	46132212	46152831	0	1	20619	0
chr3	42045216	42056582	GRA_denovo_LNC.1529	4	-	42045216	42056582	0	1	11366	0
chr3	48370363	48388794	GRA_denovo_LNC.1530	2	+	48370363	48388794	0	1	18431	0
chr3	48784022	48795331	GRA_denovo_LNC.1531	1	+	48784022	48795331	0	1	11309	0
chr1	150518652	150528529	GRA_denovo_LNC.1532	1	-	150518652	150528529	0	1	9877	0
chr3	47205205	47287930	GRA_denovo_LNC.1533	5	+	47205205	47287930	0	1	82725	0
chr3	50673355	50709439	GRA_denovo_LNC.1534	1	-	50673355	50709439	0	1	36084	0
chr3	53304008	53363102	GRA_denovo_LNC.1535	4	+	53304008	53363102	0	1	59094	0
chr3	57308152	57312072	GRA_denovo_LNC.1536	1	+	57308152	57312072	0	1	3920	0
chr3	57582181	57586268	GRA_denovo_LNC.1537	1	+	57582181	57586268	0	1	4087	0
chr3	61049742	61061352	GRA_denovo_LNC.1538	1	+	61049742	61061352	0	1	11610	0
chr3	72048874	72150111	GRA_denovo_LNC.1539	47	-	72048874	72150111	0	1	101237	0
chr3	52429961	52434470	GRA_denovo_LNC.1540	1	-	52429961	52434470	0	1	4509	0
chr3	107843525	107858896	GRA_denovo_LNC.1541	2	+	107843525	107858896	0	1	15371	0
chr3	105064231	105086763	GRA_denovo_LNC.1542	3	-	105064231	105086763	0	1	22532	0
chr3	113346566	113348478	GRA_denovo_LNC.1543	1	-	113346566	113348478	0	1	1912	0
chr3	113432191	113435070	GRA_denovo_LNC.1544	1	-	113432191	113435070	0	1	2879	0
chr3	113367286	113392271	GRA_denovo_LNC.1545	1	+	113367286	113392271	0	1	24985	0
chr3	113830452	113834813	GRA_denovo_LNC.1546	1	+	113830452	113834813	0	1	4361	0
chr3	112304475	112321198	GRA_denovo_LNC.1547	1	+	112304475	112321198	0	1	16723	0
chr1	155948455	155952745	GRA_denovo_LNC.1548	1	+	155948455	155952745	0	1	4290	0
chr3	119155334	119169844	GRA_denovo_LNC.1549	1	+	119155334	119169844	0	1	14510	0
chr3	122084415	122087599	GRA_denovo_LNC.1550	1	+	122084415	122087599	0	1	3184	0
chr3	122287353	122305339	GRA_denovo_LNC.1551	1	-	122287353	122305339	0	1	17986	0
chr3	122135058	122157717	GRA_denovo_LNC.1552	2	+	122135058	122157717	0	1	22659	0
chr3	119812016	119819243	GRA_denovo_LNC.1553	4	+	119812016	119819243	0	1	7227	0
chr3	126937829	126946087	GRA_denovo_LNC.1554	2	-	126937829	126946087	0	1	8258	0
chr3	128589443	128592416	GRA_denovo_LNC.1555	1	-	128589443	128592416	0	1	2973	0
chr3	71629682	71684122	GRA_denovo_LNC.1556	1	+	71629682	71684122	0	1	54440	0
chr3	71855822	71904320	GRA_denovo_LNC.1557	14	+	71855822	71904320	0	1	48498	0
chr3	128708354	128717487	GRA_denovo_LNC.1558	4	+	128708354	128717487	0	1	9133	0
chr3	131092422	131100372	GRA_denovo_LNC.1559	2	-	131092422	131100372	0	1	7950	0
chr3	128951814	128969732	GRA_denovo_LNC.1560	1	-	128951814	128969732	0	1	17918	0
chr3	131042730	131080714	GRA_denovo_LNC.1561	9	-	131042730	131080714	0	1	37984	0
chr3	133052308	133151657	GRA_denovo_LNC.1562	18	-	133052308	133151657	0	1	99349	0
chr3	136553383	136581676	GRA_denovo_LNC.1563	6	-	136553383	136581676	0	1	28293	0
chr3	149158330	149166202	GRA_denovo_LNC.1564	2	-	149158330	149166202	0	1	7872	0
chr3	149695442	149700048	GRA_denovo_LNC.1565	1	+	149695442	149700048	0	1	4606	0
chr3	150451278	150454304	GRA_denovo_LNC.1566	1	-	150451278	150454304	0	1	3026	0
chr3	150081882	150129449	GRA_denovo_LNC.1567	1	-	150081882	150129449	0	1	47567	0
chr1	161367819	161395643	GRA_denovo_LNC.1568	3	+	161367819	161395643	0	1	27824	0
chr3	150655068	150656617	GRA_denovo_LNC.1569	1	+	150655068	150656617	0	1	1549	0
chr3	150780110	150798497	GRA_denovo_LNC.1570	2	+	150780110	150798497	0	1	18387	0
chr3	150608329	150624240	GRA_denovo_LNC.1571	6	+	150608329	150624240	0	1	15911	0
chr3	156426917	156438512	GRA_denovo_LNC.1572	1	+	156426917	156438512	0	1	11595	0
chr3	156389721	156392222	GRA_denovo_LNC.1573	1	-	156389721	156392222	0	1	2501	0
chr3	156859742	156876794	GRA_denovo_LNC.1574	1	+	156859742	156876794	0	1	17052	0
chr3	172585375	172589290	GRA_denovo_LNC.1575	1	+	172585375	172589290	0	1	3915	0
chr3	151738126	151923262	GRA_denovo_LNC.1576	6	-	151738126	151923262	0	1	185136	0
chr3	177718338	177791587	GRA_denovo_LNC.1577	11	+	177718338	177791587	0	1	73249	0
chr3	182928378	182942958	GRA_denovo_LNC.1578	2	+	182928378	182942958	0	1	14580	0
chr3	171718331	171985888	GRA_denovo_LNC.1579	1	-	171718331	171985888	0	1	267557	0
chr3	185840371	185851135	GRA_denovo_LNC.1580	1	-	185840371	185851135	0	1	10764	0
chr3	185842669	185845188	GRA_denovo_LNC.1581	1	+	185842669	185845188	0	1	2519	0
chr3	187841261	187864984	GRA_denovo_LNC.1582	1	+	187841261	187864984	0	1	23723	0
chr3	187494554	187608494	GRA_denovo_LNC.1583	11	-	187494554	187608494	0	1	113940	0
