# Supplementary material for: Long non-coding RNAs display higher natural expression variation than protein-coding genes in healthy humans
Source: Genome Biol. 2016 Jan 29;17:14. doi: 10.1186/s13059-016-0873-8 (PMC4731934; doi:10.1186/s13059-016-0873-8)
Supplement: Additional file 4: — Granulocyte de novo lncRNA transcript annotation (6,249 transcripts): BED12 formatted file can be directly uploaded into UCSC browser. (BED 655 kb) [file 13059_2016_873_MOESM4_ESM.bed]

chr1	232516	240842	GRA_denovo_LNC.1478.1	0	-	232516	240842	0	3	5439,150,129,	0,5901,8197,
chr1	232516	240959	GRA_denovo_LNC.1478.2	0	-	232516	240959	0	4	1966,902,150,54,	0,4537,5901,8389,
chr1	232516	259121	GRA_denovo_LNC.1478.3	0	-	232516	259121	0	4	2673,902,150,105,	0,4537,5901,26500,
chr1	232516	267223	GRA_denovo_LNC.1478.4	0	-	232516	267223	0	5	4157,1223,150,105,182,	0,4216,5901,26500,34525,
chr1	232516	267253	GRA_denovo_LNC.1478.5	0	-	232516	267253	0	4	1966,2934,150,158,	0,2505,5901,34579,
chr1	751651	762859	GRA_denovo_LNC.859.1	0	-	751651	762859	0	2	1927,205,	0,11003,
chr1	751651	762873	GRA_denovo_LNC.859.2	0	-	751651	762873	0	2	1927,10,	0,11212,
chr1	751651	762900	GRA_denovo_LNC.859.3	0	-	751651	762900	0	2	1929,35,	0,11214,
chr1	751651	763155	GRA_denovo_LNC.859.4	0	-	751651	763155	0	2	1938,281,	0,11223,
chr1	754925	759419	GRA_denovo_LNC.1079.1	0	+	754925	759419	0	2	1569,1145,	0,3349,
chr1	1209423	1214893	GRA_denovo_LNC.292.1	0	+	1209423	1214893	0	3	1256,81,183,	0,5024,5287,
chr1	1391983	1414757	GRA_denovo_LNC.785.1	0	-	1391983	1414757	0	2	277,1513,	0,21261,
chr1	1535699	1544348	GRA_denovo_LNC.647.1	0	+	1535699	1544348	0	4	387,2133,81,3740,	0,633,3309,4909,
chr1	1535714	1544348	GRA_denovo_LNC.647.2	0	+	1535714	1544348	0	3	372,160,3740,	0,2591,4894,
chr1	1535716	1544348	GRA_denovo_LNC.647.3	0	+	1535716	1544348	0	4	370,2757,540,2534,	0,616,4868,6098,
chr1	1535716	1544348	GRA_denovo_LNC.647.4	0	+	1535716	1544348	0	6	246,50,2757,516,90,2419,	0,320,616,4892,6098,6213,
chr1	1535727	1544348	GRA_denovo_LNC.647.5	0	+	1535727	1544348	0	2	3362,3740,	0,4881,
chr1	1535727	1544348	GRA_denovo_LNC.647.6	0	+	1535727	1544348	0	4	236,50,2134,2095,	0,309,605,6526,
chr1	1536053	1544348	GRA_denovo_LNC.647.7	0	+	1536053	1544348	0	3	33,2133,2096,	0,279,6199,
chr1	1539877	1544348	GRA_denovo_LNC.647.8	0	+	1539877	1544348	0	2	865,2096,	0,2375,
chr1	1712127	1731693	GRA_denovo_LNC.1283.1	0	+	1712127	1731693	0	2	2547,14435,	0,5131,
chr1	2037946	2044032	GRA_denovo_LNC.953.1	0	-	2037946	2044032	0	4	32,777,4058,259,	0,323,1620,5827,
chr1	2072502	2081795	GRA_denovo_LNC.926.1	0	-	2072502	2081795	0	2	673,1477,	0,7816,
chr1	2072502	2083299	GRA_denovo_LNC.926.2	0	-	2072502	2083299	0	2	3262,2981,	0,7816,
chr1	2077942	2082426	GRA_denovo_LNC.926.3	0	-	2077942	2082426	0	2	869,2662,	0,1822,
chr1	2477771	2488544	GRA_denovo_LNC.1139.1	0	-	2477771	2488544	0	5	3943,158,1712,3071,129,	0,4241,4659,7293,10644,
chr1	2477771	2488544	GRA_denovo_LNC.1139.2	0	-	2477771	2488544	0	4	3942,2017,197,1424,	0,4659,7768,9349,
chr1	2477771	2488815	GRA_denovo_LNC.1139.3	0	-	2477771	2488815	0	3	3942,196,1696,	0,7768,9348,
chr1	3591178	3594069	GRA_denovo_LNC.965.1	0	-	3591178	3594069	0	3	345,118,371,	0,1227,2520,
chr1	3695018	3704106	GRA_denovo_LNC.1031.1	0	+	3695018	3704106	0	2	2425,5188,	0,3900,
chr1	4789176	4794016	GRA_denovo_LNC.1110.1	0	-	4789176	4794016	0	2	3914,421,	0,4419,
chr1	4789176	4795385	GRA_denovo_LNC.1110.2	0	-	4789176	4795385	0	2	3914,40,	0,6169,
chr1	4789176	4796474	GRA_denovo_LNC.1110.3	0	-	4789176	4796474	0	3	2665,440,106,	0,3480,7192,
chr1	4789176	4796474	GRA_denovo_LNC.1110.4	0	-	4789176	4796474	0	3	3914,929,109,	0,5022,7189,
chr1	4789176	4796474	GRA_denovo_LNC.1110.5	0	-	4789176	4796474	0	4	1191,436,529,109,	0,3480,5681,7189,
chr1	4789176	4796521	GRA_denovo_LNC.1110.6	0	-	4789176	4796521	0	4	3259,434,270,156,	0,3480,5681,7189,
chr1	4789176	4796711	GRA_denovo_LNC.1110.10	0	-	4789176	4796711	0	3	3916,529,346,	0,5681,7189,
chr1	4789176	4796711	GRA_denovo_LNC.1110.7	0	-	4789176	4796711	0	2	3914,346,	0,7189,
chr1	4789176	4796711	GRA_denovo_LNC.1110.8	0	-	4789176	4796711	0	2	3915,345,	0,7190,
chr1	4789176	4796711	GRA_denovo_LNC.1110.9	0	-	4789176	4796711	0	3	3914,529,346,	0,5681,7189,
chr1	4794491	4796711	GRA_denovo_LNC.1110.11	0	-	4794491	4796711	0	3	253,529,346,	0,366,1874,
chr1	6684544	6687543	GRA_denovo_LNC.1347.1	0	-	6684544	6687543	0	2	37,891,	0,2108,
chr1	8060192	8065703	GRA_denovo_LNC.1416.1	0	+	8060192	8065703	0	2	53,1656,	0,3855,
chr1	8474211	8495012	GRA_denovo_LNC.375.1	0	+	8474211	8495012	0	4	9457,100,107,5126,	0,10450,14330,15675,
chr1	8484074	8495012	GRA_denovo_LNC.375.2	0	+	8484074	8495012	0	3	1740,107,5126,	0,4467,5812,
chr1	8484077	8495012	GRA_denovo_LNC.375.3	0	+	8484077	8495012	0	3	684,2819,320,	0,5809,10615,
chr1	8484657	8495012	GRA_denovo_LNC.375.4	0	+	8484657	8495012	0	3	104,146,2573,	0,5229,7782,
chr1	8486491	8495012	GRA_denovo_LNC.375.5	0	+	8486491	8495012	0	3	386,107,5126,	0,2050,3395,
chr1	8488509	8495012	GRA_denovo_LNC.375.6	0	+	8488509	8495012	0	3	139,2819,320,	0,1377,6183,
chr1	8502547	8509617	GRA_denovo_LNC.399.1	0	+	8502547	8509617	0	5	1987,511,113,260,879,	0,2794,5077,5393,6191,
chr1	8505068	8508528	GRA_denovo_LNC.399.2	0	+	8505068	8508528	0	2	784,904,	0,2556,
chr1	8505068	8509617	GRA_denovo_LNC.399.3	0	+	8505068	8509617	0	3	784,576,879,	0,2556,3670,
chr1	9298614	9307779	GRA_denovo_LNC.1450.1	0	-	9298614	9307779	0	2	39,5638,	0,3527,
chr1	10051686	10058163	GRA_denovo_LNC.293.1	0	-	10051686	10058163	0	2	65,1427,	0,5050,
chr1	11719047	11723253	GRA_denovo_LNC.69.1	0	-	11719047	11723253	0	2	17,988,	0,3218,
chr1	11968128	11974984	GRA_denovo_LNC.204.1	0	+	11968128	11974984	0	2	314,2110,	0,4746,
chr1	15729133	15734364	GRA_denovo_LNC.462.1	0	-	15729133	15734364	0	2	3211,32,	0,5199,
chr1	15729133	15736073	GRA_denovo_LNC.462.2	0	-	15729133	15736073	0	2	1507,3918,	0,3022,
chr1	16917628	16921019	GRA_denovo_LNC.625.1	0	+	16917628	16921019	0	2	1185,1079,	0,2312,
chr1	17214884	17216155	GRA_denovo_LNC.590.1	0	-	17214884	17216155	0	2	630,113,	0,1158,
chr1	17214884	17216160	GRA_denovo_LNC.590.2	0	-	17214884	17216160	0	2	393,118,	0,1158,
chr1	17214884	17216168	GRA_denovo_LNC.590.3	0	-	17214884	17216168	0	2	396,126,	0,1158,
chr1	19536851	19568172	GRA_denovo_LNC.654.1	0	+	19536851	19568172	0	2	202,1422,	0,29899,
chr1	19563810	19568172	GRA_denovo_LNC.654.2	0	+	19563810	19568172	0	2	16,1422,	0,2940,
chr1	21607645	21627705	GRA_denovo_LNC.643.1	0	+	21607645	21627705	0	2	13058,3186,	0,16874,
chr1	22350875	22357705	GRA_denovo_LNC.635.1	0	-	22350875	22357705	0	2	63,5438,	0,1392,
chr1	22351717	22355335	GRA_denovo_LNC.636.1	0	+	22351717	22355335	0	2	415,1429,	0,2189,
chr1	22351717	22355335	GRA_denovo_LNC.636.2	0	+	22351717	22355335	0	2	419,1429,	0,2189,
chr1	22351984	22357717	GRA_denovo_LNC.636.3	0	+	22351984	22357717	0	2	148,945,	0,4788,
chr1	22351984	22357717	GRA_denovo_LNC.636.4	0	+	22351984	22357717	0	2	148,942,	0,4791,
chr1	22351984	22357717	GRA_denovo_LNC.636.5	0	+	22351984	22357717	0	2	152,945,	0,4788,
chr1	22351984	22357717	GRA_denovo_LNC.636.6	0	+	22351984	22357717	0	2	152,942,	0,4791,
chr1	22351984	22357717	GRA_denovo_LNC.636.7	0	+	22351984	22357717	0	3	152,121,945,	0,1922,4788,
chr1	22417977	22419363	GRA_denovo_LNC.637.1	0	-	22417977	22419363	0	2	1003,232,	0,1154,
chr1	24086001	24104787	GRA_denovo_LNC.688.1	0	-	24086001	24104787	0	3	1640,56,99,	0,12599,18687,
chr1	24086001	24104787	GRA_denovo_LNC.688.2	0	-	24086001	24104787	0	4	1640,56,159,99,	0,12599,12756,18687,
chr1	24859883	24864836	GRA_denovo_LNC.673.1	0	-	24859883	24864836	0	2	67,3088,	0,1865,
chr1	25780283	25786265	GRA_denovo_LNC.681.1	0	-	25780283	25786265	0	2	2301,186,	0,5796,
chr1	26757382	26800770	GRA_denovo_LNC.691.1	0	-	26757382	26800770	0	3	227,58,2406,	0,32484,40982,
chr1	26787207	26795287	GRA_denovo_LNC.691.2	0	-	26787207	26795287	0	2	484,5421,	0,2659,
chr1	26787207	26801222	GRA_denovo_LNC.691.3	0	-	26787207	26801222	0	3	484,58,2858,	0,2659,11157,
chr1	26787207	26804570	GRA_denovo_LNC.691.4	0	-	26787207	26804570	0	3	487,58,11032,	0,2659,6331,
chr1	26787207	26804570	GRA_denovo_LNC.691.5	0	-	26787207	26804570	0	4	484,58,590,10323,	0,2659,6331,7040,
chr1	26789582	26804677	GRA_denovo_LNC.691.6	0	-	26789582	26804677	0	2	342,6313,	0,8782,
chr1	26790038	26804570	GRA_denovo_LNC.691.7	0	-	26790038	26804570	0	2	280,11032,	0,3500,
chr1	27267946	27274078	GRA_denovo_LNC.707.1	0	-	27267946	27274078	0	2	2542,2898,	0,3234,
chr1	27371409	27392180	GRA_denovo_LNC.704.1	0	+	27371409	27392180	0	6	101,98,125,67,388,1574,	0,299,13479,15095,18693,19197,
chr1	27371639	27392180	GRA_denovo_LNC.704.2	0	+	27371639	27392180	0	2	167,5676,	0,14865,
chr1	27371639	27392180	GRA_denovo_LNC.704.3	0	+	27371639	27392180	0	3	167,125,5676,	0,13249,14865,
chr1	27386589	27424117	GRA_denovo_LNC.704.4	0	+	27386589	27424117	0	2	681,618,	0,36910,
chr1	27652863	27662988	GRA_denovo_LNC.711.1	0	-	27652863	27662988	0	2	1136,6508,	0,3617,
chr1	28565850	28573782	GRA_denovo_LNC.730.1	0	-	28565850	28573782	0	2	1290,668,	0,7264,
chr1	28565850	28573851	GRA_denovo_LNC.730.2	0	-	28565850	28573851	0	3	1290,172,765,	0,1911,7236,
chr1	28565850	28573863	GRA_denovo_LNC.730.3	0	-	28565850	28573863	0	2	1290,777,	0,7236,
chr1	28565850	28573863	GRA_denovo_LNC.730.4	0	-	28565850	28573863	0	3	1291,171,777,	0,1912,7236,
chr1	28565850	28574365	GRA_denovo_LNC.730.5	0	-	28565850	28574365	0	2	2083,1279,	0,7236,
chr1	28568365	28573782	GRA_denovo_LNC.730.6	0	-	28568365	28573782	0	2	107,668,	0,4749,
chr1	30570856	30597882	GRA_denovo_LNC.747.1	0	-	30570856	30597882	0	4	639,9523,281,33,	0,1156,11925,26993,
chr1	30570856	30603509	GRA_denovo_LNC.747.2	0	-	30570856	30603509	0	4	639,6804,282,50,	0,1156,11924,32603,
chr1	30570856	30603518	GRA_denovo_LNC.747.3	0	-	30570856	30603518	0	4	639,9523,281,59,	0,1156,11925,32603,
chr1	30570856	30603518	GRA_denovo_LNC.747.4	0	-	30570856	30603518	0	4	639,9522,282,59,	0,1156,11924,32603,
chr1	30570856	30603558	GRA_denovo_LNC.747.5	0	-	30570856	30603558	0	5	639,9522,35,282,99,	0,1156,11602,11924,32603,
chr1	30570856	30603558	GRA_denovo_LNC.747.6	0	-	30570856	30603558	0	5	639,10481,282,7842,99,	0,1156,11924,19388,32603,
chr1	30577687	30596278	GRA_denovo_LNC.747.16	0	-	30577687	30596278	0	2	6869,17,	0,18574,
chr1	30577687	30601445	GRA_denovo_LNC.747.15	0	-	30577687	30601445	0	2	6869,210,	0,23548,
chr1	30577687	30603516	GRA_denovo_LNC.747.13	0	-	30577687	30603516	0	3	6869,260,57,	0,12557,25772,
chr1	30577687	30603516	GRA_denovo_LNC.747.14	0	-	30577687	30603516	0	4	6869,260,237,57,	0,12557,20162,25772,
chr1	30577687	30603530	GRA_denovo_LNC.747.12	0	-	30577687	30603530	0	5	1129,13611,237,117,49,	0,5093,20162,21101,25794,
chr1	30577687	30603532	GRA_denovo_LNC.747.11	0	-	30577687	30603532	0	2	5375,73,	0,25772,
chr1	30577687	30603557	GRA_denovo_LNC.747.10	0	-	30577687	30603557	0	3	6869,237,98,	0,20162,25772,
chr1	30577687	30603557	GRA_denovo_LNC.747.9	0	-	30577687	30603557	0	2	6873,94,	0,25776,
chr1	30577687	30603558	GRA_denovo_LNC.747.8	0	-	30577687	30603558	0	4	1129,13611,237,99,	0,5093,20162,25772,
chr1	30577687	30603559	GRA_denovo_LNC.747.7	0	-	30577687	30603559	0	2	6869,100,	0,25772,
chr1	30585554	30602202	GRA_denovo_LNC.747.17	0	-	30585554	30602202	0	3	4950,237,967,	0,12295,15681,
chr1	30585554	30603557	GRA_denovo_LNC.747.18	0	-	30585554	30603557	0	2	4950,98,	0,17905,
chr1	30597377	30601270	GRA_denovo_LNC.747.19	0	-	30597377	30601270	0	2	709,35,	0,3858,
chr1	30597377	30603530	GRA_denovo_LNC.747.20	0	-	30597377	30603530	0	3	726,100,49,	0,1428,6104,
chr1	33303765	33319260	GRA_denovo_LNC.782.1	0	-	33303765	33319260	0	2	41,7582,	0,7913,
chr1	33518370	33524634	GRA_denovo_LNC.768.1	0	+	33518370	33524634	0	2	4039,472,	0,5792,
chr1	33520060	33524634	GRA_denovo_LNC.768.2	0	+	33520060	33524634	0	2	2349,460,	0,4114,
chr1	36035419	36043754	GRA_denovo_LNC.790.1	0	-	36035419	36043754	0	3	101,339,832,	0,4541,7503,
chr1	36035419	36043783	GRA_denovo_LNC.790.2	0	-	36035419	36043783	0	3	102,338,861,	0,4542,7503,
chr1	36039712	36043445	GRA_denovo_LNC.790.3	0	-	36039712	36043445	0	2	581,523,	0,3210,
chr1	36446558	36485395	GRA_denovo_LNC.851.1	0	-	36446558	36485395	0	2	11351,854,	0,37983,
chr1	36446558	36489097	GRA_denovo_LNC.851.2	0	-	36446558	36489097	0	3	11351,92,253,	0,32467,42286,
chr1	36446558	36500485	GRA_denovo_LNC.851.3	0	-	36446558	36500485	0	3	10563,139,99,	0,42286,53828,
chr1	36446558	36500591	GRA_denovo_LNC.851.4	0	-	36446558	36500591	0	5	11351,92,237,124,205,	0,32467,37983,42286,53828,
chr1	36978653	36983061	GRA_denovo_LNC.808.1	0	+	36978653	36983061	0	2	908,17,	0,4391,
chr1	36993150	37026926	GRA_denovo_LNC.807.1	0	+	36993150	37026926	0	4	71,93,75,779,	0,20517,29086,32997,
chr1	37919902	37939995	GRA_denovo_LNC.815.1	0	-	37919902	37939995	0	3	1611,95,101,	0,2065,19992,
chr1	37919902	37940026	GRA_denovo_LNC.815.2	0	-	37919902	37940026	0	3	1613,95,282,	0,2065,19842,
chr1	37919902	37940026	GRA_denovo_LNC.815.3	0	-	37919902	37940026	0	3	1611,93,191,	0,2065,19933,
chr1	37919902	37940026	GRA_denovo_LNC.815.4	0	-	37919902	37940026	0	2	1611,282,	0,19842,
chr1	37919902	37940026	GRA_denovo_LNC.815.5	0	-	37919902	37940026	0	3	1611,93,282,	0,2065,19842,
chr1	39987844	39994415	GRA_denovo_LNC.831.1	0	-	39987844	39994415	0	4	338,136,90,3908,	0,1389,1634,2663,
chr1	39987844	39994506	GRA_denovo_LNC.831.2	0	-	39987844	39994506	0	3	333,136,5028,	0,1389,1634,
chr1	39987844	39994714	GRA_denovo_LNC.831.3	0	-	39987844	39994714	0	4	333,136,90,4207,	0,1389,1634,2663,
chr1	40268088	40270705	GRA_denovo_LNC.839.1	0	+	40268088	40270705	0	2	1289,112,	0,2505,
chr1	40270106	40274964	GRA_denovo_LNC.839.2	0	+	40270106	40274964	0	3	598,197,231,	0,3567,4627,
chr1	40411962	40426404	GRA_denovo_LNC.864.1	0	-	40411962	40426404	0	4	958,2521,143,261,	0,10086,13788,14181,
chr1	40411962	40426434	GRA_denovo_LNC.864.2	0	-	40411962	40426434	0	3	958,2521,291,	0,10086,14181,
chr1	40411962	40426443	GRA_denovo_LNC.864.3	0	-	40411962	40426443	0	6	958,210,150,3442,260,693,	0,4581,6211,7346,12349,13788,
chr1	40411962	40426443	GRA_denovo_LNC.864.4	0	-	40411962	40426443	0	6	958,210,4577,258,143,300,	0,4581,6211,12349,13788,14181,
chr1	40411962	40426450	GRA_denovo_LNC.864.5	0	-	40411962	40426450	0	5	958,210,4024,183,700,	0,4581,6211,12349,13788,
chr1	40411962	40426601	GRA_denovo_LNC.864.6	0	-	40411962	40426601	0	5	958,149,258,143,458,	0,10086,12349,13788,14181,
chr1	40411962	40426667	GRA_denovo_LNC.864.7	0	-	40411962	40426667	0	3	958,3845,524,	0,10086,14181,
chr1	40415551	40425641	GRA_denovo_LNC.864.8	0	-	40415551	40425641	0	3	1202,3440,1330,	0,3757,8760,
chr1	40415551	40426434	GRA_denovo_LNC.864.9	0	-	40415551	40426434	0	4	1202,3443,262,291,	0,3757,8760,10592,
chr1	40417308	40426008	GRA_denovo_LNC.864.20	0	-	40417308	40426008	0	2	5442,258,	0,8442,
chr1	40417308	40426404	GRA_denovo_LNC.864.19	0	-	40417308	40426404	0	3	4889,140,261,	0,8442,8835,
chr1	40417308	40426434	GRA_denovo_LNC.864.17	0	-	40417308	40426434	0	4	5442,258,140,291,	0,7003,8442,8835,
chr1	40417308	40426434	GRA_denovo_LNC.864.18	0	-	40417308	40426434	0	3	4889,142,289,	0,8442,8837,
chr1	40417308	40426442	GRA_denovo_LNC.864.16	0	-	40417308	40426442	0	2	4889,299,	0,8835,
chr1	40417308	40426450	GRA_denovo_LNC.864.15	0	-	40417308	40426450	0	2	5442,2139,	0,7003,
chr1	40417308	40426601	GRA_denovo_LNC.864.14	0	-	40417308	40426601	0	3	5442,1579,458,	0,7003,8835,
chr1	40417308	40426667	GRA_denovo_LNC.864.10	0	-	40417308	40426667	0	3	4889,141,523,	0,8442,8836,
chr1	40417308	40426667	GRA_denovo_LNC.864.11	0	-	40417308	40426667	0	2	5440,917,	0,8442,
chr1	40417308	40426667	GRA_denovo_LNC.864.12	0	-	40417308	40426667	0	4	5442,258,143,524,	0,7003,8442,8835,
chr1	40417308	40426667	GRA_denovo_LNC.864.13	0	-	40417308	40426667	0	3	4889,1582,524,	0,7003,8835,
chr1	40930032	40940420	GRA_denovo_LNC.871.1	0	+	40930032	40940420	0	2	1538,355,	0,10033,
chr1	45187693	45191250	GRA_denovo_LNC.927.1	0	-	45187693	45191250	0	2	18,2031,	0,1526,
chr1	48693696	48698519	GRA_denovo_LNC.959.1	0	-	48693696	48698519	0	2	1536,2707,	0,2116,
chr1	48693696	48704398	GRA_denovo_LNC.959.2	0	-	48693696	48704398	0	2	1536,28,	0,10674,
chr1	48693696	48707141	GRA_denovo_LNC.959.3	0	-	48693696	48707141	0	2	2410,103,	0,13342,
chr1	48693696	48707164	GRA_denovo_LNC.959.4	0	-	48693696	48707164	0	2	1536,126,	0,13342,
chr1	59348449	59361729	GRA_denovo_LNC.1006.1	0	-	59348449	59361729	0	3	957,61,212,	0,6371,13068,
chr1	59348449	59369786	GRA_denovo_LNC.1006.2	0	-	59348449	59369786	0	4	957,60,165,547,	0,6371,13067,20790,
chr1	59355377	59369639	GRA_denovo_LNC.1006.3	0	-	59355377	59369639	0	3	16,165,400,	0,6139,13862,
chr1	59755071	59760797	GRA_denovo_LNC.1005.1	0	-	59755071	59760797	0	3	1969,58,17,	0,3933,5709,
chr1	65437890	65474290	GRA_denovo_LNC.1065.1	0	-	65437890	65474290	0	7	7525,58,60,114,102,301,4238,	0,7603,17227,19090,22779,30913,32162,
chr1	65437890	65536125	GRA_denovo_LNC.1065.2	0	-	65437890	65536125	0	10	7661,60,147,105,102,1575,4445,8808,41,3815,	0,17227,19090,21269,22779,64082,72272,77652,87391,94420,
chr1	65455126	65503538	GRA_denovo_LNC.1065.3	0	-	65455126	65503538	0	5	51,144,105,102,1566,	0,1854,4033,5543,46846,
chr1	65457554	65474290	GRA_denovo_LNC.1065.4	0	-	65457554	65474290	0	4	1018,110,102,4238,	0,1600,3115,12498,
chr1	65500783	65524282	GRA_denovo_LNC.1065.5	0	-	65500783	65524282	0	3	13824,656,3704,	0,14196,19795,
chr1	65500783	65524284	GRA_denovo_LNC.1065.6	0	-	65500783	65524284	0	3	13824,93,5050,	0,14759,18451,
chr1	65500783	65536124	GRA_denovo_LNC.1065.7	0	-	65500783	65536124	0	4	13825,8807,175,2838,	0,14760,31527,32503,
chr1	65515885	65532476	GRA_denovo_LNC.1065.8	0	-	65515885	65532476	0	3	4444,64,166,	0,8401,16425,
chr1	67436470	67454391	GRA_denovo_LNC.1023.1	0	-	67436470	67454391	0	2	174,13327,	0,4594,
chr1	78161397	78177542	GRA_denovo_LNC.1080.1	0	+	78161397	78177542	0	2	7698,6400,	0,9745,
chr1	85036258	85054870	GRA_denovo_LNC.1060.1	0	+	85036258	85054870	0	4	3849,80,119,6246,	0,4399,7443,12366,
chr1	85039779	85054870	GRA_denovo_LNC.1060.2	0	+	85039779	85054870	0	2	327,11165,	0,3926,
chr1	85039779	85054870	GRA_denovo_LNC.1060.3	0	+	85039779	85054870	0	2	342,11169,	0,3922,
chr1	85040242	85054870	GRA_denovo_LNC.1060.4	0	+	85040242	85054870	0	2	29,11169,	0,3459,
chr1	85040242	85054870	GRA_denovo_LNC.1060.5	0	+	85040242	85054870	0	2	3576,6248,	0,8380,
chr1	85040249	85054870	GRA_denovo_LNC.1060.6	0	+	85040249	85054870	0	2	3569,8348,	0,6273,
chr1	85740564	85743921	GRA_denovo_LNC.1089.1	0	+	85740564	85743921	0	2	1916,598,	0,2759,
chr1	86786056	86794952	GRA_denovo_LNC.1078.1	0	-	86786056	86794952	0	2	658,374,	0,8522,
chr1	89587158	89730653	GRA_denovo_LNC.1242.1	0	+	89587158	89730653	0	2	503,4666,	0,138829,
chr1	89662141	89671774	GRA_denovo_LNC.1247.1	0	+	89662141	89671774	0	2	2600,308,	0,9325,
chr1	89681908	89684005	GRA_denovo_LNC.1249.1	0	-	89681908	89684005	0	2	989,369,	0,1728,
chr1	93778731	93840554	GRA_denovo_LNC.1144.1	0	-	93778731	93840554	0	3	24,983,29,	0,60213,61794,
chr1	94070966	94076077	GRA_denovo_LNC.1122.1	0	+	94070966	94076077	0	2	216,849,	0,4262,
chr1	100728867	100731642	GRA_denovo_LNC.1131.1	0	-	100728867	100731642	0	3	1936,103,83,	0,2503,2692,
chr1	100728867	100731642	GRA_denovo_LNC.1131.2	0	-	100728867	100731642	0	3	1936,91,83,	0,2515,2692,
chr1	100728867	100731642	GRA_denovo_LNC.1131.3	0	-	100728867	100731642	0	3	1937,102,83,	0,2504,2692,
chr1	108592968	108617128	GRA_denovo_LNC.1141.1	0	+	108592968	108617128	0	3	389,1214,114,	0,21137,24046,
chr1	108592996	108617128	GRA_denovo_LNC.1141.2	0	+	108592996	108617128	0	4	361,154,160,114,	0,21109,22163,24018,
chr1	108592998	108617128	GRA_denovo_LNC.1141.3	0	+	108592998	108617128	0	3	407,1214,114,	0,21107,24016,
chr1	108593015	108617128	GRA_denovo_LNC.1141.4	0	+	108593015	108617128	0	5	342,180,154,149,114,	0,16463,21090,22155,23999,
chr1	108593015	108617128	GRA_denovo_LNC.1141.5	0	+	108593015	108617128	0	4	349,180,1214,114,	0,16463,21090,23999,
chr1	108593043	108617128	GRA_denovo_LNC.1141.6	0	+	108593043	108617128	0	4	314,154,161,114,	0,21062,22116,23971,
chr1	108593363	108615306	GRA_denovo_LNC.1141.7	0	+	108593363	108615306	0	3	47,154,136,	0,20742,21807,
chr1	108593363	108617128	GRA_denovo_LNC.1141.8	0	+	108593363	108617128	0	3	47,1214,114,	0,20742,23651,
chr1	108608256	108617128	GRA_denovo_LNC.1141.9	0	+	108608256	108617128	0	5	850,180,154,149,114,	0,1222,5849,6914,8758,
chr1	110857009	110873726	GRA_denovo_LNC.1171.1	0	-	110857009	110873726	0	3	1364,122,71,	0,4377,16646,
chr1	110857009	110881789	GRA_denovo_LNC.1171.2	0	-	110857009	110881789	0	4	1364,118,113,171,	0,4377,16646,24609,
chr1	110943421	110958777	GRA_denovo_LNC.1179.1	0	+	110943421	110958777	0	4	7134,121,80,147,	0,11373,13352,15209,
chr1	112139999	112144951	GRA_denovo_LNC.1186.1	0	-	112139999	112144951	0	2	2726,130,	0,4822,
chr1	112139999	112150739	GRA_denovo_LNC.1186.2	0	-	112139999	112150739	0	5	2718,142,132,74,22,	0,4814,6991,7251,10718,
chr1	112139999	112158245	GRA_denovo_LNC.1186.3	0	-	112139999	112158245	0	6	2718,142,132,74,732,3435,	0,4814,6991,7251,10758,14811,
chr1	112139999	112158245	GRA_denovo_LNC.1186.4	0	-	112139999	112158245	0	6	2718,64,135,71,732,3435,	0,4814,6991,7254,10758,14811,
chr1	112139999	112158276	GRA_denovo_LNC.1186.10	0	-	112139999	112158276	0	6	2722,65,131,74,1092,3466,	0,4814,6992,7251,10758,14811,
chr1	112139999	112158276	GRA_denovo_LNC.1186.5	0	-	112139999	112158276	0	6	2720,66,132,75,195,3466,	0,4816,6991,7251,10759,14811,
chr1	112139999	112158276	GRA_denovo_LNC.1186.6	0	-	112139999	112158276	0	6	2718,64,132,74,1092,3466,	0,4814,6991,7251,10758,14811,
chr1	112139999	112158276	GRA_denovo_LNC.1186.7	0	-	112139999	112158276	0	6	2718,142,132,74,1015,3466,	0,4814,6991,7251,10835,14811,
chr1	112139999	112158276	GRA_denovo_LNC.1186.8	0	-	112139999	112158276	0	7	2720,139,142,132,74,732,3466,	0,4236,4814,6991,7251,10758,14811,
chr1	112139999	112158276	GRA_denovo_LNC.1186.9	0	-	112139999	112158276	0	7	2718,141,64,132,78,651,3466,	0,4234,4814,6991,7251,10839,14811,
chr1	112146756	112158245	GRA_denovo_LNC.1186.11	0	-	112146756	112158245	0	4	366,74,1092,3435,	0,494,4001,8054,
chr1	112150332	112158245	GRA_denovo_LNC.1186.12	0	-	112150332	112158245	0	2	1280,3435,	0,4478,
chr1	112150332	112158276	GRA_denovo_LNC.1186.13	0	-	112150332	112158276	0	2	1517,3466,	0,4478,
chr1	113234198	113236794	GRA_denovo_LNC.1208.1	0	-	113234198	113236794	0	2	236,1397,	0,1199,
chr1	115642105	115645683	GRA_denovo_LNC.1221.1	0	+	115642105	115645683	0	2	267,815,	0,2763,
chr1	115642105	115652207	GRA_denovo_LNC.1221.2	0	+	115642105	115652207	0	2	267,1919,	0,8183,
chr1	115642105	115655855	GRA_denovo_LNC.1221.3	0	+	115642105	115655855	0	3	267,401,3081,	0,2763,10669,
chr1	115642105	115655855	GRA_denovo_LNC.1221.4	0	+	115642105	115655855	0	3	267,121,1555,	0,10669,12195,
chr1	115642105	115655855	GRA_denovo_LNC.1221.5	0	+	115642105	115655855	0	2	267,3081,	0,10669,
chr1	115642137	115645683	GRA_denovo_LNC.1221.6	0	+	115642137	115645683	0	2	238,812,	0,2734,
chr1	115642137	115655855	GRA_denovo_LNC.1221.7	0	+	115642137	115655855	0	2	238,3078,	0,10640,
chr1	115642208	115655855	GRA_denovo_LNC.1221.8	0	+	115642208	115655855	0	3	164,121,1548,	0,10566,12099,
chr1	115642208	115655855	GRA_denovo_LNC.1221.9	0	+	115642208	115655855	0	4	164,121,87,1555,	0,10566,11534,12092,
chr1	115652738	115655855	GRA_denovo_LNC.1221.10	0	+	115652738	115655855	0	2	1091,1545,	0,1572,
chr1	116994299	117011935	GRA_denovo_LNC.1261.1	0	-	116994299	117011935	0	5	1255,151,290,191,57,	0,3387,14512,16934,17579,
chr1	117006495	117017214	GRA_denovo_LNC.1261.2	0	-	117006495	117017214	0	3	64,290,359,	0,2316,10360,
chr1	117025724	117035140	GRA_denovo_LNC.1261-2.1	0	-	117025724	117035140	0	2	3904,2897,	0,6519,
chr1	117029718	117047053	GRA_denovo_LNC.1261-2.2	0	-	117029718	117047053	0	3	7810,100,61,	0,11854,17274,
chr1	120615321	120618096	GRA_denovo_LNC.1299.1	0	-	120615321	120618096	0	2	2107,289,	0,2486,
chr1	142932482	142941349	GRA_denovo_LNC.1252.1	0	+	142932482	142941349	0	3	19,101,671,	0,7427,8196,
chr1	143182564	143190653	GRA_denovo_LNC.1255.1	0	+	143182564	143190653	0	3	68,196,1231,	0,6264,6858,
chr1	143187909	143190653	GRA_denovo_LNC.1255.2	0	+	143187909	143190653	0	2	1115,1231,	0,1513,
chr1	143739614	143745586	GRA_denovo_LNC.1265.1	0	-	143739614	143745586	0	2	544,2347,	0,3625,
chr1	145200639	145209437	GRA_denovo_LNC.1358.1	0	-	145200639	145209437	0	2	1880,587,	0,8211,
chr1	146644008	146686272	GRA_denovo_LNC.1308.1	0	+	146644008	146686272	0	3	1130,162,150,	0,1994,42114,
chr1	146644273	146647333	GRA_denovo_LNC.1308.2	0	+	146644273	146647333	0	2	865,1331,	0,1729,
chr1	147899860	147904680	GRA_denovo_LNC.1323.1	0	+	147899860	147904680	0	3	245,119,449,	0,1015,4371,
chr1	149653489	149661061	GRA_denovo_LNC.1351.1	0	+	149653489	149661061	0	2	2033,4481,	0,3091,
chr1	150518652	150528529	GRA_denovo_LNC.1532.1	0	-	150518652	150528529	0	3	6749,110,99,	0,8358,9778,
chr1	151815550	151824439	GRA_denovo_LNC.1398.1	0	+	151815550	151824439	0	3	234,198,1731,	0,970,7158,
chr1	152020761	152022681	GRA_denovo_LNC.1405.1	0	-	152020761	152022681	0	2	160,379,	0,1541,
chr1	153516024	153524797	GRA_denovo_LNC.1417.1	0	+	153516024	153524797	0	3	2361,695,1079,	0,4872,7694,
chr1	153516089	153524797	GRA_denovo_LNC.1417.2	0	+	153516089	153524797	0	3	2354,695,1079,	0,4807,7629,
chr1	154304938	154313534	GRA_denovo_LNC.1457.1	0	-	154304938	154313534	0	2	95,3496,	0,5100,
chr1	154375463	154377218	GRA_denovo_LNC.1446.1	0	-	154375463	154377218	0	2	970,217,	0,1538,
chr1	154698266	154700026	GRA_denovo_LNC.1468.1	0	+	154698266	154700026	0	2	1044,459,	0,1301,
chr1	155531069	155533765	GRA_denovo_LNC.30.1	0	+	155531069	155533765	0	2	1008,994,	0,1702,
chr1	155948455	155952745	GRA_denovo_LNC.1548.1	0	+	155948455	155952745	0	2	30,2088,	0,2202,
chr1	160915931	160966693	GRA_denovo_LNC.25.1	0	+	160915931	160966693	0	2	28,4715,	0,46047,
chr1	161367819	161391109	GRA_denovo_LNC.1568.1	0	+	161367819	161391109	0	2	1883,858,	0,22432,
chr1	161369194	161395643	GRA_denovo_LNC.1568.2	0	+	161369194	161395643	0	2	508,3922,	0,22527,
chr1	161369234	161395643	GRA_denovo_LNC.1568.3	0	+	161369234	161395643	0	2	469,3922,	0,22487,
chr1	167774940	167778301	GRA_denovo_LNC.20.1	0	+	167774940	167778301	0	2	568,1798,	0,1563,
chr1	173353641	173393426	GRA_denovo_LNC.75.1	0	+	173353641	173393426	0	2	1422,1842,	0,37943,
chr1	173386630	173394005	GRA_denovo_LNC.77.11	0	-	173386630	173394005	0	2	1131,993,	0,6382,
chr1	173386630	173412510	GRA_denovo_LNC.77.12	0	-	173386630	173412510	0	5	1131,101,288,130,953,	0,6382,22971,24427,24927,
chr1	173386630	173412510	GRA_denovo_LNC.77.13	0	-	173386630	173412510	0	3	1131,288,1453,	0,22971,24427,
chr1	173386630	173412510	GRA_denovo_LNC.77.14	0	-	173386630	173412510	0	4	5442,102,288,1453,	0,6382,22971,24427,
chr1	173386630	173412592	GRA_denovo_LNC.77.15	0	-	173386630	173412592	0	3	1131,289,1534,	0,22971,24428,
chr1	173386630	173412592	GRA_denovo_LNC.77.16	0	-	173386630	173412592	0	3	6483,288,1535,	0,22971,24427,
chr1	173386630	173446301	GRA_denovo_LNC.77.17	0	-	173386630	173446301	0	7	6484,288,130,239,168,131,531,	0,22971,24427,42886,43701,44832,59140,
chr1	173386630	173446309	GRA_denovo_LNC.77.10	0	-	173386630	173446309	0	5	6483,288,179,131,539,	0,22971,24427,44832,59140,
chr1	173386630	173446309	GRA_denovo_LNC.77.18	0	-	173386630	173446309	0	4	6483,983,131,539,	0,42886,44832,59140,
chr1	173386630	173446309	GRA_denovo_LNC.77.19	0	-	173386630	173446309	0	4	1131,288,130,539,	0,22971,24427,59140,
chr1	173386630	173446309	GRA_denovo_LNC.77.20	0	-	173386630	173446309	0	6	1132,3548,288,179,2077,539,	0,2935,22971,24427,42886,59140,
chr1	173386630	173446309	GRA_denovo_LNC.77.21	0	-	173386630	173446309	0	3	1131,131,539,	0,44832,59140,
chr1	173386630	173446311	GRA_denovo_LNC.77.9	0	-	173386630	173446311	0	5	6483,288,130,131,541,	0,22971,24427,44832,59140,
chr1	173386630	173446318	GRA_denovo_LNC.77.5	0	-	173386630	173446318	0	6	1131,104,285,96,131,548,	0,6382,22974,24427,44832,59140,
chr1	173386630	173446318	GRA_denovo_LNC.77.6	0	-	173386630	173446318	0	6	1131,101,288,96,131,548,	0,6382,22971,24427,44832,59140,
chr1	173386630	173446318	GRA_denovo_LNC.77.7	0	-	173386630	173446318	0	4	1131,94,131,548,	0,6382,44832,59140,
chr1	173386630	173446318	GRA_denovo_LNC.77.8	0	-	173386630	173446318	0	4	1131,101,131,548,	0,6382,44832,59140,
chr1	173386630	173446323	GRA_denovo_LNC.77.2	0	-	173386630	173446323	0	5	1132,287,179,131,553,	0,22972,24427,44832,59140,
chr1	173386630	173446323	GRA_denovo_LNC.77.3	0	-	173386630	173446323	0	4	1132,100,131,553,	0,6383,44832,59140,
chr1	173386630	173446323	GRA_denovo_LNC.77.4	0	-	173386630	173446323	0	6	1131,101,288,179,131,553,	0,6382,22971,24427,44832,59140,
chr1	173386630	173446337	GRA_denovo_LNC.77.1	0	-	173386630	173446337	0	6	1131,101,288,179,2077,567,	0,6382,22971,24427,42886,59140,
chr1	173401975	173412592	GRA_denovo_LNC.77.22	0	-	173401975	173412592	0	3	7914,180,1034,	0,9082,9583,
chr1	173401975	173446337	GRA_denovo_LNC.77.23	0	-	173401975	173446337	0	4	7914,96,131,567,	0,9082,29487,43795,
chr1	173401975	173446337	GRA_denovo_LNC.77.24	0	-	173401975	173446337	0	4	7915,178,131,567,	0,9083,29487,43795,
chr1	173410084	173412626	GRA_denovo_LNC.77.25	0	-	173410084	173412626	0	2	1152,1069,	0,1473,
chr1	173417232	173446309	GRA_denovo_LNC.77.26	0	-	173417232	173446309	0	3	794,131,539,	0,14230,28538,
chr1	173428305	173446323	GRA_denovo_LNC.77.27	0	-	173428305	173446323	0	3	2194,131,553,	0,3157,17465,
chr1	173830970	173835497	GRA_denovo_LNC.82.1	0	-	173830970	173835497	0	7	2243,250,30,54,77,38,183,	0,2424,2842,3396,3638,4024,4344,
chr1	173830970	173835497	GRA_denovo_LNC.82.2	0	-	173830970	173835497	0	6	2243,452,50,38,38,183,	0,2424,3400,3677,4024,4344,
chr1	173830970	173835497	GRA_denovo_LNC.82.3	0	-	173830970	173835497	0	6	2243,451,51,77,38,183,	0,2424,3399,3638,4024,4344,
chr1	173830970	173835497	GRA_denovo_LNC.82.4	0	-	173830970	173835497	0	5	2243,450,317,38,183,	0,2424,3398,4024,4344,
chr1	173830970	173835976	GRA_denovo_LNC.82.5	0	-	173830970	173835976	0	7	2243,1028,80,38,26,72,45,	0,2424,3640,4029,4349,4696,4961,
chr1	173830970	173837781	GRA_denovo_LNC.82.6	0	-	173830970	173837781	0	7	2243,250,30,55,76,956,1637,	0,2424,2842,3396,3639,4024,5174,
chr1	173830970	173837781	GRA_denovo_LNC.82.7	0	-	173830970	173837781	0	9	2243,250,30,54,77,350,269,53,663,	0,2424,2842,3396,3638,4024,4695,5158,6148,
chr1	175839844	175889554	GRA_denovo_LNC.91.1	0	-	175839844	175889554	0	4	162,1191,224,7341,	0,33237,37838,42369,
chr1	175839844	175897686	GRA_denovo_LNC.91.2	0	-	175839844	175897686	0	6	162,1191,224,3369,95,6599,	0,33237,37838,42369,49747,51243,
chr1	175859567	175897686	GRA_denovo_LNC.91.3	0	-	175859567	175897686	0	7	113,173,1197,218,1447,95,6599,	0,8559,13514,18121,25885,30024,31520,
chr1	175859567	175897754	GRA_denovo_LNC.91.4	0	-	175859567	175897754	0	6	113,173,1191,402,95,6667,	0,8559,13514,25885,30024,31520,
chr1	175862358	175891045	GRA_denovo_LNC.91.5	0	-	175862358	175891045	0	5	55,173,1191,224,8832,	0,5768,10723,15324,19855,
chr1	175862358	175899642	GRA_denovo_LNC.91.6	0	-	175862358	175899642	0	8	55,173,1192,224,3640,97,224,4130,	0,5768,10723,15325,19856,27233,28731,33154,
chr1	175862358	175899642	GRA_denovo_LNC.91.7	0	-	175862358	175899642	0	8	55,173,1191,224,6216,100,226,4270,	0,5768,10723,15324,17008,27233,28729,33014,
chr1	175867370	175890314	GRA_denovo_LNC.91.10	0	-	175867370	175890314	0	7	827,29,59,329,226,3639,723,	0,900,5711,6573,10312,14845,22221,
chr1	175867370	175891926	GRA_denovo_LNC.91.9	0	-	175867370	175891926	0	6	929,62,212,224,100,839,	0,5711,6690,10312,22221,23717,
chr1	175867370	175897803	GRA_denovo_LNC.91.8	0	-	175867370	175897803	0	7	932,59,329,3641,95,226,2431,	0,5711,6573,14843,22221,23717,28002,
chr1	175872631	175888545	GRA_denovo_LNC.91.11	0	-	175872631	175888545	0	4	1641,224,69,3093,	0,5051,9582,12821,
chr1	175872631	175890462	GRA_denovo_LNC.91.12	0	-	175872631	175890462	0	5	1641,224,69,402,871,	0,5051,9582,12821,16960,
chr1	175872631	175897761	GRA_denovo_LNC.91.13	0	-	175872631	175897761	0	5	1641,224,95,226,2389,	0,5051,16960,18456,22741,
chr1	175872631	175897761	GRA_denovo_LNC.91.14	0	-	175872631	175897761	0	7	1641,224,84,1447,100,226,2389,	0,5051,9582,12821,16960,18456,22741,
chr1	175872631	175897803	GRA_denovo_LNC.91.15	0	-	175872631	175897803	0	6	1641,224,130,95,226,2431,	0,5051,12821,16960,18456,22741,
chr1	175881807	175897754	GRA_denovo_LNC.91.16	0	-	175881807	175897754	0	3	4025,95,6667,	0,7784,9280,
chr1	175881807	175897761	GRA_denovo_LNC.91.17	0	-	175881807	175897761	0	4	5098,94,226,2249,	0,7790,9280,13705,
chr1	175881807	175897803	GRA_denovo_LNC.91.18	0	-	175881807	175897803	0	4	5103,84,226,2431,	0,7795,9280,13565,
chr1	176181747	176236727	GRA_denovo_LNC.158.1	0	+	176181747	176236727	0	5	491,113,276,66,1008,	0,5922,16477,52441,53972,
chr1	176185404	176236727	GRA_denovo_LNC.158.2	0	+	176185404	176236727	0	6	2378,41,65,276,66,1012,	0,7247,11916,12820,48784,50311,
chr1	180238589	180243304	GRA_denovo_LNC.131.1	0	-	180238589	180243304	0	3	3238,62,232,	0,3883,4483,
chr1	182118766	182151961	GRA_denovo_LNC.117.1	0	+	182118766	182151961	0	6	199,209,107,79,116,2574,	0,15104,19515,28769,30342,30621,
chr1	182118766	182151961	GRA_denovo_LNC.117.2	0	+	182118766	182151961	0	6	199,209,109,77,116,2574,	0,15104,19515,28771,30342,30621,
chr1	182118844	182134809	GRA_denovo_LNC.117.3	0	+	182118844	182134809	0	2	121,939,	0,15026,
chr1	182118864	182174471	GRA_denovo_LNC.117.4	0	+	182118864	182174471	0	3	103,209,1312,	0,15006,54295,
chr1	182132483	182138315	GRA_denovo_LNC.117.5	0	+	182132483	182138315	0	2	1596,34,	0,5798,
chr1	182148773	182174471	GRA_denovo_LNC.117.6	0	+	182148773	182174471	0	2	451,1312,	0,24386,
chr1	182374608	182386006	GRA_denovo_LNC.124.1	0	+	182374608	182386006	0	2	3134,63,	0,11335,
chr1	182554168	182570044	GRA_denovo_LNC.128.1	0	+	182554168	182570044	0	3	1777,135,4639,	0,9989,11237,
chr1	182719755	182734998	GRA_denovo_LNC.147.1	0	-	182719755	182734998	0	3	2437,195,7088,	0,4686,8155,
chr1	182719755	182738113	GRA_denovo_LNC.147.2	0	-	182719755	182738113	0	4	4080,195,122,10203,	0,4686,6796,8155,
chr1	182719755	182749469	GRA_denovo_LNC.147.3	0	-	182719755	182749469	0	5	4882,109,85,2388,29,	0,6281,8155,9386,29685,
chr1	182719755	182749532	GRA_denovo_LNC.147.4	0	-	182719755	182749532	0	5	4881,110,48,3619,92,	0,6280,6796,8155,29685,
chr1	182719755	182749532	GRA_denovo_LNC.147.5	0	-	182719755	182749532	0	5	4881,110,1431,2058,92,	0,6280,8155,9716,29685,
chr1	182719755	182759696	GRA_denovo_LNC.147.6	0	-	182719755	182759696	0	7	2437,195,110,11207,7986,141,6943,	0,4686,6280,8155,20864,29685,32998,
chr1	182719755	182760774	GRA_denovo_LNC.147.7	0	-	182719755	182760774	0	6	2437,195,110,85,3394,11334,	0,4686,6280,8155,8380,29685,
chr1	182719755	182761722	GRA_denovo_LNC.147.8	0	-	182719755	182761722	0	5	2437,196,13804,545,12282,	0,4686,8156,28305,29685,
chr1	182746778	182753130	GRA_denovo_LNC.147.10	0	-	182746778	182753130	0	2	1829,3688,	0,2664,
chr1	182746778	182753130	GRA_denovo_LNC.147.9	0	-	182746778	182753130	0	2	1827,3690,	0,2662,
chr1	184734793	184744612	GRA_denovo_LNC.232.1	0	-	184734793	184744612	0	2	5196,2107,	0,7712,
chr1	185282055	185347326	GRA_denovo_LNC.183.1	0	+	185282055	185347326	0	4	5354,122,111,3798,	0,57744,60694,61473,
chr1	185286631	185347326	GRA_denovo_LNC.183.2	0	+	185286631	185347326	0	3	778,111,3798,	0,56118,56897,
chr1	185286631	185347326	GRA_denovo_LNC.183.3	0	+	185286631	185347326	0	5	778,112,122,111,3798,	0,48917,53168,56118,56897,
chr1	185297747	185347326	GRA_denovo_LNC.183.4	0	+	185297747	185347326	0	5	73,112,122,111,3798,	0,37801,42052,45002,45781,
chr1	185343033	185347326	GRA_denovo_LNC.183.5	0	+	185343033	185347326	0	2	655,2062,	0,2231,
chr1	185354749	185359289	GRA_denovo_LNC.136.1	0	-	185354749	185359289	0	3	367,72,1540,	0,1084,3000,
chr1	185354749	185389946	GRA_denovo_LNC.136.2	0	-	185354749	185389946	0	5	367,72,2813,103,911,	0,1084,1316,21853,34286,
chr1	185354749	185389946	GRA_denovo_LNC.136.3	0	-	185354749	185389946	0	4	367,72,2813,911,	0,1084,1316,34286,
chr1	185355778	185361606	GRA_denovo_LNC.136.4	0	-	185355778	185361606	0	3	127,1129,105,	0,1971,5723,
chr1	185355778	185389859	GRA_denovo_LNC.136.5	0	-	185355778	185389859	0	4	127,1129,503,236,	0,1971,33257,33845,
chr1	185388187	185407332	GRA_denovo_LNC.138.1	0	+	185388187	185407332	0	2	1630,79,	0,19066,
chr1	186583920	186595786	GRA_denovo_LNC.152.1	0	+	186583920	186595786	0	3	421,200,165,	0,11328,11701,
chr1	186584067	186595786	GRA_denovo_LNC.152.2	0	+	186584067	186595786	0	4	274,139,200,165,	0,3765,11181,11554,
chr1	186584067	186595786	GRA_denovo_LNC.152.3	0	+	186584067	186595786	0	4	274,139,85,165,	0,3765,11296,11554,
chr1	186584348	186595786	GRA_denovo_LNC.152.4	0	+	186584348	186595786	0	4	378,139,85,165,	0,3484,11015,11273,
chr1	186622534	186629185	GRA_denovo_LNC.153.1	0	+	186622534	186629185	0	4	436,1022,56,924,	0,1664,4277,5727,
chr1	186622544	186629185	GRA_denovo_LNC.153.2	0	+	186622544	186629185	0	3	426,123,924,	0,4200,5717,
chr1	192876833	192884894	GRA_denovo_LNC.172.1	0	+	192876833	192884894	0	3	617,160,4526,	0,2348,3535,
chr1	192876833	192884894	GRA_denovo_LNC.172.2	0	+	192876833	192884894	0	3	616,161,4532,	0,2348,3529,
chr1	192876833	192884894	GRA_denovo_LNC.172.3	0	+	192876833	192884894	0	3	616,160,4532,	0,2348,3529,
chr1	192877068	192884894	GRA_denovo_LNC.172.4	0	+	192877068	192884894	0	3	381,161,4531,	0,2113,3295,
chr1	192877068	192884894	GRA_denovo_LNC.172.5	0	+	192877068	192884894	0	3	382,160,4532,	0,2113,3294,
chr1	192877068	192884894	GRA_denovo_LNC.172.6	0	+	192877068	192884894	0	4	381,160,145,4532,	0,2113,2524,3294,
chr1	192877068	192884894	GRA_denovo_LNC.172.7	0	+	192877068	192884894	0	4	381,160,75,4532,	0,2113,2594,3294,
chr1	192877164	192884894	GRA_denovo_LNC.172.8	0	+	192877164	192884894	0	3	291,154,4532,	0,2023,3198,
chr1	192877164	192884894	GRA_denovo_LNC.172.9	0	+	192877164	192884894	0	3	290,155,4532,	0,2022,3198,
chr1	192877214	192884894	GRA_denovo_LNC.172.10	0	+	192877214	192884894	0	5	236,160,75,271,3085,	0,1967,2448,3148,4595,
chr1	192877214	192884894	GRA_denovo_LNC.172.11	0	+	192877214	192884894	0	4	235,177,58,4532,	0,1967,2465,3148,
chr1	192877214	192884894	GRA_denovo_LNC.172.12	0	+	192877214	192884894	0	2	235,4532,	0,3148,
chr1	192877214	192884894	GRA_denovo_LNC.172.13	0	+	192877214	192884894	0	3	235,162,4530,	0,1967,3150,
chr1	192879180	192905530	GRA_denovo_LNC.170.1	0	-	192879180	192905530	0	4	1431,60,75,108,	0,15561,25778,26242,
chr1	192879180	192956023	GRA_denovo_LNC.170.2	0	-	192879180	192956023	0	4	1431,75,121,174,	0,25778,47253,76669,
chr1	192879180	192956270	GRA_denovo_LNC.170.3	0	-	192879180	192956270	0	4	1431,75,119,423,	0,25778,47253,76667,
chr1	192905213	192907142	GRA_denovo_LNC.173.1	0	+	192905213	192907142	0	2	114,1379,	0,550,
chr1	200294966	200323602	GRA_denovo_LNC.207.1	0	-	200294966	200323602	0	3	3463,87,163,	0,7577,28473,
chr1	200294966	200342294	GRA_denovo_LNC.207.2	0	-	200294966	200342294	0	4	3463,207,252,74,	0,42826,45075,47254,
chr1	200294966	200346905	GRA_denovo_LNC.207.3	0	-	200294966	200346905	0	5	3463,219,207,120,4685,	0,7577,42826,45207,47254,
chr1	200294966	200346941	GRA_denovo_LNC.207.4	0	-	200294966	200346941	0	5	3463,87,267,207,4721,	0,7577,41125,42826,47254,
chr1	200298490	200304056	GRA_denovo_LNC.207.5	0	-	200298490	200304056	0	2	88,1513,	0,4053,
chr1	200298490	200304056	GRA_denovo_LNC.207.6	0	-	200298490	200304056	0	2	88,1383,	0,4183,
chr1	200298490	200355428	GRA_denovo_LNC.207.7	0	-	200298490	200355428	0	5	88,89,207,120,13208,	0,4183,39302,41683,43730,
chr1	200311329	200340302	GRA_denovo_LNC.207.12	0	-	200311329	200340302	0	4	556,3029,207,129,	0,22000,26463,28844,
chr1	200311329	200356893	GRA_denovo_LNC.207.10	0	-	200311329	200356893	0	4	1209,3031,205,14673,	0,22000,26465,30891,
chr1	200311329	200356893	GRA_denovo_LNC.207.11	0	-	200311329	200356893	0	2	1209,14673,	0,30891,
chr1	200311329	200356893	GRA_denovo_LNC.207.8	0	-	200311329	200356893	0	4	1209,3029,207,14673,	0,22000,26463,30891,
chr1	200311329	200356893	GRA_denovo_LNC.207.9	0	-	200311329	200356893	0	5	1209,152,120,77,13751,	0,26463,28844,30891,31813,
chr1	200323718	200325602	GRA_denovo_LNC.207.13	0	-	200323718	200325602	0	2	506,617,	0,1267,
chr1	200323718	200355519	GRA_denovo_LNC.207.14	0	-	200323718	200355519	0	5	506,3029,207,81,12373,	0,9611,14074,18502,19428,
chr1	200328369	200346941	GRA_denovo_LNC.207.15	0	-	200328369	200346941	0	5	7989,207,120,1154,3447,	0,9423,11804,13851,15125,
chr1	200328369	200355607	GRA_denovo_LNC.207.16	0	-	200328369	200355607	0	6	5021,269,205,120,77,12465,	0,7722,9425,11804,13851,14773,
chr1	200328369	200356893	GRA_denovo_LNC.207.17	0	-	200328369	200356893	0	3	7989,207,14673,	0,9423,13851,
chr1	200993062	200999162	GRA_denovo_LNC.205.1	0	+	200993062	200999162	0	2	151,4531,	0,1569,
chr1	200993062	200999162	GRA_denovo_LNC.205.2	0	+	200993062	200999162	0	2	142,4613,	0,1487,
chr1	200993062	201001070	GRA_denovo_LNC.205.3	0	+	200993062	201001070	0	3	142,116,1365,	0,1569,6643,
chr1	200993062	201008182	GRA_denovo_LNC.205.4	0	+	200993062	201008182	0	4	151,198,72,2767,	0,1487,11117,12353,
chr1	200993065	200999162	GRA_denovo_LNC.205.5	0	+	200993065	200999162	0	2	148,4613,	0,1484,
chr1	200993065	201008182	GRA_denovo_LNC.205.6	0	+	200993065	201008182	0	4	148,116,72,2767,	0,1566,11114,12350,
chr1	200993075	201001070	GRA_denovo_LNC.205.7	0	+	200993075	201001070	0	3	138,116,1365,	0,1556,6630,
chr1	200993075	201008182	GRA_denovo_LNC.205.8	0	+	200993075	201008182	0	4	129,116,72,2767,	0,1556,11104,12340,
chr1	200993075	201008182	GRA_denovo_LNC.205.9	0	+	200993075	201008182	0	4	144,198,77,2762,	0,1474,11104,12345,
chr1	201000458	201008182	GRA_denovo_LNC.205.10	0	+	201000458	201008182	0	3	16,72,2767,	0,3721,4957,
chr1	202126869	202133243	GRA_denovo_LNC.221.1	0	+	202126869	202133243	0	2	2379,201,	0,6173,
chr1	203032025	203047808	GRA_denovo_LNC.238.1	0	-	203032025	203047808	0	5	4505,232,124,1080,5437,	0,4623,5105,8827,10346,
chr1	203032025	203047808	GRA_denovo_LNC.238.2	0	-	203032025	203047808	0	3	4505,575,5437,	0,4623,10346,
chr1	203032025	203047808	GRA_denovo_LNC.238.3	0	-	203032025	203047808	0	3	4506,574,5437,	0,4624,10346,
chr1	203032025	203047808	GRA_denovo_LNC.238.4	0	-	203032025	203047808	0	4	4505,232,126,5435,	0,4623,5105,10348,
chr1	203237624	203259603	GRA_denovo_LNC.309.1	0	+	203237624	203259603	0	5	5786,57,246,263,1970,	0,6262,18569,19492,20009,
chr1	203237624	203259603	GRA_denovo_LNC.309.2	0	+	203237624	203259603	0	3	5786,62,2482,	0,6262,19497,
chr1	203243890	203259603	GRA_denovo_LNC.309.3	0	+	203243890	203259603	0	3	53,246,2487,	0,12303,13226,
chr1	203245554	203256592	GRA_denovo_LNC.304.1	0	-	203245554	203256592	0	2	1205,692,	0,10346,
chr1	203254660	203259603	GRA_denovo_LNC.309.4	0	+	203254660	203259603	0	2	1779,2487,	0,2456,
chr1	203255707	203259603	GRA_denovo_LNC.309.5	0	+	203255707	203259603	0	3	732,262,1971,	0,1409,1925,
chr1	203256788	203287684	GRA_denovo_LNC.307.1	0	-	203256788	203287684	0	6	1433,141,192,186,10046,3208,	0,12846,13429,16859,17396,27688,
chr1	203256818	203259603	GRA_denovo_LNC.309.6	0	+	203256818	203259603	0	3	141,318,1971,	0,298,814,
chr1	203261547	203289026	GRA_denovo_LNC.307.2	0	-	203261547	203289026	0	5	78,141,192,111,14842,	0,8087,8670,12100,12637,
chr1	204586564	204599283	GRA_denovo_LNC.296.1	0	+	204586564	204599283	0	5	1476,69,483,5422,2060,	0,3708,3920,4518,10659,
chr1	207970165	207989430	GRA_denovo_LNC.332.27	0	-	207970165	207989430	0	3	7815,2096,157,	0,8449,19108,
chr1	207970165	207990782	GRA_denovo_LNC.332.26	0	-	207970165	207990782	0	4	7815,137,1361,1509,	0,8449,9184,19108,
chr1	207970165	207991497	GRA_denovo_LNC.332.25	0	-	207970165	207991497	0	3	5842,93,10888,	0,9184,10444,
chr1	207970165	207991553	GRA_denovo_LNC.332.24	0	-	207970165	207991553	0	4	5875,280,152,970,	0,9184,19108,20418,
chr1	207970165	207991588	GRA_denovo_LNC.332.23	0	-	207970165	207991588	0	5	7815,137,1361,152,1005,	0,8449,9184,19108,20418,
chr1	207970165	207993703	GRA_denovo_LNC.332.22	0	-	207970165	207993703	0	4	8592,10070,176,1397,	0,9190,20418,22141,
chr1	207970165	207994578	GRA_denovo_LNC.332.21	0	-	207970165	207994578	0	5	8586,280,905,1486,2272,	0,9184,10444,19108,22141,
chr1	207970165	207997087	GRA_denovo_LNC.332.20	0	-	207970165	207997087	0	6	9277,152,176,185,113,126,	0,19108,20418,22141,25383,26796,
chr1	207970165	207997109	GRA_denovo_LNC.332.19	0	-	207970165	207997109	0	7	5842,2165,152,176,185,113,148,	0,9184,19108,20418,22141,25383,26796,
chr1	207970165	207997110	GRA_denovo_LNC.332.18	0	-	207970165	207997110	0	5	9464,152,176,185,149,	0,19108,20418,22141,26796,
chr1	207970165	207997111	GRA_denovo_LNC.332.17	0	-	207970165	207997111	0	5	5875,93,152,176,150,	0,9184,19108,20418,26796,
chr1	207970165	207997113	GRA_denovo_LNC.332.16	0	-	207970165	207997113	0	4	8586,280,1486,152,	0,9184,19108,26796,
chr1	207970165	207997116	GRA_denovo_LNC.332.13	0	-	207970165	207997116	0	4	8586,10076,176,155,	0,9184,20418,26796,
chr1	207970165	207997116	GRA_denovo_LNC.332.14	0	-	207970165	207997116	0	5	8586,10076,176,185,155,	0,9184,20418,22141,26796,
chr1	207970165	207997116	GRA_denovo_LNC.332.15	0	-	207970165	207997116	0	3	10545,1486,155,	0,19108,26796,
chr1	207970165	208041959	GRA_denovo_LNC.332.12	0	-	207970165	208041959	0	6	5842,93,153,175,98,29,	0,9184,19108,20419,71105,71765,
chr1	207970165	208042493	GRA_denovo_LNC.332.11	0	-	207970165	208042493	0	6	9464,117,152,176,98,121,	0,10428,19108,20418,71105,72207,
chr1	207970165	208042497	GRA_denovo_LNC.332.10	0	-	207970165	208042497	0	6	8586,93,152,176,98,125,	0,9184,19108,20418,71105,72207,
chr1	207970165	208042498	GRA_denovo_LNC.332.7	0	-	207970165	208042498	0	5	9316,152,176,98,126,	0,19108,20418,71105,72207,
chr1	207970165	208042498	GRA_denovo_LNC.332.8	0	-	207970165	208042498	0	6	7815,137,5881,1486,98,126,	0,8449,9184,19108,71105,72207,
chr1	207970165	208042498	GRA_denovo_LNC.332.9	0	-	207970165	208042498	0	6	5842,93,152,176,98,126,	0,9184,19108,20418,71105,72207,
chr1	207970165	208042502	GRA_denovo_LNC.332.6	0	-	207970165	208042502	0	7	7815,137,1361,153,176,97,130,	0,8449,9184,19108,20419,71106,72207,
chr1	207970165	208042512	GRA_denovo_LNC.332.1	0	-	207970165	208042512	0	5	10546,151,176,98,140,	0,19109,20418,71105,72207,
chr1	207970165	208042512	GRA_denovo_LNC.332.2	0	-	207970165	208042512	0	7	8586,93,152,176,174,100,140,	0,9184,19108,20418,29890,71105,72207,
chr1	207970165	208042512	GRA_denovo_LNC.332.3	0	-	207970165	208042512	0	6	8586,9367,152,176,100,140,	0,9184,19108,20418,71105,72207,
chr1	207970165	208042512	GRA_denovo_LNC.332.4	0	-	207970165	208042512	0	6	5842,93,153,175,100,140,	0,9184,19108,20419,71105,72207,
chr1	207970165	208042512	GRA_denovo_LNC.332.5	0	-	207970165	208042512	0	6	5875,2334,8915,174,1741,140,	0,9184,11679,29890,69464,72207,
chr1	208038576	208042512	GRA_denovo_LNC.332.28	0	-	208038576	208042512	0	2	2794,140,	0,3796,
chr1	208712225	208787743	GRA_denovo_LNC.314.1	0	+	208712225	208787743	0	3	115,60,985,	0,68475,74533,
chr1	208712225	208787743	GRA_denovo_LNC.314.2	0	+	208712225	208787743	0	3	115,60,229,	0,68475,75289,
chr1	208712225	208787743	GRA_denovo_LNC.314.3	0	+	208712225	208787743	0	2	115,985,	0,74533,
chr1	208712245	208787743	GRA_denovo_LNC.314.4	0	+	208712245	208787743	0	4	95,60,124,229,	0,68455,74513,75269,
chr1	208712254	208787743	GRA_denovo_LNC.314.5	0	+	208712254	208787743	0	3	86,124,229,	0,74504,75260,
chr1	208776972	208787743	GRA_denovo_LNC.314.6	0	+	208776972	208787743	0	3	37,60,985,	0,3728,9786,
chr1	208780689	208808825	GRA_denovo_LNC.314.7	0	+	208780689	208808825	0	3	71,230,734,	0,6069,27402,
chr1	209834711	209849720	GRA_denovo_LNC.316.1	0	-	209834711	209849720	0	3	202,150,1154,	0,1545,13855,
chr1	209834711	209856840	GRA_denovo_LNC.316.2	0	-	209834711	209856840	0	3	201,151,8274,	0,1544,13855,
chr1	209834711	209897496	GRA_denovo_LNC.316.3	0	-	209834711	209897496	0	4	201,151,1318,116,	0,1544,13855,62669,
chr1	212434693	212459967	GRA_denovo_LNC.341.1	0	-	212434693	212459967	0	2	33,1647,	0,23627,
chr1	212551272	212553693	GRA_denovo_LNC.335.1	0	+	212551272	212553693	0	2	991,449,	0,1972,
chr1	212827324	212838848	GRA_denovo_LNC.337.1	0	-	212827324	212838848	0	3	289,101,188,	0,10604,11336,
chr1	213028812	213031472	GRA_denovo_LNC.363.1	0	-	213028812	213031472	0	2	1702,365,	0,2295,
chr1	221005699	221059331	GRA_denovo_LNC.376.1	0	-	221005699	221059331	0	4	501,175,1190,4777,	0,660,47491,48855,
chr1	221043934	221059790	GRA_denovo_LNC.376.2	0	-	221043934	221059790	0	2	1099,6600,	0,9256,
chr1	221043934	221059790	GRA_denovo_LNC.376.3	0	-	221043934	221059790	0	3	1099,62,5236,	0,10384,10620,
chr1	221147578	221173493	GRA_denovo_LNC.355.1	0	-	221147578	221173493	0	2	529,211,	0,25704,
chr1	221220059	221282161	GRA_denovo_LNC.358.1	0	+	221220059	221282161	0	7	59,171,177,64,107,100,2875,	0,312,12524,57997,58315,58925,59227,
chr1	221250972	221253328	GRA_denovo_LNC.358.2	0	+	221250972	221253328	0	3	320,132,157,	0,449,2199,
chr1	221251073	221282161	GRA_denovo_LNC.358.3	0	+	221251073	221282161	0	4	219,132,107,2875,	0,348,27301,28213,
chr1	221255306	221282161	GRA_denovo_LNC.358.4	0	+	221255306	221282161	0	4	49,64,107,2875,	0,22750,23068,23980,
chr1	221272809	221282161	GRA_denovo_LNC.358.5	0	+	221272809	221282161	0	5	70,64,107,100,2875,	0,5247,5565,6175,6477,
chr1	221277386	221282161	GRA_denovo_LNC.358.6	0	+	221277386	221282161	0	4	734,107,100,2875,	0,988,1598,1900,
chr1	221277517	221282161	GRA_denovo_LNC.358.7	0	+	221277517	221282161	0	3	610,100,2875,	0,864,1769,
chr1	221278122	221282161	GRA_denovo_LNC.358.8	0	+	221278122	221282161	0	2	359,2875,	0,1164,
chr1	222650427	222651053	GRA_denovo_LNC.361.1	0	-	222650427	222651053	0	3	68,58,180,	0,161,446,
chr1	222650427	222651053	GRA_denovo_LNC.361.2	0	-	222650427	222651053	0	3	68,60,180,	0,161,446,
chr1	224139133	224141314	GRA_denovo_LNC.371.1	0	-	224139133	224141314	0	3	860,61,942,	0,953,1239,
chr1	224624909	224639960	GRA_denovo_LNC.426.1	0	-	224624909	224639960	0	2	787,27,	0,15024,
chr1	225562012	225566862	GRA_denovo_LNC.390.1	0	-	225562012	225566862	0	3	1774,366,65,	0,2990,4785,
chr1	225652473	225655462	GRA_denovo_LNC.393.1	0	-	225652473	225655462	0	2	594,572,	0,2417,
chr1	226162831	226170699	GRA_denovo_LNC.408.1	0	+	226162831	226170699	0	2	1283,5713,	0,2155,
chr1	228594884	228601677	GRA_denovo_LNC.441.1	0	+	228594884	228601677	0	2	295,1146,	0,5647,
chr1	228596926	228598660	GRA_denovo_LNC.442.1	0	+	228596926	228598660	0	2	509,275,	0,1459,
chr1	230670233	230692315	GRA_denovo_LNC.452.1	0	-	230670233	230692315	0	7	2372,1517,215,2437,134,173,58,	0,4775,15485,16648,19674,21702,22024,
chr1	230670233	230692344	GRA_denovo_LNC.452.2	0	-	230670233	230692344	0	6	2372,1517,215,3250,172,88,	0,4775,15485,16648,21702,22023,
chr1	230670233	230692344	GRA_denovo_LNC.452.3	0	-	230670233	230692344	0	5	2374,213,163,172,88,	0,15487,16648,21702,22023,
chr1	230675076	230692344	GRA_denovo_LNC.452.4	0	-	230675076	230692344	0	6	494,108,324,163,172,88,	0,1341,10642,11805,16859,17180,
chr1	230676379	230690457	GRA_denovo_LNC.452.5	0	-	230676379	230690457	0	4	146,1193,2437,550,	0,8361,10502,13528,
chr1	230676379	230692307	GRA_denovo_LNC.452.6	0	-	230676379	230692307	0	7	146,1194,1130,79,134,198,51,	0,8361,10502,12863,13528,15556,15877,
chr1	230676379	230692325	GRA_denovo_LNC.452.7	0	-	230676379	230692325	0	5	146,1193,2437,134,390,	0,8361,10502,13528,15556,
chr1	230676379	230692325	GRA_denovo_LNC.452.8	0	-	230676379	230692325	0	5	146,1150,163,178,390,	0,8361,10502,11454,15556,
chr1	230676379	230692344	GRA_denovo_LNC.452.10	0	-	230676379	230692344	0	4	146,1193,5226,88,	0,8361,10502,15877,
chr1	230676379	230692344	GRA_denovo_LNC.452.9	0	-	230676379	230692344	0	5	146,215,163,172,88,	0,9339,10502,15556,15877,
chr1	230684079	230692307	GRA_denovo_LNC.452.13	0	-	230684079	230692307	0	6	91,1193,163,179,197,51,	0,661,2802,3754,7857,8177,
chr1	230684079	230692337	GRA_denovo_LNC.452.12	0	-	230684079	230692337	0	4	91,100,215,402,	0,661,1639,7856,
chr1	230684079	230692339	GRA_denovo_LNC.452.11	0	-	230684079	230692339	0	6	91,297,1193,147,172,83,	0,233,661,2802,7856,8177,
chr1	230684545	230688293	GRA_denovo_LNC.452.14	0	-	230684545	230688293	0	3	1389,224,460,	0,2336,3288,
chr1	230684545	230690547	GRA_denovo_LNC.452.15	0	-	230684545	230690547	0	4	1388,1130,76,640,	0,2336,4697,5362,
chr1	230684545	230692339	GRA_denovo_LNC.452.16	0	-	230684545	230692339	0	6	1388,163,195,76,172,83,	0,2336,3271,4697,7390,7711,
chr1	230684545	230692343	GRA_denovo_LNC.452.17	0	-	230684545	230692343	0	6	295,215,1130,76,172,87,	0,1173,2336,4697,7390,7711,
chr1	230684545	230692343	GRA_denovo_LNC.452.18	0	-	230684545	230692343	0	6	295,323,1130,76,172,87,	0,1173,2336,4697,7390,7711,
chr1	230684545	230692344	GRA_denovo_LNC.452.19	0	-	230684545	230692344	0	4	1388,163,4274,88,	0,2336,3288,7711,
chr1	230684545	230692344	GRA_denovo_LNC.452.20	0	-	230684545	230692344	0	5	1496,163,195,172,88,	0,2336,3271,7390,7711,
chr1	230684545	230692345	GRA_denovo_LNC.452.21	0	-	230684545	230692345	0	4	295,215,113,410,	0,1173,2336,7390,
chr1	230687475	230692344	GRA_denovo_LNC.452.22	0	-	230687475	230692344	0	2	536,409,	0,4460,
chr1	231494861	231516448	GRA_denovo_LNC.470.1	0	+	231494861	231516448	0	2	7367,11149,	0,10438,
chr1	231653388	231665105	GRA_denovo_LNC.463.1	0	-	231653388	231665105	0	4	1788,2622,77,940,	0,2374,9696,10777,
chr1	231655721	231665105	GRA_denovo_LNC.463.2	0	-	231655721	231665105	0	3	2662,80,938,	0,7362,8446,
chr1	232180921	232193342	GRA_denovo_LNC.550.1	0	+	232180921	232193342	0	4	38,33,495,273,	0,6293,6649,12148,
chr1	234508606	234509832	GRA_denovo_LNC.485.1	0	-	234508606	234509832	0	2	351,663,	0,563,
chr1	234986838	235102051	GRA_denovo_LNC.507.11	0	-	234986838	235102051	0	5	27,3454,150,1543,382,	0,105371,110325,111222,114831,
chr1	234986838	235116531	GRA_denovo_LNC.507.10	0	-	234986838	235116531	0	6	27,3454,150,90,103,129,	0,105371,110325,112675,117296,129564,
chr1	234986838	235116531	GRA_denovo_LNC.507.4	0	-	234986838	235116531	0	3	27,3462,121,	0,105371,129572,
chr1	234986838	235116531	GRA_denovo_LNC.507.5	0	-	234986838	235116531	0	4	27,3454,103,129,	0,105371,117296,129564,
chr1	234986838	235116531	GRA_denovo_LNC.507.6	0	-	234986838	235116531	0	9	27,1059,2051,150,90,90,103,142,129,	0,105371,106774,110325,111454,112675,117296,122090,129564,
chr1	234986838	235116531	GRA_denovo_LNC.507.7	0	-	234986838	235116531	0	3	27,3454,129,	0,105371,129564,
chr1	234986838	235116531	GRA_denovo_LNC.507.8	0	-	234986838	235116531	0	6	27,1622,71,102,142,129,	0,105371,108755,117297,122090,129564,
chr1	234986838	235116531	GRA_denovo_LNC.507.9	0	-	234986838	235116531	0	6	27,1059,213,76,103,129,	0,105371,106774,108749,117296,129564,
chr1	234986838	235116551	GRA_denovo_LNC.507.1	0	-	234986838	235116551	0	8	27,1616,76,1219,90,103,142,149,	0,105371,108749,110325,112675,117296,122090,129564,
chr1	234986838	235116551	GRA_denovo_LNC.507.2	0	-	234986838	235116551	0	5	27,3454,103,142,149,	0,105371,117296,122090,129564,
chr1	234986838	235116551	GRA_denovo_LNC.507.3	0	-	234986838	235116551	0	5	27,3454,150,103,149,	0,105371,110325,117296,129564,
chr1	235087320	235245354	GRA_denovo_LNC.512.1	0	+	235087320	235245354	0	2	4902,23,	0,158011,
chr1	235087870	235102011	GRA_denovo_LNC.507.29	0	-	235087870	235102011	0	5	5955,29,150,142,3719,	0,7764,9293,10190,10422,
chr1	235087870	235102011	GRA_denovo_LNC.507.30	0	-	235087870	235102011	0	5	5398,2056,994,90,2498,	0,5742,9298,10422,11643,
chr1	235087870	235103361	GRA_denovo_LNC.507.31	0	-	235087870	235103361	0	4	5955,76,150,23,	0,7717,9293,15468,
chr1	235087870	235116525	GRA_denovo_LNC.507.32	0	-	235087870	235116525	0	5	5957,74,2441,102,123,	0,7719,9293,16265,28532,
chr1	235087870	235116525	GRA_denovo_LNC.507.33	0	-	235087870	235116525	0	6	5398,213,76,150,103,123,	0,5742,7717,9293,16264,28532,
chr1	235087870	235116525	GRA_denovo_LNC.507.34	0	-	235087870	235116525	0	5	5398,213,76,103,123,	0,5742,7717,16264,28532,
chr1	235087870	235116530	GRA_denovo_LNC.507.35	0	-	235087870	235116530	0	7	5955,76,150,90,103,142,128,	0,7717,9293,11643,16264,21058,28532,
chr1	235087870	235116530	GRA_denovo_LNC.507.36	0	-	235087870	235116530	0	7	7793,150,20,90,103,142,128,	0,9293,10492,11643,16264,21058,28532,
chr1	235087870	235116530	GRA_denovo_LNC.507.37	0	-	235087870	235116530	0	5	5956,75,103,142,128,	0,7718,16264,21058,28532,
chr1	235087870	235116530	GRA_denovo_LNC.507.38	0	-	235087870	235116530	0	7	5398,214,75,150,103,142,128,	0,5742,7718,9293,16264,21058,28532,
chr1	235087870	235116530	GRA_denovo_LNC.507.39	0	-	235087870	235116530	0	6	5956,75,999,90,103,128,	0,7718,9293,11643,16264,28532,
chr1	235087870	235116530	GRA_denovo_LNC.507.40	0	-	235087870	235116530	0	4	5956,75,142,128,	0,7718,21058,28532,
chr1	235087870	235116531	GRA_denovo_LNC.507.41	0	-	235087870	235116531	0	6	5955,76,150,103,142,129,	0,7717,9293,16264,21058,28532,
chr1	235087870	235116531	GRA_denovo_LNC.507.42	0	-	235087870	235116531	0	6	5955,76,999,3734,103,129,	0,7717,9293,11643,16264,28532,
chr1	235087870	235116551	GRA_denovo_LNC.507.12	0	-	235087870	235116551	0	6	5398,213,80,103,142,149,	0,5742,7717,16264,21058,28532,
chr1	235087870	235116551	GRA_denovo_LNC.507.43	0	-	235087870	235116551	0	9	5955,145,150,102,90,90,103,142,149,	0,7648,9293,10190,10422,11643,16264,21058,28532,
chr1	235087870	235116551	GRA_denovo_LNC.507.44	0	-	235087870	235116551	0	5	5955,145,150,103,149,	0,7648,9293,16264,28532,
chr1	235087870	235116551	GRA_denovo_LNC.507.45	0	-	235087870	235116551	0	7	5955,76,999,4955,103,142,149,	0,7717,9293,10422,16264,21058,28532,
chr1	235087870	235116551	GRA_denovo_LNC.507.46	0	-	235087870	235116551	0	5	5955,145,6084,103,149,	0,7648,9293,16264,28532,
chr1	235087870	235116574	GRA_denovo_LNC.507.13	0	-	235087870	235116574	0	4	5398,76,103,172,	0,7717,16264,28532,
chr1	235087870	235116574	GRA_denovo_LNC.507.14	0	-	235087870	235116574	0	6	5955,76,2441,102,142,172,	0,7717,9293,16265,21058,28532,
chr1	235087870	235116574	GRA_denovo_LNC.507.15	0	-	235087870	235116574	0	5	7793,150,103,142,172,	0,9293,16264,21058,28532,
chr1	235087870	235116574	GRA_denovo_LNC.507.16	0	-	235087870	235116574	0	7	5955,29,1219,121,103,142,172,	0,7764,9293,11643,16264,21058,28532,
chr1	235087870	235116574	GRA_denovo_LNC.507.17	0	-	235087870	235116574	0	6	7793,999,90,103,142,172,	0,9293,11643,16264,21058,28532,
chr1	235087870	235116574	GRA_denovo_LNC.507.18	0	-	235087870	235116574	0	5	5955,76,150,103,172,	0,7717,9293,16264,28532,
chr1	235087870	235116574	GRA_denovo_LNC.507.19	0	-	235087870	235116574	0	8	5398,213,76,1000,89,90,103,172,	0,5742,7717,9293,10423,11643,16264,28532,
chr1	235087870	235116574	GRA_denovo_LNC.507.20	0	-	235087870	235116574	0	5	5955,76,103,142,172,	0,7717,16264,21058,28532,
chr1	235087870	235116574	GRA_denovo_LNC.507.21	0	-	235087870	235116574	0	3	7793,103,172,	0,16264,28532,
chr1	235087870	235116574	GRA_denovo_LNC.507.22	0	-	235087870	235116574	0	6	7793,150,3734,103,142,172,	0,9293,11643,16264,21058,28532,
chr1	235087870	235116574	GRA_denovo_LNC.507.23	0	-	235087870	235116574	0	4	5955,76,142,172,	0,7717,21058,28532,
chr1	235087870	235116601	GRA_denovo_LNC.507.24	0	-	235087870	235116601	0	4	5955,29,142,199,	0,7764,21058,28532,
chr1	235087870	235116601	GRA_denovo_LNC.507.25	0	-	235087870	235116601	0	5	5398,223,69,139,199,	0,5742,7727,21061,28532,
chr1	235087870	235116601	GRA_denovo_LNC.507.26	0	-	235087870	235116601	0	5	5965,66,103,142,199,	0,7727,16264,21058,28532,
chr1	235087870	235116601	GRA_denovo_LNC.507.27	0	-	235087870	235116601	0	5	7793,1578,103,142,199,	0,13799,16264,21058,28532,
chr1	235087870	235116601	GRA_denovo_LNC.507.28	0	-	235087870	235116601	0	5	5398,76,6084,103,199,	0,7717,9293,16264,28532,
chr1	235114300	235116574	GRA_denovo_LNC.507.47	0	-	235114300	235116574	0	2	1790,172,	0,2102,
chr1	239866716	239882395	GRA_denovo_LNC.524.1	0	-	239866716	239882395	0	3	4344,89,145,	0,10760,15534,
chr1	239866716	239882421	GRA_denovo_LNC.524.2	0	-	239866716	239882421	0	3	4344,88,172,	0,10760,15533,
chr1	243240147	243254858	GRA_denovo_LNC.526.1	0	-	243240147	243254858	0	5	85,67,523,59,26,	0,2142,10864,12475,14685,
chr1	244208227	244212112	GRA_denovo_LNC.532.1	0	-	244208227	244212112	0	3	30,1075,1377,	0,1282,2508,
chr1	244376804	244396017	GRA_denovo_LNC.539.14	0	-	244376804	244396017	0	3	3732,113,6938,	0,5174,12275,
chr1	244376804	244417921	GRA_denovo_LNC.539.12	0	-	244376804	244417921	0	4	3732,13599,64,322,	0,5174,40148,40795,
chr1	244376804	244417921	GRA_denovo_LNC.539.13	0	-	244376804	244417921	0	4	3732,13599,69,317,	0,5174,40148,40800,
chr1	244376804	244418399	GRA_denovo_LNC.539.10	0	-	244376804	244418399	0	4	3732,13599,63,801,	0,5174,40148,40794,
chr1	244376804	244418399	GRA_denovo_LNC.539.11	0	-	244376804	244418399	0	3	3732,13599,1447,	0,5174,40148,
chr1	244376804	244448577	GRA_denovo_LNC.539.7	0	-	244376804	244448577	0	5	3732,13599,63,166,152,	0,5174,40148,45148,71621,
chr1	244376804	244448577	GRA_denovo_LNC.539.8	0	-	244376804	244448577	0	8	3732,786,3374,2416,63,166,156,152,	0,5174,6175,16357,40148,45148,45947,71621,
chr1	244376804	244448577	GRA_denovo_LNC.539.9	0	-	244376804	244448577	0	6	3732,111,3374,2416,63,152,	0,5174,6175,16357,40148,71621,
chr1	244376804	244488465	GRA_denovo_LNC.539.6	0	-	244376804	244488465	0	5	3732,13600,65,150,69,	0,5174,40148,71623,111592,
chr1	244376804	244488495	GRA_denovo_LNC.539.5	0	-	244376804	244488495	0	4	3281,10552,63,99,	0,8221,40148,111592,
chr1	244376804	244488725	GRA_denovo_LNC.539.4	0	-	244376804	244488725	0	4	3732,111,9496,329,	0,5174,9277,111592,
chr1	244376804	244488743	GRA_denovo_LNC.539.1	0	-	244376804	244488743	0	4	3732,13599,63,347,	0,5174,40148,111592,
chr1	244376804	244488743	GRA_denovo_LNC.539.2	0	-	244376804	244488743	0	5	3732,13599,63,152,347,	0,5174,40148,71621,111592,
chr1	244376804	244488743	GRA_denovo_LNC.539.3	0	-	244376804	244488743	0	4	3732,111,12030,347,	0,5174,6743,111592,
chr1	244381987	244448577	GRA_denovo_LNC.539.15	0	-	244381987	244448577	0	6	102,3374,2416,63,166,152,	0,992,11174,34965,39965,66438,
chr1	244387604	244392693	GRA_denovo_LNC.542.1	0	+	244387604	244392693	0	2	462,2063,	0,3026,
chr1	244421429	244488471	GRA_denovo_LNC.539.16	0	-	244421429	244488471	0	3	689,152,75,	0,26996,66967,
chr1	244470093	244488725	GRA_denovo_LNC.539.17	0	-	244470093	244488725	0	3	1300,226,329,	0,1385,18303,
chr1	247349175	247364757	GRA_denovo_LNC.562.1	0	+	247349175	247364757	0	2	3111,52,	0,15530,
chr1	248902802	249120913	GRA_denovo_LNC.584.1	0	+	248902802	249120913	0	4	603,3907,7161,14422,	0,187723,196285,203689,
chr1	248903058	249094311	GRA_denovo_LNC.584.2	0	+	248903058	249094311	0	3	347,650,650,	0,187467,190603,
chr10	3509734	3544128	GRA_denovo_LNC.580.1	0	+	3509734	3544128	0	2	250,1269,	0,33125,
chr10	3509832	3532349	GRA_denovo_LNC.580.2	0	+	3509832	3532349	0	2	151,3225,	0,19292,
chr10	3509832	3544128	GRA_denovo_LNC.580.3	0	+	3509832	3544128	0	2	151,1270,	0,33026,
chr10	3509870	3544128	GRA_denovo_LNC.580.4	0	+	3509870	3544128	0	2	248,1270,	0,32988,
chr10	3527617	3532349	GRA_denovo_LNC.580.5	0	+	3527617	3532349	0	4	58,90,198,3225,	0,395,642,1507,
chr10	3527964	3532349	GRA_denovo_LNC.580.6	0	+	3527964	3532349	0	3	138,201,3225,	0,292,1160,
chr10	5306240	5313195	GRA_denovo_LNC.581.1	0	-	5306240	5313195	0	3	279,1260,35,	0,1148,6920,
chr10	5985238	5987912	GRA_denovo_LNC.582.1	0	-	5985238	5987912	0	2	640,295,	0,2379,
chr10	5985238	5987912	GRA_denovo_LNC.582.2	0	-	5985238	5987912	0	2	514,295,	0,2379,
chr10	6527954	6570180	GRA_denovo_LNC.593.1	0	+	6527954	6570180	0	4	222,884,60,558,	0,670,35772,41668,
chr10	6622425	6627271	GRA_denovo_LNC.583.1	0	+	6622425	6627271	0	4	464,64,243,1192,	0,1674,3212,3654,
chr10	6622480	6630703	GRA_denovo_LNC.583.2	0	+	6622480	6630703	0	3	409,243,476,	0,3157,7747,
chr10	6625343	6627271	GRA_denovo_LNC.583.3	0	+	6625343	6627271	0	2	540,1189,	0,739,
chr10	6625356	6627271	GRA_denovo_LNC.583.4	0	+	6625356	6627271	0	2	524,1192,	0,723,
chr10	6667896	6670151	GRA_denovo_LNC.585.1	0	+	6667896	6670151	0	2	131,1260,	0,995,
chr10	6875637	7167591	GRA_denovo_LNC.587.1	0	-	6875637	7167591	0	4	647,296,82,126,	0,101437,178899,291828,
chr10	7194368	7197917	GRA_denovo_LNC.586.1	0	-	7194368	7197917	0	2	1306,29,	0,3520,
chr10	7225982	7231991	GRA_denovo_LNC.588.1	0	+	7225982	7231991	0	2	448,912,	0,5097,
chr10	12294415	12343339	GRA_denovo_LNC.591.1	0	-	12294415	12343339	0	2	1522,17,	0,48907,
chr10	12296618	12338277	GRA_denovo_LNC.592.1	0	-	12296618	12338277	0	2	982,33,	0,41626,
chr10	17248930	17273314	GRA_denovo_LNC.589.1	0	-	17248930	17273314	0	4	22,2395,108,1971,	0,6038,9235,22413,
chr10	17251763	17260786	GRA_denovo_LNC.589.2	0	-	17251763	17260786	0	3	864,363,2621,	0,5237,6402,
chr10	17251763	17272314	GRA_denovo_LNC.589.3	0	-	17251763	17272314	0	3	5600,108,860,	0,6402,19691,
chr10	17251763	17279598	GRA_denovo_LNC.589.4	0	-	17251763	17279598	0	3	2361,274,8255,	0,5326,19580,
chr10	17251763	17280362	GRA_denovo_LNC.589.5	0	-	17251763	17280362	0	3	5600,108,9019,	0,6402,19580,
chr10	26874178	26883228	GRA_denovo_LNC.594.1	0	+	26874178	26883228	0	2	6164,366,	0,8684,
chr10	27468607	27473591	GRA_denovo_LNC.596.1	0	-	27468607	27473591	0	2	1891,2044,	0,2940,
chr10	28592497	28595165	GRA_denovo_LNC.595.1	0	+	28592497	28595165	0	2	31,838,	0,1830,
chr10	28811684	28820688	GRA_denovo_LNC.598.1	0	-	28811684	28820688	0	3	1858,61,25,	0,3192,8979,
chr10	28811684	28820762	GRA_denovo_LNC.598.2	0	-	28811684	28820762	0	3	1820,60,99,	0,3193,8979,
chr10	28811684	28820887	GRA_denovo_LNC.598.3	0	-	28811684	28820887	0	3	1856,61,224,	0,3192,8979,
chr10	28811684	28820991	GRA_denovo_LNC.598.4	0	-	28811684	28820991	0	3	1857,60,328,	0,3193,8979,
chr10	28811684	28822600	GRA_denovo_LNC.598.5	0	-	28811684	28822600	0	2	3253,1230,	0,9686,
chr10	28811684	28823009	GRA_denovo_LNC.598.6	0	-	28811684	28823009	0	3	3253,37,1273,	0,8979,10052,
chr10	28811684	28823009	GRA_denovo_LNC.598.7	0	-	28811684	28823009	0	3	1856,61,1639,	0,3192,9686,
chr10	30720846	30729665	GRA_denovo_LNC.597.1	0	-	30720846	30729665	0	2	591,6714,	0,2105,
chr10	31094404	31097306	GRA_denovo_LNC.604.1	0	-	31094404	31097306	0	2	35,1816,	0,1086,
chr10	31596822	31609316	GRA_denovo_LNC.601.1	0	-	31596822	31609316	0	2	259,105,	0,12389,
chr10	31605273	31608001	GRA_denovo_LNC.601.2	0	-	31605273	31608001	0	2	2201,172,	0,2556,
chr10	31605273	31608018	GRA_denovo_LNC.601.3	0	-	31605273	31608018	0	2	2223,194,	0,2551,
chr10	31605273	31608224	GRA_denovo_LNC.601.4	0	-	31605273	31608224	0	2	2196,400,	0,2551,
chr10	31605273	31608826	GRA_denovo_LNC.601.5	0	-	31605273	31608826	0	2	2196,383,	0,3170,
chr10	31605273	31609316	GRA_denovo_LNC.601.6	0	-	31605273	31609316	0	2	2198,103,	0,3940,
chr10	31734298	31775459	GRA_denovo_LNC.602.1	0	-	31734298	31775459	0	2	40,13359,	0,27802,
chr10	31884376	31890008	GRA_denovo_LNC.599.1	0	+	31884376	31890008	0	2	3744,822,	0,4810,
chr10	33362465	33405711	GRA_denovo_LNC.600.1	0	-	33362465	33405711	0	3	709,122,313,	0,1324,42933,
chr10	35603213	35623959	GRA_denovo_LNC.603.1	0	-	35603213	35623959	0	3	1140,90,134,	0,2034,20612,
chr10	35603213	35625315	GRA_denovo_LNC.603.2	0	-	35603213	35625315	0	4	2124,118,149,168,	0,7267,21642,21934,
chr10	35603213	35625326	GRA_denovo_LNC.603.3	0	-	35603213	35625326	0	4	1140,90,118,179,	0,2034,7267,21934,
chr10	35603213	35625334	GRA_denovo_LNC.603.4	0	-	35603213	35625334	0	3	1140,90,187,	0,2034,21934,
chr10	35603213	35625334	GRA_denovo_LNC.603.5	0	-	35603213	35625334	0	3	2124,149,187,	0,21642,21934,
chr10	43133759	43140918	GRA_denovo_LNC.605.1	0	+	43133759	43140918	0	2	242,478,	0,6681,
chr10	43880708	43902952	GRA_denovo_LNC.607.1	0	+	43880708	43902952	0	2	2672,12880,	0,9364,
chr10	43976872	44020676	GRA_denovo_LNC.608.1	0	-	43976872	44020676	0	2	1514,167,	0,43637,
chr10	45444595	45452482	GRA_denovo_LNC.606.1	0	-	45444595	45452482	0	2	2242,288,	0,7599,
chr10	52375356	52387587	GRA_denovo_LNC.610.1	0	+	52375356	52387587	0	5	7279,109,697,136,408,	0,7846,8898,11073,11823,
chr10	52375356	52389046	GRA_denovo_LNC.610.2	0	+	52375356	52389046	0	5	7279,697,136,290,256,	0,8898,11073,11723,13434,
chr10	52375356	52389046	GRA_denovo_LNC.610.3	0	+	52375356	52389046	0	4	7955,2311,272,256,	0,8898,11741,13434,
chr10	52379306	52387587	GRA_denovo_LNC.610.4	0	+	52379306	52387587	0	4	4005,697,136,490,	0,4948,7123,7791,
chr10	52381738	52386668	GRA_denovo_LNC.610.5	0	+	52381738	52386668	0	2	3213,239,	0,4691,
chr10	52382176	52389046	GRA_denovo_LNC.610.6	0	+	52382176	52389046	0	4	1135,2311,190,256,	0,2078,5003,6614,
chr10	52382276	52387587	GRA_denovo_LNC.610.7	0	+	52382276	52387587	0	2	4289,490,	0,4821,
chr10	52382930	52389046	GRA_denovo_LNC.610.8	0	+	52382930	52389046	0	6	55,109,1616,136,272,256,	0,272,1324,3499,4167,5860,
chr10	52386882	52421739	GRA_denovo_LNC.610.9	0	+	52386882	52421739	0	3	2056,147,139,	0,15195,34718,
chr10	52402204	52410942	GRA_denovo_LNC.610.10	0	+	52402204	52410942	0	3	20,73,1207,	0,4795,7531,
chr10	65226544	65229359	GRA_denovo_LNC.609.1	0	-	65226544	65229359	0	2	1094,57,	0,2758,
chr10	65226544	65229461	GRA_denovo_LNC.609.2	0	-	65226544	65229461	0	2	1095,158,	0,2759,
chr10	70751151	70809902	GRA_denovo_LNC.612.1	0	-	70751151	70809902	0	3	22,31,4726,	0,33478,54025,
chr10	70766645	70769741	GRA_denovo_LNC.611.1	0	-	70766645	70769741	0	2	1340,150,	0,2946,
chr10	70783591	70805364	GRA_denovo_LNC.612.2	0	-	70783591	70805364	0	2	1069,188,	0,21585,
chr10	74766254	74771037	GRA_denovo_LNC.632.1	0	+	74766254	74771037	0	2	3407,317,	0,4466,
chr10	75254593	75268323	GRA_denovo_LNC.614.1	0	+	75254593	75268323	0	5	982,765,93,89,3761,	0,1306,4759,9348,9969,
chr10	75254593	75268323	GRA_denovo_LNC.614.2	0	+	75254593	75268323	0	6	982,765,135,93,89,3761,	0,1306,3897,4759,9348,9969,
chr10	75255258	75268323	GRA_denovo_LNC.614.3	0	+	75255258	75268323	0	5	317,2726,93,89,3757,	0,641,4094,8683,9308,
chr10	75255258	75268323	GRA_denovo_LNC.614.4	0	+	75255258	75268323	0	5	317,2726,93,89,3761,	0,641,4094,8683,9304,
chr10	75255481	75264550	GRA_denovo_LNC.614.5	0	+	75255481	75264550	0	5	94,765,218,93,609,	0,418,2926,3871,8460,
chr10	75255481	75268323	GRA_denovo_LNC.614.6	0	+	75255481	75268323	0	6	94,765,218,93,89,3761,	0,418,2926,3871,8460,9081,
chr10	75462528	75465073	GRA_denovo_LNC.613.1	0	-	75462528	75465073	0	2	1596,330,	0,2215,
chr10	75462528	75473200	GRA_denovo_LNC.613.2	0	-	75462528	75473200	0	2	2318,229,	0,10443,
chr10	75462528	75473311	GRA_denovo_LNC.613.3	0	-	75462528	75473311	0	3	1421,93,350,	0,2215,10433,
chr10	77191394	77198256	GRA_denovo_LNC.615.1	0	+	77191394	77198256	0	2	118,105,	0,6757,
chr10	77271565	77302952	GRA_denovo_LNC.616.1	0	+	77271565	77302952	0	2	99,691,	0,30696,
chr10	80703169	80709171	GRA_denovo_LNC.617.1	0	-	80703169	80709171	0	3	1335,78,33,	0,2499,5969,
chr10	81432402	81439999	GRA_denovo_LNC.618.1	0	+	81432402	81439999	0	2	81,3776,	0,3821,
chr10	81446034	81586773	GRA_denovo_LNC.619.1	0	-	81446034	81586773	0	7	5778,54,43,84,74,105,819,	0,79992,118206,119760,122480,128334,139920,
chr10	81446034	81586773	GRA_denovo_LNC.619.2	0	-	81446034	81586773	0	7	5778,54,43,84,70,104,820,	0,79992,118206,119760,122484,128334,139919,
chr10	81446034	81587436	GRA_denovo_LNC.619.3	0	-	81446034	81587436	0	7	5778,54,43,84,75,103,1483,	0,79992,118206,119760,122480,128335,139919,
chr10	81465274	81571891	GRA_denovo_LNC.619.4	0	-	81465274	81571891	0	7	22,104,48,43,84,205,23,	0,18396,60758,98966,100520,103240,106594,
chr10	81476014	81479535	GRA_denovo_LNC.619.5	0	-	81476014	81479535	0	2	373,799,	0,2722,
chr10	81476014	81586773	GRA_denovo_LNC.619.6	0	-	81476014	81586773	0	8	7396,98,55,43,83,74,104,820,	0,7656,50012,88227,89781,92500,98354,109939,
chr10	81476014	81587436	GRA_denovo_LNC.619.7	0	-	81476014	81587436	0	8	373,104,51,40,86,203,104,1483,	0,7656,50018,88229,89780,92502,98354,109939,
chr10	81476014	81587436	GRA_denovo_LNC.619.8	0	-	81476014	81587436	0	8	7396,104,48,43,84,205,104,1483,	0,7656,50018,88226,89780,92500,98354,109939,
chr10	81476014	81589774	GRA_denovo_LNC.619.9	0	-	81476014	81589774	0	8	373,98,54,43,84,205,104,3821,	0,7656,50012,88226,89780,92500,98354,109939,
chr10	81505702	81586612	GRA_denovo_LNC.619.11	0	-	81505702	81586612	0	7	113,54,43,84,74,104,659,	0,20324,58538,60092,62812,68666,80251,
chr10	81505702	81589774	GRA_denovo_LNC.619.10	0	-	81505702	81589774	0	7	113,54,43,84,76,102,3821,	0,20324,58538,60092,62812,68668,80251,
chr10	81524533	81586612	GRA_denovo_LNC.619.12	0	-	81524533	81586612	0	6	1547,43,84,72,102,659,	0,39707,41261,43985,49837,61420,
chr10	81524533	81586612	GRA_denovo_LNC.619.13	0	-	81524533	81586612	0	6	1547,44,83,205,104,659,	0,39707,41262,43981,49835,61420,
chr10	81524533	81586773	GRA_denovo_LNC.619.14	0	-	81524533	81586773	0	6	1547,43,84,205,104,820,	0,39707,41261,43981,49835,61420,
chr10	81524533	81586773	GRA_denovo_LNC.619.15	0	-	81524533	81586773	0	6	1550,43,84,74,104,820,	0,39707,41261,43981,49835,61420,
chr10	81524533	81588621	GRA_denovo_LNC.619.16	0	-	81524533	81588621	0	6	1547,43,84,74,106,2666,	0,39707,41261,43981,49835,61422,
chr10	81524533	81594400	GRA_denovo_LNC.619.17	0	-	81524533	81594400	0	6	1547,43,84,205,106,8447,	0,39707,41261,43981,49835,61420,
chr10	81557454	81571507	GRA_denovo_LNC.619.18	0	-	81557454	81571507	0	5	329,43,84,205,59,	0,6786,8340,11060,13994,
chr10	81557454	81587436	GRA_denovo_LNC.619.19	0	-	81557454	81587436	0	6	329,43,86,74,102,1483,	0,6786,8340,11062,16916,28499,
chr10	81557454	81588621	GRA_denovo_LNC.619.20	0	-	81557454	81588621	0	5	329,43,84,105,2667,	0,6786,8340,16914,28500,
chr10	88965179	88966366	GRA_denovo_LNC.620.1	0	+	88965179	88966366	0	2	977,22,	0,1165,
chr10	89809310	89835331	GRA_denovo_LNC.623.1	0	-	89809310	89835331	0	4	38,118,316,1344,	0,16323,23322,24677,
chr10	89809310	89848807	GRA_denovo_LNC.623.2	0	-	89809310	89848807	0	3	38,1154,6269,	0,29830,33228,
chr10	89809310	89848814	GRA_denovo_LNC.623.3	0	-	89809310	89848814	0	3	38,316,9674,	0,23322,29830,
chr10	89809310	89849207	GRA_denovo_LNC.623.4	0	-	89809310	89849207	0	6	38,615,3204,8408,3300,6669,	0,1056,9283,16319,29830,33228,
chr10	89809310	89864169	GRA_denovo_LNC.623.5	0	-	89809310	89864169	0	8	38,316,106,3300,59,30,153,100,	0,23322,28537,29830,33228,35695,40036,54759,
chr10	89809310	89864169	GRA_denovo_LNC.623.6	0	-	89809310	89864169	0	5	38,316,106,1154,100,	0,23322,28537,29830,54759,
chr10	89809310	89864210	GRA_denovo_LNC.623.7	0	-	89809310	89864210	0	4	38,1154,87,141,	0,29830,53653,54759,
chr10	89809310	89865027	GRA_denovo_LNC.623.10	0	-	89809310	89865027	0	7	38,615,9900,3574,3457,153,958,	0,1056,9283,20064,29830,40036,54759,
chr10	89809310	89865027	GRA_denovo_LNC.623.8	0	-	89809310	89865027	0	8	38,615,3204,10766,1150,2497,153,958,	0,1056,9283,12876,29834,33228,40036,54759,
chr10	89809310	89865027	GRA_denovo_LNC.623.9	0	-	89809310	89865027	0	8	38,615,14355,3300,59,32,151,958,	0,1056,9283,29830,33228,35695,40038,54759,
chr10	89814470	89834102	GRA_denovo_LNC.623.24	0	-	89814470	89834102	0	3	7327,7678,115,	0,10800,19517,
chr10	89814470	89835138	GRA_denovo_LNC.623.25	0	-	89814470	89835138	0	2	7327,9505,	0,11163,
chr10	89814470	89849262	GRA_denovo_LNC.623.26	0	-	89814470	89849262	0	3	10926,7315,10122,	0,11163,24670,
chr10	89814470	89851245	GRA_denovo_LNC.623.27	0	-	89814470	89851245	0	8	7327,347,316,50,106,3457,30,1952,	0,11163,18162,19517,23377,24670,30535,34823,
chr10	89814470	89853249	GRA_denovo_LNC.623.28	0	-	89814470	89853249	0	10	7327,331,3905,316,106,1154,59,57,126,159,	0,7716,11163,18162,23377,24670,28068,30535,34903,38620,
chr10	89814470	89864169	GRA_denovo_LNC.623.29	0	-	89814470	89864169	0	7	10926,7315,50,3460,30,153,100,	0,11163,19517,24670,30535,34876,49599,
chr10	89814470	89864169	GRA_denovo_LNC.623.30	0	-	89814470	89864169	0	7	7327,10762,50,106,5895,153,100,	0,7716,19517,23377,24670,34876,49599,
chr10	89814470	89864169	GRA_denovo_LNC.623.31	0	-	89814470	89864169	0	6	7327,3210,7315,106,10359,100,	0,7716,11163,23377,24670,49599,
chr10	89814470	89864169	GRA_denovo_LNC.623.32	0	-	89814470	89864169	0	7	7327,347,316,106,5919,153,100,	0,11163,18162,23377,24670,34876,49599,
chr10	89814470	89864169	GRA_denovo_LNC.623.33	0	-	89814470	89864169	0	8	7327,3210,7315,50,3457,34,149,100,	0,7716,11163,19517,24670,30535,34880,49599,
chr10	89814470	89864169	GRA_denovo_LNC.623.34	0	-	89814470	89864169	0	8	7327,3210,7315,106,3300,59,153,100,	0,7716,11163,23377,24670,28068,34876,49599,
chr10	89814470	89864169	GRA_denovo_LNC.623.35	0	-	89814470	89864169	0	6	10926,7315,50,3457,30,100,	0,11163,19517,24670,30535,49599,
chr10	89814470	89864169	GRA_denovo_LNC.623.36	0	-	89814470	89864169	0	7	10926,118,7095,3457,30,153,100,	0,11163,11383,24670,30535,34876,49599,
chr10	89814470	89864210	GRA_denovo_LNC.623.11	0	-	89814470	89864210	0	7	7327,10762,106,3300,59,32,139,	0,7716,23377,24670,28068,30535,49601,
chr10	89814470	89864210	GRA_denovo_LNC.623.12	0	-	89814470	89864210	0	5	10926,7315,5896,152,141,	0,11163,24670,34877,49599,
chr10	89814470	89864210	GRA_denovo_LNC.623.13	0	-	89814470	89864210	0	7	10926,7315,3300,62,30,153,141,	0,11163,24670,28068,30535,34876,49599,
chr10	89814470	89864210	GRA_denovo_LNC.623.14	0	-	89814470	89864210	0	4	10926,7315,5895,141,	0,11163,24670,49599,
chr10	89814470	89864210	GRA_denovo_LNC.623.15	0	-	89814470	89864210	0	7	10926,7315,50,3457,30,153,141,	0,11163,19517,24670,30535,34876,49599,
chr10	89814470	89864210	GRA_denovo_LNC.623.16	0	-	89814470	89864210	0	7	8047,347,1405,106,3300,59,141,	0,11163,18162,23377,24670,28068,49599,
chr10	89814470	89864210	GRA_denovo_LNC.623.17	0	-	89814470	89864210	0	5	10926,7315,9779,152,141,	0,11163,24670,34877,49599,
chr10	89814470	89864726	GRA_denovo_LNC.623.18	0	-	89814470	89864726	0	9	7327,3210,7315,50,106,3457,30,153,657,	0,7716,11163,19517,23377,24670,30535,34876,49599,
chr10	89814470	89864726	GRA_denovo_LNC.623.19	0	-	89814470	89864726	0	8	7327,564,7315,51,106,3457,30,657,	0,10362,11163,19517,23377,24670,30535,49599,
chr10	89814470	89864726	GRA_denovo_LNC.623.20	0	-	89814470	89864726	0	9	7327,3210,118,7102,50,3300,59,36,651,	0,7716,11163,11383,19517,24670,28068,30535,49605,
chr10	89814470	89864726	GRA_denovo_LNC.623.21	0	-	89814470	89864726	0	10	7327,3210,7315,50,898,58,462,30,153,657,	0,7716,11163,19517,24670,25767,28069,30535,34876,49599,
chr10	89814470	89864726	GRA_denovo_LNC.623.22	0	-	89814470	89864726	0	8	7327,331,126,7316,3299,59,153,657,	0,7716,10800,11163,24671,28068,34876,49599,
chr10	89814470	89865027	GRA_denovo_LNC.623.23	0	-	89814470	89865027	0	6	10926,8404,106,3300,2497,958,	0,11163,23377,24670,28068,49599,
chr10	89833209	89864726	GRA_denovo_LNC.623.37	0	-	89833209	89864726	0	3	828,1154,657,	0,5931,30860,
chr10	89833209	89864726	GRA_denovo_LNC.623.38	0	-	89833209	89864726	0	5	828,106,3457,38,649,	0,4638,5931,11796,30868,
chr10	89835416	89845438	GRA_denovo_LNC.623.39	0	-	89835416	89845438	0	3	2537,3457,433,	0,3724,9589,
chr10	89835416	89864169	GRA_denovo_LNC.623.40	0	-	89835416	89864169	0	4	2537,5903,145,100,	0,3724,13938,28653,
chr10	89835416	89865027	GRA_denovo_LNC.623.41	0	-	89835416	89865027	0	3	2537,1154,958,	0,3724,28653,
chr10	90787086	90795737	GRA_denovo_LNC.621.1	0	+	90787086	90795737	0	2	5644,194,	0,8457,
chr10	90805496	90811621	GRA_denovo_LNC.622.1	0	+	90805496	90811621	0	3	2435,62,1340,	0,2890,4785,
chr10	90808115	90811621	GRA_denovo_LNC.622.2	0	+	90808115	90811621	0	2	333,1340,	0,2166,
chr10	94406525	94455409	GRA_denovo_LNC.624.1	0	-	94406525	94455409	0	3	19,137,5471,	0,851,43413,
chr10	97849022	97849976	GRA_denovo_LNC.626.1	0	-	97849022	97849976	0	2	42,238,	0,716,
chr10	97879196	97889002	GRA_denovo_LNC.627.1	0	+	97879196	97889002	0	2	48,2050,	0,7756,
chr10	99002623	99052060	GRA_denovo_LNC.640.1	0	+	99002623	99052060	0	2	19,774,	0,48663,
chr10	99086576	99103133	GRA_denovo_LNC.642.1	0	+	99086576	99103133	0	4	2721,3906,960,570,	0,2989,7192,15987,
chr10	99419782	99435830	GRA_denovo_LNC.628.1	0	-	99419782	99435830	0	2	58,3005,	0,13043,
chr10	100014816	100017688	GRA_denovo_LNC.629.1	0	+	100014816	100017688	0	2	889,17,	0,2855,
chr10	100204128	100213437	GRA_denovo_LNC.630.1	0	+	100204128	100213437	0	2	2390,482,	0,8827,
chr10	104209598	104216146	GRA_denovo_LNC.631.1	0	+	104209598	104216146	0	3	181,144,1053,	0,345,5495,
chr10	104209633	104216146	GRA_denovo_LNC.631.2	0	+	104209633	104216146	0	3	147,144,1053,	0,310,5460,
chr10	104210068	104216146	GRA_denovo_LNC.631.3	0	+	104210068	104216146	0	3	19,157,1053,	0,1087,5025,
chr10	104210417	104216146	GRA_denovo_LNC.631.4	0	+	104210417	104216146	0	2	361,1050,	0,4679,
chr10	104210677	104216146	GRA_denovo_LNC.631.5	0	+	104210677	104216146	0	3	108,98,1053,	0,1169,4416,
chr10	104210966	104216146	GRA_denovo_LNC.631.6	0	+	104210966	104216146	0	2	347,1053,	0,4127,
chr10	104210966	104216146	GRA_denovo_LNC.631.7	0	+	104210966	104216146	0	2	978,1053,	0,4127,
chr10	106111120	106113372	GRA_denovo_LNC.633.1	0	-	106111120	106113372	0	2	566,391,	0,1861,
chr10	106111120	106113372	GRA_denovo_LNC.633.2	0	-	106111120	106113372	0	2	567,495,	0,1757,
chr10	106111120	106117429	GRA_denovo_LNC.633.3	0	-	106111120	106117429	0	2	565,4449,	0,1860,
chr10	106111120	106117429	GRA_denovo_LNC.633.4	0	-	106111120	106117429	0	2	565,4554,	0,1755,
chr10	112035124	112036710	GRA_denovo_LNC.634.1	0	-	112035124	112036710	0	2	758,174,	0,1412,
chr10	129845651	129861680	GRA_denovo_LNC.639.1	0	-	129845651	129861680	0	3	13457,210,587,	0,14739,15442,
chr10	129845651	129861707	GRA_denovo_LNC.639.2	0	-	129845651	129861707	0	3	11584,158,1317,	0,13299,14739,
chr10	129845651	129864199	GRA_denovo_LNC.639.3	0	-	129845651	129864199	0	4	10982,115,158,3809,	0,11469,13299,14739,
chr10	134823014	134832454	GRA_denovo_LNC.638.1	0	+	134823014	134832454	0	4	3463,864,291,3718,	0,3762,4813,5722,
chr10	134823014	134832454	GRA_denovo_LNC.638.2	0	+	134823014	134832454	0	4	1689,1588,109,4627,	0,1875,4517,4813,
chr10	135105852	135116198	GRA_denovo_LNC.645.1	0	+	135105852	135116198	0	2	1753,7488,	0,2858,
chr11	324008	329080	GRA_denovo_LNC.641.1	0	+	324008	329080	0	4	139,830,856,1351,	0,1221,2764,3721,
chr11	324008	333584	GRA_denovo_LNC.641.2	0	+	324008	333584	0	7	139,830,856,923,84,162,882,	0,1221,2764,6233,7250,7859,8694,
chr11	324008	333584	GRA_denovo_LNC.641.3	0	+	324008	333584	0	8	139,830,856,128,232,99,162,882,	0,1221,2764,5095,5974,7235,7859,8694,
chr11	324008	333584	GRA_denovo_LNC.641.4	0	+	324008	333584	0	8	139,830,856,128,911,99,162,882,	0,1221,2764,5095,6233,7235,7859,8694,
chr11	324008	333584	GRA_denovo_LNC.641.5	0	+	324008	333584	0	7	139,830,856,232,99,162,882,	0,1221,2764,5974,7235,7859,8694,
chr11	326774	333584	GRA_denovo_LNC.641.6	0	+	326774	333584	0	4	854,128,2027,882,	0,2329,3228,5928,
chr11	966821	1009216	GRA_denovo_LNC.646.1	0	-	966821	1009216	0	2	220,4566,	0,37829,
chr11	1014731	1018558	GRA_denovo_LNC.644.1	0	+	1014731	1018558	0	2	2299,1021,	0,2806,
chr11	1014731	1018558	GRA_denovo_LNC.644.2	0	+	1014731	1018558	0	3	2088,240,827,	0,2595,3000,
chr11	1014731	1018558	GRA_denovo_LNC.644.3	0	+	1014731	1018558	0	4	2277,51,267,53,	0,2784,3000,3774,
chr11	1016103	1018558	GRA_denovo_LNC.644.4	0	+	1016103	1018558	0	2	1087,695,	0,1760,
chr11	1867796	1870727	GRA_denovo_LNC.650.1	0	-	1867796	1870727	0	2	1113,81,	0,2850,
chr11	3163226	3164566	GRA_denovo_LNC.649.1	0	+	3163226	3164566	0	2	1005,110,	0,1230,
chr11	3249330	3257837	GRA_denovo_LNC.648.1	0	+	3249330	3257837	0	2	516,3635,	0,4872,
chr11	3249355	3257837	GRA_denovo_LNC.648.2	0	+	3249355	3257837	0	2	491,3995,	0,4487,
chr11	3249358	3257837	GRA_denovo_LNC.648.3	0	+	3249358	3257837	0	2	488,4672,	0,3807,
chr11	3249364	3257837	GRA_denovo_LNC.648.4	0	+	3249364	3257837	0	2	225,3995,	0,4478,
chr11	3875586	3877655	GRA_denovo_LNC.655.1	0	-	3875586	3877655	0	2	302,1069,	0,1000,
chr11	6061502	6086319	GRA_denovo_LNC.651.1	0	+	6061502	6086319	0	2	147,134,	0,24683,
chr11	6061502	6086319	GRA_denovo_LNC.651.2	0	+	6061502	6086319	0	3	147,59,134,	0,24508,24683,
chr11	6562165	6569634	GRA_denovo_LNC.666.1	0	-	6562165	6569634	0	2	4205,1375,	0,6094,
chr11	6718665	6729048	GRA_denovo_LNC.652.1	0	-	6718665	6729048	0	2	737,526,	0,9857,
chr11	6723291	6730697	GRA_denovo_LNC.652.2	0	-	6723291	6730697	0	2	1485,2105,	0,5301,
chr11	7451784	7526116	GRA_denovo_LNC.653.1	0	-	7451784	7526116	0	8	253,1593,70,32,164,98,128,118,	0,9573,19819,26264,27242,30685,39087,74214,
chr11	7454650	7509597	GRA_denovo_LNC.653.2	0	-	7454650	7509597	0	7	1257,6737,70,164,99,126,57,	0,1563,16953,24376,27819,36221,54890,
chr11	7454650	7525916	GRA_denovo_LNC.653.3	0	-	7454650	7525916	0	5	1603,1593,72,146,207,	0,6707,16953,24378,71059,
chr11	7454650	7526116	GRA_denovo_LNC.653.4	0	-	7454650	7526116	0	7	2558,1593,70,164,98,126,120,	0,6707,16953,24376,27819,36221,71346,
chr11	7454650	7526116	GRA_denovo_LNC.653.5	0	-	7454650	7526116	0	7	2558,1593,71,163,98,126,120,	0,6707,16953,24377,27819,36221,71346,
chr11	7454650	7534850	GRA_denovo_LNC.653.6	0	-	7454650	7534850	0	5	2558,1593,70,126,1497,	0,6707,16953,36221,78703,
chr11	7454650	7534876	GRA_denovo_LNC.653.7	0	-	7454650	7534876	0	7	2558,1593,71,147,98,126,1523,	0,6707,16953,24377,27819,36221,78703,
chr11	7454650	7534876	GRA_denovo_LNC.653.8	0	-	7454650	7534876	0	7	1258,1592,70,148,98,107,1523,	0,6708,16953,24376,27819,71346,78703,
chr11	7454650	7534882	GRA_denovo_LNC.653.9	0	-	7454650	7534882	0	8	2558,1593,70,148,98,126,107,1529,	0,6707,16953,24376,27819,36221,71346,78703,
chr11	7478054	7534876	GRA_denovo_LNC.653.10	0	-	7478054	7534876	0	6	33,157,98,127,106,1523,	0,979,4415,12817,47943,55299,
chr11	7516688	7526109	GRA_denovo_LNC.653.11	0	-	7516688	7526109	0	2	762,113,	0,9308,
chr11	7526865	7534879	GRA_denovo_LNC.653.12	0	-	7526865	7534879	0	3	1497,68,1526,	0,2481,6488,
chr11	7526865	7534882	GRA_denovo_LNC.653.13	0	-	7526865	7534882	0	2	2549,1529,	0,6488,
chr11	7526865	7534882	GRA_denovo_LNC.653.14	0	-	7526865	7534882	0	2	2550,1528,	0,6489,
chr11	7686972	7689602	GRA_denovo_LNC.657.1	0	+	7686972	7689602	0	2	89,1812,	0,818,
chr11	8985595	8988634	GRA_denovo_LNC.656.1	0	+	8985595	8988634	0	3	1100,141,547,	0,1855,2492,
chr11	8985595	9001064	GRA_denovo_LNC.656.2	0	+	8985595	9001064	0	5	1100,141,116,203,2093,	0,1855,2492,3790,13376,
chr11	8987289	9001064	GRA_denovo_LNC.656.3	0	+	8987289	9001064	0	4	302,116,10658,894,	0,798,2096,12881,
chr11	10317756	10325575	GRA_denovo_LNC.672.1	0	-	10317756	10325575	0	3	4289,132,333,	0,7086,7486,
chr11	10317756	10326433	GRA_denovo_LNC.672.2	0	-	10317756	10326433	0	3	4289,132,1253,	0,7086,7424,
chr11	10317756	10328948	GRA_denovo_LNC.672.3	0	-	10317756	10328948	0	2	4289,4106,	0,7086,
chr11	10561382	10599904	GRA_denovo_LNC.664.1	0	+	10561382	10599904	0	2	1707,6107,	0,32415,
chr11	10562823	10627939	GRA_denovo_LNC.664.2	0	+	10562823	10627939	0	2	266,12276,	0,52840,
chr11	10603413	10627939	GRA_denovo_LNC.664.3	0	+	10603413	10627939	0	2	1492,12276,	0,12250,
chr11	10649522	10673871	GRA_denovo_LNC.659.1	0	+	10649522	10673871	0	4	4055,112,2041,1308,	0,16430,19671,23041,
chr11	10664491	10673871	GRA_denovo_LNC.659.2	0	+	10664491	10673871	0	2	1573,4678,	0,4702,
chr11	10678908	10683598	GRA_denovo_LNC.658.1	0	+	10678908	10683598	0	2	118,2887,	0,1803,
chr11	10873711	10900810	GRA_denovo_LNC.660.1	0	+	10873711	10900810	0	3	6202,67,883,	0,13096,26216,
chr11	10873711	10900810	GRA_denovo_LNC.660.2	0	+	10873711	10900810	0	3	6187,67,883,	0,13096,26216,
chr11	12951828	13011103	GRA_denovo_LNC.661.1	0	-	12951828	13011103	0	3	229,105,101,	0,55758,59174,
chr11	12996314	13011077	GRA_denovo_LNC.661.2	0	-	12996314	13011077	0	4	6142,100,105,75,	0,9458,11272,14688,
chr11	12996314	13011103	GRA_denovo_LNC.661.3	0	-	12996314	13011103	0	2	6142,101,	0,14688,
chr11	12996314	13011103	GRA_denovo_LNC.661.4	0	-	12996314	13011103	0	3	6232,105,101,	0,11272,14688,
chr11	12996314	13011103	GRA_denovo_LNC.661.5	0	-	12996314	13011103	0	3	6142,105,101,	0,11272,14688,
chr11	12996314	13011103	GRA_denovo_LNC.661.6	0	-	12996314	13011103	0	3	6168,105,101,	0,11272,14688,
chr11	12996314	13011103	GRA_denovo_LNC.661.7	0	-	12996314	13011103	0	4	6142,113,105,101,	0,9458,11272,14688,
chr11	12996314	13011103	GRA_denovo_LNC.661.8	0	-	12996314	13011103	0	4	6143,112,105,101,	0,9459,11272,14688,
chr11	13371487	13379104	GRA_denovo_LNC.670.1	0	-	13371487	13379104	0	2	26,3283,	0,4334,
chr11	15448612	15486946	GRA_denovo_LNC.662.1	0	-	15448612	15486946	0	3	336,86,1928,	0,11491,36406,
chr11	15448612	15487789	GRA_denovo_LNC.662.2	0	-	15448612	15487789	0	2	336,2771,	0,36406,
chr11	15464373	15486946	GRA_denovo_LNC.662.3	0	-	15464373	15486946	0	2	42,1928,	0,20645,
chr11	15468977	15487789	GRA_denovo_LNC.662.4	0	-	15468977	15487789	0	2	37,2771,	0,16041,
chr11	15474102	15486393	GRA_denovo_LNC.662.5	0	-	15474102	15486393	0	2	131,1375,	0,10916,
chr11	15539778	15541672	GRA_denovo_LNC.667.1	0	-	15539778	15541672	0	2	1616,21,	0,1873,
chr11	15583595	15619103	GRA_denovo_LNC.669.1	0	+	15583595	15619103	0	2	179,11850,	0,23658,
chr11	15593215	15595035	GRA_denovo_LNC.668.16	0	-	15593215	15595035	0	2	731,904,	0,916,
chr11	15593215	15595307	GRA_denovo_LNC.668.17	0	-	15593215	15595307	0	3	731,244,79,	0,916,2013,
chr11	15593215	15612697	GRA_denovo_LNC.668.18	0	-	15593215	15612697	0	3	732,169,718,	0,17412,18764,
chr11	15593215	15612697	GRA_denovo_LNC.668.19	0	-	15593215	15612697	0	4	731,70,79,718,	0,13552,17411,18764,
chr11	15593215	15615362	GRA_denovo_LNC.668.20	0	-	15593215	15615362	0	4	731,79,100,135,	0,17411,18764,22012,
chr11	15593215	15615470	GRA_denovo_LNC.668.21	0	-	15593215	15615470	0	4	731,130,72,243,	0,9178,13552,22012,
chr11	15593215	15615559	GRA_denovo_LNC.668.22	0	-	15593215	15615559	0	3	731,70,332,	0,13552,22012,
chr11	15593215	15615648	GRA_denovo_LNC.668.23	0	-	15593215	15615648	0	4	731,130,70,421,	0,9178,13552,22012,
chr11	15593215	15615648	GRA_denovo_LNC.668.24	0	-	15593215	15615648	0	2	731,421,	0,22012,
chr11	15593215	15616369	GRA_denovo_LNC.668.25	0	-	15593215	15616369	0	6	731,135,47,170,100,63,	0,916,2013,17411,18764,23091,
chr11	15593215	15644313	GRA_denovo_LNC.668.26	0	-	15593215	15644313	0	5	731,47,170,100,463,	0,2013,17411,18764,50635,
chr11	15593215	15645207	GRA_denovo_LNC.668.27	0	-	15593215	15645207	0	5	732,170,100,353,60,	0,17411,18764,50635,51932,
chr11	15593215	15645207	GRA_denovo_LNC.668.28	0	-	15593215	15645207	0	4	731,173,353,60,	0,17411,50635,51932,
chr11	15593215	15645207	GRA_denovo_LNC.668.29	0	-	15593215	15645207	0	3	764,353,60,	0,50635,51932,
chr11	15593215	15645207	GRA_denovo_LNC.668.30	0	-	15593215	15645207	0	4	731,130,353,60,	0,9178,50635,51932,
chr11	15593215	15645207	GRA_denovo_LNC.668.31	0	-	15593215	15645207	0	5	727,170,100,353,60,	0,17411,18764,50635,51932,
chr11	15593215	15646341	GRA_denovo_LNC.668.13	0	-	15593215	15646341	0	5	731,170,100,353,1194,	0,17411,18764,50635,51932,
chr11	15593215	15646341	GRA_denovo_LNC.668.14	0	-	15593215	15646341	0	6	731,130,70,170,353,1194,	0,9178,13552,17411,50635,51932,
chr11	15593215	15646341	GRA_denovo_LNC.668.15	0	-	15593215	15646341	0	5	731,70,170,353,1194,	0,13552,17411,50635,51932,
chr11	15593215	15646583	GRA_denovo_LNC.668.10	0	-	15593215	15646583	0	4	732,169,356,1436,	0,17412,50635,51932,
chr11	15593215	15646583	GRA_denovo_LNC.668.11	0	-	15593215	15646583	0	4	731,170,356,1436,	0,17411,50635,51932,
chr11	15593215	15646583	GRA_denovo_LNC.668.12	0	-	15593215	15646583	0	3	731,356,1436,	0,50635,51932,
chr11	15593215	15646583	GRA_denovo_LNC.668.8	0	-	15593215	15646583	0	5	731,130,173,356,1436,	0,9178,17411,50635,51932,
chr11	15593215	15646583	GRA_denovo_LNC.668.9	0	-	15593215	15646583	0	6	731,70,170,100,356,1436,	0,13552,17411,18764,50635,51932,
chr11	15593215	15647328	GRA_denovo_LNC.668.5	0	-	15593215	15647328	0	8	731,130,70,170,100,356,1136,56,	0,9178,13552,17411,18764,50635,51932,54057,
chr11	15593215	15647328	GRA_denovo_LNC.668.6	0	-	15593215	15647328	0	4	731,353,1136,56,	0,50635,51932,54057,
chr11	15593215	15647328	GRA_denovo_LNC.668.7	0	-	15593215	15647328	0	5	731,170,353,1136,56,	0,17411,50635,51932,54057,
chr11	15593215	15647373	GRA_denovo_LNC.668.1	0	-	15593215	15647373	0	9	736,189,47,995,170,105,351,1136,101,	0,921,2013,12627,17411,18764,50640,51932,54057,
chr11	15593215	15647373	GRA_denovo_LNC.668.2	0	-	15593215	15647373	0	8	731,194,47,995,170,356,1136,101,	0,916,2013,12627,17411,50635,51932,54057,
chr11	15593215	15647373	GRA_denovo_LNC.668.3	0	-	15593215	15647373	0	4	731,356,1136,101,	0,50635,51932,54057,
chr11	15593215	15647373	GRA_denovo_LNC.668.4	0	-	15593215	15647373	0	5	731,170,356,1136,101,	0,17411,50635,51932,54057,
chr11	15604341	15612123	GRA_denovo_LNC.668.45	0	-	15604341	15612123	0	4	1786,73,76,144,	0,2426,6288,7638,
chr11	15604341	15612221	GRA_denovo_LNC.668.44	0	-	15604341	15612221	0	4	1789,72,168,242,	0,2426,6287,7638,
chr11	15604341	15612747	GRA_denovo_LNC.668.43	0	-	15604341	15612747	0	4	1786,70,81,766,	0,2426,6285,7640,
chr11	15604341	15615359	GRA_denovo_LNC.668.42	0	-	15604341	15615359	0	5	1786,70,79,100,132,	0,2426,6285,7638,10886,
chr11	15604341	15615362	GRA_denovo_LNC.668.40	0	-	15604341	15615362	0	3	1789,70,135,	0,2426,10886,
chr11	15604341	15615362	GRA_denovo_LNC.668.41	0	-	15604341	15615362	0	5	1789,73,167,100,135,	0,2426,6288,7638,10886,
chr11	15604341	15615470	GRA_denovo_LNC.668.39	0	-	15604341	15615470	0	2	2496,243,	0,10886,
chr11	15604341	15645207	GRA_denovo_LNC.668.35	0	-	15604341	15645207	0	5	1789,70,170,353,60,	0,2426,6285,39509,40806,
chr11	15604341	15645207	GRA_denovo_LNC.668.36	0	-	15604341	15645207	0	4	2496,170,353,60,	0,6285,39509,40806,
chr11	15604341	15645207	GRA_denovo_LNC.668.37	0	-	15604341	15645207	0	4	1786,70,353,60,	0,2426,39509,40806,
chr11	15604341	15645207	GRA_denovo_LNC.668.38	0	-	15604341	15645207	0	5	2500,167,99,353,60,	0,6289,7639,39509,40806,
chr11	15604341	15646583	GRA_denovo_LNC.668.33	0	-	15604341	15646583	0	5	2496,170,100,356,1436,	0,6285,7638,39509,40806,
chr11	15604341	15646583	GRA_denovo_LNC.668.34	0	-	15604341	15646583	0	3	2496,356,1436,	0,39509,40806,
chr11	15604341	15647328	GRA_denovo_LNC.668.32	0	-	15604341	15647328	0	5	2340,70,353,1136,56,	0,2426,39509,40806,42931,
chr11	15659704	15665734	GRA_denovo_LNC.663.1	0	+	15659704	15665734	0	2	378,322,	0,5708,
chr11	15724567	15726905	GRA_denovo_LNC.665.1	0	+	15724567	15726905	0	2	1437,185,	0,2153,
chr11	15725125	15726905	GRA_denovo_LNC.665.2	0	+	15725125	15726905	0	3	17,126,185,	0,753,1595,
chr11	32119896	32127085	GRA_denovo_LNC.671.1	0	-	32119896	32127085	0	2	140,534,	0,6655,
chr11	58989164	58993841	GRA_denovo_LNC.674.1	0	+	58989164	58993841	0	2	2836,243,	0,4434,
chr11	60674143	60678677	GRA_denovo_LNC.675.1	0	+	60674143	60678677	0	2	611,1779,	0,2755,
chr11	60674143	60678677	GRA_denovo_LNC.675.2	0	+	60674143	60678677	0	2	172,1779,	0,2755,
chr11	60674880	60678677	GRA_denovo_LNC.675.3	0	+	60674880	60678677	0	2	18,1779,	0,2018,
chr11	62383688	62390395	GRA_denovo_LNC.680.1	0	+	62383688	62390395	0	2	2870,2798,	0,3909,
chr11	62619463	62623332	GRA_denovo_LNC.676.25	0	-	62619463	62623332	0	11	445,26,29,41,39,35,51,33,51,80,437,	0,664,819,1083,1560,1809,2026,2531,2900,3145,3432,
chr11	62619463	62623332	GRA_denovo_LNC.676.26	0	-	62619463	62623332	0	5	690,1025,47,452,694,	0,819,2028,2529,3175,
chr11	62619463	62623332	GRA_denovo_LNC.676.27	0	-	62619463	62623332	0	5	690,29,516,33,1843,	0,819,1083,1809,2026,
chr11	62619463	62623332	GRA_denovo_LNC.676.28	0	-	62619463	62623332	0	4	690,32,516,2060,	0,819,1083,1809,
chr11	62619463	62623339	GRA_denovo_LNC.676.29	0	-	62619463	62623339	0	7	851,518,34,41,33,55,731,	0,1086,1814,2032,2527,2896,3145,
chr11	62619463	62623342	GRA_denovo_LNC.676.30	0	-	62619463	62623342	0	6	690,29,516,1138,84,447,	0,819,1083,1809,3141,3432,
chr11	62619463	62623342	GRA_denovo_LNC.676.31	0	-	62619463	62623342	0	7	1601,33,47,33,51,84,447,	0,1809,2026,2527,2896,3141,3432,
chr11	62619463	62623342	GRA_denovo_LNC.676.32	0	-	62619463	62623342	0	9	445,26,183,75,5,751,51,84,447,	0,664,819,1083,1594,1809,2896,3141,3432,
chr11	62619463	62623342	GRA_denovo_LNC.676.33	0	-	62619463	62623342	0	6	1599,33,47,420,84,447,	0,1809,2026,2527,3141,3432,
chr11	62619463	62623342	GRA_denovo_LNC.676.34	0	-	62619463	62623342	0	10	445,36,19,522,29,45,33,60,75,447,	0,664,829,1083,1815,2028,2527,2896,3150,3432,
chr11	62619463	62623342	GRA_denovo_LNC.676.35	0	-	62619463	62623342	0	7	690,32,513,35,919,84,447,	0,819,1086,1809,2028,3141,3432,
chr11	62619463	62623342	GRA_denovo_LNC.676.36	0	-	62619463	62623342	0	7	690,780,33,534,51,84,447,	0,819,1809,2026,2896,3141,3432,
chr11	62619463	62623342	GRA_denovo_LNC.676.37	0	-	62619463	62623342	0	9	445,33,298,39,264,33,60,75,447,	0,664,826,1560,1809,2527,2896,3150,3432,
chr11	62619463	62623342	GRA_denovo_LNC.676.38	0	-	62619463	62623342	0	8	690,29,516,33,534,51,84,447,	0,819,1083,1809,2026,2896,3141,3432,
chr11	62619463	62623342	GRA_denovo_LNC.676.39	0	-	62619463	62623342	0	7	1124,39,33,47,420,84,447,	0,1560,1809,2026,2527,3141,3432,
chr11	62619463	62623342	GRA_denovo_LNC.676.40	0	-	62619463	62623342	0	6	690,780,33,921,84,447,	0,819,1809,2026,3141,3432,
chr11	62619463	62623342	GRA_denovo_LNC.676.41	0	-	62619463	62623342	0	8	690,29,41,39,33,921,84,447,	0,819,1083,1560,1809,2026,3141,3432,
chr11	62619463	62623343	GRA_denovo_LNC.676.1	0	-	62619463	62623343	0	9	690,29,41,39,33,535,50,87,445,	0,819,1083,1560,1809,2026,2897,3141,3435,
chr11	62619463	62623343	GRA_denovo_LNC.676.2	0	-	62619463	62623343	0	4	1124,1000,51,739,	0,1560,2896,3141,
chr11	62619463	62623343	GRA_denovo_LNC.676.3	0	-	62619463	62623343	0	5	690,785,33,1197,445,	0,819,1814,2031,3435,
chr11	62619463	62623343	GRA_denovo_LNC.676.4	0	-	62619463	62623343	0	7	1124,39,33,47,33,51,739,	0,1560,1809,2026,2527,2896,3141,
chr11	62619463	62623343	GRA_denovo_LNC.676.42	0	-	62619463	62623343	0	4	690,29,990,1353,	0,819,1083,2527,
chr11	62619463	62623343	GRA_denovo_LNC.676.43	0	-	62619463	62623343	0	8	690,29,41,39,751,51,84,448,	0,819,1083,1560,1809,2896,3141,3432,
chr11	62619463	62623343	GRA_denovo_LNC.676.44	0	-	62619463	62623343	0	6	690,781,33,46,33,984,	0,819,1810,2027,2527,2896,
chr11	62619463	62623343	GRA_denovo_LNC.676.45	0	-	62619463	62623343	0	7	690,780,33,47,422,82,448,	0,819,1809,2026,2527,3143,3432,
chr11	62619463	62623343	GRA_denovo_LNC.676.46	0	-	62619463	62623343	0	6	690,780,264,33,51,739,	0,819,1809,2527,2896,3141,
chr11	62619463	62623343	GRA_denovo_LNC.676.47	0	-	62619463	62623343	0	6	691,29,516,1138,87,445,	0,819,1083,1809,3141,3435,
chr11	62619463	62623343	GRA_denovo_LNC.676.48	0	-	62619463	62623343	0	7	668,29,520,33,43,33,984,	0,819,1083,1813,2030,2527,2896,
chr11	62619463	62623343	GRA_denovo_LNC.676.49	0	-	62619463	62623343	0	7	445,26,29,43,39,1138,739,	0,664,819,1083,1560,1809,3141,
chr11	62619463	62623346	GRA_denovo_LNC.676.10	0	-	62619463	62623346	0	7	690,29,41,39,752,51,741,	0,819,1083,1560,1809,2897,3142,
chr11	62619463	62623346	GRA_denovo_LNC.676.11	0	-	62619463	62623346	0	6	691,29,516,33,534,987,	0,819,1083,1809,2026,2896,
chr11	62619463	62623346	GRA_denovo_LNC.676.12	0	-	62619463	62623346	0	8	1124,39,33,48,33,51,83,451,	0,1560,1809,2026,2528,2897,3142,3432,
chr11	62619463	62623346	GRA_denovo_LNC.676.13	0	-	62619463	62623346	0	10	445,26,29,41,40,43,42,415,84,451,	0,664,819,1083,1560,1809,2036,2532,3141,3432,
chr11	62619463	62623346	GRA_denovo_LNC.676.14	0	-	62619463	62623346	0	7	690,29,516,33,47,33,987,	0,819,1083,1809,2026,2527,2896,
chr11	62619463	62623346	GRA_denovo_LNC.676.5	0	-	62619463	62623346	0	8	1126,39,37,47,29,70,65,451,	0,1560,1809,2030,2531,2896,3160,3432,
chr11	62619463	62623346	GRA_denovo_LNC.676.6	0	-	62619463	62623346	0	9	692,27,516,49,49,33,57,76,451,	0,821,1083,1809,2026,2529,2898,3149,3432,
chr11	62619463	62623346	GRA_denovo_LNC.676.7	0	-	62619463	62623346	0	8	848,49,274,47,33,51,84,451,	0,1083,1568,2026,2527,2896,3141,3432,
chr11	62619463	62623346	GRA_denovo_LNC.676.8	0	-	62619463	62623346	0	5	690,1741,51,84,451,	0,819,2896,3141,3432,
chr11	62619463	62623346	GRA_denovo_LNC.676.9	0	-	62619463	62623346	0	6	690,305,39,1138,84,451,	0,819,1560,1809,3141,3432,
chr11	62619463	62623353	GRA_denovo_LNC.676.15	0	-	62619463	62623353	0	9	1124,39,33,47,36,51,84,43,17,	0,1560,1809,2026,2527,2896,3141,3432,3873,
chr11	62619463	62623353	GRA_denovo_LNC.676.16	0	-	62619463	62623353	0	7	447,26,29,516,751,51,749,	0,664,819,1083,1809,2896,3141,
chr11	62619463	62623353	GRA_denovo_LNC.676.17	0	-	62619463	62623353	0	4	690,1741,51,749,	0,819,2896,3141,
chr11	62619463	62623353	GRA_denovo_LNC.676.18	0	-	62619463	62623353	0	10	690,29,41,39,33,47,33,57,78,458,	0,819,1083,1560,1809,2026,2527,2896,3147,3432,
chr11	62619463	62623353	GRA_denovo_LNC.676.19	0	-	62619463	62623353	0	10	445,26,29,41,45,33,46,33,324,458,	0,664,819,1083,1560,1815,2032,2532,2901,3432,
chr11	62619463	62623353	GRA_denovo_LNC.676.20	0	-	62619463	62623353	0	9	690,183,41,39,35,532,51,84,458,	0,819,1083,1560,1809,2028,2896,3141,3432,
chr11	62619463	62623353	GRA_denovo_LNC.676.21	0	-	62619463	62623353	0	8	690,780,33,47,33,51,84,458,	0,819,1809,2026,2527,2896,3141,3432,
chr11	62619463	62623353	GRA_denovo_LNC.676.22	0	-	62619463	62623353	0	7	691,29,45,39,747,83,717,	0,819,1083,1564,1813,2896,3173,
chr11	62619463	62623353	GRA_denovo_LNC.676.23	0	-	62619463	62623353	0	7	690,29,516,33,534,51,749,	0,819,1083,1809,2026,2896,3141,
chr11	62619463	62623353	GRA_denovo_LNC.676.24	0	-	62619463	62623353	0	6	690,1254,33,51,84,458,	0,819,2527,2896,3141,3432,
chr11	63588248	63610028	GRA_denovo_LNC.679.1	0	-	63588248	63610028	0	3	10365,3047,3570,	0,14634,18210,
chr11	63944446	63951315	GRA_denovo_LNC.677.1	0	-	63944446	63951315	0	3	21,118,951,	0,3355,5918,
chr11	64032423	64036769	GRA_denovo_LNC.678.1	0	-	64032423	64036769	0	2	1231,76,	0,4270,
chr11	64032423	64036900	GRA_denovo_LNC.678.2	0	-	64032423	64036900	0	2	1233,207,	0,4270,
chr11	65029693	65058492	GRA_denovo_LNC.682.1	0	-	65029693	65058492	0	4	273,691,761,363,	0,8922,16561,28436,
chr11	65036122	65040435	GRA_denovo_LNC.682.2	0	-	65036122	65040435	0	3	662,692,498,	0,2493,3815,
chr11	65036122	65040435	GRA_denovo_LNC.682.3	0	-	65036122	65040435	0	2	3184,499,	0,3814,
chr11	65036122	65041208	GRA_denovo_LNC.682.4	0	-	65036122	65041208	0	3	662,691,1272,	0,2493,3814,
chr11	65036122	65050648	GRA_denovo_LNC.682.5	0	-	65036122	65050648	0	4	3184,72,761,750,	0,3814,10132,13776,
chr11	65036122	65051942	GRA_denovo_LNC.682.6	0	-	65036122	65051942	0	4	662,691,72,2044,	0,2493,3814,13776,
chr11	65036122	65058164	GRA_denovo_LNC.682.7	0	-	65036122	65058164	0	4	3184,72,282,35,	0,3814,10132,22007,
chr11	65036122	65058168	GRA_denovo_LNC.682.8	0	-	65036122	65058168	0	4	662,691,72,39,	0,2493,3814,22007,
chr11	65042866	65047293	GRA_denovo_LNC.682.13	0	-	65042866	65047293	0	2	2532,1039,	0,3388,
chr11	65042866	65048063	GRA_denovo_LNC.682.12	0	-	65042866	65048063	0	2	2532,1834,	0,3363,
chr11	65042866	65058170	GRA_denovo_LNC.682.11	0	-	65042866	65058170	0	2	4149,41,	0,15263,
chr11	65042866	65058492	GRA_denovo_LNC.682.10	0	-	65042866	65058492	0	3	4149,366,363,	0,7032,15263,
chr11	65042866	65060809	GRA_denovo_LNC.682.9	0	-	65042866	65060809	0	3	2532,761,2680,	0,3388,15263,
chr11	65055524	65082203	GRA_denovo_LNC.682.14	0	-	65055524	65082203	0	3	5088,195,389,	0,20959,26290,
chr11	65061111	65084139	GRA_denovo_LNC.682.15	0	-	65061111	65084139	0	3	4331,195,2898,	0,15372,20130,
chr11	65071834	65082176	GRA_denovo_LNC.682.16	0	-	65071834	65082176	0	3	4336,195,362,	0,4649,9980,
chr11	65071834	65082203	GRA_denovo_LNC.682.17	0	-	65071834	65082203	0	4	1552,70,195,962,	0,3850,4649,9407,
chr11	65071834	65082214	GRA_denovo_LNC.682.18	0	-	65071834	65082214	0	4	1552,70,195,400,	0,3850,4649,9980,
chr11	65265216	65275444	GRA_denovo_LNC.683.1	0	+	65265216	65275444	0	5	4982,1090,953,72,1588,	0,5371,6580,7845,8640,
chr11	65265216	65275444	GRA_denovo_LNC.683.2	0	+	65265216	65275444	0	6	4648,484,478,953,159,1588,	0,4891,5983,6580,7758,8640,
chr11	65265216	65275444	GRA_denovo_LNC.683.3	0	+	65265216	65275444	0	4	3069,1570,1941,1588,	0,4891,6580,8640,
chr11	65266384	65275444	GRA_denovo_LNC.683.4	0	+	65266384	65275444	0	4	3090,73,3026,1588,	0,3407,3723,7472,
chr11	65266489	65275444	GRA_denovo_LNC.683.5	0	+	65266489	65275444	0	4	1796,73,2383,2787,	0,3302,3618,6168,
chr11	65267398	65275444	GRA_denovo_LNC.683.6	0	+	65267398	65275444	0	2	5092,1588,	0,6458,
chr11	68049481	68052307	GRA_denovo_LNC.684.1	0	+	68049481	68052307	0	2	982,338,	0,2488,
chr11	68049481	68052307	GRA_denovo_LNC.684.2	0	+	68049481	68052307	0	2	983,338,	0,2488,
chr11	68660718	68663156	GRA_denovo_LNC.685.1	0	+	68660718	68663156	0	2	1081,43,	0,2395,
chr11	68844050	68848979	GRA_denovo_LNC.687.1	0	-	68844050	68848979	0	3	157,85,4164,	0,605,765,
chr11	70185143	70190539	GRA_denovo_LNC.690.1	0	-	70185143	70190539	0	2	276,757,	0,4639,
chr11	71159514	71163475	GRA_denovo_LNC.686.1	0	+	71159514	71163475	0	2	417,740,	0,3221,
chr11	71159578	71163475	GRA_denovo_LNC.686.2	0	+	71159578	71163475	0	2	354,739,	0,3158,
chr11	72923953	72928922	GRA_denovo_LNC.689.1	0	-	72923953	72928922	0	2	2283,2035,	0,2934,
chr11	72923953	72928948	GRA_denovo_LNC.689.2	0	-	72923953	72928948	0	2	2280,2061,	0,2934,
chr11	74644504	74646530	GRA_denovo_LNC.692.1	0	+	74644504	74646530	0	3	286,92,265,	0,932,1761,
chr11	76152418	76155817	GRA_denovo_LNC.694.1	0	-	76152418	76155817	0	2	265,496,	0,2903,
chr11	77533097	77587888	GRA_denovo_LNC.693.1	0	-	77533097	77587888	0	3	360,170,4427,	0,50100,50364,
chr11	77541066	77587888	GRA_denovo_LNC.693.2	0	-	77541066	77587888	0	3	107,170,4427,	0,42131,42395,
chr11	77569280	77587888	GRA_denovo_LNC.693.3	0	-	77569280	77587888	0	3	654,170,4427,	0,13917,14181,
chr11	77581444	77587888	GRA_denovo_LNC.693.4	0	-	77581444	77587888	0	3	386,169,4427,	0,1754,2017,
chr11	77581444	77587889	GRA_denovo_LNC.693.5	0	-	77581444	77587889	0	3	385,170,4428,	0,1753,2017,
chr11	81532369	81599611	GRA_denovo_LNC.695.1	0	-	81532369	81599611	0	5	406,56,37,69,99,	0,3548,25471,48525,67143,
chr11	82783117	82785171	GRA_denovo_LNC.696.1	0	+	82783117	82785171	0	3	71,182,827,	0,547,1227,
chr11	82783118	82784249	GRA_denovo_LNC.696.2	0	+	82783118	82784249	0	2	70,585,	0,546,
chr11	82783118	82785171	GRA_denovo_LNC.696.3	0	+	82783118	82785171	0	3	105,182,825,	0,546,1228,
chr11	82783118	82803666	GRA_denovo_LNC.696.4	0	+	82783118	82803666	0	2	626,1372,	0,19176,
chr11	82783118	82803666	GRA_denovo_LNC.696.5	0	+	82783118	82803666	0	4	105,182,145,1372,	0,546,1226,19176,
chr11	82783123	82785171	GRA_denovo_LNC.696.6	0	+	82783123	82785171	0	3	100,182,827,	0,541,1221,
chr11	82783132	82785171	GRA_denovo_LNC.696.7	0	+	82783132	82785171	0	2	714,827,	0,1212,
chr11	82783304	82785171	GRA_denovo_LNC.696.8	0	+	82783304	82785171	0	2	440,827,	0,1040,
chr11	82899959	82905713	GRA_denovo_LNC.697.1	0	-	82899959	82905713	0	3	2251,81,1205,	0,3818,4549,
chr11	85912885	85914605	GRA_denovo_LNC.700.1	0	-	85912885	85914605	0	2	753,761,	0,959,
chr11	88159862	88161261	GRA_denovo_LNC.698.1	0	+	88159862	88161261	0	2	589,316,	0,1083,
chr11	93535250	93546492	GRA_denovo_LNC.699.1	0	-	93535250	93546492	0	3	4141,3475,1916,	0,5080,9326,
chr11	94964527	94967327	GRA_denovo_LNC.701.1	0	+	94964527	94967327	0	3	1311,40,710,	0,1516,2090,
chr11	94964527	94967327	GRA_denovo_LNC.701.2	0	+	94964527	94967327	0	4	813,85,40,710,	0,1226,1516,2090,
chr11	94964751	94967327	GRA_denovo_LNC.701.3	0	+	94964751	94967327	0	4	591,85,40,710,	0,1002,1292,1866,
chr11	101390980	101401549	GRA_denovo_LNC.702.1	0	+	101390980	101401549	0	4	64,96,86,2174,	0,1596,2095,8395,
chr11	101391004	101401549	GRA_denovo_LNC.702.2	0	+	101391004	101401549	0	3	40,86,2174,	0,2071,8371,
chr11	101392393	101401549	GRA_denovo_LNC.702.3	0	+	101392393	101401549	0	2	768,2174,	0,6982,
chr11	105052474	105054874	GRA_denovo_LNC.703.1	0	+	105052474	105054874	0	3	511,152,375,	0,1622,2025,
chr11	105052474	105055807	GRA_denovo_LNC.703.2	0	+	105052474	105055807	0	3	511,554,380,	0,1622,2953,
chr11	105052474	105055807	GRA_denovo_LNC.703.3	0	+	105052474	105055807	0	4	511,152,151,380,	0,1622,2025,2953,
chr11	105052501	105055807	GRA_denovo_LNC.703.4	0	+	105052501	105055807	0	4	104,152,151,380,	0,1595,1998,2926,
chr11	105052533	105055807	GRA_denovo_LNC.703.5	0	+	105052533	105055807	0	4	452,155,151,380,	0,1563,1966,2894,
chr11	112151419	112164817	GRA_denovo_LNC.705.1	0	+	112151419	112164817	0	3	29,86,368,	0,10623,13030,
chr11	112160782	112162694	GRA_denovo_LNC.705.2	0	+	112160782	112162694	0	2	450,652,	0,1260,
chr11	112160782	112162694	GRA_denovo_LNC.705.3	0	+	112160782	112162694	0	2	450,725,	0,1187,
chr11	112160980	112164817	GRA_denovo_LNC.705.4	0	+	112160980	112164817	0	3	252,86,368,	0,1062,3469,
chr11	112161002	112252335	GRA_denovo_LNC.705.5	0	+	112161002	112252335	0	9	230,159,129,45,188,466,2080,55,6067,	0,967,3447,67823,69789,70373,73896,76171,85266,
chr11	112230853	112252335	GRA_denovo_LNC.705.6	0	+	112230853	112252335	0	3	6125,55,6067,	0,6320,15415,
chr11	112230853	112252335	GRA_denovo_LNC.705.7	0	+	112230853	112252335	0	3	6125,714,6067,	0,6320,15415,
chr11	112230853	112252335	GRA_denovo_LNC.705.8	0	+	112230853	112252335	0	4	6125,61,144,6067,	0,6320,6890,15415,
chr11	112233336	112252335	GRA_denovo_LNC.705.9	0	+	112233336	112252335	0	4	3642,55,150,6067,	0,3837,4401,12932,
chr11	117956933	117958859	GRA_denovo_LNC.706.1	0	-	117956933	117958859	0	2	662,153,	0,1773,
chr11	118941231	118952681	GRA_denovo_LNC.708.1	0	-	118941231	118952681	0	3	3445,2101,2854,	0,6378,8596,
chr11	121533088	121554348	GRA_denovo_LNC.709.1	0	+	121533088	121554348	0	4	2123,271,1514,293,	0,4564,18940,20967,
chr11	121544221	121554348	GRA_denovo_LNC.709.2	0	+	121544221	121554348	0	4	66,139,1514,293,	0,747,7807,9834,
chr11	121553560	121560493	GRA_denovo_LNC.710.1	0	+	121553560	121560493	0	2	102,4977,	0,1956,
chr11	121619916	121650722	GRA_denovo_LNC.712.1	0	-	121619916	121650722	0	2	2440,16,	0,30790,
chr11	122933330	122955825	GRA_denovo_LNC.713.1	0	+	122933330	122955825	0	3	75,183,547,	0,708,21948,
chr11	122933330	123006830	GRA_denovo_LNC.713.2	0	+	122933330	123006830	0	3	75,183,28,	0,708,73472,
chr11	122933350	122955825	GRA_denovo_LNC.713.3	0	+	122933350	122955825	0	2	55,547,	0,21928,
chr11	123298994	123302604	GRA_denovo_LNC.716.1	0	-	123298994	123302604	0	2	535,950,	0,2660,
chr11	126198614	126231529	GRA_denovo_LNC.724.1	0	-	126198614	126231529	0	4	1595,497,3057,6193,	0,9958,10547,26722,
chr11	126201667	126225328	GRA_denovo_LNC.724.2	0	-	126201667	126225328	0	3	7402,3056,37,	0,7494,23624,
chr11	126201667	126225455	GRA_denovo_LNC.724.3	0	-	126201667	126225455	0	2	10556,113,	0,23675,
chr11	126201667	126225461	GRA_denovo_LNC.724.4	0	-	126201667	126225461	0	2	10558,117,	0,23677,
chr11	126201667	126225487	GRA_denovo_LNC.724.5	0	-	126201667	126225487	0	2	10551,150,	0,23670,
chr11	126201667	126231529	GRA_denovo_LNC.724.6	0	-	126201667	126231529	0	2	10550,6193,	0,23669,
chr11	128171430	128179836	GRA_denovo_LNC.714.1	0	-	128171430	128179836	0	3	1045,1575,129,	0,1365,8277,
chr11	128171430	128184107	GRA_denovo_LNC.714.2	0	-	128171430	128184107	0	2	2946,77,	0,12600,
chr11	128171430	128185993	GRA_denovo_LNC.714.3	0	-	128171430	128185993	0	4	1045,1575,97,63,	0,1365,12594,14500,
chr11	128171430	128186030	GRA_denovo_LNC.714.4	0	-	128171430	128186030	0	3	2713,97,100,	0,12594,14500,
chr11	128171430	128186030	GRA_denovo_LNC.714.5	0	-	128171430	128186030	0	3	2940,97,100,	0,12594,14500,
chr11	128171430	128186030	GRA_denovo_LNC.714.6	0	-	128171430	128186030	0	2	2940,100,	0,14500,
chr11	128434726	128437254	GRA_denovo_LNC.715.1	0	+	128434726	128437254	0	2	560,1539,	0,989,
chr11	128561603	128563268	GRA_denovo_LNC.717.1	0	-	128561603	128563268	0	2	414,718,	0,947,
chr11	128561603	128563268	GRA_denovo_LNC.717.2	0	-	128561603	128563268	0	2	413,719,	0,946,
chr11	129781985	129825468	GRA_denovo_LNC.718.1	0	+	129781985	129825468	0	2	1063,1216,	0,42267,
chr12	656581	662812	GRA_denovo_LNC.719.1	0	-	656581	662812	0	3	2622,251,144,	0,2815,6087,
chr12	725488	739026	GRA_denovo_LNC.722.1	0	+	725488	739026	0	3	4543,994,3395,	0,5580,10143,
chr12	725488	744271	GRA_denovo_LNC.722.2	0	+	725488	744271	0	3	3349,1481,2278,	0,14813,16505,
chr12	725488	759305	GRA_denovo_LNC.722.3	0	+	725488	759305	0	4	10277,108,182,6180,	0,16186,24521,27637,
chr12	726226	750771	GRA_denovo_LNC.722.4	0	+	726226	750771	0	4	3805,9382,477,762,	0,4842,15420,23783,
chr12	726226	775557	GRA_denovo_LNC.722.5	0	+	726226	775557	0	6	13870,136,183,181,144,3075,	0,15420,15714,23783,26898,46256,
chr12	726226	775557	GRA_denovo_LNC.722.6	0	+	726226	775557	0	6	3805,4697,136,181,144,3115,	0,4842,15420,23783,26898,46216,
chr12	726661	750771	GRA_denovo_LNC.722.7	0	+	726661	750771	0	2	9104,762,	0,23348,
chr12	726967	750771	GRA_denovo_LNC.722.8	0	+	726967	750771	0	4	135,63,6153,760,	0,5032,8664,23044,
chr12	726967	750771	GRA_denovo_LNC.722.9	0	+	726967	750771	0	3	135,6153,760,	0,8664,23044,
chr12	729902	775557	GRA_denovo_LNC.722.10	0	+	729902	775557	0	6	5863,136,183,181,144,3075,	0,11744,12038,20107,23222,42580,
chr12	751805	775557	GRA_denovo_LNC.722.11	0	+	751805	775557	0	3	1081,147,3069,	0,1322,20683,
chr12	752107	775557	GRA_denovo_LNC.722.12	0	+	752107	775557	0	3	896,144,3075,	0,1017,20375,
chr12	1921945	1928270	GRA_denovo_LNC.720.1	0	+	1921945	1928270	0	7	869,89,118,245,52,39,1502,	0,994,1234,2944,3302,4594,4823,
chr12	1921945	1928270	GRA_denovo_LNC.720.2	0	+	1921945	1928270	0	3	1083,2120,1731,	0,1234,4594,
chr12	1922005	1928270	GRA_denovo_LNC.720.3	0	+	1922005	1928270	0	4	413,278,118,3381,	0,745,1174,2884,
chr12	1922005	1928270	GRA_denovo_LNC.720.4	0	+	1922005	1928270	0	3	413,410,1731,	0,2884,4534,
chr12	1922005	1928270	GRA_denovo_LNC.720.5	0	+	1922005	1928270	0	5	413,118,245,52,2531,	0,1174,2884,3242,3734,
chr12	1922005	1928270	GRA_denovo_LNC.720.6	0	+	1922005	1928270	0	6	413,278,118,245,52,1731,	0,745,1174,2884,3242,4534,
chr12	1922017	1928270	GRA_denovo_LNC.720.10	0	+	1922017	1928270	0	5	401,99,118,245,3023,	0,912,1162,2872,3230,
chr12	1922017	1928270	GRA_denovo_LNC.720.7	0	+	1922017	1928270	0	6	401,66,99,2128,1013,1502,	0,721,912,1162,3548,4751,
chr12	1922017	1928270	GRA_denovo_LNC.720.8	0	+	1922017	1928270	0	6	401,278,1955,52,839,1254,	0,733,1162,3230,3722,4999,
chr12	1922017	1928270	GRA_denovo_LNC.720.9	0	+	1922017	1928270	0	3	401,118,3381,	0,1162,2872,
chr12	1922272	1928270	GRA_denovo_LNC.720.11	0	+	1922272	1928270	0	2	146,3381,	0,2617,
chr12	1922336	1928270	GRA_denovo_LNC.720.12	0	+	1922336	1928270	0	4	692,1955,582,1871,	0,843,2911,4063,
chr12	1922336	1928270	GRA_denovo_LNC.720.13	0	+	1922336	1928270	0	3	82,2120,1731,	0,843,4203,
chr12	1922336	1928270	GRA_denovo_LNC.720.14	0	+	1922336	1928270	0	4	82,311,118,3381,	0,381,843,2553,
chr12	1922336	1928270	GRA_denovo_LNC.720.15	0	+	1922336	1928270	0	5	692,118,245,52,1866,	0,843,2553,2911,4068,
chr12	1922354	1928270	GRA_denovo_LNC.720.16	0	+	1922354	1928270	0	3	674,118,3381,	0,825,2535,
chr12	1922354	1928270	GRA_denovo_LNC.720.17	0	+	1922354	1928270	0	5	674,118,245,52,2531,	0,825,2535,2893,3385,
chr12	1922354	1928270	GRA_denovo_LNC.720.18	0	+	1922354	1928270	0	7	64,102,84,118,220,52,1871,	0,363,590,825,2535,2893,4045,
chr12	1922371	1928270	GRA_denovo_LNC.720.19	0	+	1922371	1928270	0	5	47,99,128,235,3023,	0,558,808,2528,2876,
chr12	1922371	1928270	GRA_denovo_LNC.720.20	0	+	1922371	1928270	0	6	47,99,1955,53,179,1502,	0,558,808,2876,4028,4397,
chr12	1922374	1928270	GRA_denovo_LNC.720.21	0	+	1922374	1928270	0	5	44,278,128,400,1731,	0,376,805,2525,4165,
chr12	1922671	1928270	GRA_denovo_LNC.720.22	0	+	1922671	1928270	0	5	357,128,210,52,1871,	0,508,2228,2576,3728,
chr12	1922671	1928270	GRA_denovo_LNC.720.23	0	+	1922671	1928270	0	5	357,128,235,52,2531,	0,508,2228,2576,3068,
chr12	1922727	1928270	GRA_denovo_LNC.720.24	0	+	1922727	1928270	0	4	301,1955,52,1871,	0,452,2520,3672,
chr12	1924401	1928270	GRA_denovo_LNC.720.25	0	+	1924401	1928270	0	3	898,839,1502,	0,1338,2367,
chr12	2027011	2033819	GRA_denovo_LNC.721.1	0	+	2027011	2033819	0	2	184,2022,	0,4786,
chr12	2027015	2033819	GRA_denovo_LNC.721.2	0	+	2027015	2033819	0	2	1801,2055,	0,4749,
chr12	4244630	4313136	GRA_denovo_LNC.723.1	0	-	4244630	4313136	0	4	1559,132,95,234,	0,38552,39184,68272,
chr12	4244630	4313145	GRA_denovo_LNC.723.2	0	-	4244630	4313145	0	3	1559,134,243,	0,38552,68272,
chr12	4282114	4313145	GRA_denovo_LNC.723.3	0	-	4282114	4313145	0	3	394,132,243,	0,1068,30788,
chr12	4283185	4313137	GRA_denovo_LNC.723.4	0	-	4283185	4313137	0	2	131,233,	0,29719,
chr12	6513901	6530254	GRA_denovo_LNC.725.1	0	+	6513901	6530254	0	2	59,4092,	0,12261,
chr12	6548024	6561115	GRA_denovo_LNC.726.1	0	-	6548024	6561115	0	6	818,172,1190,98,640,481,	0,4687,8102,9781,11482,12610,
chr12	6548024	6561115	GRA_denovo_LNC.726.2	0	-	6548024	6561115	0	7	818,172,127,114,98,640,481,	0,4687,8102,9178,9781,11482,12610,
chr12	6550545	6567203	GRA_denovo_LNC.726.3	0	-	6550545	6567203	0	6	56,172,97,114,98,6063,	0,2166,5581,6657,7260,10595,
chr12	6798903	6806217	GRA_denovo_LNC.727.1	0	+	6798903	6806217	0	2	82,737,	0,6577,
chr12	7259980	7281673	GRA_denovo_LNC.731.1	0	+	7259980	7281673	0	11	1563,275,582,58,90,68,411,128,54,120,890,	0,2913,3640,4622,7745,8001,10882,11514,12115,13121,20803,
chr12	8106809	8127031	GRA_denovo_LNC.728.1	0	+	8106809	8127031	0	2	238,2528,	0,17694,
chr12	8116157	8123856	GRA_denovo_LNC.729.1	0	-	8116157	8123856	0	2	744,781,	0,6918,
chr12	8116157	8125044	GRA_denovo_LNC.729.2	0	-	8116157	8125044	0	3	1447,122,2401,	0,1625,6486,
chr12	8116157	8125044	GRA_denovo_LNC.729.3	0	-	8116157	8125044	0	2	745,2400,	0,6487,
chr12	8116157	8125044	GRA_denovo_LNC.729.4	0	-	8116157	8125044	0	2	744,2401,	0,6486,
chr12	8116157	8126541	GRA_denovo_LNC.729.5	0	-	8116157	8126541	0	3	1447,1618,2664,	0,1625,7720,
chr12	8116157	8126687	GRA_denovo_LNC.729.6	0	-	8116157	8126687	0	3	744,122,3441,	0,1625,7089,
chr12	8116157	8130450	GRA_denovo_LNC.729.7	0	-	8116157	8130450	0	2	744,34,	0,14259,
chr12	8116157	8131234	GRA_denovo_LNC.729.8	0	-	8116157	8131234	0	2	1447,167,	0,14910,
chr12	8116157	8131363	GRA_denovo_LNC.729.9	0	-	8116157	8131363	0	2	744,296,	0,14910,
chr12	8116157	8142632	GRA_denovo_LNC.729.10	0	-	8116157	8142632	0	2	1747,57,	0,26418,
chr12	8116157	8142636	GRA_denovo_LNC.729.11	0	-	8116157	8142636	0	7	1447,1618,72,166,126,70,61,	0,1625,14259,14910,19700,21494,26418,
chr12	8116157	8142636	GRA_denovo_LNC.729.12	0	-	8116157	8142636	0	6	744,122,166,126,70,61,	0,1625,14910,19700,21494,26418,
chr12	8116157	8142675	GRA_denovo_LNC.729.13	0	-	8116157	8142675	0	6	744,122,73,166,124,100,	0,1625,14259,14910,16897,26418,
chr12	8119986	8134606	GRA_denovo_LNC.728.2	0	+	8119986	8134606	0	3	5232,86,266,	0,14168,14354,
chr12	8131483	8142643	GRA_denovo_LNC.729.14	0	-	8131483	8142643	0	4	2554,126,70,68,	0,4374,6168,11092,
chr12	8131483	8142675	GRA_denovo_LNC.729.15	0	-	8131483	8142675	0	3	2554,126,100,	0,4374,11092,
chr12	10089073	10092704	GRA_denovo_LNC.732.1	0	-	10089073	10092704	0	3	340,83,1034,	0,814,2597,
chr12	10089073	10096019	GRA_denovo_LNC.732.2	0	-	10089073	10096019	0	3	3619,84,291,	0,6014,6655,
chr12	10089073	10096019	GRA_denovo_LNC.732.3	0	-	10089073	10096019	0	5	340,108,185,84,291,	0,2588,3434,6014,6655,
chr12	10089073	10096019	GRA_denovo_LNC.732.4	0	-	10089073	10096019	0	5	888,108,185,84,291,	0,2588,3434,6014,6655,
chr12	10089073	10096078	GRA_denovo_LNC.732.5	0	-	10089073	10096078	0	4	408,1031,84,350,	0,2588,6014,6655,
chr12	10089073	10096078	GRA_denovo_LNC.732.6	0	-	10089073	10096078	0	4	2696,185,86,348,	0,3434,6014,6657,
chr12	10089073	10096078	GRA_denovo_LNC.732.7	0	-	10089073	10096078	0	4	340,108,2664,350,	0,2588,3434,6655,
chr12	10179856	10187549	GRA_denovo_LNC.734.1	0	-	10179856	10187549	0	2	842,18,	0,7675,
chr12	14720411	14818945	GRA_denovo_LNC.735.1	0	+	14720411	14818945	0	6	715,48,49,222,4172,153,	0,45401,47044,51674,52260,98381,
chr12	14720558	14804796	GRA_denovo_LNC.735.2	0	+	14720558	14804796	0	6	568,48,49,222,4172,932,	0,45254,46897,51527,52113,83306,
chr12	14765939	14893749	GRA_denovo_LNC.735.3	0	+	14765939	14893749	0	6	30,63,208,179,41,7419,	0,1516,6160,6732,105029,120391,
chr12	14886075	14901303	GRA_denovo_LNC.736.1	0	-	14886075	14901303	0	3	1648,8079,253,	0,5561,14975,
chr12	14887760	14901303	GRA_denovo_LNC.736.2	0	-	14887760	14901303	0	3	2381,8079,253,	0,3876,13290,
chr12	20521769	20704555	GRA_denovo_LNC.733.1	0	-	20521769	20704555	0	2	17,192,	0,182594,
chr12	29430041	29464906	GRA_denovo_LNC.740.1	0	-	29430041	29464906	0	6	4434,197,80,475,195,2203,	0,5055,15106,15957,30741,32662,
chr12	31881903	31916020	GRA_denovo_LNC.737.1	0	+	31881903	31916020	0	2	1497,18,	0,34099,
chr12	31990969	32028841	GRA_denovo_LNC.745.1	0	-	31990969	32028841	0	2	29,3004,	0,34868,
chr12	40533663	40552368	GRA_denovo_LNC.738.1	0	-	40533663	40552368	0	5	2773,124,115,202,131,	0,4319,12167,17992,18574,
chr12	40533663	40552368	GRA_denovo_LNC.738.2	0	-	40533663	40552368	0	5	2773,126,114,202,130,	0,4319,12169,17993,18575,
chr12	40533663	40552368	GRA_denovo_LNC.738.3	0	-	40533663	40552368	0	5	2773,270,115,202,131,	0,4173,12167,17992,18574,
chr12	40533663	40553268	GRA_denovo_LNC.738.4	0	-	40533663	40553268	0	5	2773,270,115,202,889,	0,4173,12167,17992,18716,
chr12	40533663	40561667	GRA_denovo_LNC.738.5	0	-	40533663	40561667	0	7	2774,123,115,202,900,117,613,	0,4320,12167,17992,21357,22460,27391,
chr12	40533663	40561667	GRA_denovo_LNC.738.6	0	-	40533663	40561667	0	9	2773,270,115,202,141,48,236,117,613,	0,4173,12167,17992,18716,21357,22021,22460,27391,
chr12	40533663	40561667	GRA_denovo_LNC.738.7	0	-	40533663	40561667	0	8	2773,130,111,55,136,900,117,613,	0,4319,12173,18144,18721,21357,22460,27391,
chr12	40576800	40583671	GRA_denovo_LNC.739.1	0	-	40576800	40583671	0	2	3185,787,	0,6084,
chr12	40576800	40583671	GRA_denovo_LNC.739.2	0	-	40576800	40583671	0	2	3187,785,	0,6086,
chr12	46777182	46878833	GRA_denovo_LNC.742.1	0	+	46777182	46878833	0	4	120,226,110,593,	0,4347,86753,101058,
chr12	46777219	46965196	GRA_denovo_LNC.742.2	0	+	46777219	46965196	0	4	83,226,110,158,	0,4310,86716,187819,
chr12	46777228	46782051	GRA_denovo_LNC.742.3	0	+	46777228	46782051	0	2	74,522,	0,4301,
chr12	46777243	46864323	GRA_denovo_LNC.742.4	0	+	46777243	46864323	0	3	59,226,388,	0,4286,86692,
chr12	46777249	46871185	GRA_denovo_LNC.742.5	0	+	46777249	46871185	0	4	247,226,110,282,	0,4280,86686,93654,
chr12	46777309	46878833	GRA_denovo_LNC.742.6	0	+	46777309	46878833	0	5	74,226,130,110,593,	0,4220,71485,86626,100931,
chr12	46777431	46782051	GRA_denovo_LNC.742.7	0	+	46777431	46782051	0	2	65,522,	0,4098,
chr12	46777466	46864323	GRA_denovo_LNC.742.8	0	+	46777466	46864323	0	3	30,226,388,	0,4063,86469,
chr12	46777475	46878833	GRA_denovo_LNC.742.10	0	+	46777475	46878833	0	4	1227,224,110,593,	0,4056,86460,100765,
chr12	46777475	46878833	GRA_denovo_LNC.742.9	0	+	46777475	46878833	0	4	1227,226,110,593,	0,4056,86460,100765,
chr12	46781495	47046537	GRA_denovo_LNC.742.11	0	+	46781495	47046537	0	3	260,110,365,	0,82440,264677,
chr12	46863570	46871185	GRA_denovo_LNC.742.12	0	+	46863570	46871185	0	2	475,309,	0,7306,
chr12	46863570	47046537	GRA_denovo_LNC.742.13	0	+	46863570	47046537	0	2	475,365,	0,182602,
chr12	47599674	47601119	GRA_denovo_LNC.741.24	0	-	47599674	47601119	0	2	254,826,	0,619,
chr12	47599674	47610082	GRA_denovo_LNC.741.25	0	-	47599674	47610082	0	5	278,75,178,123,135,	0,619,3389,4748,10273,
chr12	47599674	47610082	GRA_denovo_LNC.741.26	0	-	47599674	47610082	0	4	178,202,122,135,	0,3389,4748,10273,
chr12	47599674	47610092	GRA_denovo_LNC.741.27	0	-	47599674	47610092	0	3	697,122,145,	0,4748,10273,
chr12	47599674	47610092	GRA_denovo_LNC.741.28	0	-	47599674	47610092	0	3	278,78,145,	0,619,10273,
chr12	47599674	47610092	GRA_denovo_LNC.741.29	0	-	47599674	47610092	0	3	694,178,145,	0,3389,10273,
chr12	47599674	47610092	GRA_denovo_LNC.741.30	0	-	47599674	47610092	0	4	178,178,122,145,	0,3389,4748,10273,
chr12	47599674	47610092	GRA_denovo_LNC.741.31	0	-	47599674	47610092	0	4	699,200,122,145,	0,3391,4748,10273,
chr12	47599674	47610155	GRA_denovo_LNC.741.32	0	-	47599674	47610155	0	4	256,73,178,208,	0,621,3389,10273,
chr12	47599674	47610155	GRA_denovo_LNC.741.33	0	-	47599674	47610155	0	3	254,122,208,	0,4748,10273,
chr12	47599674	47610209	GRA_denovo_LNC.741.34	0	-	47599674	47610209	0	4	178,75,180,41,	0,619,3389,10494,
chr12	47599674	47610211	GRA_denovo_LNC.741.35	0	-	47599674	47610211	0	5	254,179,121,135,45,	0,3389,4749,10273,10492,
chr12	47599674	47610217	GRA_denovo_LNC.741.36	0	-	47599674	47610217	0	6	278,75,179,121,56,47,	0,619,3389,4749,10273,10496,
chr12	47599674	47610217	GRA_denovo_LNC.741.37	0	-	47599674	47610217	0	6	256,73,181,122,49,51,	0,621,3389,4748,10273,10492,
chr12	47599674	47610219	GRA_denovo_LNC.741.38	0	-	47599674	47610219	0	5	178,78,122,135,53,	0,619,4748,10273,10492,
chr12	47599674	47610222	GRA_denovo_LNC.741.39	0	-	47599674	47610222	0	5	178,80,176,100,56,	0,619,3391,10273,10492,
chr12	47599674	47610222	GRA_denovo_LNC.741.40	0	-	47599674	47610222	0	6	178,78,178,122,100,56,	0,619,3389,4748,10273,10492,
chr12	47599674	47610222	GRA_denovo_LNC.741.41	0	-	47599674	47610222	0	5	254,179,122,99,56,	0,3389,4749,10274,10492,
chr12	47599674	47610226	GRA_denovo_LNC.741.42	0	-	47599674	47610226	0	5	178,75,202,122,60,	0,619,3389,4748,10492,
chr12	47599674	47610231	GRA_denovo_LNC.741.43	0	-	47599674	47610231	0	5	254,78,123,101,65,	0,619,4748,10273,10492,
chr12	47599674	47610231	GRA_denovo_LNC.741.44	0	-	47599674	47610231	0	6	255,75,178,122,100,65,	0,619,3389,4748,10273,10492,
chr12	47599674	47610231	GRA_denovo_LNC.741.45	0	-	47599674	47610231	0	6	254,75,202,122,100,65,	0,619,3389,4748,10273,10492,
chr12	47599674	47610266	GRA_denovo_LNC.741.1	0	-	47599674	47610266	0	6	278,78,202,122,100,100,	0,619,3389,4748,10273,10492,
chr12	47599674	47610266	GRA_denovo_LNC.741.2	0	-	47599674	47610266	0	6	255,77,178,123,100,100,	0,620,3389,4748,10273,10492,
chr12	47599674	47610266	GRA_denovo_LNC.741.3	0	-	47599674	47610266	0	5	254,178,122,100,100,	0,3389,4748,10273,10492,
chr12	47599674	47610266	GRA_denovo_LNC.741.4	0	-	47599674	47610266	0	5	178,80,176,122,100,	0,619,3391,4748,10492,
chr12	47599674	47610266	GRA_denovo_LNC.741.46	0	-	47599674	47610266	0	5	697,202,122,100,100,	0,3389,4748,10273,10492,
chr12	47599674	47610266	GRA_denovo_LNC.741.47	0	-	47599674	47610266	0	6	254,76,178,117,100,100,	0,619,3390,4749,10273,10492,
chr12	47599674	47610266	GRA_denovo_LNC.741.5	0	-	47599674	47610266	0	4	254,75,178,100,	0,619,3389,10492,
chr12	47599674	47610266	GRA_denovo_LNC.741.6	0	-	47599674	47610266	0	4	178,78,100,100,	0,619,10273,10492,
chr12	47599674	47610266	GRA_denovo_LNC.741.7	0	-	47599674	47610266	0	4	254,79,102,100,	0,619,10273,10492,
chr12	47599674	47610266	GRA_denovo_LNC.741.8	0	-	47599674	47610266	0	4	255,177,101,100,	0,3390,10273,10492,
chr12	47599674	47610266	GRA_denovo_LNC.741.9	0	-	47599674	47610266	0	5	255,78,178,121,100,	0,620,3390,4749,10492,
chr12	47599674	47611093	GRA_denovo_LNC.741.10	0	-	47599674	47611093	0	5	254,178,122,108,919,	0,3389,4748,10273,10500,
chr12	47599674	47611190	GRA_denovo_LNC.741.11	0	-	47599674	47611190	0	5	259,73,202,122,1024,	0,624,3389,4748,10492,
chr12	47599674	47611190	GRA_denovo_LNC.741.12	0	-	47599674	47611190	0	5	254,202,122,103,1021,	0,3389,4748,10273,10495,
chr12	47599674	47611190	GRA_denovo_LNC.741.13	0	-	47599674	47611190	0	4	260,172,102,1022,	0,3395,10273,10494,
chr12	47599674	47611190	GRA_denovo_LNC.741.14	0	-	47599674	47611190	0	5	278,75,202,122,1024,	0,619,3389,4748,10492,
chr12	47599674	47611190	GRA_denovo_LNC.741.15	0	-	47599674	47611190	0	3	254,100,1024,	0,10273,10492,
chr12	47599674	47611194	GRA_denovo_LNC.741.16	0	-	47599674	47611194	0	5	254,82,174,122,1028,	0,619,3393,4748,10492,
chr12	47599674	47611194	GRA_denovo_LNC.741.17	0	-	47599674	47611194	0	6	178,78,202,122,100,1028,	0,619,3389,4748,10273,10492,
chr12	47599674	47611194	GRA_denovo_LNC.741.18	0	-	47599674	47611194	0	4	254,78,100,1028,	0,619,10273,10492,
chr12	47599674	47611194	GRA_denovo_LNC.741.19	0	-	47599674	47611194	0	4	697,202,122,1028,	0,3389,4748,10492,
chr12	47599674	47611194	GRA_denovo_LNC.741.20	0	-	47599674	47611194	0	6	254,78,178,122,100,1028,	0,619,3389,4748,10273,10492,
chr12	47599674	47611194	GRA_denovo_LNC.741.21	0	-	47599674	47611194	0	4	254,78,98,1028,	0,619,10276,10492,
chr12	47599674	47611194	GRA_denovo_LNC.741.22	0	-	47599674	47611194	0	4	178,78,122,1028,	0,619,4748,10492,
chr12	47599674	47611194	GRA_denovo_LNC.741.23	0	-	47599674	47611194	0	4	254,178,100,1028,	0,3389,10273,10492,
chr12	48099729	48114217	GRA_denovo_LNC.748.1	0	+	48099729	48114217	0	4	217,126,95,533,	0,13200,13658,13955,
chr12	48099729	48139163	GRA_denovo_LNC.748.2	0	+	48099729	48139163	0	6	217,126,95,9660,97,1224,	0,13200,13658,22958,32968,38210,
chr12	48099729	48139163	GRA_denovo_LNC.748.3	0	+	48099729	48139163	0	5	217,126,9678,97,5838,	0,13200,22940,32968,33596,
chr12	48099729	48139163	GRA_denovo_LNC.748.4	0	+	48099729	48139163	0	6	217,126,101,9677,97,5838,	0,13200,13653,22941,32968,33596,
chr12	48099729	48139163	GRA_denovo_LNC.748.5	0	+	48099729	48139163	0	6	217,127,99,9678,97,5838,	0,13200,13654,22940,32968,33596,
chr12	48099779	48114217	GRA_denovo_LNC.748.6	0	+	48099779	48114217	0	4	167,126,100,536,	0,13150,13603,13902,
chr12	48099779	48131910	GRA_denovo_LNC.748.7	0	+	48099779	48131910	0	4	167,126,95,2967,	0,13150,13608,29164,
chr12	48099779	48139163	GRA_denovo_LNC.748.10	0	+	48099779	48139163	0	5	167,126,100,10125,5838,	0,13150,13603,22890,33546,
chr12	48099779	48139163	GRA_denovo_LNC.748.8	0	+	48099779	48139163	0	5	167,126,100,97,5838,	0,13150,13603,32918,33546,
chr12	48099779	48139163	GRA_denovo_LNC.748.9	0	+	48099779	48139163	0	6	167,126,95,9678,97,5838,	0,13150,13608,22890,32918,33546,
chr12	48099873	48114217	GRA_denovo_LNC.748.13	0	+	48099873	48114217	0	4	73,126,95,536,	0,13056,13514,13808,
chr12	48099873	48131910	GRA_denovo_LNC.748.12	0	+	48099873	48131910	0	4	73,96,95,9241,	0,13056,13514,22796,
chr12	48099873	48139163	GRA_denovo_LNC.748.11	0	+	48099873	48139163	0	6	73,126,95,345,97,5838,	0,13056,13514,22796,32824,33452,
chr12	48099878	48114217	GRA_denovo_LNC.748.14	0	+	48099878	48114217	0	4	68,126,100,533,	0,13051,13504,13806,
chr12	48099878	48114217	GRA_denovo_LNC.748.15	0	+	48099878	48114217	0	4	68,126,95,181,	0,13051,13509,14158,
chr12	48099878	48131910	GRA_denovo_LNC.748.16	0	+	48099878	48131910	0	5	68,145,126,100,1992,	0,11396,13051,13504,30040,
chr12	48099878	48139163	GRA_denovo_LNC.748.17	0	+	48099878	48139163	0	5	68,126,345,97,5838,	0,13051,22791,32819,33447,
chr12	48099883	48139163	GRA_denovo_LNC.748.18	0	+	48099883	48139163	0	5	63,140,81,10127,5836,	0,13046,13518,22786,33444,
chr12	48099883	48139163	GRA_denovo_LNC.748.19	0	+	48099883	48139163	0	5	63,128,93,97,5838,	0,13046,13506,32814,33442,
chr12	48099884	48114217	GRA_denovo_LNC.748.20	0	+	48099884	48114217	0	4	62,126,97,179,	0,13045,13503,14154,
chr12	48099884	48131910	GRA_denovo_LNC.748.21	0	+	48099884	48131910	0	4	62,126,100,2967,	0,13045,13498,29059,
chr12	48099884	48147121	GRA_denovo_LNC.748.22	0	+	48099884	48147121	0	6	62,126,100,1697,93,5527,	0,13045,13498,39123,41513,41710,
chr12	48099884	48147121	GRA_denovo_LNC.748.23	0	+	48099884	48147121	0	5	62,126,97,820,5527,	0,13045,32813,40786,41710,
chr12	48283004	48298789	GRA_denovo_LNC.743.1	0	+	48283004	48298789	0	6	369,131,437,160,183,3831,	0,2602,7385,9123,9376,11954,
chr12	48283004	48298789	GRA_denovo_LNC.743.2	0	+	48283004	48298789	0	4	369,131,436,3831,	0,2602,9123,11954,
chr12	48283004	48298789	GRA_denovo_LNC.743.3	0	+	48283004	48298789	0	3	369,436,3831,	0,9123,11954,
chr12	48283007	48285554	GRA_denovo_LNC.743.4	0	+	48283007	48285554	0	2	366,18,	0,2529,
chr12	48283021	48298789	GRA_denovo_LNC.743.5	0	+	48283021	48298789	0	3	354,434,3831,	0,9108,11937,
chr12	48283021	48298789	GRA_denovo_LNC.743.6	0	+	48283021	48298789	0	4	352,437,436,3831,	0,7368,9106,11937,
chr12	48286413	48298789	GRA_denovo_LNC.743.7	0	+	48286413	48298789	0	3	33,436,3831,	0,5714,8545,
chr12	48291037	48298789	GRA_denovo_LNC.743.8	0	+	48291037	48298789	0	3	83,436,3831,	0,1090,3921,
chr12	48291468	48298789	GRA_denovo_LNC.743.9	0	+	48291468	48298789	0	3	819,202,3831,	0,893,3490,
chr12	49369974	49374504	GRA_denovo_LNC.744.1	0	-	49369974	49374504	0	2	112,1223,	0,3307,
chr12	49915778	49936858	GRA_denovo_LNC.746.1	0	-	49915778	49936858	0	2	30,4671,	0,16409,
chr12	54058951	54074365	GRA_denovo_LNC.749.1	0	+	54058951	54074365	0	2	8010,28,	0,15386,
chr12	56527129	56545019	GRA_denovo_LNC.750.1	0	-	56527129	56545019	0	3	6102,161,7791,	0,6721,10099,
chr12	56527129	56546367	GRA_denovo_LNC.750.2	0	-	56527129	56546367	0	4	9979,5500,1393,185,	0,10099,15726,19053,
chr12	58325273	58329894	GRA_denovo_LNC.751.1	0	-	58325273	58329894	0	3	247,84,61,	0,3979,4560,
chr12	58325273	58329922	GRA_denovo_LNC.751.2	0	-	58325273	58329922	0	3	248,83,301,	0,3980,4348,
chr12	58325273	58329948	GRA_denovo_LNC.751.3	0	-	58325273	58329948	0	3	247,85,326,	0,3979,4349,
chr12	58325273	58329957	GRA_denovo_LNC.751.4	0	-	58325273	58329957	0	3	247,84,336,	0,3979,4348,
chr12	58325273	58335937	GRA_denovo_LNC.751.5	0	-	58325273	58335937	0	3	247,84,516,	0,3979,10148,
chr12	62618130	62626163	GRA_denovo_LNC.752.1	0	+	62618130	62626163	0	2	52,476,	0,7557,
chr12	63004190	63011589	GRA_denovo_LNC.753.1	0	+	63004190	63011589	0	2	2144,4205,	0,3194,
chr12	63006712	63011589	GRA_denovo_LNC.753.2	0	+	63006712	63011589	0	2	163,4205,	0,672,
chr12	63012573	63016007	GRA_denovo_LNC.754.1	0	+	63012573	63016007	0	2	267,2382,	0,1052,
chr12	64882048	64890182	GRA_denovo_LNC.756.1	0	-	64882048	64890182	0	2	318,6373,	0,1761,
chr12	64966062	64978236	GRA_denovo_LNC.755.1	0	-	64966062	64978236	0	3	1449,389,419,	0,8156,11755,
chr12	64966062	64978511	GRA_denovo_LNC.755.2	0	-	64966062	64978511	0	3	8254,106,694,	0,8439,11755,
chr12	64966062	64982193	GRA_denovo_LNC.755.3	0	-	64966062	64982193	0	3	1449,230,20,	0,15271,16111,
chr12	64966062	64982245	GRA_denovo_LNC.755.4	0	-	64966062	64982245	0	5	8545,52,104,230,72,	0,10666,11755,15271,16111,
chr12	64966062	64984752	GRA_denovo_LNC.755.5	0	-	64966062	64984752	0	5	3012,422,106,230,1299,	0,7832,8439,15271,17391,
chr12	64966062	64984752	GRA_denovo_LNC.755.6	0	-	64966062	64984752	0	5	1449,98,106,230,1314,	0,8156,8439,15271,17376,
chr12	64966062	64984752	GRA_denovo_LNC.755.7	0	-	64966062	64984752	0	4	3012,713,230,1314,	0,7832,15271,17376,
chr12	64966062	64989248	GRA_denovo_LNC.755.8	0	-	64966062	64989248	0	5	3012,713,104,230,432,	0,7832,11755,15271,22754,
chr12	64966062	64989269	GRA_denovo_LNC.755.9	0	-	64966062	64989269	0	5	8254,106,104,231,452,	0,8439,11755,15271,22755,
chr12	64966062	64989818	GRA_denovo_LNC.755.10	0	-	64966062	64989818	0	5	8254,106,104,230,1002,	0,8439,11755,15271,22754,
chr12	66568929	66602847	GRA_denovo_LNC.760.1	0	-	66568929	66602847	0	2	116,6822,	0,27096,
chr12	66650722	66655892	GRA_denovo_LNC.757.1	0	-	66650722	66655892	0	3	382,459,2300,	0,1710,2870,
chr12	66650722	66655892	GRA_denovo_LNC.757.2	0	-	66650722	66655892	0	2	2169,2300,	0,2870,
chr12	66744986	66777808	GRA_denovo_LNC.758.1	0	+	66744986	66777808	0	5	62,559,107,266,2766,	0,10823,16729,20550,30056,
chr12	66756340	66771709	GRA_denovo_LNC.758.2	0	+	66756340	66771709	0	4	28,107,262,1194,	0,5375,9196,14175,
chr12	66763062	66777808	GRA_denovo_LNC.758.3	0	+	66763062	66777808	0	2	19,2766,	0,11980,
chr12	66765544	66777808	GRA_denovo_LNC.758.4	0	+	66765544	66777808	0	2	254,2766,	0,9498,
chr12	69247881	69256458	GRA_denovo_LNC.759.1	0	+	69247881	69256458	0	2	680,653,	0,7924,
chr12	70635593	70637459	GRA_denovo_LNC.763.1	0	-	70635593	70637459	0	2	1080,368,	0,1498,
chr12	76979089	77022336	GRA_denovo_LNC.761.1	0	-	76979089	77022336	0	6	401,58,46,118,85,1167,	0,13644,15289,16163,18363,42080,
chr12	77024331	77058948	GRA_denovo_LNC.762.1	0	-	77024331	77058948	0	3	6098,185,91,	0,34246,34526,
chr12	77024331	77059523	GRA_denovo_LNC.762.2	0	-	77024331	77059523	0	3	6098,177,22,	0,34254,35170,
chr12	77024331	77059536	GRA_denovo_LNC.762.3	0	-	77024331	77059536	0	3	6098,182,35,	0,34254,35170,
chr12	77024331	77059829	GRA_denovo_LNC.762.4	0	-	77024331	77059829	0	4	6098,190,113,193,	0,34246,34894,35305,
chr12	77024331	77059832	GRA_denovo_LNC.762.5	0	-	77024331	77059832	0	3	6102,186,607,	0,34250,34894,
chr12	77024331	77059832	GRA_denovo_LNC.762.6	0	-	77024331	77059832	0	3	6098,185,331,	0,34246,35170,
chr12	77024331	77059849	GRA_denovo_LNC.762.7	0	-	77024331	77059849	0	3	6099,189,624,	0,34247,34894,
chr12	77024331	77059871	GRA_denovo_LNC.762.10	0	-	77024331	77059871	0	3	6098,190,646,	0,34246,34894,
chr12	77024331	77059871	GRA_denovo_LNC.762.8	0	-	77024331	77059871	0	3	6098,185,646,	0,34246,34894,
chr12	77024331	77059871	GRA_denovo_LNC.762.9	0	-	77024331	77059871	0	3	6098,190,370,	0,34246,35170,
chr12	89404491	89418495	GRA_denovo_LNC.765.1	0	-	89404491	89418495	0	3	2603,177,1848,	0,3977,12156,
chr12	89404491	89516851	GRA_denovo_LNC.765.2	0	-	89404491	89516851	0	6	2603,177,46,67,161,137,	0,3977,12156,37561,40392,112223,
chr12	89404491	89516930	GRA_denovo_LNC.765.3	0	-	89404491	89516930	0	8	2603,177,46,140,67,161,55,216,	0,3977,12156,36747,37561,40392,84815,112223,
chr12	89404491	89573806	GRA_denovo_LNC.765.4	0	-	89404491	89573806	0	7	2603,177,46,161,138,83,27,	0,3977,12156,40392,112223,164478,169288,
chr12	89404491	89573939	GRA_denovo_LNC.765.5	0	-	89404491	89573939	0	9	2603,177,46,140,67,67,138,75,157,	0,3977,12156,36747,37561,40486,112223,164489,169291,
chr12	89404491	89573939	GRA_denovo_LNC.765.6	0	-	89404491	89573939	0	10	2603,177,46,69,159,55,28,139,86,157,	0,3977,12156,37561,40394,84815,85400,112223,164478,169291,
chr12	89404491	89573939	GRA_denovo_LNC.765.7	0	-	89404491	89573939	0	10	2603,177,46,140,67,67,55,138,86,157,	0,3977,12156,36747,37561,40486,84815,112223,164478,169291,
chr12	89565315	89567609	GRA_denovo_LNC.765.8	0	-	89565315	89567609	0	2	1609,26,	0,2268,
chr12	89565315	89573806	GRA_denovo_LNC.765.9	0	-	89565315	89573806	0	3	1609,72,27,	0,3665,8464,
chr12	89565315	89573867	GRA_denovo_LNC.765.10	0	-	89565315	89573867	0	3	1610,81,89,	0,3655,8463,
chr12	89565315	89573898	GRA_denovo_LNC.765.11	0	-	89565315	89573898	0	3	1609,84,118,	0,3654,8465,
chr12	89565315	89573937	GRA_denovo_LNC.765.12	0	-	89565315	89573937	0	3	1609,82,159,	0,3654,8463,
chr12	89565315	89573937	GRA_denovo_LNC.765.13	0	-	89565315	89573937	0	3	1609,71,159,	0,3665,8463,
chr12	89703314	89731308	GRA_denovo_LNC.764.1	0	+	89703314	89731308	0	2	266,839,	0,27155,
chr12	89818551	89846608	GRA_denovo_LNC.772.1	0	+	89818551	89846608	0	4	3257,164,115,775,	0,15806,26752,27282,
chr12	89818551	89877234	GRA_denovo_LNC.772.2	0	+	89818551	89877234	0	4	3257,164,115,513,	0,15806,26752,58170,
chr12	89820850	89849700	GRA_denovo_LNC.772.3	0	+	89820850	89849700	0	4	958,164,115,142,	0,13507,24453,28708,
chr12	89820850	89866677	GRA_denovo_LNC.772.4	0	+	89820850	89866677	0	4	958,164,115,261,	0,13507,24453,45566,
chr12	89820850	89877585	GRA_denovo_LNC.772.5	0	+	89820850	89877585	0	5	958,164,115,64,59,	0,13507,24453,55871,56676,
chr12	89821031	89866677	GRA_denovo_LNC.772.6	0	+	89821031	89866677	0	3	777,164,261,	0,13326,45385,
chr12	89821031	89871747	GRA_denovo_LNC.772.7	0	+	89821031	89871747	0	4	777,164,115,725,	0,13326,24272,49991,
chr12	89821031	89877234	GRA_denovo_LNC.772.8	0	+	89821031	89877234	0	3	785,156,513,	0,13334,55690,
chr12	89821035	89846608	GRA_denovo_LNC.772.9	0	+	89821035	89846608	0	4	773,165,115,775,	0,13322,24268,24798,
chr12	89821035	89862936	GRA_denovo_LNC.772.10	0	+	89821035	89862936	0	4	773,164,115,4651,	0,13322,24268,37250,
chr12	89821035	89877234	GRA_denovo_LNC.772.11	0	+	89821035	89877234	0	3	773,164,513,	0,13322,55686,
chr12	89821537	89862936	GRA_denovo_LNC.772.12	0	+	89821537	89862936	0	3	271,115,4651,	0,23766,36748,
chr12	89821610	89846608	GRA_denovo_LNC.772.13	0	+	89821610	89846608	0	4	203,159,115,775,	0,12752,23693,24223,
chr12	89821610	89877234	GRA_denovo_LNC.772.14	0	+	89821610	89877234	0	4	199,163,116,512,	0,12748,23693,55112,
chr12	89859520	89877234	GRA_denovo_LNC.772.15	0	+	89859520	89877234	0	2	348,513,	0,17201,
chr12	89912415	89955050	GRA_denovo_LNC.773.1	0	+	89912415	89955050	0	5	6885,3226,179,139,144,	0,21469,24779,32901,42491,
chr12	89913202	89955050	GRA_denovo_LNC.773.2	0	+	89913202	89955050	0	4	6371,3489,139,144,	0,20682,32114,41704,
chr12	89918667	89955050	GRA_denovo_LNC.773.3	0	+	89918667	89955050	0	6	1423,72,3226,179,139,144,	0,3220,15217,18527,26649,36239,
chr12	89933331	89955050	GRA_denovo_LNC.773.4	0	+	89933331	89955050	0	4	3779,179,139,144,	0,3863,11985,21575,
chr12	89934394	89937354	GRA_denovo_LNC.773.5	0	+	89934394	89937354	0	3	20,1444,160,	0,1272,2800,
chr12	89949463	89997029	GRA_denovo_LNC.773.6	0	+	89949463	89997029	0	3	5058,146,13600,	0,5443,33966,
chr12	89981818	90012746	GRA_denovo_LNC.773.7	0	+	89981818	90012746	0	3	2597,8088,1223,	0,3094,29705,
chr12	90102773	90111915	GRA_denovo_LNC.774.1	0	+	90102773	90111915	0	2	3283,902,	0,8240,
chr12	93397032	93424301	GRA_denovo_LNC.766.1	0	-	93397032	93424301	0	3	567,85,105,	0,1257,27164,
chr12	93397032	93532869	GRA_denovo_LNC.766.2	0	-	93397032	93532869	0	3	567,85,46,	0,1257,135791,
chr12	93506215	93522152	GRA_denovo_LNC.766.3	0	-	93506215	93522152	0	2	449,1834,	0,14103,
chr12	93936888	93970295	GRA_denovo_LNC.767.1	0	-	93936888	93970295	0	5	193,288,227,99,5702,	0,1958,23631,23951,27705,
chr12	93936888	93970295	GRA_denovo_LNC.767.2	0	-	93936888	93970295	0	5	193,288,227,96,4953,	0,1958,23631,23951,28454,
chr12	93939080	93970295	GRA_denovo_LNC.767.3	0	-	93939080	93970295	0	4	54,227,96,5702,	0,21439,21759,25513,
chr12	96388357	96405319	GRA_denovo_LNC.770.1	0	+	96388357	96405319	0	4	2051,126,110,524,	0,8420,15381,16438,
chr12	96389415	96405319	GRA_denovo_LNC.770.2	0	+	96389415	96405319	0	4	993,3035,110,524,	0,4453,14323,15380,
chr12	96389415	96405319	GRA_denovo_LNC.770.3	0	+	96389415	96405319	0	4	993,126,111,523,	0,7362,14323,15381,
chr12	96390237	96405319	GRA_denovo_LNC.770.4	0	+	96390237	96405319	0	5	171,97,170,110,524,	0,1871,3631,13501,14558,
chr12	96390237	96421487	GRA_denovo_LNC.770.5	0	+	96390237	96421487	0	5	171,421,3035,110,312,	0,1547,3631,13501,30938,
chr12	96392213	96405319	GRA_denovo_LNC.770.6	0	+	96392213	96405319	0	4	1825,126,110,524,	0,4564,11525,12582,
chr12	96402891	96405319	GRA_denovo_LNC.770.7	0	+	96402891	96405319	0	2	957,524,	0,1904,
chr12	100536767	100546103	GRA_denovo_LNC.769.1	0	+	100536767	100546103	0	3	354,663,1403,	0,7120,7933,
chr12	105226967	105266193	GRA_denovo_LNC.771.1	0	+	105226967	105266193	0	3	310,67,2254,	0,4902,36972,
chr12	105226967	105266193	GRA_denovo_LNC.771.2	0	+	105226967	105266193	0	5	310,124,88,163,2252,	0,13158,32803,35831,36974,
chr12	105231884	105266193	GRA_denovo_LNC.771.3	0	+	105231884	105266193	0	6	67,189,124,88,161,2254,	0,1955,8241,27886,30914,32055,
chr12	105238273	105266193	GRA_denovo_LNC.771.4	0	+	105238273	105266193	0	4	28,30,124,2254,	0,2013,6907,25666,
chr12	105238273	105266193	GRA_denovo_LNC.771.5	0	+	105238273	105266193	0	6	28,30,124,91,161,2254,	0,2013,6907,21497,24525,25666,
chr12	105238274	105266193	GRA_denovo_LNC.771.6	0	+	105238274	105266193	0	3	27,124,2254,	0,1851,25665,
chr12	105239353	105266193	GRA_denovo_LNC.771.7	0	+	105239353	105266193	0	2	896,2254,	0,24586,
chr12	105239539	105266193	GRA_denovo_LNC.771.8	0	+	105239539	105266193	0	3	710,124,2254,	0,5641,24400,
chr12	105240262	105266193	GRA_denovo_LNC.771.9	0	+	105240262	105266193	0	2	54,2254,	0,23677,
chr12	105242652	105266193	GRA_denovo_LNC.771.10	0	+	105242652	105266193	0	2	2652,2254,	0,21287,
chr12	105245199	105266193	GRA_denovo_LNC.771.11	0	+	105245199	105266193	0	2	107,2252,	0,18742,
chr12	105259482	105266193	GRA_denovo_LNC.771.12	0	+	105259482	105266193	0	2	376,2254,	0,4457,
chr12	105259482	105266193	GRA_denovo_LNC.771.13	0	+	105259482	105266193	0	3	376,161,2254,	0,3316,4457,
chr12	105259843	105266193	GRA_denovo_LNC.771.14	0	+	105259843	105266193	0	3	17,159,2254,	0,2957,4096,
chr12	105261896	105266193	GRA_denovo_LNC.771.15	0	+	105261896	105266193	0	2	1063,2254,	0,2043,
chr12	110820315	110826855	GRA_denovo_LNC.775.1	0	+	110820315	110826855	0	2	5656,71,	0,6469,
chr12	113709109	113717772	GRA_denovo_LNC.778.1	0	-	113709109	113717772	0	2	2704,146,	0,8517,
chr12	116971210	116984635	GRA_denovo_LNC.776.1	0	+	116971210	116984635	0	3	57,2246,6778,	0,560,6647,
chr12	116971210	117016446	GRA_denovo_LNC.777.1	0	-	116971210	117016446	0	2	3604,1844,	0,43392,
chr12	117020960	117022482	GRA_denovo_LNC.776-2.1	0	+	117020960	117022482	0	2	976,100,	0,1422,
chr12	118814811	118821975	GRA_denovo_LNC.779.1	0	-	118814811	118821975	0	2	1917,3219,	0,3945,
chr12	118838257	118843912	GRA_denovo_LNC.780.1	0	-	118838257	118843912	0	2	293,4358,	0,1297,
chr12	122100802	122127207	GRA_denovo_LNC.781.1	0	+	122100802	122127207	0	2	1425,234,	0,26171,
chr12	122102007	122118670	GRA_denovo_LNC.781.2	0	+	122102007	122118670	0	3	228,90,1744,	0,13168,14919,
chr12	122104234	122118670	GRA_denovo_LNC.781.3	0	+	122104234	122118670	0	2	1204,1744,	0,12692,
chr12	123773658	123780576	GRA_denovo_LNC.784.1	0	+	123773658	123780576	0	2	1953,495,	0,6423,
chr12	123990737	124004313	GRA_denovo_LNC.786.1	0	+	123990737	124004313	0	2	38,606,	0,12970,
chr12	123994136	123999604	GRA_denovo_LNC.787.1	0	+	123994136	123999604	0	3	1134,166,3059,	0,2026,2409,
chr12	123994136	123999604	GRA_denovo_LNC.787.2	0	+	123994136	123999604	0	2	1134,3442,	0,2026,
chr12	124195239	124241846	GRA_denovo_LNC.783.1	0	-	124195239	124241846	0	2	24,1464,	0,45143,
chr12	132671286	132674245	GRA_denovo_LNC.788.1	0	-	132671286	132674245	0	2	961,521,	0,2438,
chr12	132671286	132674270	GRA_denovo_LNC.788.2	0	-	132671286	132674270	0	2	960,547,	0,2437,
chr12	133052021	133054962	GRA_denovo_LNC.789.1	0	-	133052021	133054962	0	3	1433,771,296,	0,1574,2645,
chr12	133052021	133054962	GRA_denovo_LNC.789.2	0	-	133052021	133054962	0	3	260,1744,296,	0,601,2645,
chr12	133055037	133066456	GRA_denovo_LNC.791.1	0	-	133055037	133066456	0	2	3831,2317,	0,9102,
chr12	133055037	133066456	GRA_denovo_LNC.791.2	0	-	133055037	133066456	0	2	3829,2319,	0,9100,
chr12	133055037	133066471	GRA_denovo_LNC.791.3	0	-	133055037	133066471	0	2	3829,2289,	0,9145,
chr13	20437986	20449936	GRA_denovo_LNC.793.1	0	+	20437986	20449936	0	2	1770,121,	0,11829,
chr13	21884624	21918903	GRA_denovo_LNC.792.1	0	-	21884624	21918903	0	5	633,220,104,85,99,	0,1660,1966,20088,34180,
chr13	29273607	29281558	GRA_denovo_LNC.796.1	0	+	29273607	29281558	0	3	2449,135,825,	0,4960,7126,
chr13	29273946	29281558	GRA_denovo_LNC.796.2	0	+	29273946	29281558	0	3	2110,137,823,	0,4621,6789,
chr13	29276209	29281558	GRA_denovo_LNC.796.3	0	+	29276209	29281558	0	2	220,2991,	0,2358,
chr13	29277381	29281558	GRA_denovo_LNC.796.4	0	+	29277381	29281558	0	2	141,2991,	0,1186,
chr13	29277575	29281558	GRA_denovo_LNC.796.5	0	+	29277575	29281558	0	2	1127,825,	0,3158,
chr13	29291057	29292425	GRA_denovo_LNC.797.1	0	+	29291057	29292425	0	2	43,776,	0,592,
chr13	30914426	30946514	GRA_denovo_LNC.795.1	0	-	30914426	30946514	0	3	1307,66,93,	0,22871,31995,
chr13	30930648	30937679	GRA_denovo_LNC.795.2	0	-	30930648	30937679	0	4	881,144,123,382,	0,1234,1742,6649,
chr13	30930648	30938239	GRA_denovo_LNC.795.3	0	-	30930648	30938239	0	5	881,148,123,69,31,	0,1234,1742,6649,7560,
chr13	30930648	30940537	GRA_denovo_LNC.795.4	0	-	30930648	30940537	0	5	881,144,123,66,2332,	0,1234,1742,6649,7557,
chr13	30930648	30951090	GRA_denovo_LNC.795.5	0	-	30930648	30951090	0	10	881,144,123,67,136,117,54,90,310,127,	0,1234,1742,6649,7558,11089,13960,15773,18955,20315,
chr13	30944022	30951076	GRA_denovo_LNC.795.6	0	-	30944022	30951076	0	4	640,90,310,113,	0,2399,5581,6941,
chr13	30989421	30996377	GRA_denovo_LNC.794.1	0	-	30989421	30996377	0	2	4661,24,	0,6932,
chr13	31350184	31362345	GRA_denovo_LNC.798.1	0	+	31350184	31362345	0	2	260,1131,	0,11030,
chr13	31359969	31373202	GRA_denovo_LNC.798.2	0	+	31359969	31373202	0	3	55,275,2270,	0,1254,10963,
chr13	31360123	31385870	GRA_denovo_LNC.798.3	0	+	31360123	31385870	0	2	1375,1607,	0,24140,
chr13	31361219	31385870	GRA_denovo_LNC.798.4	0	+	31361219	31385870	0	3	279,218,1607,	0,16292,23044,
chr13	31361466	31385870	GRA_denovo_LNC.798.5	0	+	31361466	31385870	0	2	32,1550,	0,22854,
chr13	31376850	31385870	GRA_denovo_LNC.798.6	0	+	31376850	31385870	0	2	879,1607,	0,7413,
chr13	31379596	31385870	GRA_denovo_LNC.798.7	0	+	31379596	31385870	0	2	548,1607,	0,4667,
chr13	32593998	32602374	GRA_denovo_LNC.806.1	0	-	32593998	32602374	0	2	6235,1035,	0,7341,
chr13	32593998	32603674	GRA_denovo_LNC.806.2	0	-	32593998	32603674	0	3	6235,51,1963,	0,7341,7713,
chr13	34253636	34261310	GRA_denovo_LNC.799.1	0	+	34253636	34261310	0	2	107,307,	0,7367,
chr13	37661645	37747131	GRA_denovo_LNC.801.1	0	+	37661645	37747131	0	5	2346,114,156,140,2177,	0,3526,17072,18663,83309,
chr13	37661645	37817489	GRA_denovo_LNC.801.2	0	+	37661645	37817489	0	7	2346,114,156,140,33,2318,4727,	0,3526,17072,18663,99662,145302,151117,
chr13	37661645	37927482	GRA_denovo_LNC.801.3	0	+	37661645	37927482	0	5	2346,114,156,66,2836,	0,3526,17072,219843,263001,
chr13	37663967	37678026	GRA_denovo_LNC.801.10	0	+	37663967	37678026	0	3	24,413,222,	0,905,13837,
chr13	37663967	37685338	GRA_denovo_LNC.801.9	0	+	37663967	37685338	0	5	24,413,156,1927,1636,	0,905,14750,16341,19735,
chr13	37663967	37747131	GRA_denovo_LNC.801.6	0	+	37663967	37747131	0	6	24,413,156,140,114,1289,	0,905,14750,16341,80987,81875,
chr13	37663967	37747131	GRA_denovo_LNC.801.7	0	+	37663967	37747131	0	5	24,413,156,140,1289,	0,905,14750,16341,81875,
chr13	37663967	37747131	GRA_denovo_LNC.801.8	0	+	37663967	37747131	0	6	24,413,136,140,126,2177,	0,905,14750,16341,21185,80987,
chr13	37663967	37927482	GRA_denovo_LNC.801.4	0	+	37663967	37927482	0	5	24,413,162,66,2836,	0,905,14750,217521,260679,
chr13	37663967	37927482	GRA_denovo_LNC.801.5	0	+	37663967	37927482	0	5	24,413,156,66,2836,	0,905,14750,217521,260679,
chr13	37664183	37679015	GRA_denovo_LNC.801.11	0	+	37664183	37679015	0	3	1102,284,298,	0,13621,14534,
chr13	37664183	37685338	GRA_denovo_LNC.801.12	0	+	37664183	37685338	0	4	1102,156,1927,1636,	0,14534,16125,19519,
chr13	37664183	37927482	GRA_denovo_LNC.801.13	0	+	37664183	37927482	0	5	1102,156,140,66,2836,	0,14534,16125,217305,260463,
chr13	37664240	37685338	GRA_denovo_LNC.801.14	0	+	37664240	37685338	0	4	1045,156,929,1636,	0,14477,16068,19462,
chr13	37664240	37704496	GRA_denovo_LNC.801.15	0	+	37664240	37704496	0	4	1045,156,140,715,	0,14477,16068,39541,
chr13	37664240	37747131	GRA_denovo_LNC.801.16	0	+	37664240	37747131	0	4	1045,156,140,2177,	0,14477,16068,80714,
chr13	37664240	37927482	GRA_denovo_LNC.801.17	0	+	37664240	37927482	0	4	1045,156,66,2836,	0,14477,217248,260406,
chr13	37665220	37943073	GRA_denovo_LNC.801.18	0	+	37665220	37943073	0	5	65,156,66,154,2393,	0,13497,216268,272913,275460,
chr13	37665221	37747131	GRA_denovo_LNC.801.19	0	+	37665221	37747131	0	4	64,156,160,2177,	0,13496,15067,79733,
chr13	37665221	37817489	GRA_denovo_LNC.801.20	0	+	37665221	37817489	0	6	64,156,33,69,106,4727,	0,13496,96086,142452,143938,147541,
chr13	37665221	37927482	GRA_denovo_LNC.801.21	0	+	37665221	37927482	0	4	64,136,66,2836,	0,13496,216267,259425,
chr13	37678425	37817489	GRA_denovo_LNC.801.22	0	+	37678425	37817489	0	6	454,134,33,69,106,4727,	0,1889,82882,129248,130734,134337,
chr13	37678431	37747131	GRA_denovo_LNC.801.23	0	+	37678431	37747131	0	3	443,139,2177,	0,1878,66523,
chr13	37678437	37703053	GRA_denovo_LNC.801.24	0	+	37678437	37703053	0	3	436,160,81,	0,1851,24535,
chr13	37735880	37747131	GRA_denovo_LNC.801.25	0	+	37735880	37747131	0	2	7456,2177,	0,9074,
chr13	37737920	37747131	GRA_denovo_LNC.801.26	0	+	37737920	37747131	0	4	2773,107,607,2177,	0,3066,4809,7034,
chr13	37801965	37817489	GRA_denovo_LNC.801.27	0	+	37801965	37817489	0	2	7300,4727,	0,10797,
chr13	37801965	37817489	GRA_denovo_LNC.801.28	0	+	37801965	37817489	0	3	5777,106,4727,	0,7194,10797,
chr13	37806034	37817489	GRA_denovo_LNC.801.29	0	+	37806034	37817489	0	5	1113,684,106,289,3342,	0,1639,3125,6728,8113,
chr13	37806097	37817489	GRA_denovo_LNC.801.30	0	+	37806097	37817489	0	3	3168,289,3342,	0,6665,8050,
chr13	37808340	37817489	GRA_denovo_LNC.801.31	0	+	37808340	37817489	0	3	17,106,4727,	0,819,4422,
chr13	37878484	37967289	GRA_denovo_LNC.801.32	0	+	37878484	37967289	0	4	69,66,154,1972,	0,3004,59649,86833,
chr13	37921109	37927482	GRA_denovo_LNC.801.33	0	+	37921109	37927482	0	2	28,2836,	0,3537,
chr13	37921546	37927482	GRA_denovo_LNC.801.34	0	+	37921546	37927482	0	2	22,2836,	0,3100,
chr13	41707077	41752638	GRA_denovo_LNC.800.1	0	+	41707077	41752638	0	5	114,81,141,58,3130,	0,13485,29321,32609,42431,
chr13	41707080	41752638	GRA_denovo_LNC.800.2	0	+	41707080	41752638	0	4	111,86,136,3130,	0,13482,29323,42428,
chr13	41707084	41752638	GRA_denovo_LNC.800.3	0	+	41707084	41752638	0	4	107,81,141,3130,	0,13478,29314,42424,
chr13	45915603	45964864	GRA_denovo_LNC.803.1	0	+	45915603	45964864	0	8	162,142,224,155,1472,79,88,14,	0,2836,28490,35592,37061,42291,48266,49247,
chr13	45915603	45965250	GRA_denovo_LNC.803.2	0	+	45915603	45965250	0	7	146,224,155,807,86,189,84,	0,28490,35592,37726,48266,49245,49563,
chr13	45915603	45965250	GRA_denovo_LNC.803.3	0	+	45915603	45965250	0	9	146,224,155,806,76,84,81,189,84,	0,28490,35592,37061,38457,42291,48271,49245,49563,
chr13	45915603	45965250	GRA_denovo_LNC.803.4	0	+	45915603	45965250	0	9	146,224,155,807,145,79,86,189,84,	0,28490,35592,37726,41622,42291,48266,49245,49563,
chr13	45915611	45955567	GRA_denovo_LNC.803.5	0	+	45915611	45955567	0	6	154,142,103,89,806,291,	0,2828,28603,35584,37053,39665,
chr13	45915611	45965250	GRA_denovo_LNC.803.6	0	+	45915611	45965250	0	12	154,142,224,155,142,807,76,79,180,86,189,84,	0,2828,28482,35584,37053,37718,41683,42283,42728,48258,49237,49555,
chr13	45915611	45965250	GRA_denovo_LNC.803.7	0	+	45915611	45965250	0	8	154,142,224,142,145,86,145,84,	0,2828,28482,37053,41614,48258,49281,49555,
chr13	45915628	45965250	GRA_denovo_LNC.803.10	0	+	45915628	45965250	0	11	121,68,224,155,142,807,79,79,86,145,84,	0,2885,28465,35567,37036,37701,41597,42266,48241,49264,49538,
chr13	45915628	45965250	GRA_denovo_LNC.803.11	0	+	45915628	45965250	0	12	121,68,224,76,142,141,76,145,79,86,189,84,	0,2885,28465,35646,37036,37701,38432,41597,42266,48241,49220,49538,
chr13	45915628	45965250	GRA_denovo_LNC.803.8	0	+	45915628	45965250	0	11	121,68,103,155,806,80,141,79,86,145,84,	0,2885,28586,35567,37036,38432,41601,42266,48241,49264,49538,
chr13	45915628	45965250	GRA_denovo_LNC.803.9	0	+	45915628	45965250	0	10	137,118,103,155,142,807,79,86,189,84,	0,2835,28586,35567,37036,37701,42266,48241,49220,49538,
chr13	45915635	45955567	GRA_denovo_LNC.803.12	0	+	45915635	45955567	0	6	130,118,103,155,806,291,	0,2828,28579,35560,37029,39641,
chr13	45915635	45964864	GRA_denovo_LNC.803.13	0	+	45915635	45964864	0	8	130,224,155,1472,145,79,89,13,	0,28458,35560,37029,41590,42259,48234,49216,
chr13	45915635	45965250	GRA_denovo_LNC.803.14	0	+	45915635	45965250	0	8	130,224,155,142,141,76,86,84,	0,28458,35560,37029,37694,38425,48234,49531,
chr13	45915635	45965250	GRA_denovo_LNC.803.15	0	+	45915635	45965250	0	9	114,118,103,155,1472,145,86,189,84,	0,2828,28579,35560,37029,41590,48234,49213,49531,
chr13	45915657	45917390	GRA_denovo_LNC.803.19	0	+	45915657	45917390	0	2	92,740,	0,993,
chr13	45915657	45955567	GRA_denovo_LNC.803.18	0	+	45915657	45955567	0	6	92,118,103,155,141,291,	0,2806,28557,35538,37672,39619,
chr13	45915657	45964864	GRA_denovo_LNC.803.16	0	+	45915657	45964864	0	8	92,118,103,155,145,79,86,16,	0,2806,28557,35538,41568,42237,48212,49191,
chr13	45915657	45964864	GRA_denovo_LNC.803.17	0	+	45915657	45964864	0	8	92,118,224,155,141,79,86,16,	0,2806,28436,35538,37672,42237,48212,49191,
chr13	45918448	45964864	GRA_denovo_LNC.803.20	0	+	45918448	45964864	0	8	133,224,155,142,76,79,94,8,	0,25645,32747,34216,38846,39446,45421,46408,
chr13	45943554	45965250	GRA_denovo_LNC.803.21	0	+	45943554	45965250	0	8	763,76,142,145,79,86,189,84,	0,7720,9110,13671,14340,20315,21294,21612,
chr13	45945125	45955567	GRA_denovo_LNC.803.22	0	+	45945125	45955567	0	3	6225,141,291,	0,8204,10151,
chr13	45945125	45965250	GRA_denovo_LNC.803.23	0	+	45945125	45965250	0	6	6225,142,145,86,189,84,	0,7539,12100,18744,19723,20041,
chr13	45945125	45965250	GRA_denovo_LNC.803.24	0	+	45945125	45965250	0	9	6225,142,76,76,79,180,86,189,84,	0,7539,8935,12169,12769,13214,18744,19723,20041,
chr13	45947794	45955567	GRA_denovo_LNC.803.25	0	+	45947794	45955567	0	4	3556,142,141,291,	0,4870,5535,7482,
chr13	45947794	45965250	GRA_denovo_LNC.803.26	0	+	45947794	45965250	0	9	3556,142,141,76,145,79,86,189,84,	0,4870,5535,6266,9431,10100,16075,17054,17372,
chr13	45950266	45965250	GRA_denovo_LNC.803.27	0	+	45950266	45965250	0	8	1084,806,76,79,36,86,145,84,	0,2398,3794,7628,13169,13603,14626,14900,
chr13	45950279	45965250	GRA_denovo_LNC.803.28	0	+	45950279	45965250	0	9	1071,142,141,76,76,79,86,145,84,	0,2385,3050,3781,7015,7615,13590,14613,14887,
chr13	45952119	45965250	GRA_denovo_LNC.803.29	0	+	45952119	45965250	0	7	139,549,145,79,86,145,84,	0,802,5106,5775,11750,12773,13047,
chr13	45952119	45965250	GRA_denovo_LNC.803.30	0	+	45952119	45965250	0	7	687,141,76,79,520,189,84,	0,1210,1941,5775,11316,12729,13047,
chr13	45952122	45965250	GRA_denovo_LNC.803.31	0	+	45952122	45965250	0	8	684,76,145,79,180,86,189,84,	0,1938,5103,5772,6217,11747,12726,13044,
chr13	45952219	45965250	GRA_denovo_LNC.803.32	0	+	45952219	45965250	0	7	587,141,145,79,86,145,84,	0,1110,5006,5675,11650,12673,12947,
chr13	45952231	45965250	GRA_denovo_LNC.803.33	0	+	45952231	45965250	0	7	575,76,145,79,86,189,84,	0,1829,4994,5663,11638,12617,12935,
chr13	45956538	45965250	GRA_denovo_LNC.803.34	0	+	45956538	45965250	0	5	832,79,86,189,84,	0,1356,7331,8310,8628,
chr13	45956619	45965250	GRA_denovo_LNC.803.35	0	+	45956619	45965250	0	5	685,79,86,189,84,	0,1275,7250,8229,8547,
chr13	46507020	46515402	GRA_denovo_LNC.802.1	0	+	46507020	46515402	0	5	3463,19,109,89,697,	0,3553,3697,4961,7685,
chr13	46507020	46515402	GRA_denovo_LNC.802.2	0	+	46507020	46515402	0	4	249,2816,89,697,	0,647,4961,7685,
chr13	46507020	46518065	GRA_denovo_LNC.802.3	0	+	46507020	46518065	0	6	249,2816,257,89,270,812,	0,647,3549,4961,8447,10233,
chr13	46507020	46518065	GRA_denovo_LNC.802.4	0	+	46507020	46518065	0	5	3436,109,89,270,812,	0,3697,4961,8447,10233,
chr13	46507045	46515402	GRA_denovo_LNC.802.5	0	+	46507045	46515402	0	5	224,2819,109,89,697,	0,619,3672,4936,7660,
chr13	46507045	46515402	GRA_denovo_LNC.802.6	0	+	46507045	46515402	0	6	1290,147,247,109,89,697,	0,1783,3300,3672,4936,7660,
chr13	46507045	46518065	GRA_denovo_LNC.802.7	0	+	46507045	46518065	0	6	224,2789,109,89,270,812,	0,622,3672,4936,8422,10208,
chr13	46507057	46515402	GRA_denovo_LNC.802.8	0	+	46507057	46515402	0	5	212,2816,109,89,697,	0,610,3660,4924,7648,
chr13	46507057	46518065	GRA_denovo_LNC.802.9	0	+	46507057	46518065	0	5	212,3162,89,270,812,	0,607,4924,8410,10196,
chr13	46507061	46513987	GRA_denovo_LNC.802.10	0	+	46507061	46513987	0	5	208,2925,109,89,127,	0,606,3656,4920,6799,
chr13	46507061	46515402	GRA_denovo_LNC.802.11	0	+	46507061	46515402	0	4	208,3162,89,697,	0,603,4920,7644,
chr13	46507061	46518065	GRA_denovo_LNC.802.12	0	+	46507061	46518065	0	6	208,1342,237,89,270,812,	0,606,3158,4920,8406,10192,
chr13	46507061	46518065	GRA_denovo_LNC.802.13	0	+	46507061	46518065	0	5	208,3162,89,236,812,	0,603,4920,8440,10192,
chr13	46507096	46515402	GRA_denovo_LNC.802.14	0	+	46507096	46515402	0	5	173,2925,110,88,697,	0,571,3621,4886,7609,
chr13	46507108	46518065	GRA_denovo_LNC.802.15	0	+	46507108	46518065	0	7	161,1311,247,109,89,270,812,	0,556,3237,3609,4873,8359,10145,
chr13	49141617	49144278	GRA_denovo_LNC.804.1	0	-	49141617	49144278	0	3	866,107,16,	0,2359,2645,
chr13	49141617	49144765	GRA_denovo_LNC.804.2	0	-	49141617	49144765	0	3	866,107,322,	0,2359,2826,
chr13	49141617	49144766	GRA_denovo_LNC.804.3	0	-	49141617	49144766	0	2	866,323,	0,2826,
chr13	49809657	49817912	GRA_denovo_LNC.805.1	0	-	49809657	49817912	0	2	440,20,	0,8235,
chr13	49809657	49823255	GRA_denovo_LNC.805.2	0	-	49809657	49823255	0	2	440,1485,	0,12113,
chr13	77284772	77291582	GRA_denovo_LNC.809.1	0	-	77284772	77291582	0	3	1678,1884,75,	0,4064,6735,
chr13	77284772	77321488	GRA_denovo_LNC.809.2	0	-	77284772	77321488	0	4	1678,54,168,294,	0,4064,18707,36422,
chr13	77284772	77321488	GRA_denovo_LNC.809.3	0	-	77284772	77321488	0	4	1678,57,167,295,	0,4064,18707,36421,
chr13	77284772	77321488	GRA_denovo_LNC.809.4	0	-	77284772	77321488	0	4	1678,1885,165,296,	0,4064,18708,36420,
chr13	77284772	77321489	GRA_denovo_LNC.809.5	0	-	77284772	77321489	0	4	1678,54,167,296,	0,4064,18707,36421,
chr13	77284772	77321512	GRA_denovo_LNC.809.6	0	-	77284772	77321512	0	5	1678,54,61,167,319,	0,4064,5887,18707,36421,
chr13	77284772	77321512	GRA_denovo_LNC.809.7	0	-	77284772	77321512	0	3	1678,166,320,	0,18707,36420,
chr13	77284772	77321512	GRA_denovo_LNC.809.8	0	-	77284772	77321512	0	4	1678,61,166,320,	0,5887,18707,36420,
chr13	77284772	77321512	GRA_denovo_LNC.809.9	0	-	77284772	77321512	0	4	1678,1884,166,320,	0,4064,18707,36420,
chr13	77286853	77321472	GRA_denovo_LNC.809.10	0	-	77286853	77321472	0	3	3870,163,280,	0,16629,34339,
chr13	77286853	77321488	GRA_denovo_LNC.809.11	0	-	77286853	77321488	0	3	2037,166,296,	0,16626,34339,
chr13	77286853	77321489	GRA_denovo_LNC.809.12	0	-	77286853	77321489	0	3	2040,166,297,	0,16626,34339,
chr13	96301054	96329188	GRA_denovo_LNC.810.1	0	-	96301054	96329188	0	2	34,1083,	0,27051,
chr13	96324793	96329188	GRA_denovo_LNC.810.2	0	-	96324793	96329188	0	2	2130,1082,	0,3313,
chr13	96324793	96329191	GRA_denovo_LNC.810.3	0	-	96324793	96329191	0	2	2129,442,	0,3956,
chr13	96324793	96329191	GRA_denovo_LNC.810.4	0	-	96324793	96329191	0	2	2130,793,	0,3605,
chr13	96324793	96329192	GRA_denovo_LNC.810.5	0	-	96324793	96329192	0	2	2129,1087,	0,3312,
chr13	96324793	96329192	GRA_denovo_LNC.810.6	0	-	96324793	96329192	0	2	2129,794,	0,3605,
chr13	96324793	96329192	GRA_denovo_LNC.810.7	0	-	96324793	96329192	0	2	2130,793,	0,3606,
chr13	100080955	100085007	GRA_denovo_LNC.811.1	0	-	100080955	100085007	0	2	1229,1355,	0,2697,
chr13	100080955	100085044	GRA_denovo_LNC.811.2	0	-	100080955	100085044	0	2	1227,1392,	0,2697,
chr13	100080955	100085044	GRA_denovo_LNC.811.3	0	-	100080955	100085044	0	2	1227,404,	0,3685,
chr13	100125556	100127906	GRA_denovo_LNC.812.1	0	-	100125556	100127906	0	2	633,1414,	0,936,
chr13	109798319	109802627	GRA_denovo_LNC.818.19	0	-	109798319	109802627	0	3	1198,98,512,	0,3076,3796,
chr13	109798319	109804731	GRA_denovo_LNC.818.18	0	-	109798319	109804731	0	4	1195,181,99,2616,	0,2610,3077,3796,
chr13	109798319	109804737	GRA_denovo_LNC.818.17	0	-	109798319	109804737	0	4	1198,180,98,2622,	0,2610,3076,3796,
chr13	109798319	109805446	GRA_denovo_LNC.818.16	0	-	109798319	109805446	0	5	1198,180,100,151,2575,	0,2610,3076,3797,4552,
chr13	109798319	109805834	GRA_denovo_LNC.818.13	0	-	109798319	109805834	0	4	1198,181,99,3719,	0,2610,3077,3796,
chr13	109798319	109805834	GRA_denovo_LNC.818.14	0	-	109798319	109805834	0	4	1198,98,152,2276,	0,3076,3796,5239,
chr13	109798319	109805834	GRA_denovo_LNC.818.15	0	-	109798319	109805834	0	5	1198,180,98,152,2276,	0,2610,3076,3796,5239,
chr13	109798319	109821685	GRA_denovo_LNC.818.12	0	-	109798319	109821685	0	6	1198,98,1379,88,669,1312,	0,3076,3981,18032,20664,22054,
chr13	109798319	109824598	GRA_denovo_LNC.818.11	0	-	109798319	109824598	0	6	1198,98,1379,88,669,1885,	0,3076,3981,18032,20664,24394,
chr13	109798319	109832510	GRA_denovo_LNC.818.10	0	-	109798319	109832510	0	8	1198,180,98,152,88,669,166,676,	0,2610,3076,3796,18032,20664,24394,33515,
chr13	109798319	109833391	GRA_denovo_LNC.818.9	0	-	109798319	109833391	0	8	1198,98,1379,88,669,166,366,340,	0,3076,3981,18032,20664,24394,33515,34732,
chr13	109798319	109836323	GRA_denovo_LNC.818.8	0	-	109798319	109836323	0	11	1198,100,152,982,88,669,166,163,100,1858,845,	0,3076,3796,5129,18032,20664,24394,33515,33781,34732,37159,
chr13	109798319	109846406	GRA_denovo_LNC.818.7	0	-	109798319	109846406	0	8	1198,180,98,138,872,88,669,716,	0,2610,3076,3810,5239,18032,20664,47371,
chr13	109798319	109921347	GRA_denovo_LNC.818.4	0	-	109798319	109921347	0	11	1198,180,98,1564,88,13012,100,42,76,105,64,	0,2610,3076,3796,18032,20664,33781,34732,55442,121764,122964,
chr13	109798319	109921347	GRA_denovo_LNC.818.5	0	-	109798319	109921347	0	9	1198,98,1379,88,3896,74,66,107,64,	0,3076,3981,18032,20664,55442,70378,121762,122964,
chr13	109798319	109921347	GRA_denovo_LNC.818.6	0	-	109798319	109921347	0	11	1198,98,152,232,228,82,479,3896,1259,74,64,	0,3076,3796,5129,5883,13720,17641,20664,33515,55442,122964,
chr13	109798319	109923412	GRA_denovo_LNC.818.3	0	-	109798319	109923412	0	12	1195,180,98,138,872,88,669,366,42,79,102,2279,	0,2610,3076,3810,5239,18032,20664,33515,34732,55442,121767,122814,
chr13	109798319	109923420	GRA_denovo_LNC.818.1	0	-	109798319	109923420	0	7	1198,98,1379,88,670,73,2287,	0,3076,3981,18032,20664,55443,122814,
chr13	109798319	109923420	GRA_denovo_LNC.818.2	0	-	109798319	109923420	0	8	1198,98,1379,88,669,166,74,2287,	0,3076,3981,18032,20664,24394,55442,122814,
chr13	109800953	109811442	GRA_denovo_LNC.818.20	0	-	109800953	109811442	0	4	156,98,1564,7227,	0,442,1162,3262,
chr13	109800953	109811442	GRA_denovo_LNC.818.21	0	-	109800953	109811442	0	4	156,98,152,7994,	0,442,1162,2495,
chr13	109801645	109814026	GRA_denovo_LNC.818.22	0	-	109801645	109814026	0	4	622,808,229,1987,	0,1226,2556,10394,
chr13	109801645	109814045	GRA_denovo_LNC.818.23	0	-	109801645	109814045	0	3	622,982,2006,	0,1803,10394,
chr13	109802692	109814045	GRA_denovo_LNC.818.24	0	-	109802692	109814045	0	2	1738,2006,	0,9347,
chr13	109802692	109821718	GRA_denovo_LNC.818.25	0	-	109802692	109821718	0	5	987,229,88,669,1345,	0,1509,13659,16291,17681,
chr13	109815881	109827321	GRA_denovo_LNC.818.26	0	-	109815881	109827321	0	3	558,669,4608,	0,3102,6832,
chr13	109815881	109832688	GRA_denovo_LNC.818.27	0	-	109815881	109832688	0	6	558,669,64,166,161,588,	0,3102,4492,6832,15953,16219,
chr13	109815881	109832950	GRA_denovo_LNC.818.28	0	-	109815881	109832950	0	4	558,670,165,1116,	0,3102,6833,15953,
chr13	109815881	109921347	GRA_denovo_LNC.818.29	0	-	109815881	109921347	0	7	558,3896,79,100,51,65,64,	0,3102,16035,16219,17170,37889,105402,
chr13	109815881	109921791	GRA_denovo_LNC.818.30	0	-	109815881	109921791	0	5	559,668,33,107,658,	0,3103,37921,104200,105252,
chr13	109818811	109824218	GRA_denovo_LNC.818.31	0	-	109818811	109824218	0	2	842,1504,	0,3903,
chr13	109837188	109846406	GRA_denovo_LNC.818.32	0	-	109837188	109846406	0	2	4655,716,	0,8502,
chr13	109837188	109921322	GRA_denovo_LNC.818.33	0	-	109837188	109921322	0	3	4655,33,39,	0,16614,84095,
chr13	109837188	109921343	GRA_denovo_LNC.818.34	0	-	109837188	109921343	0	4	4655,76,105,60,	0,16573,82895,84095,
chr13	109837188	109921376	GRA_denovo_LNC.818.35	0	-	109837188	109921376	0	4	4655,220,74,243,	0,8502,16573,83945,
chr13	109837188	109921376	GRA_denovo_LNC.818.36	0	-	109837188	109921376	0	4	4655,220,75,242,	0,8502,16573,83946,
chr13	109837188	109921791	GRA_denovo_LNC.818.37	0	-	109837188	109921791	0	5	4655,220,75,106,658,	0,8502,16573,82894,83945,
chr13	109837188	109921791	GRA_denovo_LNC.818.38	0	-	109837188	109921791	0	5	4655,220,74,107,658,	0,8502,16573,82893,83945,
chr13	109837188	109921791	GRA_denovo_LNC.818.39	0	-	109837188	109921791	0	5	4656,220,74,107,658,	0,8502,16573,82893,83945,
chr13	109837188	109921791	GRA_denovo_LNC.818.40	0	-	109837188	109921791	0	3	4655,74,658,	0,16573,83945,
chr13	109983815	109986711	GRA_denovo_LNC.813.1	0	-	109983815	109986711	0	2	1429,17,	0,2879,
chr13	110000707	110007050	GRA_denovo_LNC.817.1	0	-	110000707	110007050	0	3	1846,89,140,	0,5980,6203,
chr13	110000707	110010414	GRA_denovo_LNC.817.2	0	-	110000707	110010414	0	3	1846,89,66,	0,5980,9641,
chr13	110010030	110054974	GRA_denovo_LNC.817.3	0	-	110010030	110054974	0	3	531,187,596,	0,43020,44348,
chr13	110023776	110026922	GRA_denovo_LNC.817.13	0	-	110023776	110026922	0	2	2025,509,	0,2637,
chr13	110023776	110050354	GRA_denovo_LNC.817.12	0	-	110023776	110050354	0	2	2025,548,	0,26030,
chr13	110023776	110053558	GRA_denovo_LNC.817.11	0	-	110023776	110053558	0	2	2025,508,	0,29274,
chr13	110023776	110054889	GRA_denovo_LNC.817.10	0	-	110023776	110054889	0	4	2025,305,186,512,	0,2637,29275,30601,
chr13	110023776	110055010	GRA_denovo_LNC.817.9	0	-	110023776	110055010	0	3	2026,185,633,	0,29275,30601,
chr13	110023776	110055359	GRA_denovo_LNC.817.8	0	-	110023776	110055359	0	3	2025,182,982,	0,29274,30601,
chr13	110023776	110062582	GRA_denovo_LNC.817.7	0	-	110023776	110062582	0	4	2025,187,510,365,	0,29274,30602,38441,
chr13	110023776	110233066	GRA_denovo_LNC.817.6	0	-	110023776	110233066	0	4	2025,511,91,80,	0,30601,188971,209210,
chr13	110023776	110238384	GRA_denovo_LNC.817.5	0	-	110023776	110238384	0	5	2025,186,511,94,510,	0,29274,30601,188971,214098,
chr13	110023776	110384658	GRA_denovo_LNC.817.4	0	-	110023776	110384658	0	5	2026,181,511,90,1369,	0,29275,30601,188971,359513,
chr13	110051359	110055010	GRA_denovo_LNC.817.14	0	-	110051359	110055010	0	2	1877,633,	0,3018,
chr13	110164944	110384658	GRA_denovo_LNC.817.15	0	-	110164944	110384658	0	3	194,91,1368,	0,47803,218346,
chr13	110182963	110384658	GRA_denovo_LNC.817.16	0	-	110182963	110384658	0	3	81,90,1369,	0,29784,200326,
chr13	110191113	110213080	GRA_denovo_LNC.817.17	0	-	110191113	110213080	0	2	352,333,	0,21634,
chr13	110191113	110384658	GRA_denovo_LNC.817.18	0	-	110191113	110384658	0	3	352,90,1369,	0,21634,192176,
chr13	110206712	110384658	GRA_denovo_LNC.817.19	0	-	110206712	110384658	0	3	81,90,1369,	0,6035,176577,
chr13	110343811	110345429	GRA_denovo_LNC.817.20	0	-	110343811	110345429	0	2	739,435,	0,1183,
chr13	110345047	110384545	GRA_denovo_LNC.817.21	0	-	110345047	110384545	0	3	40,163,1256,	0,29705,38242,
chr13	110354428	110384658	GRA_denovo_LNC.817.22	0	-	110354428	110384658	0	2	50,1369,	0,28861,
chr13	110372077	110384529	GRA_denovo_LNC.817.23	0	-	110372077	110384529	0	3	59,163,1240,	0,2675,11212,
chr13	110784337	110785830	GRA_denovo_LNC.814.1	0	-	110784337	110785830	0	2	600,394,	0,1099,
chr13	110784337	110790825	GRA_denovo_LNC.814.2	0	-	110784337	110790825	0	2	1210,343,	0,6145,
chr13	110784337	110790839	GRA_denovo_LNC.814.3	0	-	110784337	110790839	0	3	600,111,357,	0,1099,6145,
chr13	110784337	110790839	GRA_denovo_LNC.814.4	0	-	110784337	110790839	0	3	600,114,357,	0,1099,6145,
chr13	110784337	110790928	GRA_denovo_LNC.814.5	0	-	110784337	110790928	0	2	1210,664,	0,5927,
chr13	111385438	111405165	GRA_denovo_LNC.816.1	0	+	111385438	111405165	0	3	51,387,4025,	0,14619,15702,
chr13	113339676	113344135	GRA_denovo_LNC.819.1	0	-	113339676	113344135	0	2	3507,159,	0,4300,
chr13	113339676	113344147	GRA_denovo_LNC.819.2	0	-	113339676	113344147	0	2	3507,189,	0,4282,
chr13	113339676	113347056	GRA_denovo_LNC.819.3	0	-	113339676	113347056	0	2	3507,1743,	0,5637,
chr14	21788228	21795281	GRA_denovo_LNC.821.1	0	-	21788228	21795281	0	2	1932,2368,	0,4685,
chr14	22615208	22622815	GRA_denovo_LNC.820.1	0	-	22615208	22622815	0	2	2441,20,	0,7587,
chr14	22837703	22896575	GRA_denovo_LNC.823.1	0	-	22837703	22896575	0	6	1395,191,562,132,69,66,	0,12183,12543,31741,34392,58806,
chr14	22837703	22897417	GRA_denovo_LNC.823.2	0	-	22837703	22897417	0	8	1395,98,191,137,55,131,70,737,	0,6183,12183,12543,13050,31741,34391,58977,
chr14	22837703	22897417	GRA_denovo_LNC.823.3	0	-	22837703	22897417	0	9	778,88,98,191,137,55,131,70,737,	0,1307,6183,12183,12543,13050,31741,34391,58977,
chr14	22847275	22896811	GRA_denovo_LNC.823.14	0	-	22847275	22896811	0	7	2802,137,55,131,70,284,131,	0,2971,3478,22169,24819,40367,49405,
chr14	22847275	22896811	GRA_denovo_LNC.823.15	0	-	22847275	22896811	0	6	2802,137,62,125,70,131,	0,2971,3478,22176,24819,49405,
chr14	22847275	22896813	GRA_denovo_LNC.823.13	0	-	22847275	22896813	0	7	2802,137,55,131,70,272,133,	0,2971,3478,22169,24819,40378,49405,
chr14	22847275	22896823	GRA_denovo_LNC.823.12	0	-	22847275	22896823	0	5	3108,61,125,70,143,	0,3478,22175,24819,49405,
chr14	22847275	22896829	GRA_denovo_LNC.823.10	0	-	22847275	22896829	0	6	2802,137,131,70,1085,149,	0,2971,22169,24819,39565,49405,
chr14	22847275	22896829	GRA_denovo_LNC.823.11	0	-	22847275	22896829	0	7	2802,137,55,131,70,1085,149,	0,2971,3478,22169,24819,39565,49405,
chr14	22847275	22896829	GRA_denovo_LNC.823.8	0	-	22847275	22896829	0	6	2802,137,64,122,70,149,	0,2971,3478,22178,24819,49405,
chr14	22847275	22896829	GRA_denovo_LNC.823.9	0	-	22847275	22896829	0	7	2802,138,54,132,70,1086,148,	0,2971,3479,22169,24819,39565,49406,
chr14	22847275	22896959	GRA_denovo_LNC.823.5	0	-	22847275	22896959	0	7	2802,137,55,131,70,134,279,	0,2971,3478,22169,24819,40516,49405,
chr14	22847275	22896959	GRA_denovo_LNC.823.6	0	-	22847275	22896959	0	6	2802,137,55,132,69,279,	0,2971,3478,22169,24820,49405,
chr14	22847275	22896959	GRA_denovo_LNC.823.7	0	-	22847275	22896959	0	5	2802,55,131,72,277,	0,3478,22169,24819,49407,
chr14	22847275	22897417	GRA_denovo_LNC.823.4	0	-	22847275	22897417	0	5	3108,55,131,70,737,	0,3478,22169,24819,49405,
chr14	22850532	22896638	GRA_denovo_LNC.823.16	0	-	22850532	22896638	0	5	276,132,70,272,129,	0,18912,21562,37121,45977,
chr14	22850532	22896813	GRA_denovo_LNC.823.17	0	-	22850532	22896813	0	5	276,131,70,272,133,	0,18912,21562,37121,46148,
chr14	22850532	22896959	GRA_denovo_LNC.823.18	0	-	22850532	22896959	0	4	278,129,70,279,	0,18914,21562,46148,
chr14	22850532	22897417	GRA_denovo_LNC.823.19	0	-	22850532	22897417	0	6	288,119,72,1969,134,737,	0,18924,21562,35119,37259,46148,
chr14	22884698	22895318	GRA_denovo_LNC.823.20	0	-	22884698	22895318	0	2	3227,33,	0,10587,
chr14	22884698	22896569	GRA_denovo_LNC.823.21	0	-	22884698	22896569	0	2	3227,60,	0,11811,
chr14	22884698	22896829	GRA_denovo_LNC.823.22	0	-	22884698	22896829	0	2	3228,148,	0,11983,
chr14	22884698	22897417	GRA_denovo_LNC.823.23	0	-	22884698	22897417	0	3	2922,134,737,	0,3093,11982,
chr14	23395338	23403470	GRA_denovo_LNC.826.1	0	+	23395338	23403470	0	2	3623,619,	0,7513,
chr14	23398983	23402844	GRA_denovo_LNC.827.1	0	+	23398983	23402844	0	2	2214,765,	0,3096,
chr14	23576921	23583602	GRA_denovo_LNC.822.1	0	-	23576921	23583602	0	2	798,445,	0,6236,
chr14	23586232	23606470	GRA_denovo_LNC.824.1	0	+	23586232	23606470	0	2	1787,273,	0,19965,
chr14	24408132	24421929	GRA_denovo_LNC.825.1	0	-	24408132	24421929	0	2	2235,123,	0,13674,
chr14	24408132	24423235	GRA_denovo_LNC.825.2	0	-	24408132	24423235	0	2	2235,253,	0,14850,
chr14	24408132	24423346	GRA_denovo_LNC.825.3	0	-	24408132	24423346	0	2	2235,564,	0,14650,
chr14	24740047	24768974	GRA_denovo_LNC.844.1	0	+	24740047	24768974	0	4	469,155,164,1155,	0,21356,21595,27772,
chr14	24758785	24768974	GRA_denovo_LNC.844.2	0	+	24758785	24768974	0	2	3021,1155,	0,9034,
chr14	31766020	31772630	GRA_denovo_LNC.829.1	0	+	31766020	31772630	0	2	3132,2019,	0,4591,
chr14	35018166	35022497	GRA_denovo_LNC.828.1	0	+	35018166	35022497	0	2	208,1683,	0,2648,
chr14	35384887	35398128	GRA_denovo_LNC.833.1	0	+	35384887	35398128	0	2	157,1044,	0,12197,
chr14	35443688	35446895	GRA_denovo_LNC.834.1	0	-	35443688	35446895	0	2	1823,316,	0,2891,
chr14	39169007	39232249	GRA_denovo_LNC.830.1	0	-	39169007	39232249	0	5	411,156,63,74,122,	0,45340,49788,62298,63120,
chr14	39213718	39230458	GRA_denovo_LNC.830.2	0	-	39213718	39230458	0	4	787,61,67,145,	0,5079,15667,16595,
chr14	39214729	39232261	GRA_denovo_LNC.830.3	0	-	39214729	39232261	0	5	19,63,67,73,134,	0,4066,14656,16576,17398,
chr14	39217168	39232249	GRA_denovo_LNC.830.4	0	-	39217168	39232249	0	4	1690,76,65,121,	0,12217,14146,14960,
chr14	39217168	39232249	GRA_denovo_LNC.830.5	0	-	39217168	39232249	0	5	1690,69,144,73,122,	0,12217,13145,14137,14959,
chr14	39217168	39232249	GRA_denovo_LNC.830.6	0	-	39217168	39232249	0	5	1691,66,144,73,122,	0,12218,13145,14137,14959,
chr14	39217168	39232252	GRA_denovo_LNC.830.7	0	-	39217168	39232252	0	2	1690,125,	0,14959,
chr14	39217168	39232252	GRA_denovo_LNC.830.8	0	-	39217168	39232252	0	3	1695,68,125,	0,14142,14959,
chr14	39217168	39232252	GRA_denovo_LNC.830.9	0	-	39217168	39232252	0	4	1690,67,74,124,	0,12217,14137,14960,
chr14	39217168	39232739	GRA_denovo_LNC.830.10	0	-	39217168	39232739	0	6	1690,67,144,73,122,29,	0,12217,13145,14137,14959,15542,
chr14	39217168	39232739	GRA_denovo_LNC.830.11	0	-	39217168	39232739	0	4	1690,73,122,29,	0,14137,14959,15542,
chr14	39217168	39232739	GRA_denovo_LNC.830.12	0	-	39217168	39232739	0	5	1690,67,73,122,29,	0,12217,14137,14959,15542,
chr14	39306871	39343408	GRA_denovo_LNC.832.1	0	-	39306871	39343408	0	2	1537,34,	0,36503,
chr14	39658068	39795783	GRA_denovo_LNC.838.1	0	-	39658068	39795783	0	2	73,1531,	0,136184,
chr14	50053299	50054523	GRA_denovo_LNC.835.1	0	+	50053299	50054523	0	2	496,139,	0,1085,
chr14	50328907	50329572	GRA_denovo_LNC.837.1	0	-	50328907	50329572	0	2	127,335,	0,330,
chr14	50330627	50334735	GRA_denovo_LNC.836.1	0	-	50330627	50334735	0	2	540,32,	0,4076,
chr14	51406699	51415413	GRA_denovo_LNC.846.1	0	+	51406699	51415413	0	2	5124,297,	0,8417,
chr14	51750609	51753459	GRA_denovo_LNC.840.1	0	+	51750609	51753459	0	2	1155,973,	0,1877,
chr14	51754162	51763309	GRA_denovo_LNC.841.1	0	+	51754162	51763309	0	2	619,3440,	0,5707,
chr14	51799911	51809702	GRA_denovo_LNC.842.1	0	+	51799911	51809702	0	2	371,702,	0,9089,
chr14	51814010	51832263	GRA_denovo_LNC.843.1	0	+	51814010	51832263	0	4	1268,75,178,183,	0,2376,2902,18070,
chr14	52777765	52782176	GRA_denovo_LNC.845.1	0	-	52777765	52782176	0	2	1886,1989,	0,2422,
chr14	52777765	52782186	GRA_denovo_LNC.845.2	0	-	52777765	52782186	0	4	230,135,98,2097,	0,1107,1788,2324,
chr14	52777765	52782196	GRA_denovo_LNC.845.3	0	-	52777765	52782196	0	2	231,3324,	0,1107,
chr14	52777765	52782204	GRA_denovo_LNC.845.4	0	-	52777765	52782204	0	2	1242,2651,	0,1788,
chr14	52777765	52782221	GRA_denovo_LNC.845.5	0	-	52777765	52782221	0	3	231,135,2668,	0,1107,1788,
chr14	56544637	56569434	GRA_denovo_LNC.849.1	0	-	56544637	56569434	0	7	3864,77,85,110,86,259,4097,	0,5592,8136,8410,17934,20332,20700,
chr14	56544637	56585706	GRA_denovo_LNC.849.2	0	-	56544637	56585706	0	9	3860,77,85,110,82,265,210,184,10693,	0,5592,8136,8410,17934,20328,20702,28802,30376,
chr14	56544637	56587775	GRA_denovo_LNC.849.3	0	-	56544637	56587775	0	8	3860,85,110,90,236,1057,9767,2497,	0,8136,8410,17934,20328,28918,30376,40641,
chr14	56553049	56585735	GRA_denovo_LNC.849.4	0	-	56553049	56585735	0	7	108,82,263,212,184,349,10722,	0,9522,11916,12288,20390,21214,21964,
chr14	56557349	56585684	GRA_denovo_LNC.849.5	0	-	56557349	56585684	0	7	454,82,262,213,183,9767,406,	0,5223,7617,7988,16091,17664,27929,
chr14	56557349	56585684	GRA_denovo_LNC.849.6	0	-	56557349	56585684	0	6	453,82,263,212,9767,406,	0,5222,7616,7988,17664,27929,
chr14	56557349	56585706	GRA_denovo_LNC.849.7	0	-	56557349	56585706	0	7	453,82,263,212,81,8789,428,	0,5222,7616,7988,17664,18642,27929,
chr14	56561849	56585741	GRA_denovo_LNC.849.8	0	-	56561849	56585741	0	5	663,263,213,9766,463,	0,3116,3488,13165,23429,
chr14	56564598	56585684	GRA_denovo_LNC.849.10	0	-	56564598	56585684	0	4	632,210,9767,406,	0,741,10415,20680,
chr14	56564598	56585684	GRA_denovo_LNC.849.9	0	-	56564598	56585684	0	3	630,9767,406,	0,10415,20680,
chr14	56781537	56801262	GRA_denovo_LNC.847.1	0	+	56781537	56801262	0	6	2796,340,126,179,66,1169,	0,2927,6666,13363,15602,18556,
chr14	56791074	56893322	GRA_denovo_LNC.847.2	0	+	56791074	56893322	0	5	1869,179,66,97,417,	0,3826,6065,20617,101831,
chr14	56793342	56801262	GRA_denovo_LNC.847.3	0	+	56793342	56801262	0	3	1737,66,1169,	0,3797,6751,
chr14	56794711	56801262	GRA_denovo_LNC.847.4	0	+	56794711	56801262	0	3	369,65,1169,	0,2429,5382,
chr14	59215212	59215843	GRA_denovo_LNC.848.1	0	+	59215212	59215843	0	2	280,57,	0,574,
chr14	60789917	60795952	GRA_denovo_LNC.850.1	0	+	60789917	60795952	0	4	77,114,115,1719,	0,3162,3572,4316,
chr14	62011218	62025881	GRA_denovo_LNC.852.1	0	-	62011218	62025881	0	2	3472,2923,	0,11740,
chr14	62011218	62036895	GRA_denovo_LNC.852.2	0	-	62011218	62036895	0	9	3472,312,1114,72,792,132,102,69,21,	0,11740,14793,16036,16242,17960,20619,20819,25656,
chr14	62011218	62065991	GRA_denovo_LNC.852.3	0	-	62011218	62065991	0	7	3472,312,123,78,89,52,129,	0,11740,20618,20819,33722,52585,54644,
chr14	62011218	62065991	GRA_denovo_LNC.852.4	0	-	62011218	62065991	0	10	3472,312,1114,74,790,2761,69,98,52,129,	0,11740,14793,16036,16244,17960,20819,33713,52585,54644,
chr14	62011218	62065991	GRA_denovo_LNC.852.5	0	-	62011218	62065991	0	9	3472,312,1114,2055,103,69,98,52,129,	0,11740,14793,16036,20618,20819,33713,52585,54644,
chr14	62011218	62065991	GRA_denovo_LNC.852.6	0	-	62011218	62065991	0	8	3472,312,1114,123,69,98,52,129,	0,11740,14793,20618,20819,33713,52585,54644,
chr14	62011218	62065991	GRA_denovo_LNC.852.7	0	-	62011218	62065991	0	5	3472,312,98,52,129,	0,11740,33713,52585,54644,
chr14	62021791	62032892	GRA_denovo_LNC.852.13	0	-	62021791	62032892	0	9	654,312,1114,72,792,131,103,69,227,	0,1167,4220,5463,5669,7387,10045,10246,10874,
chr14	62021791	62036421	GRA_denovo_LNC.852.12	0	-	62021791	62036421	0	10	654,312,1114,72,792,131,264,319,76,153,	0,1167,4220,5463,5669,7387,8947,9829,10246,14477,
chr14	62021791	62037394	GRA_denovo_LNC.852.11	0	-	62021791	62037394	0	6	654,312,1416,123,69,191,	0,1167,4220,10045,10246,15412,
chr14	62021791	62065991	GRA_denovo_LNC.852.10	0	-	62021791	62065991	0	8	654,312,1522,127,2928,98,57,124,	0,1167,4220,6334,7387,23140,42012,44076,
chr14	62021791	62065991	GRA_denovo_LNC.852.8	0	-	62021791	62065991	0	5	654,312,98,52,129,	0,1167,23140,42012,44071,
chr14	62021791	62065991	GRA_denovo_LNC.852.9	0	-	62021791	62065991	0	10	654,312,1114,998,2761,69,98,134,52,129,	0,1167,4220,5463,7387,10246,23140,39244,42012,44071,
chr14	62022839	62036421	GRA_denovo_LNC.852.25	0	-	62022839	62036421	0	6	431,1114,74,4499,69,160,	0,3172,4415,4621,9198,13422,
chr14	62022839	62036589	GRA_denovo_LNC.852.24	0	-	62022839	62036589	0	6	431,1114,173,123,70,30,	0,3172,4415,8997,9198,13720,
chr14	62022839	62037341	GRA_denovo_LNC.852.23	0	-	62022839	62037341	0	6	431,1114,173,103,71,138,	0,3172,4415,8997,9198,14364,
chr14	62022839	62037526	GRA_denovo_LNC.852.21	0	-	62022839	62037526	0	6	431,1114,2055,103,69,323,	0,3172,4415,8997,9198,14364,
chr14	62022839	62037526	GRA_denovo_LNC.852.22	0	-	62022839	62037526	0	6	431,1524,1182,124,70,342,	0,3172,5288,8997,9198,14345,
chr14	62022839	62065988	GRA_denovo_LNC.852.20	0	-	62022839	62065988	0	8	431,1114,74,4479,69,98,53,125,	0,3172,4415,4621,9198,22092,40964,43024,
chr14	62022839	62065991	GRA_denovo_LNC.852.15	0	-	62022839	62065991	0	8	431,1114,74,4499,69,98,53,129,	0,3172,4415,4621,9198,22092,40964,43023,
chr14	62022839	62065991	GRA_denovo_LNC.852.16	0	-	62022839	62065991	0	8	431,1114,74,4499,70,101,52,129,	0,3172,4415,4621,9198,22092,40964,43023,
chr14	62022839	62065991	GRA_denovo_LNC.852.17	0	-	62022839	62065991	0	8	431,1114,72,793,2927,98,52,129,	0,3172,4415,4621,6340,22092,40964,43023,
chr14	62022839	62065991	GRA_denovo_LNC.852.18	0	-	62022839	62065991	0	9	431,1114,998,131,103,69,98,52,129,	0,3172,4415,6339,8997,9198,22092,40964,43023,
chr14	62022839	62065991	GRA_denovo_LNC.852.19	0	-	62022839	62065991	0	8	431,1114,281,125,125,69,100,127,	0,3172,4415,5288,8997,9198,22092,43025,
chr14	62022839	62065992	GRA_denovo_LNC.852.14	0	-	62022839	62065992	0	6	431,103,69,98,52,130,	0,8997,9198,22092,40964,43023,
chr14	62025957	62032115	GRA_denovo_LNC.852.26	0	-	62025957	62032115	0	5	1168,72,1781,103,78,	0,1297,1503,5879,6080,
chr14	62025957	62038040	GRA_denovo_LNC.852.27	0	-	62025957	62038040	0	3	1168,270,1166,	0,5879,10917,
chr14	62025957	62065991	GRA_denovo_LNC.852.28	0	-	62025957	62065991	0	10	1168,74,792,131,103,70,97,134,56,125,	0,1297,1503,3221,5879,6080,18975,35078,37846,39909,
chr14	62025957	62065992	GRA_denovo_LNC.852.29	0	-	62025957	62065992	0	8	1168,72,3542,103,69,100,50,130,	0,1297,1503,5879,6080,18974,37848,39905,
chr14	62025957	62065992	GRA_denovo_LNC.852.30	0	-	62025957	62065992	0	7	1470,123,69,98,134,52,130,	0,5879,6080,18974,35078,37846,39905,
chr14	62035535	62037896	GRA_denovo_LNC.852.31	0	-	62035535	62037896	0	2	860,1022,	0,1339,
chr14	69061016	69065568	GRA_denovo_LNC.854.1	0	-	69061016	69065568	0	2	2744,692,	0,3860,
chr14	69061016	69078498	GRA_denovo_LNC.854.2	0	-	69061016	69078498	0	3	4510,137,1837,	0,15232,15645,
chr14	69073114	69087561	GRA_denovo_LNC.854.3	0	-	69073114	69087561	0	4	91,137,1615,79,	0,3134,3547,14368,
chr14	69075380	69201333	GRA_denovo_LNC.854.4	0	-	69075380	69201333	0	8	2894,206,111,468,638,855,110,530,	0,29246,43894,74545,76707,78173,86970,125423,
chr14	69089084	69091059	GRA_denovo_LNC.855.1	0	-	69089084	69091059	0	3	32,84,341,	0,944,1634,
chr14	69102725	69156532	GRA_denovo_LNC.854.5	0	-	69102725	69156532	0	6	206,206,111,118,638,2979,	0,1901,16549,47200,49362,50828,
chr14	69104286	69150350	GRA_denovo_LNC.854.6	0	-	69104286	69150350	0	3	508,112,424,	0,14988,45640,
chr14	69119274	69156532	GRA_denovo_LNC.854.7	0	-	69119274	69156532	0	5	111,118,119,55,2979,	0,30651,32813,33396,34279,
chr14	69146661	69154807	GRA_denovo_LNC.854.8	0	-	69146661	69154807	0	4	18,118,638,1254,	0,3264,5426,6892,
chr14	69160445	69201752	GRA_denovo_LNC.854.9	0	-	69160445	69201752	0	3	1689,115,949,	0,1900,40358,
chr14	69199655	69201752	GRA_denovo_LNC.853.1	0	+	69199655	69201752	0	2	647,1090,	0,1007,
chr14	69446644	69448266	GRA_denovo_LNC.856.1	0	+	69446644	69448266	0	2	260,324,	0,1298,
chr14	71759489	71778040	GRA_denovo_LNC.867.1	0	-	71759489	71778040	0	4	130,120,194,766,	0,1264,2490,17785,
chr14	71759489	71788682	GRA_denovo_LNC.867.2	0	-	71759489	71788682	0	5	130,181,197,119,292,	0,1264,2490,17788,28901,
chr14	71759489	71789017	GRA_denovo_LNC.867.3	0	-	71759489	71789017	0	4	130,194,122,627,	0,2490,17785,28901,
chr14	71759489	71789017	GRA_denovo_LNC.867.4	0	-	71759489	71789017	0	5	720,120,194,122,627,	0,1264,2490,17785,28901,
chr14	71759489	71789083	GRA_denovo_LNC.867.5	0	-	71759489	71789083	0	4	720,1420,122,585,	0,1264,17785,29009,
chr14	71759489	71790226	GRA_denovo_LNC.867.6	0	-	71759489	71790226	0	5	723,181,194,122,1836,	0,1264,2490,17785,28901,
chr14	71759489	71790226	GRA_denovo_LNC.867.7	0	-	71759489	71790226	0	5	720,246,194,122,1836,	0,1264,2490,17785,28901,
chr14	71759489	71790226	GRA_denovo_LNC.867.8	0	-	71759489	71790226	0	5	720,244,194,122,1836,	0,1264,2490,17785,28901,
chr14	71761437	71788684	GRA_denovo_LNC.867.9	0	-	71761437	71788684	0	3	736,122,294,	0,15837,26953,
chr14	71773964	71789083	GRA_denovo_LNC.867.10	0	-	71773964	71789083	0	3	116,122,2196,	0,3310,12923,
chr14	74254008	74271135	GRA_denovo_LNC.857.1	0	+	74254008	74271135	0	3	200,90,1548,	0,1721,15579,
chr14	74254021	74271135	GRA_denovo_LNC.857.2	0	+	74254021	74271135	0	3	191,90,1548,	0,1708,15566,
chr14	74254865	74271135	GRA_denovo_LNC.857.3	0	+	74254865	74271135	0	2	954,1548,	0,14722,
chr14	74255577	74271135	GRA_denovo_LNC.857.4	0	+	74255577	74271135	0	2	250,1548,	0,14010,
chr14	75742871	75753372	GRA_denovo_LNC.858.1	0	-	75742871	75753372	0	2	81,7589,	0,2912,
chr14	75743577	75745011	GRA_denovo_LNC.860.1	0	+	75743577	75745011	0	2	163,1046,	0,388,
chr14	75761058	75766718	GRA_denovo_LNC.861.1	0	+	75761058	75766718	0	4	186,60,683,3038,	0,322,1764,2622,
chr14	75761102	75766718	GRA_denovo_LNC.861.2	0	+	75761102	75766718	0	2	142,3896,	0,1720,
chr14	75761202	75766718	GRA_denovo_LNC.861.3	0	+	75761202	75766718	0	2	247,3887,	0,1629,
chr14	77394270	77396159	GRA_denovo_LNC.863.1	0	-	77394270	77396159	0	2	296,1392,	0,497,
chr14	77394270	77400438	GRA_denovo_LNC.863.2	0	-	77394270	77400438	0	4	296,89,157,960,	0,497,4929,5208,
chr14	77396844	77459251	GRA_denovo_LNC.863.3	0	-	77396844	77459251	0	4	2512,113,66,1115,	0,2634,29886,61292,
chr14	77426161	77435083	GRA_denovo_LNC.863.4	0	-	77426161	77435083	0	2	1514,5517,	0,3405,
chr14	77531785	77542691	GRA_denovo_LNC.863-2.1	0	-	77531785	77542691	0	5	325,345,1223,834,244,	0,1037,4181,6267,10662,
chr14	77531785	77542698	GRA_denovo_LNC.863-2.2	0	-	77531785	77542698	0	5	325,1223,165,699,251,	0,4181,6165,8457,10662,
chr14	77539914	77542709	GRA_denovo_LNC.863-2.3	0	-	77539914	77542709	0	2	1027,262,	0,2533,
chr14	77562071	77564239	GRA_denovo_LNC.862.1	0	-	77562071	77564239	0	2	1172,21,	0,2147,
chr14	83675237	83774532	GRA_denovo_LNC.865.1	0	+	83675237	83774532	0	9	71,81,87,364,279,190,106,40,1459,	0,9715,10450,16868,60004,72983,77917,80643,97836,
chr14	83675252	83774532	GRA_denovo_LNC.865.2	0	+	83675252	83774532	0	9	56,81,88,279,190,106,40,76,1424,	0,9700,10435,59989,72968,77902,80628,94901,97856,
chr14	83675252	83774532	GRA_denovo_LNC.865.3	0	+	83675252	83774532	0	10	56,81,88,75,114,190,106,40,76,1459,	0,9700,10435,59989,60157,72968,77902,80628,94901,97821,
chr14	83675254	83774532	GRA_denovo_LNC.865.4	0	+	83675254	83774532	0	8	54,81,87,364,279,190,80,1455,	0,9698,10433,16851,59987,72966,94899,97823,
chr14	83684983	83753263	GRA_denovo_LNC.865.5	0	+	83684983	83753263	0	5	50,97,65,190,109,	0,704,50268,63237,68171,
chr14	83684983	83774532	GRA_denovo_LNC.865.6	0	+	83684983	83774532	0	7	50,87,364,75,111,190,1459,	0,704,7122,50258,50426,63237,88090,
chr14	83712455	83774532	GRA_denovo_LNC.865.7	0	+	83712455	83774532	0	7	96,75,190,106,40,80,1455,	0,22786,35765,40699,43425,57698,60622,
chr14	83712483	83774532	GRA_denovo_LNC.865.8	0	+	83712483	83774532	0	6	68,279,190,106,40,1459,	0,22758,35737,40671,43397,60590,
chr14	86400971	86546871	GRA_denovo_LNC.868.1	0	+	86400971	86546871	0	4	234,131,105,121,	0,44342,136235,145779,
chr14	86400971	86596867	GRA_denovo_LNC.868.2	0	+	86400971	86596867	0	5	234,105,167,78,1028,	0,136235,193322,194068,194868,
chr14	86400971	86596867	GRA_denovo_LNC.868.3	0	+	86400971	86596867	0	4	234,105,167,1028,	0,136235,193322,194868,
chr14	86401026	86596867	GRA_denovo_LNC.868.4	0	+	86401026	86596867	0	5	179,105,167,109,1028,	0,136180,193267,193982,194813,
chr14	86401049	86455564	GRA_denovo_LNC.868.5	0	+	86401049	86455564	0	4	156,3739,79,642,	0,44264,49238,53873,
chr14	86401049	86469611	GRA_denovo_LNC.868.6	0	+	86401049	86469611	0	5	156,3739,79,93,540,	0,44264,49238,66155,68022,
chr14	86445336	86462888	GRA_denovo_LNC.868.7	0	+	86445336	86462888	0	3	3716,79,1081,	0,4951,16471,
chr14	86446604	86462888	GRA_denovo_LNC.868.8	0	+	86446604	86462888	0	2	2448,1081,	0,15203,
chr14	86452265	86462888	GRA_denovo_LNC.868.9	0	+	86452265	86462888	0	2	274,1081,	0,9542,
chr14	86494723	86596867	GRA_denovo_LNC.868.10	0	+	86494723	86596867	0	6	79,95,105,167,109,1028,	0,2756,42483,99570,100285,101116,
chr14	86508110	86596867	GRA_denovo_LNC.868.11	0	+	86508110	86596867	0	5	67,105,167,78,1028,	0,29096,86183,86929,87729,
chr14	86508131	86596867	GRA_denovo_LNC.868.12	0	+	86508131	86596867	0	4	46,105,167,1028,	0,29075,86162,87708,
chr14	86535406	86596867	GRA_denovo_LNC.868.13	0	+	86535406	86596867	0	4	183,105,167,1028,	0,1800,58887,60433,
chr14	88545448	88567002	GRA_denovo_LNC.866.1	0	+	88545448	88567002	0	2	264,4160,	0,17394,
chr14	88545575	88567002	GRA_denovo_LNC.866.2	0	+	88545575	88567002	0	3	138,119,4160,	0,4805,17267,
chr14	88551339	88567002	GRA_denovo_LNC.866.3	0	+	88551339	88567002	0	5	41,196,188,317,4160,	0,1832,5027,6340,11503,
chr14	89073588	89076108	GRA_denovo_LNC.869.1	0	-	89073588	89076108	0	2	200,1732,	0,788,
chr14	89883489	89887400	GRA_denovo_LNC.873.1	0	+	89883489	89887400	0	2	651,1897,	0,2014,
chr14	91285863	91289545	GRA_denovo_LNC.870.1	0	-	91285863	91289545	0	3	846,58,180,	0,2167,3502,
chr14	92973852	92977944	GRA_denovo_LNC.875.1	0	-	92973852	92977944	0	2	2471,132,	0,3960,
chr14	93371483	93374117	GRA_denovo_LNC.872.1	0	-	93371483	93374117	0	2	1529,704,	0,1930,
chr14	93371483	93374117	GRA_denovo_LNC.872.2	0	-	93371483	93374117	0	2	1528,704,	0,1930,
chr14	94842359	94900379	GRA_denovo_LNC.877.1	0	+	94842359	94900379	0	3	6669,8060,7320,	0,6971,50700,
chr14	94842359	94933375	GRA_denovo_LNC.877.2	0	+	94842359	94933375	0	8	14872,5019,81,406,208,48,125,2705,	0,50700,72855,74166,83983,85295,85759,88311,
chr14	94842375	94900379	GRA_denovo_LNC.877.3	0	+	94842375	94900379	0	2	14856,10485,	0,47519,
chr14	94842795	94862275	GRA_denovo_LNC.877.4	0	+	94842795	94862275	0	3	14436,227,213,	0,17324,19267,
chr14	94843092	94860724	GRA_denovo_LNC.877.5	0	+	94843092	94860724	0	2	14139,605,	0,17027,
chr14	94843987	94862275	GRA_denovo_LNC.877.6	0	+	94843987	94862275	0	2	13244,213,	0,18075,
chr14	94843987	94872676	GRA_denovo_LNC.877.7	0	+	94843987	94872676	0	2	13244,5728,	0,22961,
chr14	94843987	94886428	GRA_denovo_LNC.877.8	0	+	94843987	94886428	0	2	13244,349,	0,42092,
chr14	94844321	94859232	GRA_denovo_LNC.877.9	0	+	94844321	94859232	0	2	12910,129,	0,14782,
chr14	95612045	95646215	GRA_denovo_LNC.884.1	0	+	95612045	95646215	0	2	13327,380,	0,33790,
chr14	95999095	96001070	GRA_denovo_LNC.874.1	0	-	95999095	96001070	0	2	303,1041,	0,934,
chr14	97038548	97053905	GRA_denovo_LNC.876.1	0	+	97038548	97053905	0	2	368,841,	0,14516,
chr14	97925167	97935141	GRA_denovo_LNC.880.1	0	+	97925167	97935141	0	4	97,246,123,1366,	0,3256,7665,8608,
chr14	97925167	97935141	GRA_denovo_LNC.880.2	0	+	97925167	97935141	0	4	97,529,123,1366,	0,2973,7665,8608,
chr14	97925167	97935141	GRA_denovo_LNC.880.3	0	+	97925167	97935141	0	3	97,123,1366,	0,7665,8608,
chr14	97925176	97935141	GRA_denovo_LNC.880.4	0	+	97925176	97935141	0	4	88,246,126,1363,	0,3247,7656,8602,
chr14	98005448	98006811	GRA_denovo_LNC.881.1	0	-	98005448	98006811	0	2	766,406,	0,957,
chr14	98100964	98110006	GRA_denovo_LNC.878.1	0	+	98100964	98110006	0	5	167,123,47,162,1252,	0,278,4042,4169,7790,
chr14	98101251	98110006	GRA_denovo_LNC.878.2	0	+	98101251	98110006	0	2	114,1252,	0,7503,
chr14	98104629	98110006	GRA_denovo_LNC.878.3	0	+	98104629	98110006	0	3	78,166,1252,	0,504,4125,
chr14	98104637	98110006	GRA_denovo_LNC.878.4	0	+	98104637	98110006	0	4	70,47,162,1252,	0,369,496,4117,
chr14	98104670	98110006	GRA_denovo_LNC.878.5	0	+	98104670	98110006	0	3	37,343,1252,	0,282,4084,
chr14	98105005	98110006	GRA_denovo_LNC.878.6	0	+	98105005	98110006	0	2	292,1250,	0,3751,
chr14	98172492	98201782	GRA_denovo_LNC.882.1	0	+	98172492	98201782	0	3	145,183,314,	0,1637,28976,
chr14	98172502	98241679	GRA_denovo_LNC.882.2	0	+	98172502	98241679	0	4	135,183,126,1414,	0,1627,66876,67763,
chr14	98172503	98241679	GRA_denovo_LNC.882.3	0	+	98172503	98241679	0	3	134,183,1414,	0,1626,67762,
chr14	98172584	98189683	GRA_denovo_LNC.882.4	0	+	98172584	98189683	0	4	53,183,99,1892,	0,1545,10003,15207,
chr14	98173425	98241679	GRA_denovo_LNC.882.5	0	+	98173425	98241679	0	3	887,126,1414,	0,65953,66840,
chr14	98173937	98189683	GRA_denovo_LNC.882.6	0	+	98173937	98189683	0	2	375,1892,	0,13854,
chr14	99278822	99282054	GRA_denovo_LNC.879.1	0	-	99278822	99282054	0	2	124,684,	0,2548,
chr14	99284457	99288793	GRA_denovo_LNC.883.1	0	-	99284457	99288793	0	2	2473,738,	0,3598,
chr14	99284457	99288943	GRA_denovo_LNC.883.2	0	-	99284457	99288943	0	2	2473,50,	0,4436,
chr14	99464764	99503313	GRA_denovo_LNC.885.1	0	-	99464764	99503313	0	3	1843,171,153,	0,6171,38396,
chr14	99464764	99503321	GRA_denovo_LNC.885.2	0	-	99464764	99503321	0	3	1843,57,161,	0,6285,38396,
chr14	99464764	99542487	GRA_denovo_LNC.885.3	0	-	99464764	99542487	0	3	1843,57,157,	0,6285,77566,
chr14	99464764	99542487	GRA_denovo_LNC.885.4	0	-	99464764	99542487	0	3	1841,170,157,	0,6172,77566,
chr14	99468078	99503321	GRA_denovo_LNC.885.5	0	-	99468078	99503321	0	3	184,57,161,	0,2971,35082,
chr14	99519284	99542475	GRA_denovo_LNC.885.6	0	-	99519284	99542475	0	4	375,1064,97,145,	0,946,3415,23046,
chr14	99520800	99542459	GRA_denovo_LNC.885.7	0	-	99520800	99542459	0	3	493,98,129,	0,1898,21530,
chr14	101584813	101587635	GRA_denovo_LNC.886.1	0	-	101584813	101587635	0	2	865,271,	0,2551,
chr14	102094718	102099235	GRA_denovo_LNC.887.1	0	-	102094718	102099235	0	3	1023,30,458,	0,2784,4059,
chr14	102094718	102100074	GRA_denovo_LNC.887.2	0	-	102094718	102100074	0	3	2814,174,832,	0,4031,4524,
chr14	102094718	102100245	GRA_denovo_LNC.887.3	0	-	102094718	102100245	0	2	1023,2743,	0,2784,
chr14	102094718	102100714	GRA_denovo_LNC.887.4	0	-	102094718	102100714	0	3	4205,210,342,	0,4524,5654,
chr14	102094718	102101597	GRA_denovo_LNC.887.5	0	-	102094718	102101597	0	3	4205,211,817,	0,4524,6062,
chr14	102094718	102102122	GRA_denovo_LNC.887.6	0	-	102094718	102102122	0	3	4205,210,1343,	0,4524,6061,
chr14	102094718	102102122	GRA_denovo_LNC.887.7	0	-	102094718	102102122	0	3	4205,210,470,	0,4524,6934,
chr14	102094718	102102162	GRA_denovo_LNC.887.8	0	-	102094718	102102162	0	2	4734,510,	0,6934,
chr14	102094718	102197586	GRA_denovo_LNC.887.9	0	-	102094718	102197586	0	4	1023,30,174,196,	0,2784,4031,102672,
chr14	102094718	102197618	GRA_denovo_LNC.887.10	0	-	102094718	102197618	0	5	4205,237,173,91,228,	0,6061,6934,7250,102672,
chr14	102094718	102197630	GRA_denovo_LNC.887.11	0	-	102094718	102197630	0	6	4205,210,237,173,83,34,	0,4524,6061,6934,102672,102878,
chr14	102094718	102197631	GRA_denovo_LNC.887.12	0	-	102094718	102197631	0	3	4734,173,241,	0,6934,102672,
chr14	102094718	102197633	GRA_denovo_LNC.887.13	0	-	102094718	102197633	0	2	7341,243,	0,102672,
chr14	102094718	102197639	GRA_denovo_LNC.887.14	0	-	102094718	102197639	0	6	2814,146,1774,407,83,43,	0,4059,4524,6934,102672,102878,
chr14	102181642	102197666	GRA_denovo_LNC.887.15	0	-	102181642	102197666	0	2	339,276,	0,15748,
chr14	102196281	102197631	GRA_denovo_LNC.887.16	0	-	102196281	102197631	0	2	206,241,	0,1109,
chr14	103039495	103066223	GRA_denovo_LNC.890.1	0	-	103039495	103066223	0	2	67,2327,	0,24401,
chr14	103584480	103586465	GRA_denovo_LNC.888.1	0	-	103584480	103586465	0	2	952,191,	0,1794,
chr14	103974206	103978389	GRA_denovo_LNC.889.1	0	+	103974206	103978389	0	2	53,2306,	0,1877,
chr14	106357296	106359587	GRA_denovo_LNC.891.1	0	+	106357296	106359587	0	2	1230,431,	0,1860,
chr15	30853873	30918127	GRA_denovo_LNC.893.1	0	-	30853873	30918127	0	2	56,874,	0,63380,
chr15	30905900	30917940	GRA_denovo_LNC.893.2	0	-	30905900	30917940	0	2	90,687,	0,11353,
chr15	31506417	31517797	GRA_denovo_LNC.892.1	0	+	31506417	31517797	0	3	1823,4987,1600,	0,4336,9780,
chr15	31506417	31517797	GRA_denovo_LNC.892.2	0	+	31506417	31517797	0	2	1823,6306,	0,5074,
chr15	31506417	31517797	GRA_denovo_LNC.892.3	0	+	31506417	31517797	0	2	1823,1600,	0,9780,
chr15	31507834	31517797	GRA_denovo_LNC.892.4	0	+	31507834	31517797	0	3	406,142,7044,	0,879,2919,
chr15	31507836	31517797	GRA_denovo_LNC.892.5	0	+	31507836	31517797	0	3	404,93,6306,	0,2917,3655,
chr15	31508523	31517797	GRA_denovo_LNC.892.6	0	+	31508523	31517797	0	3	332,4249,1600,	0,2968,7674,
chr15	31513939	31517797	GRA_denovo_LNC.892.7	0	+	31513939	31517797	0	2	1825,1600,	0,2258,
chr15	32806841	32812879	GRA_denovo_LNC.895.1	0	-	32806841	32812879	0	2	4758,44,	0,5994,
chr15	32806841	32814709	GRA_denovo_LNC.895.2	0	-	32806841	32814709	0	2	3642,61,	0,7807,
chr15	32806841	32814733	GRA_denovo_LNC.895.3	0	-	32806841	32814733	0	2	3805,85,	0,7807,
chr15	32806841	32814735	GRA_denovo_LNC.895.4	0	-	32806841	32814735	0	2	4257,87,	0,7807,
chr15	32893512	32907359	GRA_denovo_LNC.894.1	0	-	32893512	32907359	0	3	21,97,722,	0,1795,13125,
chr15	34627498	34630080	GRA_denovo_LNC.898.1	0	+	34627498	34630080	0	2	106,1540,	0,1042,
chr15	34627604	34635376	GRA_denovo_LNC.898.2	0	+	34627604	34635376	0	2	1689,2969,	0,4803,
chr15	38335167	38358622	GRA_denovo_LNC.896.1	0	+	38335167	38358622	0	3	129,102,4231,	0,1607,19224,
chr15	38335167	38358622	GRA_denovo_LNC.896.2	0	+	38335167	38358622	0	4	129,102,112,4231,	0,1607,16932,19224,
chr15	38335167	38358622	GRA_denovo_LNC.896.3	0	+	38335167	38358622	0	4	129,103,112,4317,	0,1607,16932,19138,
chr15	38335167	38358622	GRA_denovo_LNC.896.4	0	+	38335167	38358622	0	4	129,103,113,4316,	0,1607,16932,19139,
chr15	38335177	38352205	GRA_denovo_LNC.896.5	0	+	38335177	38352205	0	3	119,107,101,	0,1597,16927,
chr15	38335203	38358622	GRA_denovo_LNC.896.6	0	+	38335203	38358622	0	4	93,102,116,4231,	0,1571,16892,19188,
chr15	38335216	38358622	GRA_denovo_LNC.896.7	0	+	38335216	38358622	0	3	80,102,3294,	0,1558,20112,
chr15	40355320	40359507	GRA_denovo_LNC.900.1	0	+	40355320	40359507	0	2	1482,2086,	0,2101,
chr15	40615580	40618913	GRA_denovo_LNC.897.1	0	+	40615580	40618913	0	2	2109,318,	0,3015,
chr15	40615580	40618913	GRA_denovo_LNC.897.2	0	+	40615580	40618913	0	2	1578,1364,	0,1969,
chr15	40978363	40987311	GRA_denovo_LNC.899.1	0	-	40978363	40987311	0	3	981,1234,102,	0,7396,8846,
chr15	40978363	40987430	GRA_denovo_LNC.899.2	0	-	40978363	40987430	0	3	981,210,221,	0,8420,8846,
chr15	40978363	40987430	GRA_denovo_LNC.899.3	0	-	40978363	40987430	0	3	983,1536,221,	0,7094,8846,
chr15	41680654	41686562	GRA_denovo_LNC.901.1	0	+	41680654	41686562	0	2	1998,469,	0,5439,
chr15	42569879	42619922	GRA_denovo_LNC.906.1	0	-	42569879	42619922	0	2	3206,348,	0,49695,
chr15	44816301	44829103	GRA_denovo_LNC.902.1	0	-	44816301	44829103	0	3	3436,213,1146,	0,11159,11656,
chr15	44816301	44829110	GRA_denovo_LNC.902.2	0	-	44816301	44829110	0	4	3436,215,316,112,	0,11159,11939,12697,
chr15	44816301	44829110	GRA_denovo_LNC.902.3	0	-	44816301	44829110	0	4	3436,212,316,112,	0,11159,11939,12697,
chr15	44816301	44829126	GRA_denovo_LNC.902.4	0	-	44816301	44829126	0	3	3436,212,1169,	0,11159,11656,
chr15	44824852	44828095	GRA_denovo_LNC.902.5	0	-	44824852	44828095	0	2	2820,26,	0,3217,
chr15	44824852	44829102	GRA_denovo_LNC.902.6	0	-	44824852	44829102	0	3	2820,599,104,	0,3105,4146,
chr15	44824852	44829102	GRA_denovo_LNC.902.7	0	-	44824852	44829102	0	3	2820,316,104,	0,3388,4146,
chr15	44824852	44829110	GRA_denovo_LNC.902.8	0	-	44824852	44829110	0	2	3704,112,	0,4146,
chr15	44824852	44829126	GRA_denovo_LNC.902.10	0	-	44824852	44829126	0	2	2820,128,	0,4146,
chr15	44824852	44829126	GRA_denovo_LNC.902.11	0	-	44824852	44829126	0	2	2820,886,	0,3388,
chr15	44824852	44829126	GRA_denovo_LNC.902.9	0	-	44824852	44829126	0	2	3704,119,	0,4155,
chr15	48477052	48532053	GRA_denovo_LNC.905.1	0	-	48477052	48532053	0	9	4035,128,129,468,133,139,135,237,7137,	0,4526,6077,6861,42605,45100,45491,45752,47864,
chr15	48477052	48606295	GRA_denovo_LNC.905.2	0	-	48477052	48606295	0	17	4654,129,133,139,134,232,155,111,7008,253,6532,5009,1547,58,162,79,818,	0,6077,42605,45100,45491,45751,47327,47858,48860,57319,66686,73538,81305,88884,104922,110663,128425,
chr15	48503952	48520750	GRA_denovo_LNC.905.17	0	-	48503952	48520750	0	5	1624,138,166,1044,1093,	0,7655,12407,13587,15705,
chr15	48503952	48520750	GRA_denovo_LNC.905.18	0	-	48503952	48520750	0	4	1624,138,164,1093,	0,7655,12407,15705,
chr15	48503952	48520772	GRA_denovo_LNC.905.19	0	-	48503952	48520772	0	4	1624,164,191,1115,	0,12407,13587,15705,
chr15	48503952	48520787	GRA_denovo_LNC.905.20	0	-	48503952	48520787	0	3	1624,191,1130,	0,13587,15705,
chr15	48503952	48522687	GRA_denovo_LNC.905.21	0	-	48503952	48522687	0	7	1624,67,138,165,2252,109,144,	0,4444,7655,12407,13588,18200,18591,
chr15	48503952	48522755	GRA_denovo_LNC.905.22	0	-	48503952	48522755	0	4	1624,135,139,212,	0,15705,18200,18591,
chr15	48503952	48522787	GRA_denovo_LNC.905.23	0	-	48503952	48522787	0	5	1634,181,137,135,244,	0,13597,15705,18204,18591,
chr15	48503952	48522787	GRA_denovo_LNC.905.24	0	-	48503952	48522787	0	5	1630,158,133,136,244,	0,12413,15705,18200,18591,
chr15	48503952	48523080	GRA_denovo_LNC.905.25	0	-	48503952	48523080	0	6	1597,165,132,139,134,277,	0,12407,15706,18200,18591,18851,
chr15	48503952	48533466	GRA_denovo_LNC.905.26	0	-	48503952	48533466	0	10	1624,138,164,133,139,134,232,111,61,27,	0,7655,12407,15705,18200,18591,18851,20958,28907,29487,
chr15	48503952	48535641	GRA_denovo_LNC.905.27	0	-	48503952	48535641	0	9	1624,2177,133,139,134,234,153,114,1267,	0,12407,15705,18200,18591,18851,20429,20958,30422,
chr15	48503952	48558457	GRA_denovo_LNC.905.28	0	-	48503952	48558457	0	9	1624,2634,134,232,8010,9457,1272,64,100,	0,15705,18591,18851,20958,30419,48687,51583,54405,
chr15	48503952	48562757	GRA_denovo_LNC.905.29	0	-	48503952	48562757	0	10	1624,133,134,232,155,111,6532,2109,1302,4399,	0,15705,18591,18851,20427,20958,39786,46638,50346,54406,
chr15	48503952	48562776	GRA_denovo_LNC.905.30	0	-	48503952	48562776	0	12	1624,138,164,2251,139,134,232,155,71,82,64,4419,	0,7655,12407,13587,18200,18591,18851,20427,20958,39786,51583,54405,
chr15	48503952	48562776	GRA_denovo_LNC.905.31	0	-	48503952	48562776	0	12	1624,164,133,139,134,232,155,111,74,82,64,4419,	0,12407,15705,18200,18591,18851,20427,20958,24207,39786,51583,54405,
chr15	48503952	48605879	GRA_denovo_LNC.905.13	0	-	48503952	48605879	0	13	1624,138,164,191,2634,134,232,80,73,64,164,70,402,	0,7655,12407,13587,15705,18591,18851,20958,39795,51583,78022,83772,101525,
chr15	48503952	48605879	GRA_denovo_LNC.905.14	0	-	48503952	48605879	0	10	1624,164,133,136,135,231,71,87,59,344,	0,12407,15705,18200,18591,18852,20958,39786,51588,101583,
chr15	48503952	48605879	GRA_denovo_LNC.905.15	0	-	48503952	48605879	0	11	1624,191,359,2634,135,231,155,111,82,64,344,	0,13587,14265,15705,18591,18852,20427,20958,39786,51583,101583,
chr15	48503952	48605879	GRA_denovo_LNC.905.16	0	-	48503952	48605879	0	15	1626,162,133,140,133,155,114,58,93,253,83,63,87,162,344,	0,12409,15705,18200,18592,20427,20958,28910,29583,30419,39786,51584,54405,78022,101583,
chr15	48503952	48606195	GRA_denovo_LNC.905.11	0	-	48503952	48606195	0	17	1624,366,133,139,134,232,155,111,1252,6532,5009,1547,198,58,162,79,660,	0,14265,15705,18200,18591,18851,20427,20958,22062,39786,46638,54405,59958,61984,78022,83763,101583,
chr15	48503952	48606195	GRA_denovo_LNC.905.12	0	-	48503952	48606195	0	13	1630,158,133,139,134,232,111,6532,331,2968,1547,162,718,	0,12413,15705,18200,18591,18851,20958,39786,46638,48679,54405,78022,101525,
chr15	48503952	48606295	GRA_denovo_LNC.905.10	0	-	48503952	48606295	0	10	1597,67,166,4720,134,232,111,82,162,760,	0,4444,12407,13589,18591,18851,20958,39786,78022,101583,
chr15	48503952	48606295	GRA_denovo_LNC.905.9	0	-	48503952	48606295	0	17	1624,138,2217,133,140,133,233,154,3323,61,253,6532,5009,87,162,2152,818,	0,7655,12407,15705,18200,18592,18851,20428,20958,28907,30419,39786,46638,54405,78022,81690,101525,
chr15	48503952	48606396	GRA_denovo_LNC.905.7	0	-	48503952	48606396	0	16	1624,133,136,134,232,155,111,61,206,4876,1545,5009,87,162,2194,861,	0,15705,18200,18591,18851,20427,20958,28907,30419,39786,44773,46638,54405,78022,81648,101583,
chr15	48503952	48606396	GRA_denovo_LNC.905.8	0	-	48503952	48606396	0	16	1624,164,191,133,109,134,232,155,78,246,86,60,87,162,70,919,	0,12407,13587,15705,18200,18591,18851,20427,20958,30426,39786,51587,54405,78022,83772,101525,
chr15	48503952	48607160	GRA_denovo_LNC.905.6	0	-	48503952	48607160	0	15	1624,138,164,191,2634,134,232,155,71,6532,5009,87,162,70,69,	0,7655,12407,13587,15705,18591,18851,20427,20958,39786,46638,54405,78022,83772,103139,
chr15	48503952	48607743	GRA_denovo_LNC.905.3	0	-	48503952	48607743	0	18	1624,133,139,134,232,155,71,74,4876,1545,5009,89,196,58,162,2395,138,652,	0,15705,18200,18591,18851,20427,20958,24207,39786,44773,46638,54405,59960,61984,78022,81447,101583,103139,
chr15	48503952	48607743	GRA_denovo_LNC.905.4	0	-	48503952	48607743	0	16	1624,138,166,134,135,134,232,155,111,6532,5009,87,162,2395,196,652,	0,7655,12407,15705,18201,18591,18851,20427,20958,39786,46638,54405,78022,81447,101525,103139,
chr15	48503952	48607743	GRA_denovo_LNC.905.5	0	-	48503952	48607743	0	15	1624,138,1371,1124,133,136,134,232,74,71,82,64,162,138,652,	0,7655,12407,14265,15705,18200,18591,18851,20958,24210,39786,51583,78022,101583,103139,
chr15	48516584	48523428	GRA_denovo_LNC.905.36	0	-	48516584	48523428	0	6	1146,366,133,140,133,625,	0,1633,3073,5568,5960,6219,
chr15	48516584	48606295	GRA_denovo_LNC.905.33	0	-	48516584	48606295	0	15	1146,133,139,134,232,155,111,61,1089,82,2969,86,162,70,760,	0,3073,5568,5959,6219,7795,8326,16275,16951,27154,36047,41774,65390,71140,88951,
chr15	48516584	48606295	GRA_denovo_LNC.905.34	0	-	48516584	48606295	0	14	1147,132,139,134,232,155,75,3521,61,253,82,64,87,760,	0,3074,5568,5959,6219,7795,8326,11579,16275,17787,27154,38951,41773,88951,
chr15	48516584	48606295	GRA_denovo_LNC.905.35	0	-	48516584	48606295	0	12	1146,2634,134,232,155,112,205,6532,5009,87,162,818,	0,3073,5959,6219,7795,8326,17788,27154,34006,41773,65390,88893,
chr15	48516584	48606396	GRA_denovo_LNC.905.32	0	-	48516584	48606396	0	13	1146,133,109,135,231,71,206,6532,5009,87,162,2194,861,	0,3073,5568,5959,6220,8326,17787,27154,34006,41773,65390,69016,88951,
chr15	48521005	48532209	GRA_denovo_LNC.905.37	0	-	48521005	48532209	0	6	1286,134,233,154,111,6297,	0,1538,1798,3375,3905,4907,
chr15	48524586	48606295	GRA_denovo_LNC.905.38	0	-	48524586	48606295	0	8	10038,6532,5009,1547,58,162,146,818,	0,19152,26004,33771,41350,57388,63062,80891,
chr15	48524586	48606295	GRA_denovo_LNC.905.39	0	-	48524586	48606295	0	8	10038,6532,5009,1547,58,162,79,818,	0,19152,26004,33771,41350,57388,63129,80891,
chr15	48535641	48562770	GRA_denovo_LNC.905.40	0	-	48535641	48562770	0	3	14629,5009,4413,	0,14949,22716,
chr15	48535641	48606396	GRA_denovo_LNC.905.41	0	-	48535641	48606396	0	7	14629,5009,87,58,162,2194,919,	0,14949,22716,30295,46333,49959,69836,
chr15	48584709	48606295	GRA_denovo_LNC.905.42	0	-	48584709	48606295	0	2	3085,760,	0,20826,
chr15	48584709	48606396	GRA_denovo_LNC.905.43	0	-	48584709	48606396	0	2	3085,919,	0,20768,
chr15	48610410	48612860	GRA_denovo_LNC.907.1	0	-	48610410	48612860	0	3	230,51,1193,	0,381,1257,
chr15	50639416	50663833	GRA_denovo_LNC.903.1	0	+	50639416	50663833	0	2	14862,1305,	0,23112,
chr15	50639651	50663833	GRA_denovo_LNC.903.2	0	+	50639651	50663833	0	4	8091,5441,3958,1303,	0,8645,14494,22879,
chr15	50645757	50663833	GRA_denovo_LNC.903.3	0	+	50645757	50663833	0	2	3904,3152,	0,14924,
chr15	50645873	50663833	GRA_denovo_LNC.903.4	0	+	50645873	50663833	0	3	8405,3675,1305,	0,12030,16655,
chr15	50651795	50663833	GRA_denovo_LNC.903.5	0	+	50651795	50663833	0	3	4592,64,1305,	0,9719,10733,
chr15	50656995	50663833	GRA_denovo_LNC.903.6	0	+	50656995	50663833	0	3	1106,64,1305,	0,4519,5533,
chr15	50656995	50663833	GRA_denovo_LNC.903.7	0	+	50656995	50663833	0	3	1106,1220,1305,	0,3363,5533,
chr15	52199098	52209064	GRA_denovo_LNC.904.1	0	-	52199098	52209064	0	2	41,6369,	0,3597,
chr15	58531489	58537094	GRA_denovo_LNC.910.1	0	+	58531489	58537094	0	3	590,87,642,	0,2827,4963,
chr15	58879069	58889940	GRA_denovo_LNC.908.1	0	+	58879069	58889940	0	2	1042,6201,	0,4670,
chr15	60771440	60785757	GRA_denovo_LNC.909.1	0	+	60771440	60785757	0	2	157,5035,	0,9282,
chr15	63747962	63761387	GRA_denovo_LNC.912.1	0	-	63747962	63761387	0	2	1056,28,	0,13397,
chr15	63747962	63762090	GRA_denovo_LNC.912.2	0	-	63747962	63762090	0	3	1054,45,586,	0,13395,13542,
chr15	63747962	63790000	GRA_denovo_LNC.912.3	0	-	63747962	63790000	0	3	1054,49,144,	0,13395,41894,
chr15	63747962	63790002	GRA_denovo_LNC.912.4	0	-	63747962	63790002	0	3	1054,51,144,	0,13395,41896,
chr15	63747962	63790004	GRA_denovo_LNC.912.5	0	-	63747962	63790004	0	3	1054,47,150,	0,13395,41892,
chr15	63747962	63791240	GRA_denovo_LNC.912.6	0	-	63747962	63791240	0	3	1054,45,1388,	0,13395,41890,
chr15	63780206	63790002	GRA_denovo_LNC.912.7	0	-	63780206	63790002	0	3	3165,173,150,	0,3706,9646,
chr15	63780206	63791240	GRA_denovo_LNC.912.8	0	-	63780206	63791240	0	2	3167,1388,	0,9646,
chr15	63780206	63791527	GRA_denovo_LNC.912.9	0	-	63780206	63791527	0	2	3165,1516,	0,9805,
chr15	63780206	63791630	GRA_denovo_LNC.912.10	0	-	63780206	63791630	0	2	3165,1778,	0,9646,
chr15	63780206	63791745	GRA_denovo_LNC.912.11	0	-	63780206	63791745	0	2	3166,1733,	0,9806,
chr15	63780206	63793057	GRA_denovo_LNC.912.12	0	-	63780206	63793057	0	2	3165,29,	0,12822,
chr15	64183745	64191273	GRA_denovo_LNC.911.1	0	-	64183745	64191273	0	2	17,2969,	0,4559,
chr15	64404415	64410787	GRA_denovo_LNC.913.1	0	-	64404415	64410787	0	2	458,482,	0,5890,
chr15	65127821	65130230	GRA_denovo_LNC.914.1	0	-	65127821	65130230	0	2	514,447,	0,1962,
chr15	65296274	65312041	GRA_denovo_LNC.915.1	0	+	65296274	65312041	0	2	2485,5031,	0,10736,
chr15	65578593	65588973	GRA_denovo_LNC.916.1	0	+	65578593	65588973	0	3	933,490,125,	0,6492,10255,
chr15	65578629	65584190	GRA_denovo_LNC.916.2	0	+	65578629	65584190	0	4	897,163,643,40,	0,1445,3951,5521,
chr15	65578629	65590226	GRA_denovo_LNC.916.3	0	+	65578629	65590226	0	2	1608,76,	0,11521,
chr15	66196319	66206607	GRA_denovo_LNC.917.1	0	+	66196319	66206607	0	2	1759,3214,	0,7074,
chr15	69047359	69052425	GRA_denovo_LNC.918.1	0	+	69047359	69052425	0	2	406,2118,	0,2948,
chr15	69047359	69052425	GRA_denovo_LNC.918.2	0	+	69047359	69052425	0	2	968,2118,	0,2948,
chr15	69047376	69052425	GRA_denovo_LNC.918.3	0	+	69047376	69052425	0	2	252,2118,	0,2931,
chr15	69113521	69116985	GRA_denovo_LNC.919.1	0	+	69113521	69116985	0	2	69,1071,	0,2393,
chr15	69953470	69957201	GRA_denovo_LNC.928.1	0	+	69953470	69957201	0	2	1553,1455,	0,2276,
chr15	69958501	69990405	GRA_denovo_LNC.929.1	0	+	69958501	69990405	0	5	4021,182,95,146,9793,	0,5563,11383,18134,22111,
chr15	69958501	70001674	GRA_denovo_LNC.929.2	0	+	69958501	70001674	0	7	4021,182,95,146,10234,73,6427,	0,5563,11383,18134,22134,33650,36746,
chr15	69959002	69990405	GRA_denovo_LNC.929.3	0	+	69959002	69990405	0	6	1484,490,182,95,146,9770,	0,3030,5062,10882,17633,21633,
chr15	69959002	69990405	GRA_denovo_LNC.929.4	0	+	69959002	69990405	0	6	3520,168,95,146,242,2399,	0,5076,10882,17633,21633,29004,
chr15	69959600	70138599	GRA_denovo_LNC.929.5	0	+	69959600	70138599	0	12	2922,168,95,146,10234,73,2642,3618,51,147,83,4793,	0,4478,10284,17035,21035,32551,54332,85116,88894,129325,173484,174206,
chr15	69959600	70138599	GRA_denovo_LNC.929.6	0	+	69959600	70138599	0	10	2922,182,95,10234,73,2642,3618,51,83,4793,	0,4464,10284,21035,32551,54332,85116,88894,173484,174206,
chr15	69959902	70080173	GRA_denovo_LNC.929.7	0	+	69959902	70080173	0	6	1805,95,2642,139,51,1587,	0,9982,54030,84814,88592,118684,
chr15	69960188	70091533	GRA_denovo_LNC.929.8	0	+	69960188	70091533	0	9	2334,182,95,2642,142,48,223,124,2608,	0,3876,9696,53744,84528,88309,118398,125187,128737,
chr15	69980262	69990405	GRA_denovo_LNC.929.9	0	+	69980262	69990405	0	2	614,2400,	0,7743,
chr15	69991122	70001674	GRA_denovo_LNC.929.10	0	+	69991122	70001674	0	3	337,73,6427,	0,1029,4125,
chr15	70007542	70080173	GRA_denovo_LNC.929.11	0	+	70007542	70080173	0	5	576,2642,139,51,1587,	0,6390,37174,40952,71044,
chr15	70007542	70138599	GRA_denovo_LNC.929.12	0	+	70007542	70138599	0	7	576,2642,3381,51,147,83,4793,	0,6390,37174,40952,81383,125542,126264,
chr15	70034680	70047766	GRA_denovo_LNC.930.1	0	-	70034680	70047766	0	2	10055,363,	0,12723,
chr15	70034680	70047824	GRA_denovo_LNC.930.2	0	-	70034680	70047824	0	2	6699,4555,	0,8589,
chr15	70034680	70048109	GRA_denovo_LNC.930.3	0	-	70034680	70048109	0	2	4566,277,	0,13152,
chr15	70034680	70048338	GRA_denovo_LNC.930.4	0	-	70034680	70048338	0	3	6701,93,506,	0,8589,13152,
chr15	70034680	70048345	GRA_denovo_LNC.930.5	0	-	70034680	70048345	0	3	8682,81,513,	0,9975,13152,
chr15	70034680	70048345	GRA_denovo_LNC.930.6	0	-	70034680	70048345	0	3	8682,79,513,	0,9975,13152,
chr15	70034680	70048402	GRA_denovo_LNC.930.7	0	-	70034680	70048402	0	3	6699,93,570,	0,8589,13152,
chr15	70034680	70048858	GRA_denovo_LNC.930.8	0	-	70034680	70048858	0	2	6699,1026,	0,13152,
chr15	70034680	70048858	GRA_denovo_LNC.930.9	0	-	70034680	70048858	0	3	6701,91,1026,	0,8591,13152,
chr15	70043121	70138599	GRA_denovo_LNC.929.13	0	+	70043121	70138599	0	7	4976,51,223,124,147,83,4793,	0,5373,35465,42254,45804,89963,90685,
chr15	70043225	70117449	GRA_denovo_LNC.929.14	0	+	70043225	70117449	0	5	1630,51,3697,754,3767,	0,5269,42150,69008,70457,
chr15	70044576	70138599	GRA_denovo_LNC.929.15	0	+	70044576	70138599	0	5	3540,51,147,83,4793,	0,3918,44349,88508,89230,
chr15	70044717	70117449	GRA_denovo_LNC.929.16	0	+	70044717	70117449	0	5	3617,51,147,174,3767,	0,3777,44208,67516,68965,
chr15	70047815	70138599	GRA_denovo_LNC.929.17	0	+	70047815	70138599	0	5	180,51,147,83,4793,	0,679,41110,85269,85991,
chr15	70048042	70138599	GRA_denovo_LNC.929.18	0	+	70048042	70138599	0	6	55,51,124,147,83,4793,	0,452,37333,40883,85042,85764,
chr15	70049792	70138599	GRA_denovo_LNC.929.19	0	+	70049792	70138599	0	4	1995,147,83,4793,	0,39133,83292,84014,
chr15	70050246	70057481	GRA_denovo_LNC.931.1	0	-	70050246	70057481	0	2	860,117,	0,7118,
chr15	70050730	70080173	GRA_denovo_LNC.929.20	0	+	70050730	70080173	0	2	1057,1587,	0,27856,
chr15	70051484	70138599	GRA_denovo_LNC.929.21	0	+	70051484	70138599	0	3	303,83,4793,	0,81600,82322,
chr15	70053152	70117449	GRA_denovo_LNC.929.22	0	+	70053152	70117449	0	5	1075,166,20,339,3767,	0,25434,35773,59496,60530,
chr15	70083811	70091338	GRA_denovo_LNC.932.1	0	-	70083811	70091338	0	4	5291,116,89,609,	0,6407,6626,6918,
chr15	70083811	70091533	GRA_denovo_LNC.932.2	0	-	70083811	70091533	0	3	6523,92,246,	0,6626,7476,
chr15	70083811	70091615	GRA_denovo_LNC.932.3	0	-	70083811	70091615	0	3	6523,91,329,	0,6626,7475,
chr15	70083811	70094015	GRA_denovo_LNC.932.4	0	-	70083811	70094015	0	5	6523,89,762,86,724,	0,6626,6918,8098,9480,
chr15	70083811	70094015	GRA_denovo_LNC.932.5	0	-	70083811	70094015	0	5	5291,116,1054,86,724,	0,6407,6626,8098,9480,
chr15	70083811	70105149	GRA_denovo_LNC.932.6	0	-	70083811	70105149	0	4	6523,91,84,266,	0,6626,8100,21072,
chr15	70102764	70138599	GRA_denovo_LNC.929.23	0	+	70102764	70138599	0	3	874,83,4793,	0,30320,31042,
chr15	70126122	70140870	GRA_denovo_LNC.933.1	0	-	70126122	70140870	0	2	710,951,	0,13797,
chr15	70132441	70138599	GRA_denovo_LNC.929.24	0	+	70132441	70138599	0	2	726,4793,	0,1365,
chr15	72764352	72767542	GRA_denovo_LNC.921.1	0	-	72764352	72767542	0	2	22,1327,	0,1863,
chr15	72862577	72874692	GRA_denovo_LNC.922.1	0	-	72862577	72874692	0	2	68,10250,	0,1865,
chr15	72864834	72873560	GRA_denovo_LNC.922.2	0	-	72864834	72873560	0	2	3720,2160,	0,6566,
chr15	73043082	73058188	GRA_denovo_LNC.925.1	0	+	73043082	73058188	0	2	5581,7818,	0,7288,
chr15	73078235	73085786	GRA_denovo_LNC.920.1	0	+	73078235	73085786	0	2	1699,890,	0,6661,
chr15	74190856	74220059	GRA_denovo_LNC.924.1	0	-	74190856	74220059	0	4	984,119,202,65,	0,13669,21322,29138,
chr15	74190856	74220869	GRA_denovo_LNC.924.2	0	-	74190856	74220869	0	4	984,119,201,875,	0,13669,21322,29138,
chr15	74190856	74220869	GRA_denovo_LNC.924.3	0	-	74190856	74220869	0	5	984,119,105,201,875,	0,13669,17827,21322,29138,
chr15	74208501	74213868	GRA_denovo_LNC.924.4	0	-	74208501	74213868	0	2	287,1690,	0,3677,
chr15	74208501	74217909	GRA_denovo_LNC.924.5	0	-	74208501	74217909	0	4	287,577,79,299,	0,2646,3799,9109,
chr15	74208501	74218434	GRA_denovo_LNC.924.6	0	-	74208501	74218434	0	3	287,79,824,	0,3799,9109,
chr15	74208501	74220427	GRA_denovo_LNC.924.7	0	-	74208501	74220427	0	2	3878,433,	0,11493,
chr15	74682800	74686514	GRA_denovo_LNC.923.1	0	+	74682800	74686514	0	2	621,868,	0,2846,
chr15	74682909	74686514	GRA_denovo_LNC.923.2	0	+	74682909	74686514	0	2	513,867,	0,2738,
chr15	74753621	74771475	GRA_denovo_LNC.934.1	0	+	74753621	74771475	0	3	747,99,75,	0,4755,17779,
chr15	74753621	74806744	GRA_denovo_LNC.934.2	0	+	74753621	74806744	0	5	818,95,88,73,1074,	0,4755,17779,47380,52049,
chr15	74753645	74757396	GRA_denovo_LNC.934.3	0	+	74753645	74757396	0	2	723,19,	0,3732,
chr15	74771583	74806744	GRA_denovo_LNC.934.4	0	+	74771583	74806744	0	3	36,73,2012,	0,29418,33149,
chr15	74771583	74806744	GRA_denovo_LNC.934.5	0	+	74771583	74806744	0	3	36,73,2146,	0,29418,33015,
chr15	74771583	74806744	GRA_denovo_LNC.934.6	0	+	74771583	74806744	0	2	36,2012,	0,33149,
chr15	75397158	75467598	GRA_denovo_LNC.958.1	0	-	75397158	75467598	0	2	1266,73,	0,70367,
chr15	75436973	75452995	GRA_denovo_LNC.957.1	0	-	75436973	75452995	0	4	153,116,1233,570,	0,1806,10027,15452,
chr15	78783426	78793998	GRA_denovo_LNC.935.1	0	-	78783426	78793998	0	2	3177,4533,	0,6039,
chr15	79755431	79759426	GRA_denovo_LNC.936.1	0	-	79755431	79759426	0	3	1150,174,122,	0,1675,3873,
chr15	81623932	81634834	GRA_denovo_LNC.937.1	0	+	81623932	81634834	0	2	950,932,	0,9970,
chr15	83419309	83425956	GRA_denovo_LNC.938.1	0	+	83419309	83425956	0	3	291,156,301,	0,4071,6346,
chr15	83419314	83425956	GRA_denovo_LNC.938.2	0	+	83419314	83425956	0	4	286,156,56,301,	0,4066,6167,6341,
chr15	83419327	83425956	GRA_denovo_LNC.938.3	0	+	83419327	83425956	0	3	273,2157,301,	0,4053,6328,
chr15	83756159	83771843	GRA_denovo_LNC.939.1	0	-	83756159	83771843	0	3	9999,264,1782,	0,13533,13902,
chr15	83756159	83777412	GRA_denovo_LNC.939.2	0	-	83756159	83777412	0	3	9998,539,1415,	0,19222,19838,
chr15	83756159	83777433	GRA_denovo_LNC.939.3	0	-	83756159	83777433	0	2	9998,97,	0,21177,
chr15	89611509	89625938	GRA_denovo_LNC.941.1	0	+	89611509	89625938	0	3	789,101,217,	0,1812,14212,
chr15	89630341	89631541	GRA_denovo_LNC.940.1	0	-	89630341	89631541	0	2	836,161,	0,1039,
chr15	90344629	90360512	GRA_denovo_LNC.943.1	0	+	90344629	90360512	0	2	6071,16,	0,15867,
chr15	90364570	90382648	GRA_denovo_LNC.942.1	0	+	90364570	90382648	0	6	144,115,137,1972,5767,1969,	0,1193,4083,7466,9840,16109,
chr15	90364570	90382648	GRA_denovo_LNC.942.2	0	+	90364570	90382648	0	6	144,118,142,201,5767,1969,	0,1193,4083,7466,9840,16109,
chr15	90364635	90382648	GRA_denovo_LNC.942.3	0	+	90364635	90382648	0	5	79,115,137,8141,1969,	0,1128,4018,7401,16044,
chr15	90364651	90382648	GRA_denovo_LNC.942.4	0	+	90364651	90382648	0	5	63,115,2505,3905,1969,	0,1112,7385,11622,16028,
chr15	90364651	90382648	GRA_denovo_LNC.942.5	0	+	90364651	90382648	0	6	63,115,137,201,6331,1969,	0,1112,4002,7385,9195,16028,
chr15	90364657	90378893	GRA_denovo_LNC.942.6	0	+	90364657	90378893	0	6	57,115,137,201,318,4483,	0,1106,3996,7379,9033,9753,
chr15	90364657	90382648	GRA_denovo_LNC.942.7	0	+	90364657	90382648	0	5	57,74,130,1459,1969,	0,1106,4003,14061,16022,
chr15	90364657	90382648	GRA_denovo_LNC.942.8	0	+	90364657	90382648	0	7	57,115,137,201,162,5767,1969,	0,1106,3996,7379,9189,9753,16022,
[truncated: 4,249 more rows]
