# Supplementary material for: Long non-coding RNAs display higher natural expression variation than protein-coding genes in healthy humans
Source: Genome Biol. 2016 Jan 29;17:14. doi: 10.1186/s13059-016-0873-8 (PMC4731934; doi:10.1186/s13059-016-0873-8)
Supplement: Additional file 5: — Granulocyte de novo mRNA loci annotation (10,092 loci): BED12 formatted file can be directly uploaded into UCSC browser. Column 5 indicates number of transcripts in the locus. (BED 765 kb) [file 13059_2016_873_MOESM5_ESM.bed]

chr1	1177829	1180108	GRA_denovo_PC.1	6	-	1177829	1180108	0	1	2279	0
chr1	10520216	10532618	GRA_denovo_PC.2	3	-	10520216	10532618	0	1	12402	0
chr1	162760508	162784292	GRA_denovo_PC.3	18	+	162760508	162784292	0	1	23784	0
chr3	193853926	193856397	GRA_denovo_PC.4	2	+	193853926	193856397	0	1	2471	0
chr3	179065257	179131034	GRA_denovo_PC.5	5	+	179065257	179131034	0	1	65777	0
chr3	179280725	179308212	GRA_denovo_PC.6	9	+	179280725	179308212	0	1	27487	0
chr3	179305099	179322458	GRA_denovo_PC.7	11	-	179305099	179322458	0	1	17359	0
chr3	179322590	179342594	GRA_denovo_PC.8	6	+	179322590	179342594	0	1	20004	0
chr1	165600455	165624923	GRA_denovo_PC.9	4	+	165600455	165624923	0	1	24468	0
chr3	194361321	194392956	GRA_denovo_PC.10	19	-	194361321	194392956	0	1	31635	0
chr3	194406611	194409766	GRA_denovo_PC.11	1	+	194406611	194409766	0	1	3155	0
chr3	190230728	190369303	GRA_denovo_PC.12	14	+	190230728	190369303	0	1	138575	0
chr3	194123235	194210728	GRA_denovo_PC.13	11	-	194123235	194210728	0	1	87493	0
chr3	185860022	186080063	GRA_denovo_PC.14	15	-	185860022	186080063	0	1	220041	0
chr3	193310943	193415712	GRA_denovo_PC.15	17	+	193310943	193415712	0	1	104769	0
chr3	195241225	195270199	GRA_denovo_PC.16	25	-	195241225	195270199	0	1	28974	0
chr3	134194830	134206404	GRA_denovo_PC.17	3	-	134194830	134206404	0	1	11574	0
chr3	134198502	134979318	GRA_denovo_PC.18	39	+	134198502	134979318	0	1	780816	0
chr3	194787784	194992019	GRA_denovo_PC.19	12	-	194787784	194992019	0	1	204235	0
chr3	196018150	196045171	GRA_denovo_PC.20	3	-	196018150	196045171	0	1	27021	0
chr3	195456804	195464255	GRA_denovo_PC.21	1	+	195456804	195464255	0	1	7451	0
chr1	165631459	165667849	GRA_denovo_PC.22	28	-	165631459	165667849	0	1	36390	0
chr3	195775902	195809011	GRA_denovo_PC.23	19	-	195775902	195809011	0	1	33109	0
chr3	196281105	196296158	GRA_denovo_PC.24	19	-	196281105	196296158	0	1	15053	0
chr3	196295540	196315904	GRA_denovo_PC.25	4	+	196295540	196315904	0	1	20364	0
chr3	196181185	196231124	GRA_denovo_PC.26	18	-	196181185	196231124	0	1	49939	0
chr3	195588046	195636632	GRA_denovo_PC.27	29	-	195588046	195636632	0	1	48586	0
chr1	165796991	165865550	GRA_denovo_PC.28	1	+	165796991	165865550	0	1	68559	0
chr3	196074042	196159334	GRA_denovo_PC.29	16	-	196074042	196159334	0	1	85292	0
chr3	197238267	197282674	GRA_denovo_PC.30	3	-	197238267	197282674	0	1	44407	0
chr3	195924285	196015834	GRA_denovo_PC.31	37	-	195924285	196015834	0	1	91549	0
chr3	195940636	195952667	GRA_denovo_PC.32	1	+	195940636	195952667	0	1	12031	0
chr3	187866470	188608456	GRA_denovo_PC.33	6	+	187866470	188608456	0	1	741986	0
chr3	196594761	196666314	GRA_denovo_PC.34	21	+	196594761	196666314	0	1	71553	0
chr1	165872167	165877344	GRA_denovo_PC.35	1	+	165872167	165877344	0	1	5177	0
chr3	196657467	196671788	GRA_denovo_PC.36	10	-	196657467	196671788	0	1	14321	0
chr3	184529921	184769833	GRA_denovo_PC.37	18	+	184529921	184769833	0	1	239912	0
chr3	197677033	197682670	GRA_denovo_PC.38	6	+	197677033	197682670	0	1	5637	0
chr3	194995262	195164092	GRA_denovo_PC.39	31	-	194995262	195164092	0	1	168830	0
chr3	197702997	197768013	GRA_denovo_PC.40	2	+	197702997	197768013	0	1	65016	0
chr4	331586	377072	GRA_denovo_PC.41	6	+	331586	377072	0	1	45486	0
chr4	474171	492944	GRA_denovo_PC.42	8	-	474171	492944	0	1	18773	0
chr4	661666	664826	GRA_denovo_PC.43	1	+	661666	664826	0	1	3160	0
chr1	162039491	162356505	GRA_denovo_PC.44	7	+	162039491	162356505	0	1	317014	0
chr4	656993	660682	GRA_denovo_PC.45	1	+	656993	660682	0	1	3689	0
chr4	53189	85668	GRA_denovo_PC.46	8	+	53189	85668	0	1	32479	0
chr3	197395707	197463849	GRA_denovo_PC.47	16	-	197395707	197463849	0	1	68142	0
chr4	980834	998273	GRA_denovo_PC.48	7	+	980834	998273	0	1	17439	0
chr4	1017686	1020638	GRA_denovo_PC.49	1	+	1017686	1020638	0	1	2952	0
chr4	1160725	1167029	GRA_denovo_PC.50	4	-	1160725	1167029	0	1	6304	0
chr4	493001	534242	GRA_denovo_PC.51	32	+	493001	534242	0	1	41241	0
chr4	668034	680480	GRA_denovo_PC.52	4	+	668034	680480	0	1	12446	0
chr1	161736018	161950527	GRA_denovo_PC.53	24	+	161736018	161950527	0	1	214509	0
chr4	665907	688505	GRA_denovo_PC.54	30	-	665907	688505	0	1	22598	0
chr3	196365262	196560250	GRA_denovo_PC.55	24	+	196365262	196560250	0	1	194988	0
chr3	196431189	196440618	GRA_denovo_PC.56	11	-	196431189	196440618	0	1	9429	0
chr4	699546	775622	GRA_denovo_PC.57	7	+	699546	775622	0	1	76076	0
chr4	1742622	1746904	GRA_denovo_PC.58	3	+	1742622	1746904	0	1	4282	0
chr4	1205230	1246552	GRA_denovo_PC.59	21	-	1205230	1246552	0	1	41322	0
chr1	165675734	165738145	GRA_denovo_PC.60	32	-	165675734	165738145	0	1	62411	0
chr4	1283631	1333082	GRA_denovo_PC.61	22	+	1283631	1333082	0	1	49451	0
chr4	1813210	1857900	GRA_denovo_PC.62	15	-	1813210	1857900	0	1	44690	0
chr3	197476647	197616720	GRA_denovo_PC.63	18	+	197476647	197616720	0	1	140073	0
chr3	197615984	197676742	GRA_denovo_PC.64	4	-	197615984	197676742	0	1	60758	0
chr4	2043486	2045694	GRA_denovo_PC.65	8	+	2043486	2045694	0	1	2208	0
chr4	1688177	1724923	GRA_denovo_PC.66	23	-	1688177	1724923	0	1	36746	0
chr1	160180210	160254944	GRA_denovo_PC.67	32	-	160180210	160254944	0	1	74734	0
chr4	1721733	1741506	GRA_denovo_PC.68	14	+	1721733	1741506	0	1	19773	0
chr4	1985012	2010883	GRA_denovo_PC.69	20	-	1985012	2010883	0	1	25871	0
chr4	2214785	2244471	GRA_denovo_PC.70	11	-	2214785	2244471	0	1	29686	0
chr3	196769374	197025527	GRA_denovo_PC.71	16	-	196769374	197025527	0	1	256153	0
chr4	2271354	2355791	GRA_denovo_PC.72	5	-	2271354	2355791	0	1	84437	0
chr4	1340847	1389782	GRA_denovo_PC.73	32	+	1340847	1389782	0	1	48935	0
chr4	3257463	3263114	GRA_denovo_PC.74	1	+	3257463	3263114	0	1	5651	0
chr4	3425329	3433872	GRA_denovo_PC.75	1	+	3425329	3433872	0	1	8543	0
chr1	11114508	11120005	GRA_denovo_PC.76	8	-	11114508	11120005	0	1	5497	0
chr1	160175115	160187771	GRA_denovo_PC.77	2	+	160175115	160187771	0	1	12656	0
chr4	2470819	2518012	GRA_denovo_PC.78	14	+	2470819	2518012	0	1	47193	0
chr4	1873156	1983966	GRA_denovo_PC.79	18	+	1873156	1983966	0	1	110810	0
chr4	2249513	2263949	GRA_denovo_PC.80	40	-	2249513	2263949	0	1	14436	0
chr4	4237328	4249969	GRA_denovo_PC.81	9	-	4237328	4249969	0	1	12641	0
chr4	6064043	6114727	GRA_denovo_PC.82	3	-	6064043	6114727	0	1	50684	0
chr4	6641354	6644467	GRA_denovo_PC.83	2	+	6641354	6644467	0	1	3113	0
chr1	160257669	160315720	GRA_denovo_PC.84	8	-	160257669	160315720	0	1	58051	0
chr4	6693770	6699236	GRA_denovo_PC.85	2	+	6693770	6699236	0	1	5466	0
chr4	6705256	6711641	GRA_denovo_PC.86	4	-	6705256	6711641	0	1	6385	0
chr4	4269438	4291900	GRA_denovo_PC.87	8	-	4269438	4291900	0	1	22462	0
chr4	4291762	4323510	GRA_denovo_PC.88	28	+	4291762	4323510	0	1	31748	0
chr4	6576889	6623074	GRA_denovo_PC.89	17	+	6576889	6623074	0	1	46185	0
chr4	4393193	4420187	GRA_denovo_PC.90	1	+	4393193	4420187	0	1	26994	0
chr4	4420287	4543782	GRA_denovo_PC.91	16	-	4420287	4543782	0	1	123495	0
chr4	8201047	8218722	GRA_denovo_PC.92	1	+	8201047	8218722	0	1	17675	0
chr4	8218785	8242805	GRA_denovo_PC.93	8	+	8218785	8242805	0	1	24020	0
chr1	160305648	160342621	GRA_denovo_PC.94	16	+	160305648	160342621	0	1	36973	0
chr4	6784254	6886585	GRA_denovo_PC.95	17	+	6784254	6886585	0	1	102331	0
chr4	3076428	3251184	GRA_denovo_PC.96	15	+	3076428	3251184	0	1	174756	0
chr4	7760441	7941589	GRA_denovo_PC.97	13	-	7760441	7941589	0	1	181148	0
chr1	166808661	166833162	GRA_denovo_PC.98	10	+	166808661	166833162	0	1	24501	0
chr4	10440837	10459046	GRA_denovo_PC.99	11	-	10440837	10459046	0	1	18209	0
chr4	6911163	7070033	GRA_denovo_PC.100	28	+	6911163	7070033	0	1	158870	0
chr4	2537370	2733603	GRA_denovo_PC.101	23	+	2537370	2733603	0	1	196233	0
chr4	2735873	2758114	GRA_denovo_PC.102	20	-	2735873	2758114	0	1	22241	0
chr4	843065	926329	GRA_denovo_PC.103	49	-	843065	926329	0	1	83264	0
chr1	166824333	166845479	GRA_denovo_PC.104	9	-	166824333	166845479	0	1	21146	0
chr4	948946	967371	GRA_denovo_PC.105	6	-	948946	967371	0	1	18425	0
chr4	925187	961967	GRA_denovo_PC.106	19	+	925187	961967	0	1	36780	0
chr4	8362392	8430186	GRA_denovo_PC.107	10	-	8362392	8430186	0	1	67794	0
chr4	8431490	8442451	GRA_denovo_PC.108	1	-	8431490	8442451	0	1	10961	0
chr4	8442529	8495233	GRA_denovo_PC.109	3	+	8442529	8495233	0	1	52704	0
chr4	15961886	15964973	GRA_denovo_PC.110	2	-	15961886	15964973	0	1	3087	0
chr4	17488059	17513692	GRA_denovo_PC.111	2	-	17488059	17513692	0	1	25633	0
chr4	13369349	13485978	GRA_denovo_PC.112	14	-	13369349	13485978	0	1	116629	0
chr4	15003626	15068046	GRA_denovo_PC.113	10	+	15003626	15068046	0	1	64420	0
chr4	17802277	17812366	GRA_denovo_PC.114	11	-	17802277	17812366	0	1	10089	0
chr4	17579068	17609332	GRA_denovo_PC.115	8	+	17579068	17609332	0	1	30264	0
chr4	20702214	20729858	GRA_denovo_PC.116	3	+	20702214	20729858	0	1	27644	0
chr4	16162953	16229847	GRA_denovo_PC.117	26	-	16162953	16229847	0	1	66894	0
chr4	24518981	24586210	GRA_denovo_PC.118	15	-	24518981	24586210	0	1	67229	0
chr4	9922017	9994876	GRA_denovo_PC.119	1	-	9922017	9994876	0	1	72859	0
chr4	9997338	10027630	GRA_denovo_PC.120	1	-	9997338	10027630	0	1	30292	0
chr4	10035845	10056556	GRA_denovo_PC.121	2	-	10035845	10056556	0	1	20711	0
chr4	10075834	10118624	GRA_denovo_PC.121-2	20	-	10075834	10118624	0	1	42790	0
chr4	17847153	18023507	GRA_denovo_PC.122	11	-	17847153	18023507	0	1	176354	0
chr4	24804220	24914631	GRA_denovo_PC.123	12	-	24804220	24914631	0	1	110411	0
chr4	25314416	25371605	GRA_denovo_PC.124	5	+	25314416	25371605	0	1	57189	0
chr4	25121604	25162198	GRA_denovo_PC.125	9	-	25121604	25162198	0	1	40594	0
chr4	25160601	25203900	GRA_denovo_PC.126	2	+	25160601	25203900	0	1	43299	0
chr1	167776285	167803261	GRA_denovo_PC.127	4	-	167776285	167803261	0	1	26976	0
chr4	25235638	25281778	GRA_denovo_PC.128	6	+	25235638	25281778	0	1	46140	0
chr4	25915811	25931411	GRA_denovo_PC.129	6	+	25915811	25931411	0	1	15600	0
chr4	26859285	26860576	GRA_denovo_PC.130	2	+	26859285	26860576	0	1	1291	0
chr4	13569992	13629443	GRA_denovo_PC.131	31	-	13569992	13629443	0	1	59451	0
chr4	25378765	25420122	GRA_denovo_PC.132	15	+	25378765	25420122	0	1	41357	0
chr1	167814806	167825733	GRA_denovo_PC.133	1	-	167814806	167825733	0	1	10927	0
chr4	26318346	26445600	GRA_denovo_PC.134	19	+	26318346	26445600	0	1	127254	0
chr4	25732651	25864596	GRA_denovo_PC.135	18	-	25732651	25864596	0	1	131945	0
chr4	26861514	27027942	GRA_denovo_PC.136	10	+	26861514	27027942	0	1	166428	0
chr4	38869411	38947335	GRA_denovo_PC.137	5	+	38869411	38947335	0	1	77924	0
chr4	37612139	37688027	GRA_denovo_PC.138	15	-	37612139	37688027	0	1	75888	0
chr4	38967586	39034010	GRA_denovo_PC.139	9	-	38967586	39034010	0	1	66424	0
chr1	160914608	160930693	GRA_denovo_PC.140	3	-	160914608	160930693	0	1	16085	0
chr4	38662759	38703127	GRA_denovo_PC.141	12	+	38662759	38703127	0	1	40368	0
chr4	39455612	39460549	GRA_denovo_PC.142	12	-	39455612	39460549	0	1	4937	0
chr4	2794746	2930033	GRA_denovo_PC.143	65	+	2794746	2930033	0	1	135287	0
chr4	2923548	2947611	GRA_denovo_PC.144	56	-	2923548	2947611	0	1	24063	0
chr4	2948232	2959467	GRA_denovo_PC.145	1	-	2948232	2959467	0	1	11235	0
chr4	39460644	39479780	GRA_denovo_PC.146	16	+	39460644	39479780	0	1	19136	0
chr4	39500801	39529179	GRA_denovo_PC.147	6	-	39500801	39529179	0	1	28378	0
chr4	15596724	15702030	GRA_denovo_PC.148	24	-	15596724	15702030	0	1	105306	0
chr4	15701545	15854835	GRA_denovo_PC.149	34	+	15701545	15854835	0	1	153290	0
chr1	160954971	161041521	GRA_denovo_PC.150	55	-	160954971	161041521	0	1	86550	0
chr4	39289071	39367994	GRA_denovo_PC.151	24	-	39289071	39367994	0	1	78923	0
chr4	40100289	40104763	GRA_denovo_PC.152	1	+	40100289	40104763	0	1	4474	0
chr4	40115054	40188372	GRA_denovo_PC.153	3	+	40115054	40188372	0	1	73318	0
chr4	39548330	39640866	GRA_denovo_PC.154	15	-	39548330	39640866	0	1	92536	0
chr4	39699569	39784483	GRA_denovo_PC.155	16	+	39699569	39784483	0	1	84914	0
chr4	40198554	40248692	GRA_denovo_PC.156	6	+	40198554	40248692	0	1	50138	0
chr1	161070348	161103133	GRA_denovo_PC.157	18	-	161070348	161103133	0	1	32785	0
chr4	38773701	38859197	GRA_denovo_PC.158	13	-	38773701	38859197	0	1	85496	0
chr4	36067627	36246283	GRA_denovo_PC.159	29	-	36067627	36246283	0	1	178656	0
chr4	40751753	40816834	GRA_denovo_PC.160	7	+	40751753	40816834	0	1	65081	0
chr4	40817751	40824718	GRA_denovo_PC.161	1	-	40817751	40824718	0	1	6967	0
chr4	47452887	47465744	GRA_denovo_PC.162	8	-	47452887	47465744	0	1	12857	0
chr4	44680481	44704618	GRA_denovo_PC.163	7	+	44680481	44704618	0	1	24137	0
chr4	44703904	44728588	GRA_denovo_PC.164	2	-	44703904	44728588	0	1	24684	0
chr4	39824452	39979500	GRA_denovo_PC.165	22	-	39824452	39979500	0	1	155048	0
chr4	40412689	40633074	GRA_denovo_PC.166	7	-	40412689	40633074	0	1	220385	0
chr1	161141101	161154710	GRA_denovo_PC.167	21	-	161141101	161154710	0	1	13609	0
chr4	47487298	47595186	GRA_denovo_PC.168	13	+	47487298	47595186	0	1	107888	0
chr4	37828100	38141548	GRA_denovo_PC.169	16	+	37828100	38141548	0	1	313448	0
chr4	48343389	48429050	GRA_denovo_PC.170	6	+	48343389	48429050	0	1	85661	0
chr4	39046219	39130220	GRA_denovo_PC.171	8	+	39046219	39130220	0	1	84001	0
chr4	39183782	39287430	GRA_denovo_PC.171-2	15	+	39183782	39287430	0	1	103648	0
chr4	41937150	41955952	GRA_denovo_PC.172	3	+	41937150	41955952	0	1	18802	0
chr4	41992536	42101348	GRA_denovo_PC.173	9	+	41992536	42101348	0	1	108812	0
chr4	48887403	48908805	GRA_denovo_PC.174	10	-	48887403	48908805	0	1	21402	0
chr4	48832961	48862902	GRA_denovo_PC.175	22	+	48832961	48862902	0	1	29941	0
chr1	161102551	161148370	GRA_denovo_PC.176	45	+	161102551	161148370	0	1	45819	0
chr4	55524095	55606913	GRA_denovo_PC.177	6	+	55524095	55606913	0	1	82818	0
chr4	52709305	52783647	GRA_denovo_PC.178	24	+	52709305	52783647	0	1	74342	0
chr4	56212417	56236798	GRA_denovo_PC.179	2	+	56212417	56236798	0	1	24381	0
chr4	56300325	56306149	GRA_denovo_PC.180	1	-	56300325	56306149	0	1	5824	0
chr4	56261547	56291730	GRA_denovo_PC.181	26	+	56261547	56291730	0	1	30183	0
chr4	54782821	54930885	GRA_denovo_PC.182	6	-	54782821	54930885	0	1	148064	0
chr4	54243763	54325566	GRA_denovo_PC.183	24	+	54243763	54325566	0	1	81803	0
chr4	56719805	56770657	GRA_denovo_PC.184	22	+	56719805	56770657	0	1	50852	0
chr4	56814374	56899441	GRA_denovo_PC.185	13	+	56814374	56899441	0	1	85067	0
chr4	57204430	57253655	GRA_denovo_PC.186	11	-	57204430	57253655	0	1	49225	0
chr1	167595732	167674142	GRA_denovo_PC.187	14	+	167595732	167674142	0	1	78410	0
chr4	57302304	57327589	GRA_denovo_PC.188	7	+	57302304	57327589	0	1	25285	0
chr4	57514185	57522698	GRA_denovo_PC.189	4	-	57514185	57522698	0	1	8513	0
chr4	57773990	57802048	GRA_denovo_PC.190	8	+	57773990	57802048	0	1	28058	0
chr4	57827639	57843806	GRA_denovo_PC.191	8	-	57827639	57843806	0	1	16167	0
chr4	48065182	48271876	GRA_denovo_PC.192	19	-	48065182	48271876	0	1	206694	0
chr4	57333085	57371635	GRA_denovo_PC.193	12	+	57333085	57371635	0	1	38550	0
chr4	68424435	68473233	GRA_denovo_PC.194	8	+	68424435	68473233	0	1	48798	0
chr4	69794295	69813855	GRA_denovo_PC.195	3	-	69794295	69813855	0	1	19560	0
chr4	68300451	68411257	GRA_denovo_PC.196	4	-	68300451	68411257	0	1	110806	0
chr1	167683651	167760013	GRA_denovo_PC.197	23	+	167683651	167760013	0	1	76362	0
chr4	57845029	57898948	GRA_denovo_PC.198	10	+	57845029	57898948	0	1	53919	0
chr4	57885291	57976828	GRA_denovo_PC.199	2	-	57885291	57976828	0	1	91537	0
chr4	71521261	71532366	GRA_denovo_PC.200	4	-	71521261	71532366	0	1	11105	0
chr4	71554239	71566885	GRA_denovo_PC.201	1	+	71554239	71566885	0	1	12646	0
chr4	68478088	68566866	GRA_denovo_PC.202	13	-	68478088	68566866	0	1	88778	0
chr4	70070035	70081722	GRA_denovo_PC.203	1	-	70070035	70081722	0	1	11687	0
chr4	48499185	48782330	GRA_denovo_PC.204	29	-	48499185	48782330	0	1	283145	0
chr1	167399882	167499007	GRA_denovo_PC.205	16	-	167399882	167499007	0	1	99125	0
chr4	71628239	71674363	GRA_denovo_PC.206	9	+	71628239	71674363	0	1	46124	0
chr4	71859058	71896428	GRA_denovo_PC.207	5	+	71859058	71896428	0	1	37370	0
chr4	73921096	73935433	GRA_denovo_PC.208	13	-	73921096	73935433	0	1	14337	0
chr4	71685246	71705689	GRA_denovo_PC.209	13	-	71685246	71705689	0	1	20443	0
chr4	74606103	74609311	GRA_denovo_PC.210	10	+	74606103	74609311	0	1	3208	0
chr4	74846539	74853902	GRA_denovo_PC.211	3	-	74846539	74853902	0	1	7363	0
chr4	42410389	42659264	GRA_denovo_PC.212	45	-	42410389	42659264	0	1	248875	0
chr4	74699700	74720208	GRA_denovo_PC.213	6	+	74699700	74720208	0	1	20508	0
chr4	74962849	74965168	GRA_denovo_PC.214	1	-	74962849	74965168	0	1	2319	0
chr1	167510251	167523068	GRA_denovo_PC.215	4	-	167510251	167523068	0	1	12817	0
chr4	69179156	69215838	GRA_denovo_PC.216	51	-	69179156	69215838	0	1	36682	0
chr4	75023848	75026812	GRA_denovo_PC.217	1	+	75023848	75026812	0	1	2964	0
chr4	74731221	74753936	GRA_denovo_PC.218	6	+	74731221	74753936	0	1	22715	0
chr4	75248495	75251782	GRA_denovo_PC.219	1	+	75248495	75251782	0	1	3287	0
chr4	76649776	76673225	GRA_denovo_PC.220	2	+	76649776	76673225	0	1	23449	0
chr4	76781127	76787672	GRA_denovo_PC.221	2	-	76781127	76787672	0	1	6545	0
chr4	75230835	75248427	GRA_denovo_PC.222	1	+	75230835	75248427	0	1	17592	0
chr4	76809366	76817875	GRA_denovo_PC.223	1	-	76809366	76817875	0	1	8509	0
chr1	155429376	155532644	GRA_denovo_PC.224	8	-	155429376	155532644	0	1	103268	0
chr4	76871070	76912063	GRA_denovo_PC.225	5	-	76871070	76912063	0	1	40993	0
chr4	76568041	76598757	GRA_denovo_PC.226	21	-	76568041	76598757	0	1	30716	0
chr4	76678649	76735428	GRA_denovo_PC.227	5	+	76678649	76735428	0	1	56779	0
chr4	77227052	77232409	GRA_denovo_PC.228	2	+	77227052	77232409	0	1	5357	0
chr4	77035856	77069627	GRA_denovo_PC.229	10	-	77035856	77069627	0	1	33771	0
chr4	70581761	70836847	GRA_denovo_PC.230	18	-	70581761	70836847	0	1	255086	0
chr4	78076456	78094924	GRA_denovo_PC.231	13	+	78076456	78094924	0	1	18468	0
chr4	76403566	76440253	GRA_denovo_PC.232	20	-	76403566	76440253	0	1	36687	0
chr4	76438897	76472668	GRA_denovo_PC.233	23	+	76438897	76472668	0	1	33771	0
chr1	10534985	10691066	GRA_denovo_PC.234	6	+	10534985	10691066	0	1	156081	0
chr4	77079890	77135021	GRA_denovo_PC.235	23	-	77079890	77135021	0	1	55131	0
chr4	78783679	78873936	GRA_denovo_PC.236	2	+	78783679	78873936	0	1	90257	0
chr4	76831833	76862201	GRA_denovo_PC.237	44	-	76831833	76862201	0	1	30368	0
chr4	77870861	77961529	GRA_denovo_PC.238	7	+	77870861	77961529	0	1	90668	0
chr4	77939312	78000736	GRA_denovo_PC.239	10	-	77939312	78000736	0	1	61424	0
chr4	78631866	78742158	GRA_denovo_PC.240	25	-	78631866	78742158	0	1	110292	0
chr1	155579653	155581362	GRA_denovo_PC.241	1	+	155579653	155581362	0	1	1709	0
chr4	81104856	81125609	GRA_denovo_PC.242	27	+	81104856	81125609	0	1	20753	0
chr4	73940541	73986830	GRA_denovo_PC.243	17	-	73940541	73986830	0	1	46289	0
chr4	73987333	74125108	GRA_denovo_PC.244	22	-	73987333	74125108	0	1	137775	0
chr4	83271105	83296111	GRA_denovo_PC.245	39	-	83271105	83296111	0	1	25006	0
chr1	155630652	155829196	GRA_denovo_PC.246	13	-	155630652	155829196	0	1	198544	0
chr4	83343747	83382240	GRA_denovo_PC.247	5	+	83343747	83382240	0	1	38493	0
chr4	79472710	79546802	GRA_denovo_PC.248	13	+	79472710	79546802	0	1	74092	0
chr4	83344339	83352029	GRA_denovo_PC.249	33	-	83344339	83352029	0	1	7690	0
chr4	83814170	83823004	GRA_denovo_PC.250	26	-	83814170	83823004	0	1	8834	0
chr4	83814179	83842277	GRA_denovo_PC.251	2	+	83814179	83842277	0	1	28098	0
chr4	83956222	83997206	GRA_denovo_PC.252	4	+	83956222	83997206	0	1	40984	0
chr4	79697292	79847648	GRA_denovo_PC.253	20	+	79697292	79847648	0	1	150356	0
chr4	79831805	79860556	GRA_denovo_PC.254	3	-	79831805	79860556	0	1	28751	0
chr1	168147940	168171344	GRA_denovo_PC.255	8	+	168147940	168171344	0	1	23404	0
chr4	83845799	83934110	GRA_denovo_PC.256	12	-	83845799	83934110	0	1	88311	0
chr4	84457166	84525915	GRA_denovo_PC.257	10	+	84457166	84525915	0	1	68749	0
chr4	83739756	83812388	GRA_denovo_PC.258	21	-	83739756	83812388	0	1	72632	0
chr4	47596080	47625709	GRA_denovo_PC.259	1	-	47596080	47625709	0	1	29629	0
chr4	84213614	84256221	GRA_denovo_PC.260	29	-	84213614	84256221	0	1	42607	0
chr4	47625926	47916724	GRA_denovo_PC.261	18	-	47625926	47916724	0	1	290798	0
chr4	48036951	48038754	GRA_denovo_PC.262	1	+	48036951	48038754	0	1	1803	0
chr1	155829247	155854958	GRA_denovo_PC.263	4	+	155829247	155854958	0	1	25711	0
chr4	88343740	88379671	GRA_denovo_PC.264	6	+	88343740	88379671	0	1	35931	0
chr4	88896815	88904548	GRA_denovo_PC.265	7	+	88896815	88904548	0	1	7733	0
chr4	80820362	81000768	GRA_denovo_PC.266	28	-	80820362	81000768	0	1	180406	0
chr4	89178779	89205876	GRA_denovo_PC.267	9	-	89178779	89205876	0	1	27097	0
chr4	88928795	88998930	GRA_denovo_PC.268	11	+	88928795	88998930	0	1	70135	0
chr4	88224999	88312776	GRA_denovo_PC.269	25	-	88224999	88312776	0	1	87777	0
chr4	84322591	84406312	GRA_denovo_PC.270	21	-	84322591	84406312	0	1	83721	0
chr4	84375837	84396752	GRA_denovo_PC.271	17	+	84375837	84396752	0	1	20915	0
chr4	89442138	89445088	GRA_denovo_PC.272	4	-	89442138	89445088	0	1	2950	0
chr4	90166836	90229159	GRA_denovo_PC.273	1	-	90166836	90229159	0	1	62323	0
chr1	167190136	167396769	GRA_denovo_PC.274	13	+	167190136	167396769	0	1	206633	0
chr4	84004204	84118100	GRA_denovo_PC.275	18	-	84004204	84118100	0	1	113896	0
chr4	84121701	84206253	GRA_denovo_PC.275-2	13	-	84121701	84206253	0	1	84552	0
chr4	95198178	95211852	GRA_denovo_PC.276	1	+	95198178	95211852	0	1	13674	0
chr4	89378247	89426959	GRA_denovo_PC.277	14	+	89378247	89426959	0	1	48712	0
chr4	99800434	99850300	GRA_denovo_PC.278	7	-	99800434	99850300	0	1	49866	0
chr4	99182546	99365016	GRA_denovo_PC.279	11	+	99182546	99365016	0	1	182470	0
chr4	89299661	89364760	GRA_denovo_PC.280	8	+	89299661	89364760	0	1	65099	0
chr4	99991831	100009940	GRA_denovo_PC.281	6	-	99991831	100009940	0	1	18109	0
chr4	100467857	100485170	GRA_denovo_PC.282	9	-	100467857	100485170	0	1	17313	0
chr4	99916840	99984566	GRA_denovo_PC.283	8	+	99916840	99984566	0	1	67726	0
chr4	100869290	100871868	GRA_denovo_PC.284	32	-	100869290	100871868	0	1	2578	0
chr4	100817281	100868009	GRA_denovo_PC.285	17	-	100817281	100868009	0	1	50728	0
chr4	95373040	95590120	GRA_denovo_PC.286	11	+	95373040	95590120	0	1	217080	0
chr4	100737654	100810481	GRA_denovo_PC.287	20	+	100737654	100810481	0	1	72827	0
chr4	100784030	100815830	GRA_denovo_PC.288	7	-	100784030	100815830	0	1	31800	0
chr4	103182862	103266619	GRA_denovo_PC.289	3	-	103182862	103266619	0	1	83757	0
chr1	169432929	169455179	GRA_denovo_PC.290	13	-	169432929	169455179	0	1	22250	0
chr4	87856136	88084686	GRA_denovo_PC.291	19	+	87856136	88084686	0	1	228550	0
chr4	88081831	88142042	GRA_denovo_PC.292	15	-	88081831	88142042	0	1	60211	0
chr4	103708922	103750191	GRA_denovo_PC.293	24	-	103708922	103750191	0	1	41269	0
chr4	103789637	103809903	GRA_denovo_PC.294	2	+	103789637	103809903	0	1	20266	0
chr4	104000728	104021017	GRA_denovo_PC.295	4	-	104000728	104021017	0	1	20289	0
chr4	102711826	102995950	GRA_denovo_PC.296	11	+	102711826	102995950	0	1	284124	0
chr1	170501332	170522318	GRA_denovo_PC.297	2	+	170501332	170522318	0	1	20986	0
chr4	103422256	103537769	GRA_denovo_PC.298	14	+	103422256	103537769	0	1	115513	0
chr4	104027076	104044245	GRA_denovo_PC.299	1	-	104027076	104044245	0	1	17169	0
chr4	86396324	86923818	GRA_denovo_PC.300	14	+	86396324	86923818	0	1	527494	0
chr4	106603810	106629906	GRA_denovo_PC.301	11	-	106603810	106629906	0	1	26096	0
chr4	103552650	103682148	GRA_denovo_PC.302	41	-	103552650	103682148	0	1	129498	0
chr4	106290236	106395249	GRA_denovo_PC.303	14	-	106290236	106395249	0	1	105013	0
chr4	108911013	108956286	GRA_denovo_PC.304	5	+	108911013	108956286	0	1	45273	0
chr4	108745911	108836180	GRA_denovo_PC.305	4	+	108745911	108836180	0	1	90269	0
chr4	109557900	109588976	GRA_denovo_PC.306	4	+	109557900	109588976	0	1	31076	0
chr4	109541704	109555924	GRA_denovo_PC.307	17	+	109541704	109555924	0	1	14220	0
chr4	108534822	108641729	GRA_denovo_PC.308	26	-	108534822	108641729	0	1	106907	0
chr4	108968455	109089025	GRA_denovo_PC.309	5	-	108968455	109089025	0	1	120570	0
chr4	110634874	110651215	GRA_denovo_PC.310	1	-	110634874	110651215	0	1	16341	0
chr4	110736634	110745896	GRA_denovo_PC.311	7	+	110736634	110745896	0	1	9262	0
chr1	11333202	11355399	GRA_denovo_PC.312	3	+	11333202	11355399	0	1	22197	0
chr1	168195224	168283656	GRA_denovo_PC.313	13	+	168195224	168283656	0	1	88432	0
chr4	106058446	106201981	GRA_denovo_PC.314	36	+	106058446	106201981	0	1	143535	0
chr4	106967291	107237408	GRA_denovo_PC.315	9	-	106967291	107237408	0	1	270117	0
chr4	107236731	107270503	GRA_denovo_PC.316	4	+	107236731	107270503	0	1	33772	0
chr4	113066550	113110613	GRA_denovo_PC.317	6	+	113066550	113110613	0	1	44063	0
chr4	113152674	113193823	GRA_denovo_PC.318	6	+	113152674	113193823	0	1	41149	0
chr4	113199618	113207064	GRA_denovo_PC.319	1	-	113199618	113207064	0	1	7446	0
chr4	110481393	110608995	GRA_denovo_PC.320	1	+	110481393	110608995	0	1	127602	0
chr4	110609810	110633845	GRA_denovo_PC.321	6	-	110609810	110633845	0	1	24035	0
chr4	119763359	119773068	GRA_denovo_PC.322	2	+	119763359	119773068	0	1	9709	0
chr4	120218202	120222153	GRA_denovo_PC.323	3	-	120218202	120222153	0	1	3951	0
chr4	110354880	110460904	GRA_denovo_PC.324	11	+	110354880	110460904	0	1	106024	0
chr4	120133809	120216599	GRA_denovo_PC.325	14	+	120133809	120216599	0	1	82790	0
chr4	101944575	102270424	GRA_denovo_PC.326	22	-	101944575	102270424	0	1	325849	0
chr4	102267813	102269993	GRA_denovo_PC.327	2	+	102267813	102269993	0	1	2180	0
chr1	169890293	170043871	GRA_denovo_PC.328	15	-	169890293	170043871	0	1	153578	0
chr4	113460314	113560969	GRA_denovo_PC.329	14	-	113460314	113560969	0	1	100655	0
chr4	113557954	113585990	GRA_denovo_PC.330	25	+	113557954	113585990	0	1	28036	0
chr4	122722434	122738831	GRA_denovo_PC.331	10	+	122722434	122738831	0	1	16397	0
chr4	122733929	122791625	GRA_denovo_PC.332	11	-	122733929	122791625	0	1	57696	0
chr4	128814887	128818022	GRA_denovo_PC.333	1	+	128814887	128818022	0	1	3135	0
chr4	122589152	122618194	GRA_denovo_PC.334	44	-	122589152	122618194	0	1	29042	0
chr4	128982534	129029987	GRA_denovo_PC.335	5	+	128982534	129029987	0	1	47453	0
chr1	171750677	171766966	GRA_denovo_PC.336	11	+	171750677	171766966	0	1	16289	0
chr4	125585260	125633890	GRA_denovo_PC.337	11	-	125585260	125633890	0	1	48630	0
chr4	129099613	129128538	GRA_denovo_PC.338	1	+	129099613	129128538	0	1	28925	0
chr4	129190416	129208981	GRA_denovo_PC.339	6	-	129190416	129208981	0	1	18565	0
chr4	139091452	139163487	GRA_denovo_PC.340	6	-	139091452	139163487	0	1	72035	0
chr4	119606542	119649410	GRA_denovo_PC.341	13	+	119606542	119649410	0	1	42868	0
chr4	119643977	119757363	GRA_denovo_PC.342	23	-	119643977	119757363	0	1	113386	0
chr4	140211102	140223702	GRA_denovo_PC.343	9	-	140211102	140223702	0	1	12600	0
chr4	121491126	121737888	GRA_denovo_PC.344	28	-	121491126	121737888	0	1	246762	0
chr1	171669260	171711327	GRA_denovo_PC.345	21	-	171669260	171711327	0	1	42067	0
chr4	140264079	140311159	GRA_denovo_PC.346	7	+	140264079	140311159	0	1	47080	0
chr4	140427195	140477487	GRA_denovo_PC.347	6	-	140427195	140477487	0	1	50292	0
chr4	113218291	113372251	GRA_denovo_PC.348	31	+	113218291	113372251	0	1	153960	0
chr4	140517794	140525965	GRA_denovo_PC.349	1	-	140517794	140525965	0	1	8171	0
chr4	141294785	141303758	GRA_denovo_PC.350	7	+	141294785	141303758	0	1	8973	0
chr4	140373661	140397061	GRA_denovo_PC.351	4	+	140373661	140397061	0	1	23400	0
chr4	142142057	142155811	GRA_denovo_PC.352	10	+	142142057	142155811	0	1	13754	0
chr4	141445290	141476530	GRA_denovo_PC.353	25	+	141445290	141476530	0	1	31240	0
chr1	169481042	169555759	GRA_denovo_PC.354	17	-	169481042	169555759	0	1	74717	0
chr4	142557751	142654727	GRA_denovo_PC.355	10	+	142557751	142654727	0	1	96976	0
chr4	142948846	143003301	GRA_denovo_PC.356	1	-	142948846	143003301	0	1	54455	0
chr4	128838976	128886522	GRA_denovo_PC.357	30	-	128838976	128886522	0	1	47546	0
chr4	128886463	128961085	GRA_denovo_PC.358	24	+	128886463	128961085	0	1	74622	0
chr4	144105824	144151395	GRA_denovo_PC.359	11	+	144105824	144151395	0	1	45571	0
chr4	85582286	85887889	GRA_denovo_PC.360	8	-	85582286	85887889	0	1	305603	0
chr4	144434520	144476282	GRA_denovo_PC.361	7	+	144434520	144476282	0	1	41762	0
chr4	146019481	146044752	GRA_denovo_PC.362	3	+	146019481	146044752	0	1	25271	0
chr4	146563508	146576651	GRA_denovo_PC.363	1	+	146563508	146576651	0	1	13143	0
chr4	145915842	146019356	GRA_denovo_PC.364	5	-	145915842	146019356	0	1	103514	0
chr4	146054775	146101718	GRA_denovo_PC.365	16	-	146054775	146101718	0	1	46943	0
chr4	147096850	147152028	GRA_denovo_PC.366	20	+	147096850	147152028	0	1	55178	0
chr4	147425037	147443070	GRA_denovo_PC.367	1	-	147425037	147443070	0	1	18033	0
chr4	144258326	144407258	GRA_denovo_PC.368	10	+	144258326	144407258	0	1	148932	0
chr4	147175554	147247149	GRA_denovo_PC.369	5	-	147175554	147247149	0	1	71595	0
chr4	139940271	140100951	GRA_denovo_PC.370	28	-	139940271	140100951	0	1	160680	0
chr1	172338654	172413255	GRA_denovo_PC.371	14	-	172338654	172413255	0	1	74601	0
chr4	152567713	152578045	GRA_denovo_PC.372	2	+	152567713	152578045	0	1	10332	0
chr4	152020748	152025830	GRA_denovo_PC.373	8	+	152020748	152025830	0	1	5082	0
chr4	152629169	152682116	GRA_denovo_PC.374	2	-	152629169	152682116	0	1	52947	0
chr4	148538520	148560082	GRA_denovo_PC.375	9	+	148538520	148560082	0	1	21562	0
chr4	148555315	148605310	GRA_denovo_PC.376	15	-	148555315	148605310	0	1	49995	0
chr4	123073492	123284102	GRA_denovo_PC.377	26	+	123073492	123284102	0	1	210610	0
chr4	153700641	153900823	GRA_denovo_PC.378	27	+	153700641	153900823	0	1	200182	0
chr4	154604091	154633605	GRA_denovo_PC.379	10	+	154604091	154633605	0	1	29514	0
chr4	156845294	156875004	GRA_denovo_PC.380	6	-	156845294	156875004	0	1	29710	0
chr4	157683619	157689291	GRA_denovo_PC.381	1	-	157683619	157689291	0	1	5672	0
chr4	140586629	140675080	GRA_denovo_PC.382	14	+	140586629	140675080	0	1	88451	0
chr4	140637389	141076331	GRA_denovo_PC.383	10	-	140637389	141076331	0	1	438942	0
chr1	173152871	173177153	GRA_denovo_PC.384	2	-	173152871	173177153	0	1	24282	0
chr4	155456074	155471569	GRA_denovo_PC.385	16	-	155456074	155471569	0	1	15495	0
chr4	159045775	159093496	GRA_denovo_PC.386	3	-	159045775	159093496	0	1	47721	0
chr4	129732471	129789137	GRA_denovo_PC.387	1	+	129732471	129789137	0	1	56666	0
chr4	130014835	130034301	GRA_denovo_PC.388	16	+	130014835	130034301	0	1	19466	0
chr4	129771414	130015388	GRA_denovo_PC.389	22	-	129771414	130015388	0	1	243974	0
chr4	159780364	159789936	GRA_denovo_PC.390	1	+	159780364	159789936	0	1	9572	0
chr4	159122749	159176340	GRA_denovo_PC.391	3	+	159122749	159176340	0	1	53591	0
chr4	148639353	148993917	GRA_denovo_PC.392	13	+	148639353	148993917	0	1	354564	0
chr4	159789992	159829118	GRA_denovo_PC.393	2	+	159789992	159829118	0	1	39126	0
chr1	11714947	11723364	GRA_denovo_PC.394	6	+	11714947	11723364	0	1	8417	0
chr1	173446421	173457952	GRA_denovo_PC.395	6	+	173446421	173457952	0	1	11531	0
chr4	165996357	166033980	GRA_denovo_PC.396	6	-	165996357	166033980	0	1	37623	0
chr4	166248845	166264432	GRA_denovo_PC.397	9	+	166248845	166264432	0	1	15587	0
chr4	154387472	154557662	GRA_denovo_PC.398	21	+	154387472	154557662	0	1	170190	0
chr4	164445873	164534778	GRA_denovo_PC.399	4	-	164445873	164534778	0	1	88905	0
chr4	170314593	170345931	GRA_denovo_PC.400	1	-	170314593	170345931	0	1	31338	0
chr4	159587862	159595991	GRA_denovo_PC.401	1	-	159587862	159595991	0	1	8129	0
chr4	159607666	159644569	GRA_denovo_PC.402	22	-	159607666	159644569	0	1	36903	0
chr4	159591282	159632621	GRA_denovo_PC.403	9	+	159591282	159632621	0	1	41339	0
chr4	170475381	170533774	GRA_denovo_PC.404	8	-	170475381	170533774	0	1	58393	0
chr1	171454484	171560991	GRA_denovo_PC.405	18	+	171454484	171560991	0	1	106507	0
chr4	169908742	169931428	GRA_denovo_PC.406	29	-	169908742	169931428	0	1	22686	0
chr4	170650564	170679119	GRA_denovo_PC.407	14	-	170650564	170679119	0	1	28555	0
chr4	170907754	170947565	GRA_denovo_PC.408	5	-	170907754	170947565	0	1	39811	0
chr4	166128627	166243420	GRA_denovo_PC.409	22	+	166128627	166243420	0	1	114793	0
chr4	174291935	174298683	GRA_denovo_PC.410	2	+	174291935	174298683	0	1	6748	0
chr4	174309393	174337660	GRA_denovo_PC.411	2	-	174309393	174337660	0	1	28267	0
chr4	170541701	170644446	GRA_denovo_PC.412	12	+	170541701	170644446	0	1	102745	0
chr4	175411038	175444067	GRA_denovo_PC.413	10	-	175411038	175444067	0	1	33029	0
chr4	178351441	178363889	GRA_denovo_PC.414	13	-	178351441	178363889	0	1	12448	0
chr4	177238132	177265510	GRA_denovo_PC.415	3	+	177238132	177265510	0	1	27378	0
chr4	184365787	184370604	GRA_denovo_PC.416	6	+	184365787	184370604	0	1	4817	0
chr4	175157903	175205296	GRA_denovo_PC.417	12	-	175157903	175205296	0	1	47393	0
chr4	175204156	175241537	GRA_denovo_PC.418	6	+	175204156	175241537	0	1	37381	0
chr4	183798890	183838532	GRA_denovo_PC.419	11	-	183798890	183838532	0	1	39642	0
chr1	169101779	169337132	GRA_denovo_PC.420	4	-	169101779	169337132	0	1	235353	0
chr4	184560787	184580355	GRA_denovo_PC.421	20	-	184560787	184580355	0	1	19568	0
chr4	185548595	185570593	GRA_denovo_PC.422	18	-	185548595	185570593	0	1	21998	0
chr4	174088906	174245223	GRA_denovo_PC.423	11	+	174088906	174245223	0	1	156317	0
chr4	184580437	184642866	GRA_denovo_PC.424	15	+	184580437	184642866	0	1	62429	0
chr1	169337133	169367638	GRA_denovo_PC.425	19	+	169337133	169367638	0	1	30505	0
chr4	186244683	186284706	GRA_denovo_PC.426	1	+	186244683	186284706	0	1	40023	0
chr4	186079855	186112310	GRA_denovo_PC.427	2	-	186079855	186112310	0	1	32455	0
chr4	187112768	187134050	GRA_denovo_PC.428	2	+	187112768	187134050	0	1	21282	0
chr4	186316895	186322173	GRA_denovo_PC.429	7	+	186316895	186322173	0	1	5278	0
chr4	186319231	186347124	GRA_denovo_PC.430	5	-	186319231	186347124	0	1	27893	0
chr4	190861973	190892012	GRA_denovo_PC.431	19	+	190861973	190892012	0	1	30039	0
chr4	160024051	160279356	GRA_denovo_PC.432	24	+	160024051	160279356	0	1	255305	0
chr5	204498	218558	GRA_denovo_PC.433	3	-	204498	218558	0	1	14060	0
chr1	173768551	173776657	GRA_denovo_PC.434	1	-	173768551	173776657	0	1	8106	0
chr5	216858	265365	GRA_denovo_PC.435	11	+	216858	265365	0	1	48507	0
chr5	271708	315090	GRA_denovo_PC.436	17	+	271708	315090	0	1	43382	0
chr5	658882	705364	GRA_denovo_PC.437	4	-	658882	705364	0	1	46482	0
chr5	1050563	1079002	GRA_denovo_PC.438	9	-	1050563	1079002	0	1	28439	0
chr5	1079523	1093769	GRA_denovo_PC.439	2	-	1079523	1093769	0	1	14246	0
chr5	1317866	1345237	GRA_denovo_PC.440	26	-	1317866	1345237	0	1	27371	0
chr1	169558100	169681318	GRA_denovo_PC.441	47	-	169558100	169681318	0	1	123218	0
chr5	344039	472007	GRA_denovo_PC.442	26	+	344039	472007	0	1	127968	0
chr4	185309111	185405651	GRA_denovo_PC.443	20	-	185309111	185405651	0	1	96540	0
chr5	1788992	1801947	GRA_denovo_PC.444	12	-	1788992	1801947	0	1	12955	0
chr5	1801516	1829686	GRA_denovo_PC.445	10	+	1801516	1829686	0	1	28170	0
chr5	5422785	5489430	GRA_denovo_PC.446	11	+	5422785	5489430	0	1	66645	0
chr1	173684120	173757101	GRA_denovo_PC.447	8	+	173684120	173757101	0	1	72981	0
chr5	6369791	6378698	GRA_denovo_PC.448	12	-	6369791	6378698	0	1	8907	0
chr5	1461483	1524386	GRA_denovo_PC.449	23	-	1461483	1524386	0	1	62903	0
chr5	710575	814894	GRA_denovo_PC.450	2	-	710575	814894	0	1	104319	0
chr5	732077	733937	GRA_denovo_PC.451	1	-	732077	733937	0	1	1860	0
chr5	768964	892929	GRA_denovo_PC.452	27	-	768964	892929	0	1	123965	0
chr5	6633509	6670329	GRA_denovo_PC.453	3	+	6633509	6670329	0	1	36820	0
chr5	7859273	7869188	GRA_denovo_PC.454	9	-	7859273	7869188	0	1	9915	0
chr4	153238210	153460748	GRA_denovo_PC.455	14	-	153238210	153460748	0	1	222538	0
chr1	173793348	173828611	GRA_denovo_PC.456	12	+	173793348	173828611	0	1	35263	0
chr4	153497849	153603225	GRA_denovo_PC.457	47	-	153497849	153603225	0	1	105376	0
chr5	6714745	6757320	GRA_denovo_PC.458	10	+	6714745	6757320	0	1	42575	0
chr5	7869277	7901412	GRA_denovo_PC.459	9	+	7869277	7901412	0	1	32135	0
chr5	6599355	6633270	GRA_denovo_PC.460	26	-	6599355	6633270	0	1	33915	0
chr5	10209255	10250067	GRA_denovo_PC.461	13	-	10209255	10250067	0	1	40812	0
chr5	10250152	10264898	GRA_denovo_PC.462	17	+	10250152	10264898	0	1	14746	0
chr1	169761675	169764751	GRA_denovo_PC.463	2	-	169761675	169764751	0	1	3076	0
chr5	10679425	10761481	GRA_denovo_PC.464	9	-	10679425	10761481	0	1	82056	0
chr5	10564266	10652419	GRA_denovo_PC.465	9	+	10564266	10652419	0	1	88153	0
chr4	185570700	185617583	GRA_denovo_PC.466	25	+	185570700	185617583	0	1	46883	0
chr4	185612310	185747977	GRA_denovo_PC.467	49	-	185612310	185747977	0	1	135667	0
chr5	10441734	10531075	GRA_denovo_PC.468	12	+	10441734	10531075	0	1	89341	0
chr5	14581876	14629665	GRA_denovo_PC.469	25	+	14581876	14629665	0	1	47789	0
chr1	169786022	169863409	GRA_denovo_PC.470	24	-	169786022	169863409	0	1	77387	0
chr5	14664523	14716844	GRA_denovo_PC.471	11	+	14664523	14716844	0	1	52321	0
chr5	10352764	10437893	GRA_denovo_PC.472	31	+	10352764	10437893	0	1	85129	0
chr5	16665412	16682093	GRA_denovo_PC.473	3	-	16665412	16682093	0	1	16681	0
chr5	16451635	16465930	GRA_denovo_PC.474	12	-	16451635	16465930	0	1	14295	0
chr5	16815243	16936387	GRA_denovo_PC.475	2	-	16815243	16936387	0	1	121144	0
chr5	14741985	14871631	GRA_denovo_PC.476	1	-	14741985	14871631	0	1	129646	0
chr1	169764205	169842624	GRA_denovo_PC.477	15	+	169764205	169842624	0	1	78419	0
chr5	31532401	31555412	GRA_denovo_PC.478	10	+	31532401	31555412	0	1	23011	0
chr4	169137453	169247055	GRA_denovo_PC.479	5	-	169137453	169247055	0	1	109602	0
chr4	169277230	169401927	GRA_denovo_PC.480	47	-	169277230	169401927	0	1	124697	0
chr5	16472849	16617192	GRA_denovo_PC.481	11	-	16472849	16617192	0	1	144343	0
chr5	32124695	32175853	GRA_denovo_PC.482	5	-	32124695	32175853	0	1	51158	0
chr5	32585549	32604688	GRA_denovo_PC.483	9	+	32585549	32604688	0	1	19139	0
chr4	151185652	151835411	GRA_denovo_PC.484	15	-	151185652	151835411	0	1	649759	0
chr4	151836763	151935974	GRA_denovo_PC.485	1	-	151836763	151935974	0	1	99211	0
chr5	33440938	33472085	GRA_denovo_PC.486	13	+	33440938	33472085	0	1	31147	0
chr1	172501932	172580974	GRA_denovo_PC.487	15	+	172501932	172580974	0	1	79042	0
chr5	32354429	32444868	GRA_denovo_PC.488	15	-	32354429	32444868	0	1	90439	0
chr5	33944826	34008287	GRA_denovo_PC.489	17	-	33944826	34008287	0	1	63461	0
chr5	34019432	34175584	GRA_denovo_PC.490	5	-	34019432	34175584	0	1	156152	0
chr5	32227112	32313108	GRA_denovo_PC.491	23	-	32227112	32313108	0	1	85996	0
chr5	31401078	31532196	GRA_denovo_PC.492	21	-	31401078	31532196	0	1	131118	0
chr5	35856953	35884837	GRA_denovo_PC.493	11	+	35856953	35884837	0	1	27884	0
chr5	36192989	36241760	GRA_denovo_PC.494	14	-	36192989	36241760	0	1	48771	0
chr5	14143937	14510247	GRA_denovo_PC.495	15	+	14143937	14510247	0	1	366310	0
chr5	17217612	17277337	GRA_denovo_PC.496	2	+	17217612	17277337	0	1	59725	0
chr5	39375115	39390046	GRA_denovo_PC.497	2	-	39375115	39390046	0	1	14931	0
chr5	34897203	34929451	GRA_denovo_PC.498	15	-	34897203	34929451	0	1	32248	0
chr5	34914061	34926464	GRA_denovo_PC.499	2	+	34914061	34926464	0	1	12403	0
chr5	34929555	34958891	GRA_denovo_PC.500	17	+	34929555	34958891	0	1	29336	0
chr5	40825199	40835342	GRA_denovo_PC.501	17	-	40825199	40835342	0	1	10143	0
chr5	37287094	37371193	GRA_denovo_PC.502	13	-	37287094	37371193	0	1	84099	0
chr5	40841469	40860131	GRA_denovo_PC.503	5	+	40841469	40860131	0	1	18662	0
chr5	41904351	41921739	GRA_denovo_PC.504	7	+	41904351	41921739	0	1	17388	0
chr5	36098560	36152085	GRA_denovo_PC.505	15	-	36098560	36152085	0	1	53525	0
chr5	36152113	36192749	GRA_denovo_PC.506	12	+	36152113	36192749	0	1	40636	0
chr5	41925398	41941592	GRA_denovo_PC.507	2	+	41925398	41941592	0	1	16194	0
chr5	41730173	41870657	GRA_denovo_PC.508	6	-	41730173	41870657	0	1	140484	0
chr5	40679013	40752335	GRA_denovo_PC.509	13	+	40679013	40752335	0	1	73322	0
chr1	167885675	167905748	GRA_denovo_PC.510	17	-	167885675	167905748	0	1	20073	0
chr5	40711696	40799045	GRA_denovo_PC.511	25	-	40711696	40799045	0	1	87349	0
chr5	43121200	43180395	GRA_denovo_PC.512	14	+	43121200	43180395	0	1	59195	0
chr5	43063378	43116585	GRA_denovo_PC.513	10	+	43063378	43116585	0	1	53207	0
chr5	43526433	43557280	GRA_denovo_PC.514	12	-	43526433	43557280	0	1	30847	0
chr5	44808840	44815658	GRA_denovo_PC.515	5	+	44808840	44815658	0	1	6818	0
chr5	37379396	37752824	GRA_denovo_PC.516	14	+	37379396	37752824	0	1	373428	0
chr5	36868420	37064798	GRA_denovo_PC.517	24	+	36868420	37064798	0	1	196378	0
chr1	167905577	168045077	GRA_denovo_PC.518	21	+	167905577	168045077	0	1	139500	0
chr5	38937878	39074544	GRA_denovo_PC.519	26	-	38937878	39074544	0	1	136666	0
chr5	43603297	43707482	GRA_denovo_PC.520	7	+	43603297	43707482	0	1	104185	0
chr5	43287602	43473154	GRA_denovo_PC.521	20	-	43287602	43473154	0	1	185552	0
chr5	43445453	43484239	GRA_denovo_PC.522	3	-	43445453	43484239	0	1	38786	0
chr5	49689284	49737426	GRA_denovo_PC.523	11	-	49689284	49737426	0	1	48142	0
chr5	52393910	52405591	GRA_denovo_PC.524	2	-	52393910	52405591	0	1	11681	0
chr5	54320053	54330478	GRA_denovo_PC.525	5	+	54320053	54330478	0	1	10425	0
chr5	54398482	54406080	GRA_denovo_PC.526	2	+	54398482	54406080	0	1	7598	0
chr5	39092656	39274998	GRA_denovo_PC.527	30	-	39092656	39274998	0	1	182342	0
chr5	52856476	52979170	GRA_denovo_PC.528	3	+	52856476	52979170	0	1	122694	0
chr5	54915699	55008155	GRA_denovo_PC.529	6	-	54915699	55008155	0	1	92456	0
chr5	55232336	55290838	GRA_denovo_PC.530	16	-	55232336	55290838	0	1	58502	0
chr5	55394174	55456795	GRA_denovo_PC.531	10	-	55394174	55456795	0	1	62621	0
chr5	52083778	52255702	GRA_denovo_PC.532	13	+	52083778	52255702	0	1	171924	0
chr5	55736581	55778445	GRA_denovo_PC.533	19	-	55736581	55778445	0	1	41864	0
chr5	56205174	56219368	GRA_denovo_PC.534	13	+	56205174	56219368	0	1	14194	0
chr5	56214913	56246481	GRA_denovo_PC.535	8	-	56214913	56246481	0	1	31568	0
chr5	57749660	57755934	GRA_denovo_PC.536	7	-	57749660	57755934	0	1	6274	0
chr5	53813334	53946627	GRA_denovo_PC.537	12	+	53813334	53946627	0	1	133293	0
chr1	174967479	174988240	GRA_denovo_PC.538	9	+	174967479	174988240	0	1	20761	0
chr5	56110423	56189456	GRA_denovo_PC.539	20	+	56110423	56189456	0	1	79033	0
chr5	57786846	57792953	GRA_denovo_PC.540	11	+	57786846	57792953	0	1	6107	0
chr5	60169843	60199546	GRA_denovo_PC.541	3	-	60169843	60199546	0	1	29703	0
chr5	60240765	60369041	GRA_denovo_PC.542	1	+	60240765	60369041	0	1	128276	0
chr5	60453784	60458413	GRA_denovo_PC.543	4	-	60453784	60458413	0	1	4629	0
chr5	57877918	58147400	GRA_denovo_PC.544	1	+	57877918	58147400	0	1	269482	0
chr5	56469687	56560684	GRA_denovo_PC.545	30	+	56469687	56560684	0	1	90997	0
chr5	49961560	50137917	GRA_denovo_PC.546	12	+	49961560	50137917	0	1	176357	0
chr1	173836421	173872933	GRA_denovo_PC.547	2	+	173836421	173872933	0	1	36512	0
chr5	53390715	53606447	GRA_denovo_PC.548	7	-	53390715	53606447	0	1	215732	0
chr5	55805575	55966009	GRA_denovo_PC.549	23	-	55805575	55966009	0	1	160434	0
chr5	64013976	64064540	GRA_denovo_PC.550	5	-	64013976	64064540	0	1	50564	0
chr5	61833071	61925644	GRA_denovo_PC.551	17	+	61833071	61925644	0	1	92573	0
chr5	61601994	61687092	GRA_denovo_PC.552	13	+	61601994	61687092	0	1	85098	0
chr5	61681193	61699871	GRA_denovo_PC.553	5	-	61681193	61699871	0	1	18678	0
chr5	64064765	64314596	GRA_denovo_PC.554	6	+	64064765	64314596	0	1	249831	0
chr1	10696683	10754657	GRA_denovo_PC.555	11	-	10696683	10754657	0	1	57974	0
chr1	174977749	174992622	GRA_denovo_PC.556	5	-	174977749	174992622	0	1	14873	0
chr5	64920502	64967840	GRA_denovo_PC.557	10	+	64920502	64967840	0	1	47338	0
chr5	64956119	65017949	GRA_denovo_PC.558	19	-	64956119	65017949	0	1	61830	0
chr5	64813666	64866116	GRA_denovo_PC.559	2	-	64813666	64866116	0	1	52450	0
chr5	64872059	64920150	GRA_denovo_PC.560	6	-	64872059	64920150	0	1	48091	0
chr5	64858781	64887834	GRA_denovo_PC.561	19	+	64858781	64887834	0	1	29053	0
chr5	65439571	65479426	GRA_denovo_PC.562	23	+	65439571	65479426	0	1	39855	0
chr5	66414507	66465403	GRA_denovo_PC.563	6	+	66414507	66465403	0	1	50896	0
chr5	66124614	66406028	GRA_denovo_PC.564	2	+	66124614	66406028	0	1	281414	0
chr1	173872938	173885082	GRA_denovo_PC.565	1	-	173872938	173885082	0	1	12144	0
chr5	69366801	69373382	GRA_denovo_PC.566	1	+	69366801	69373382	0	1	6581	0
chr5	70196535	70251498	GRA_denovo_PC.567	2	+	70196535	70251498	0	1	54963	0
chr5	67511301	67594110	GRA_denovo_PC.568	11	+	67511301	67594110	0	1	82809	0
chr5	70264738	70316625	GRA_denovo_PC.569	11	-	70264738	70316625	0	1	51887	0
chr5	70333028	70363678	GRA_denovo_PC.570	3	-	70333028	70363678	0	1	30650	0
chr5	65220152	65376166	GRA_denovo_PC.571	15	+	65220152	65376166	0	1	156014	0
chr5	71515359	71529958	GRA_denovo_PC.572	4	-	71515359	71529958	0	1	14599	0
chr5	68647519	68666998	GRA_denovo_PC.573	21	-	68647519	68666998	0	1	19479	0
chr1	175121957	175162206	GRA_denovo_PC.574	20	-	175121957	175162206	0	1	40249	0
chr5	68660436	68710628	GRA_denovo_PC.575	11	+	68660436	68710628	0	1	50192	0
chr5	70888774	70954487	GRA_denovo_PC.576	4	+	70888774	70954487	0	1	65713	0
chr5	71756106	71803187	GRA_denovo_PC.577	1	-	71756106	71803187	0	1	47081	0
chr5	60628094	60839631	GRA_denovo_PC.578	22	+	60628094	60839631	0	1	211537	0
chr5	72794039	72801278	GRA_denovo_PC.579	20	+	72794039	72801278	0	1	7239	0
chr5	58264867	58652860	GRA_denovo_PC.580	18	-	58264867	58652860	0	1	387993	0
chr5	54552075	54603976	GRA_denovo_PC.581	20	-	54552075	54603976	0	1	51901	0
chr5	54720546	54830781	GRA_denovo_PC.582	1	-	54720546	54830781	0	1	110235	0
chr5	54602802	54721855	GRA_denovo_PC.583	15	+	54602802	54721855	0	1	119053	0
chr1	178995179	179045668	GRA_denovo_PC.584	3	+	178995179	179045668	0	1	50489	0
chr5	72862969	72877493	GRA_denovo_PC.585	4	+	72862969	72877493	0	1	14524	0
chr5	74063014	74072745	GRA_denovo_PC.586	3	+	74063014	74072745	0	1	9731	0
chr5	73923222	73937264	GRA_denovo_PC.587	23	-	73923222	73937264	0	1	14042	0
chr5	72848058	72861507	GRA_denovo_PC.588	44	-	72848058	72861507	0	1	13449	0
chr5	70751481	70874136	GRA_denovo_PC.589	17	+	70751481	70874136	0	1	122655	0
chr5	72112077	72210243	GRA_denovo_PC.590	13	+	72112077	72210243	0	1	98166	0
chr5	76011933	76031479	GRA_denovo_PC.591	2	+	76011933	76031479	0	1	19546	0
chr5	76114249	76133476	GRA_denovo_PC.592	5	+	76114249	76133476	0	1	19227	0
chr5	74969698	75013346	GRA_denovo_PC.593	10	-	74969698	75013346	0	1	43648	0
chr5	73980988	74034209	GRA_denovo_PC.594	8	+	73980988	74034209	0	1	53221	0
chr5	74014116	74062957	GRA_denovo_PC.595	14	-	74014116	74062957	0	1	48841	0
chr5	76326180	76361125	GRA_denovo_PC.596	7	+	76326180	76361125	0	1	34945	0
chr5	76987105	77072215	GRA_denovo_PC.597	5	-	76987105	77072215	0	1	85110	0
chr5	76145357	76265229	GRA_denovo_PC.598	25	+	76145357	76265229	0	1	119872	0
chr1	179262669	179327817	GRA_denovo_PC.599	16	+	179262669	179327817	0	1	65148	0
chr5	72251789	72386349	GRA_denovo_PC.600	42	+	72251789	72386349	0	1	134560	0
chr5	78532041	78622982	GRA_denovo_PC.601	6	+	78532041	78622982	0	1	90941	0
chr5	76607820	76724330	GRA_denovo_PC.602	4	+	76607820	76724330	0	1	116510	0
chr5	76719658	76788353	GRA_denovo_PC.603	16	-	76719658	76788353	0	1	68695	0
chr5	78071608	78281475	GRA_denovo_PC.604	8	-	78071608	78281475	0	1	209867	0
chr5	77780946	77845092	GRA_denovo_PC.605	5	-	77780946	77845092	0	1	64146	0
chr5	77655953	77789481	GRA_denovo_PC.606	11	+	77655953	77789481	0	1	133528	0
chr1	173897782	173991526	GRA_denovo_PC.607	20	-	173897782	173991526	0	1	93744	0
chr5	79852596	79866223	GRA_denovo_PC.608	27	-	79852596	79866223	0	1	13627	0
chr5	68381575	68628575	GRA_denovo_PC.609	7	-	68381575	68628575	0	1	247000	0
chr5	68530478	68579823	GRA_denovo_PC.610	5	+	68530478	68579823	0	1	49345	0
chr5	68389693	68429062	GRA_denovo_PC.611	27	+	68389693	68429062	0	1	39369	0
chr5	68513569	68525978	GRA_denovo_PC.612	4	+	68513569	68525978	0	1	12409	0
chr5	79921412	79950799	GRA_denovo_PC.613	4	-	79921412	79950799	0	1	29387	0
chr1	179050497	179078582	GRA_denovo_PC.614	8	+	179050497	179078582	0	1	28085	0
chr5	79949737	79969184	GRA_denovo_PC.615	3	+	79949737	79969184	0	1	19447	0
chr5	78908207	78984066	GRA_denovo_PC.616	35	+	78908207	78984066	0	1	75859	0
chr5	80597410	80608936	GRA_denovo_PC.617	12	+	80597410	80608936	0	1	11526	0
chr5	75698673	76003855	GRA_denovo_PC.618	7	+	75698673	76003855	0	1	305182	0
chr5	81599629	81601562	GRA_denovo_PC.619	1	+	81599629	81601562	0	1	1933	0
chr1	179059458	179198763	GRA_denovo_PC.620	10	-	179059458	179198763	0	1	139305	0
chr5	79703172	79779198	GRA_denovo_PC.621	10	+	79703172	79779198	0	1	76026	0
chr5	79783804	79842797	GRA_denovo_PC.622	7	+	79783804	79842797	0	1	58993	0
chr5	74633041	74670374	GRA_denovo_PC.623	4	+	74633041	74670374	0	1	37333	0
chr5	74651598	74807635	GRA_denovo_PC.624	5	-	74651598	74807635	0	1	156037	0
chr5	74807680	74899501	GRA_denovo_PC.625	16	+	74807680	74899501	0	1	91821	0
chr5	82767573	82808065	GRA_denovo_PC.626	1	+	82767573	82808065	0	1	40492	0
chr5	85913750	85916766	GRA_denovo_PC.627	5	+	85913750	85916766	0	1	3016	0
chr5	82832876	82878031	GRA_denovo_PC.628	1	+	82832876	82878031	0	1	45155	0
chr5	79970615	80199281	GRA_denovo_PC.629	13	+	79970615	80199281	0	1	228666	0
chr1	179817368	179835156	GRA_denovo_PC.630	1	-	179817368	179835156	0	1	17788	0
chr5	81267848	81572338	GRA_denovo_PC.631	9	+	81267848	81572338	0	1	304490	0
chr5	81568783	81574290	GRA_denovo_PC.632	9	-	81568783	81574290	0	1	5507	0
chr5	87484225	87564703	GRA_denovo_PC.633	20	-	87484225	87564703	0	1	80478	0
chr5	82373335	82649556	GRA_denovo_PC.634	12	+	82373335	82649556	0	1	276221	0
chr5	89689634	89705599	GRA_denovo_PC.635	2	-	89689634	89705599	0	1	15965	0
chr5	89811508	89826152	GRA_denovo_PC.636	14	-	89811508	89826152	0	1	14644	0
chr1	11126688	11159916	GRA_denovo_PC.637	19	-	11126688	11159916	0	1	33228	0
chr1	179845482	179894881	GRA_denovo_PC.638	14	+	179845482	179894881	0	1	49399	0
chr5	77286032	77590568	GRA_denovo_PC.639	21	-	77286032	77590568	0	1	304536	0
chr5	86563604	86690990	GRA_denovo_PC.640	21	+	86563604	86690990	0	1	127386	0
chr5	86612989	86708812	GRA_denovo_PC.641	4	-	86612989	86708812	0	1	95823	0
chr5	94903590	94939612	GRA_denovo_PC.642	1	+	94903590	94939612	0	1	36022	0
chr5	88013871	88179303	GRA_denovo_PC.643	16	-	88013871	88179303	0	1	165432	0
chr5	79278578	79287057	GRA_denovo_PC.644	2	-	79278578	79287057	0	1	8479	0
chr5	79406955	79551903	GRA_denovo_PC.645	31	-	79406955	79551903	0	1	144948	0
chr5	79331158	79379776	GRA_denovo_PC.646	16	+	79331158	79379776	0	1	48618	0
chr5	95149765	95158864	GRA_denovo_PC.647	14	-	95149765	95158864	0	1	9099	0
chr5	95187374	95195794	GRA_denovo_PC.648	1	+	95187374	95195794	0	1	8420	0
chr5	94799341	94890655	GRA_denovo_PC.649	11	-	94799341	94890655	0	1	91314	0
chr5	95066509	95132000	GRA_denovo_PC.650	7	+	95066509	95132000	0	1	65491	0
chr1	180100822	180174283	GRA_denovo_PC.651	21	+	180100822	180174283	0	1	73461	0
chr5	95220799	95297597	GRA_denovo_PC.652	23	-	95220799	95297597	0	1	76798	0
chr5	96496407	96519004	GRA_denovo_PC.653	8	-	96496407	96519004	0	1	22597	0
chr5	96518519	96577410	GRA_denovo_PC.654	1	+	96518519	96577410	0	1	58891	0
chr5	99870989	99922486	GRA_denovo_PC.655	8	+	99870989	99922486	0	1	51497	0
chr5	96209030	96248518	GRA_denovo_PC.656	1	-	96209030	96248518	0	1	39488	0
chr1	178694316	178894271	GRA_denovo_PC.657	12	+	178694316	178894271	0	1	199955	0
chr5	96211716	96263824	GRA_denovo_PC.658	9	+	96211716	96263824	0	1	52108	0
chr5	96269617	96371681	GRA_denovo_PC.659	11	+	96269617	96371681	0	1	102064	0
chr5	100137279	100242771	GRA_denovo_PC.660	19	-	100137279	100242771	0	1	105492	0
chr5	80708628	81047012	GRA_denovo_PC.661	24	-	80708628	81047012	0	1	338384	0
chr5	101569680	101632433	GRA_denovo_PC.662	16	-	101569680	101632433	0	1	62753	0
chr5	102594432	102618349	GRA_denovo_PC.663	6	+	102594432	102618349	0	1	23917	0
chr5	106716736	106805341	GRA_denovo_PC.664	1	-	106716736	106805341	0	1	88605	0
chr5	98190972	98266972	GRA_denovo_PC.665	49	-	98190972	98266972	0	1	76000	0
chr5	108516254	108523360	GRA_denovo_PC.666	1	+	108516254	108523360	0	1	7106	0
chr5	95997160	96117252	GRA_denovo_PC.667	12	+	95997160	96117252	0	1	120092	0
chr5	96096562	96143874	GRA_denovo_PC.668	6	-	96096562	96143874	0	1	47312	0
chr5	108666357	108745943	GRA_denovo_PC.669	20	-	108666357	108745943	0	1	79586	0
chr5	92950657	93447382	GRA_denovo_PC.670	27	-	92950657	93447382	0	1	496725	0
chr5	110441649	110464151	GRA_denovo_PC.671	4	+	110441649	110464151	0	1	22502	0
chr5	102421738	102455877	GRA_denovo_PC.672	15	-	102421738	102455877	0	1	34139	0
chr1	181057850	181059880	GRA_denovo_PC.673	1	+	181057850	181059880	0	1	2030	0
chr5	102455902	102548523	GRA_denovo_PC.674	22	+	102455902	102548523	0	1	92621	0
chr5	110074706	110100866	GRA_denovo_PC.675	13	+	110074706	110100866	0	1	26160	0
chr5	110809059	110825406	GRA_denovo_PC.676	3	+	110809059	110825406	0	1	16347	0
chr5	110831835	110843073	GRA_denovo_PC.677	3	-	110831835	110843073	0	1	11238	0
chr5	90664291	90680419	GRA_denovo_PC.678	25	-	90664291	90680419	0	1	16128	0
chr5	110560114	110730480	GRA_denovo_PC.679	1	+	110560114	110730480	0	1	170366	0
chr1	181003108	181031681	GRA_denovo_PC.680	8	+	181003108	181031681	0	1	28573	0
chr5	112196218	112206598	GRA_denovo_PC.681	8	+	112196218	112206598	0	1	10380	0
chr5	112212086	112258719	GRA_denovo_PC.682	15	-	112212086	112258719	0	1	46633	0
chr5	112312379	112364570	GRA_denovo_PC.683	14	+	112312379	112364570	0	1	52191	0
chr5	109023633	109202678	GRA_denovo_PC.684	12	+	109023633	109202678	0	1	179045	0
chr5	112043205	112184751	GRA_denovo_PC.685	8	+	112043205	112184751	0	1	141546	0
chr5	112849404	112930977	GRA_denovo_PC.686	13	+	112849404	112930977	0	1	81573	0
chr5	107194741	107718044	GRA_denovo_PC.687	16	-	107194741	107718044	0	1	523303	0
chr5	114856290	114961876	GRA_denovo_PC.688	19	-	114856290	114961876	0	1	105586	0
chr5	118604398	118735754	GRA_denovo_PC.689	10	+	118604398	118735754	0	1	131356	0
chr5	121355810	121362934	GRA_denovo_PC.690	1	+	121355810	121362934	0	1	7124	0
chr5	115163285	115249778	GRA_denovo_PC.691	14	+	115163285	115249778	0	1	86493	0
chr5	115163850	115177814	GRA_denovo_PC.692	21	-	115163850	115177814	0	1	13964	0
chr5	114602995	114632464	GRA_denovo_PC.693	13	-	114602995	114632464	0	1	29469	0
chr5	122110694	122165508	GRA_denovo_PC.694	16	+	122110694	122165508	0	1	54814	0
chr5	118788150	118877789	GRA_denovo_PC.695	16	+	118788150	118877789	0	1	89639	0
chr5	102090844	102364836	GRA_denovo_PC.696	18	+	102090844	102364836	0	1	273992	0
chr5	122680588	122759255	GRA_denovo_PC.697	22	-	122680588	122759255	0	1	78667	0
chr5	125936620	125962933	GRA_denovo_PC.698	5	+	125936620	125962933	0	1	26313	0
chr5	126853328	126890781	GRA_denovo_PC.699	3	+	126853328	126890781	0	1	37453	0
chr5	126112845	126172531	GRA_denovo_PC.700	12	+	126112845	126172531	0	1	59686	0
chr5	122847775	122953195	GRA_denovo_PC.701	10	+	122847775	122953195	0	1	105420	0
chr5	127512777	127523852	GRA_denovo_PC.702	2	+	127512777	127523852	0	1	11075	0
chr1	180941889	180992260	GRA_denovo_PC.703	13	-	180941889	180992260	0	1	50371	0
chr5	123972624	124084517	GRA_denovo_PC.704	17	-	123972624	124084517	0	1	111893	0
chr5	127854964	127874056	GRA_denovo_PC.705	1	-	127854964	127874056	0	1	19092	0
chr5	118406772	118587131	GRA_denovo_PC.706	21	+	118406772	118587131	0	1	180359	0
chr5	130494768	130501163	GRA_denovo_PC.707	6	-	130494768	130501163	0	1	6395	0
chr5	128430370	128449721	GRA_denovo_PC.708	4	+	128430370	128449721	0	1	19351	0
chr5	127700296	127800618	GRA_denovo_PC.709	5	-	127700296	127800618	0	1	100322	0
chr5	126204224	126366255	GRA_denovo_PC.710	10	-	126204224	126366255	0	1	162031	0
chr5	115420609	115653997	GRA_denovo_PC.711	9	+	115420609	115653997	0	1	233388	0
chr1	11724157	11737741	GRA_denovo_PC.712	9	+	11724157	11737741	0	1	13584	0
chr5	115781891	115803363	GRA_denovo_PC.713	1	-	115781891	115803363	0	1	21472	0
chr5	131915487	131979900	GRA_denovo_PC.714	6	+	131915487	131979900	0	1	64413	0
chr5	127593551	127697542	GRA_denovo_PC.715	18	-	127593551	127697542	0	1	103991	0
chr5	132087846	132099804	GRA_denovo_PC.716	1	-	132087846	132099804	0	1	11958	0
chr5	132031391	132073240	GRA_denovo_PC.717	5	-	132031391	132073240	0	1	41849	0
chr5	132202322	132210688	GRA_denovo_PC.718	6	+	132202322	132210688	0	1	8366	0
chr5	132332681	132362270	GRA_denovo_PC.719	11	-	132332681	132362270	0	1	29589	0
chr5	130506576	130541363	GRA_denovo_PC.720	12	+	130506576	130541363	0	1	34787	0
chr5	130598180	130734972	GRA_denovo_PC.721	11	+	130598180	130734972	0	1	136792	0
chr1	179923600	180081689	GRA_denovo_PC.722	11	+	179923600	180081689	0	1	158089	0
chr5	132535009	132537741	GRA_denovo_PC.723	1	-	132535009	132537741	0	1	2732	0
chr5	132386593	132440037	GRA_denovo_PC.724	8	+	132386593	132440037	0	1	53444	0
chr5	132728619	132736653	GRA_denovo_PC.725	1	-	132728619	132736653	0	1	8034	0
chr5	132606090	132652336	GRA_denovo_PC.726	1	-	132606090	132652336	0	1	46246	0
chr5	133291202	133304455	GRA_denovo_PC.727	8	-	133291202	133304455	0	1	13253	0
chr5	133307606	133340457	GRA_denovo_PC.728	12	-	133307606	133340457	0	1	32851	0
chr5	131528609	131644035	GRA_denovo_PC.729	7	-	131528609	131644035	0	1	115426	0
chr5	131619027	131679631	GRA_denovo_PC.730	19	+	131619027	131679631	0	1	60604	0
chr5	131701562	131832161	GRA_denovo_PC.731	13	-	131701562	131832161	0	1	130599	0
chr5	131746087	131809503	GRA_denovo_PC.732	2	+	131746087	131809503	0	1	63416	0
chr1	182344368	182361870	GRA_denovo_PC.733	32	-	182344368	182361870	0	1	17502	0
chr5	132210802	132299616	GRA_denovo_PC.734	23	-	132210802	132299616	0	1	88814	0
chr5	133532865	133562012	GRA_denovo_PC.735	22	-	133532865	133562012	0	1	29147	0
chr5	134074119	134086636	GRA_denovo_PC.736	7	+	134074119	134086636	0	1	12517	0
chr5	130977366	131132736	GRA_denovo_PC.737	40	-	130977366	131132736	0	1	155370	0
chr5	133450382	133494287	GRA_denovo_PC.738	10	+	133450382	133494287	0	1	43905	0
chr5	133464873	133512725	GRA_denovo_PC.739	23	-	133464873	133512725	0	1	47852	0
chr5	133706848	133757975	GRA_denovo_PC.740	20	+	133706848	133757975	0	1	51127	0
chr5	134331836	134345165	GRA_denovo_PC.741	1	+	134331836	134345165	0	1	13329	0
chr1	182542807	182558648	GRA_denovo_PC.742	18	-	182542807	182558648	0	1	15841	0
chr5	134209983	134237858	GRA_denovo_PC.743	8	+	134209983	134237858	0	1	27875	0
chr5	134240213	134301083	GRA_denovo_PC.744	4	+	134240213	134301083	0	1	60870	0
chr5	135385127	135399479	GRA_denovo_PC.745	2	+	135385127	135399479	0	1	14352	0
chr5	133860053	133919035	GRA_denovo_PC.746	13	+	133860053	133919035	0	1	58982	0
chr5	135468544	135524373	GRA_denovo_PC.747	7	+	135468544	135524373	0	1	55829	0
chr5	136953200	137028395	GRA_denovo_PC.748	7	-	136953200	137028395	0	1	75195	0
chr5	137523341	137549015	GRA_denovo_PC.749	7	-	137523341	137549015	0	1	25674	0
chr5	137621002	137626727	GRA_denovo_PC.750	2	-	137621002	137626727	0	1	5725	0
chr5	130759371	130971156	GRA_denovo_PC.751	16	-	130759371	130971156	0	1	211785	0
chr5	137777129	137782625	GRA_denovo_PC.752	2	+	137777129	137782625	0	1	5496	0
chr5	133936841	134025368	GRA_denovo_PC.753	18	-	133936841	134025368	0	1	88527	0
chr5	133983780	134063771	GRA_denovo_PC.754	9	+	133983780	134063771	0	1	79991	0
chr5	137799947	137805191	GRA_denovo_PC.755	3	+	137799947	137805191	0	1	5244	0
chr5	134670207	134735613	GRA_denovo_PC.756	32	-	134670207	134735613	0	1	65406	0
chr5	134094453	134195425	GRA_denovo_PC.757	28	+	134094453	134195425	0	1	100972	0
chr5	137888049	137911250	GRA_denovo_PC.758	17	-	137888049	137911250	0	1	23201	0
chr5	137488434	137514685	GRA_denovo_PC.759	28	-	137488434	137514685	0	1	26251	0
chr5	138677527	138705240	GRA_denovo_PC.760	6	+	138677527	138705240	0	1	27713	0
chr1	180601142	180869265	GRA_denovo_PC.761	8	+	180601142	180869265	0	1	268123	0
chr5	138723281	138725592	GRA_denovo_PC.762	2	-	138723281	138725592	0	1	2311	0
chr5	137841697	137878938	GRA_denovo_PC.763	38	-	137841697	137878938	0	1	37241	0
chr5	138855114	138862409	GRA_denovo_PC.764	10	-	138855114	138862409	0	1	7295	0
chr5	138629341	138665208	GRA_denovo_PC.765	20	+	138629341	138665208	0	1	35867	0
chr5	139487274	139498995	GRA_denovo_PC.766	1	+	139487274	139498995	0	1	11721	0
chr5	139011412	139063144	GRA_denovo_PC.767	2	+	139011412	139063144	0	1	51732	0
chr5	137672867	137772743	GRA_denovo_PC.768	21	+	137672867	137772743	0	1	99876	0
chr1	184020816	184043382	GRA_denovo_PC.769	6	+	184020816	184043382	0	1	22566	0
chr5	139712438	139726192	GRA_denovo_PC.770	5	-	139712438	139726192	0	1	13754	0
chr5	137253973	137370406	GRA_denovo_PC.771	23	-	137253973	137370406	0	1	116433	0
chr5	138089095	138270334	GRA_denovo_PC.772	13	+	138089095	138270334	0	1	181239	0
chr5	140698114	140700120	GRA_denovo_PC.773	2	-	140698114	140700120	0	1	2006	0
chr5	138940764	139006379	GRA_denovo_PC.774	16	+	138940764	139006379	0	1	65615	0
chr5	139979387	140016040	GRA_denovo_PC.775	13	-	139979387	140016040	0	1	36653	0
chr5	138281846	138534128	GRA_denovo_PC.776	10	-	138281846	138534128	0	1	252282	0
chr1	184356193	184589598	GRA_denovo_PC.777	1	+	184356193	184589598	0	1	233405	0
chr5	139554247	139661874	GRA_denovo_PC.778	9	+	139554247	139661874	0	1	107627	0
chr5	139622396	139683356	GRA_denovo_PC.779	4	-	139622396	139683356	0	1	60960	0
chr5	141488329	141548133	GRA_denovo_PC.780	12	+	141488329	141548133	0	1	59804	0
chr5	93581843	93954311	GRA_denovo_PC.781	8	-	93581843	93954311	0	1	372468	0
chr5	94027777	94417346	GRA_denovo_PC.782	19	-	94027777	94417346	0	1	389569	0
chr5	93949872	94050629	GRA_denovo_PC.783	16	+	93949872	94050629	0	1	100757	0
chr5	143535181	143550268	GRA_denovo_PC.784	12	-	143535181	143550268	0	1	15087	0
chr5	142657498	142784117	GRA_denovo_PC.785	12	-	142657498	142784117	0	1	126619	0
chr1	180250072	180360865	GRA_denovo_PC.786	1	-	180250072	180360865	0	1	110793	0
chr5	140894581	141016423	GRA_denovo_PC.787	47	-	140894581	141016423	0	1	121842	0
chr5	141016536	141062661	GRA_denovo_PC.788	18	-	141016536	141062661	0	1	46125	0
chr5	146970751	147009305	GRA_denovo_PC.789	1	-	146970751	147009305	0	1	38554	0
chr5	141303010	141445982	GRA_denovo_PC.790	49	+	141303010	141445982	0	1	142972	0
chr5	141380214	141392586	GRA_denovo_PC.791	6	-	141380214	141392586	0	1	12372	0
chr5	147023623	147162162	GRA_denovo_PC.792	3	-	147023623	147162162	0	1	138539	0
chr5	145492601	145562274	GRA_denovo_PC.793	15	-	145492601	145562274	0	1	69673	0
chr5	145826926	145891285	GRA_denovo_PC.794	14	+	145826926	145891285	0	1	64359	0
chr5	145583136	145669501	GRA_denovo_PC.795	17	+	145583136	145669501	0	1	86365	0
chr5	148725000	148734145	GRA_denovo_PC.796	4	+	148725000	148734145	0	1	9145	0
chr1	895839	901451	GRA_denovo_PC.797	19	+	895839	901451	0	1	5612	0
chr1	11728055	11741254	GRA_denovo_PC.798	14	-	11728055	11741254	0	1	13199	0
chr5	149340303	149366963	GRA_denovo_PC.799	3	+	149340303	149366963	0	1	26660	0
chr5	148737611	148751396	GRA_denovo_PC.800	8	+	148737611	148751396	0	1	13785	0
chr5	148205223	148262488	GRA_denovo_PC.801	16	+	148205223	148262488	0	1	57265	0
chr5	149822817	149829449	GRA_denovo_PC.802	20	-	149822817	149829449	0	1	6632	0
chr5	147763123	147821757	GRA_denovo_PC.803	22	+	147763123	147821757	0	1	58634	0
chr5	148872600	148931822	GRA_denovo_PC.804	30	-	148872600	148931822	0	1	59222	0
chr5	148926387	148944407	GRA_denovo_PC.805	1	+	148926387	148944407	0	1	18020	0
chr5	149380188	149444950	GRA_denovo_PC.806	8	+	149380188	149444950	0	1	64762	0
chr5	149433558	149466177	GRA_denovo_PC.807	17	-	149433558	149466177	0	1	32619	0
chr5	150143175	150176298	GRA_denovo_PC.808	6	+	150143175	150176298	0	1	33123	0
chr5	150226685	150280164	GRA_denovo_PC.809	1	+	150226685	150280164	0	1	53479	0
chr5	140016623	140053915	GRA_denovo_PC.810	28	+	140016623	140053915	0	1	37292	0
chr5	140070796	140111733	GRA_denovo_PC.811	37	+	140070796	140111733	0	1	40937	0
chr5	140025144	140028310	GRA_denovo_PC.812	2	-	140025144	140028310	0	1	3166	0
chr5	140033861	140081109	GRA_denovo_PC.813	1	-	140033861	140081109	0	1	47248	0
chr5	149737244	149792686	GRA_denovo_PC.814	13	+	149737244	149792686	0	1	55442	0
chr5	149781256	149792733	GRA_denovo_PC.815	38	-	149781256	149792733	0	1	11477	0
chr5	150632644	150655680	GRA_denovo_PC.816	7	+	150632644	150655680	0	1	23036	0
chr5	149864735	149960119	GRA_denovo_PC.817	19	+	149864735	149960119	0	1	95384	0
chr1	183590108	183897592	GRA_denovo_PC.818	2	+	183590108	183897592	0	1	307484	0
chr5	151041988	151066468	GRA_denovo_PC.819	3	-	151041988	151066468	0	1	24480	0
chr5	151148580	151151170	GRA_denovo_PC.820	2	-	151148580	151151170	0	1	2590	0
chr5	139781184	139941036	GRA_denovo_PC.821	17	+	139781184	139941036	0	1	159852	0
chr5	151118915	151138210	GRA_denovo_PC.822	7	-	151118915	151138210	0	1	19295	0
chr5	151151413	151191255	GRA_denovo_PC.823	12	+	151151413	151191255	0	1	39842	0
chr5	153825527	153835614	GRA_denovo_PC.824	20	+	153825527	153835614	0	1	10087	0
chr5	153369598	153418828	GRA_denovo_PC.825	11	-	153369598	153418828	0	1	49230	0
chr5	153418510	153437327	GRA_denovo_PC.826	6	+	153418510	153437327	0	1	18817	0
chr5	150831727	150832387	GRA_denovo_PC.827	1	+	150831727	150832387	0	1	660	0
chr5	150066171	150138587	GRA_denovo_PC.828	49	-	150066171	150138587	0	1	72416	0
chr5	154266989	154282238	GRA_denovo_PC.829	5	-	154266989	154282238	0	1	15249	0
chr5	150394190	150461305	GRA_denovo_PC.830	45	-	150394190	150461305	0	1	67115	0
chr5	154237528	154255040	GRA_denovo_PC.831	22	+	154237528	154255040	0	1	17512	0
chr5	154285006	154315584	GRA_denovo_PC.832	1	-	154285006	154315584	0	1	30578	0
chr5	154320645	154346528	GRA_denovo_PC.833	5	+	154320645	154346528	0	1	25883	0
chr5	156531676	156534105	GRA_denovo_PC.834	1	-	156531676	156534105	0	1	2429	0
chr1	185014508	185071954	GRA_denovo_PC.835	12	+	185014508	185071954	0	1	57446	0
chr5	156512880	156525914	GRA_denovo_PC.836	1	-	156512880	156525914	0	1	13034	0
chr5	156560059	156569909	GRA_denovo_PC.837	4	-	156560059	156569909	0	1	9850	0
chr5	154134442	154229066	GRA_denovo_PC.838	16	+	154134442	154229066	0	1	94624	0
chr5	156607859	156682132	GRA_denovo_PC.839	8	+	156607859	156682132	0	1	74273	0
chr5	158689125	158714067	GRA_denovo_PC.840	10	+	158689125	158714067	0	1	24942	0
chr5	158584419	158636778	GRA_denovo_PC.841	27	-	158584419	158636778	0	1	52359	0
chr5	150478922	150537368	GRA_denovo_PC.842	17	-	150478922	150537368	0	1	58446	0
chr5	157213237	157286171	GRA_denovo_PC.843	18	-	157213237	157286171	0	1	72934	0
chr1	185087225	185126182	GRA_denovo_PC.844	18	-	185087225	185126182	0	1	38957	0
chr5	150543271	150604381	GRA_denovo_PC.845	21	-	150543271	150604381	0	1	61110	0
chr5	153570219	153801936	GRA_denovo_PC.846	11	+	153570219	153801936	0	1	231717	0
chr5	159848862	159855714	GRA_denovo_PC.847	1	+	159848862	159855714	0	1	6852	0
chr5	162932246	162946553	GRA_denovo_PC.848	8	+	162932246	162946553	0	1	14307	0
chr5	162864536	162887067	GRA_denovo_PC.849	11	+	162864536	162887067	0	1	22531	0
chr5	162873913	162887338	GRA_denovo_PC.850	1	-	162873913	162887338	0	1	13425	0
chr5	142148195	142606237	GRA_denovo_PC.851	20	+	142148195	142606237	0	1	458042	0
chr5	167980639	168006626	GRA_denovo_PC.852	7	-	167980639	168006626	0	1	25987	0
chr5	169010736	169031767	GRA_denovo_PC.853	4	+	169010736	169031767	0	1	21031	0
chr5	169533488	169536583	GRA_denovo_PC.854	1	+	169533488	169536583	0	1	3095	0
chr5	156904392	157005105	GRA_denovo_PC.855	14	-	156904392	157005105	0	1	100713	0
chr5	167913479	167946332	GRA_denovo_PC.856	15	+	167913479	167946332	0	1	32853	0
chr5	156692222	156822689	GRA_denovo_PC.857	27	+	156692222	156822689	0	1	130467	0
chr5	159828710	159846926	GRA_denovo_PC.858	34	-	159828710	159846926	0	1	18216	0
chr5	159656969	159741283	GRA_denovo_PC.859	23	-	159656969	159741283	0	1	84314	0
chr5	170814849	170837896	GRA_denovo_PC.860	10	+	170814849	170837896	0	1	23047	0
chr5	159435961	159521768	GRA_denovo_PC.861	14	+	159435961	159521768	0	1	85807	0
chr5	159493845	159546555	GRA_denovo_PC.862	21	-	159493845	159546555	0	1	52710	0
chr5	172385918	172396764	GRA_denovo_PC.863	5	+	172385918	172396764	0	1	10846	0
chr5	171636651	171710897	GRA_denovo_PC.864	5	-	171636651	171710897	0	1	74246	0
chr5	172187316	172202499	GRA_denovo_PC.865	27	-	172187316	172202499	0	1	15183	0
chr5	172585727	172591314	GRA_denovo_PC.866	1	+	172585727	172591314	0	1	5587	0
chr5	172410758	172461743	GRA_denovo_PC.867	10	+	172410758	172461743	0	1	50985	0
chr5	173034479	173043749	GRA_denovo_PC.868	9	-	173034479	173043749	0	1	9270	0
chr5	173469390	173536155	GRA_denovo_PC.869	4	+	173469390	173536155	0	1	66765	0
chr5	172483312	172566001	GRA_denovo_PC.870	18	+	172483312	172566001	0	1	82689	0
chr5	172258712	172373322	GRA_denovo_PC.871	2	+	172258712	172373322	0	1	114610	0
chr5	174905543	174956712	GRA_denovo_PC.872	6	+	174905543	174956712	0	1	51169	0
chr5	175298841	175311011	GRA_denovo_PC.873	3	+	175298841	175311011	0	1	12170	0
chr5	171288532	171433661	GRA_denovo_PC.874	19	-	171288532	171433661	0	1	145129	0
chr5	175344875	175395293	GRA_denovo_PC.875	5	-	175344875	175395293	0	1	50418	0
chr5	175083423	175139188	GRA_denovo_PC.876	18	+	175083423	175139188	0	1	55765	0
chr5	175875359	175937080	GRA_denovo_PC.877	15	+	175875359	175937080	0	1	61721	0
chr5	176022833	176037149	GRA_denovo_PC.878	2	-	176022833	176037149	0	1	14316	0
chr1	11795614	11814633	GRA_denovo_PC.879	29	+	11795614	11814633	0	1	19019	0
chr5	173315210	173412798	GRA_denovo_PC.880	30	+	173315210	173412798	0	1	97588	0
chr5	175796317	175821792	GRA_denovo_PC.881	1	+	175796317	175821792	0	1	25475	0
chr5	175810961	175843583	GRA_denovo_PC.882	38	-	175810961	175843583	0	1	32622	0
chr5	175773067	175788814	GRA_denovo_PC.883	18	-	175773067	175788814	0	1	15747	0
chr5	176074398	176086095	GRA_denovo_PC.884	13	+	176074398	176086095	0	1	11697	0
chr5	176516152	176525105	GRA_denovo_PC.885	5	+	176516152	176525105	0	1	8953	0
chr5	171466800	171616922	GRA_denovo_PC.886	33	-	171466800	171616922	0	1	150122	0
chr5	175951753	175966224	GRA_denovo_PC.887	43	-	175951753	175966224	0	1	14471	0
chr5	169653591	169724800	GRA_denovo_PC.888	13	-	169653591	169724800	0	1	71209	0
chr1	183450592	183586688	GRA_denovo_PC.889	44	-	183450592	183586688	0	1	136096	0
chr5	176449464	176513555	GRA_denovo_PC.890	20	+	176449464	176513555	0	1	64091	0
chr5	176283109	176327057	GRA_denovo_PC.891	29	-	176283109	176327057	0	1	43948	0
chr5	176305769	176307554	GRA_denovo_PC.892	1	+	176305769	176307554	0	1	1785	0
chr5	176784837	176801379	GRA_denovo_PC.893	26	+	176784837	176801379	0	1	16542	0
chr5	177019157	177025763	GRA_denovo_PC.894	6	+	177019157	177025763	0	1	6606	0
chr5	176829137	176843565	GRA_denovo_PC.895	24	-	176829137	176843565	0	1	14428	0
chr5	177026970	177037392	GRA_denovo_PC.896	5	+	177026970	177037392	0	1	10422	0
chr5	177557699	177579634	GRA_denovo_PC.897	11	+	177557699	177579634	0	1	21935	0
chr5	177570627	177581088	GRA_denovo_PC.898	4	-	177570627	177581088	0	1	10461	0
chr5	178138521	178157707	GRA_denovo_PC.899	16	-	178138521	178157707	0	1	19186	0
chr5	176946761	176982216	GRA_denovo_PC.900	43	-	176946761	176982216	0	1	35455	0
chr5	178029557	178054211	GRA_denovo_PC.901	34	-	178029557	178054211	0	1	24654	0
chr5	176329339	176434490	GRA_denovo_PC.902	32	-	176329339	176434490	0	1	105151	0
chr1	182757606	182857112	GRA_denovo_PC.903	34	+	182757606	182857112	0	1	99506	0
chr5	179125937	179155770	GRA_denovo_PC.904	9	+	179125937	179155770	0	1	29833	0
chr5	177630816	177660015	GRA_denovo_PC.905	42	-	177630816	177660015	0	1	29199	0
chr5	177635568	177646450	GRA_denovo_PC.906	1	+	177635568	177646450	0	1	10882	0
chr5	179660444	179719088	GRA_denovo_PC.907	18	-	179660444	179719088	0	1	58644	0
chr5	180017106	180018603	GRA_denovo_PC.908	1	-	180017106	180018603	0	1	1497	0
chr5	179920889	180005377	GRA_denovo_PC.909	12	+	179920889	180005377	0	1	84488	0
chr5	180201576	180237034	GRA_denovo_PC.910	7	-	180201576	180237034	0	1	35458	0
chr5	180270638	180288451	GRA_denovo_PC.911	24	-	180270638	180288451	0	1	17813	0
chr5	176559365	176741903	GRA_denovo_PC.912	20	+	176559365	176741903	0	1	182538	0
chr5	176720103	176779441	GRA_denovo_PC.913	26	-	176720103	176779441	0	1	59338	0
chr5	179159771	179272226	GRA_denovo_PC.914	29	+	179159771	179272226	0	1	112455	0
chr5	179269043	179285792	GRA_denovo_PC.915	3	-	179269043	179285792	0	1	16749	0
chr5	180649801	180662713	GRA_denovo_PC.916	23	+	180649801	180662713	0	1	12912	0
chr5	180663935	180671090	GRA_denovo_PC.917	14	-	180663935	180671090	0	1	7155	0
chr5	178977115	179050816	GRA_denovo_PC.918	12	+	178977115	179050816	0	1	73701	0
chr5	179044882	179050654	GRA_denovo_PC.919	2	-	179044882	179050654	0	1	5772	0
chr6	393219	411324	GRA_denovo_PC.920	1	+	393219	411324	0	1	18105	0
chr5	180673480	180685815	GRA_denovo_PC.921	1	+	180673480	180685815	0	1	12335	0
chr5	180680270	180691536	GRA_denovo_PC.922	3	-	180680270	180691536	0	1	11266	0
chr5	176853427	176883269	GRA_denovo_PC.923	18	+	176853427	176883269	0	1	29842	0
chr1	175912117	176177749	GRA_denovo_PC.924	29	-	175912117	176177749	0	1	265632	0
chr5	176876952	176945164	GRA_denovo_PC.925	31	-	176876952	176945164	0	1	68212	0
chr6	2827819	2842228	GRA_denovo_PC.926	20	-	2827819	2842228	0	1	14409	0
chr6	2765433	2785996	GRA_denovo_PC.927	15	+	2765433	2785996	0	1	20563	0
chr6	291079	369825	GRA_denovo_PC.928	2	+	291079	369825	0	1	78746	0
chr6	2887470	2903952	GRA_denovo_PC.929	9	-	2887470	2903952	0	1	16482	0
chr6	3259136	3269150	GRA_denovo_PC.930	6	+	3259136	3269150	0	1	10014	0
chr6	3722897	3752148	GRA_denovo_PC.931	5	-	3722897	3752148	0	1	29251	0
chr6	3064106	3113466	GRA_denovo_PC.932	12	+	3064106	3113466	0	1	49360	0
chr6	3849591	3851456	GRA_denovo_PC.933	1	+	3849591	3851456	0	1	1865	0
chr5	180336539	180432484	GRA_denovo_PC.934	51	+	180336539	180432484	0	1	95945	0
chr1	186641038	186650350	GRA_denovo_PC.935	16	-	186641038	186650350	0	1	9312	0
chr6	4115938	4135846	GRA_denovo_PC.936	7	-	4115938	4135846	0	1	19908	0
chr6	5108681	5261206	GRA_denovo_PC.937	2	-	5108681	5261206	0	1	152525	0
chr6	485158	693155	GRA_denovo_PC.938	12	-	485158	693155	0	1	207997	0
chr5	179289064	179334924	GRA_denovo_PC.939	29	-	179289064	179334924	0	1	45860	0
chr5	179362905	179499724	GRA_denovo_PC.940	40	-	179362905	179499724	0	1	136819	0
chr6	4021319	4065217	GRA_denovo_PC.941	37	+	4021319	4065217	0	1	43898	0
chr6	5998257	6004301	GRA_denovo_PC.942	8	-	5998257	6004301	0	1	6044	0
chr1	192544663	192549169	GRA_denovo_PC.943	13	+	192544663	192549169	0	1	4506	0
chr6	4776726	4955780	GRA_denovo_PC.944	14	+	4776726	4955780	0	1	179054	0
chr6	2948397	2972074	GRA_denovo_PC.945	20	-	2948397	2972074	0	1	23677	0
chr6	3000067	3017890	GRA_denovo_PC.946	4	+	3000067	3017890	0	1	17823	0
chr6	7390039	7418241	GRA_denovo_PC.947	6	+	7390039	7418241	0	1	28202	0
chr1	192127544	192154100	GRA_denovo_PC.948	10	+	192127544	192154100	0	1	26556	0
chr6	7268543	7313540	GRA_denovo_PC.949	22	-	7268543	7313540	0	1	44997	0
chr6	7590420	7613910	GRA_denovo_PC.950	8	+	7590420	7613910	0	1	23490	0
chr6	8079816	8102792	GRA_denovo_PC.951	1	-	8079816	8102792	0	1	22976	0
chr1	192774474	192789732	GRA_denovo_PC.952	10	+	192774474	192789732	0	1	15258	0
chr6	5261787	5771780	GRA_denovo_PC.953	1	+	5261787	5771780	0	1	509993	0
chr6	6144320	6321219	GRA_denovo_PC.954	10	-	6144320	6321219	0	1	176899	0
chr6	8013573	8064713	GRA_denovo_PC.955	13	-	8013573	8064713	0	1	51140	0
chr6	10702596	10709776	GRA_denovo_PC.956	2	+	10702596	10709776	0	1	7180	0
chr6	10528721	10629799	GRA_denovo_PC.957	4	+	10528721	10629799	0	1	101078	0
chr6	11093995	11138885	GRA_denovo_PC.958	5	+	11093995	11138885	0	1	44890	0
chr5	169064112	169509963	GRA_denovo_PC.959	34	+	169064112	169509963	0	1	445851	0
chr6	10897021	10974693	GRA_denovo_PC.960	9	+	10897021	10974693	0	1	77672	0
chr6	8411717	8435764	GRA_denovo_PC.961	36	-	8411717	8435764	0	1	24047	0
chr6	11537416	11583756	GRA_denovo_PC.962	7	+	11537416	11583756	0	1	46340	0
chr1	186798093	186959986	GRA_denovo_PC.963	12	+	186798093	186959986	0	1	161893	0
chr6	7107806	7252222	GRA_denovo_PC.964	24	+	7107806	7252222	0	1	144416	0
chr6	7726266	7884722	GRA_denovo_PC.965	8	+	7726266	7884722	0	1	158456	0
chr6	7880172	7911025	GRA_denovo_PC.966	6	-	7880172	7911025	0	1	30853	0
chr6	13357920	13487947	GRA_denovo_PC.967	6	-	13357920	13487947	0	1	130027	0
chr6	13574824	13614766	GRA_denovo_PC.968	4	+	13574824	13614766	0	1	39942	0
chr6	13792208	13814759	GRA_denovo_PC.969	1	-	13792208	13814759	0	1	22551	0
chr6	14109413	14137284	GRA_denovo_PC.970	13	+	14109413	14137284	0	1	27871	0
chr6	10723311	10775740	GRA_denovo_PC.971	13	+	10723311	10775740	0	1	52429	0
chr6	10762956	10838785	GRA_denovo_PC.972	36	-	10762956	10838785	0	1	75829	0
chr6	13263756	13328800	GRA_denovo_PC.973	29	-	13263756	13328800	0	1	65044	0
chr6	13271331	13284484	GRA_denovo_PC.974	1	+	13271331	13284484	0	1	13153	0
chr6	16129304	16161251	GRA_denovo_PC.975	18	+	16129304	16161251	0	1	31947	0
chr6	16250512	16295678	GRA_denovo_PC.976	1	+	16250512	16295678	0	1	45166	0
chr6	12008877	12242680	GRA_denovo_PC.977	17	+	12008877	12242680	0	1	233803	0
chr6	12244738	12297311	GRA_denovo_PC.978	3	+	12244738	12297311	0	1	52573	0
chr6	11183635	11382632	GRA_denovo_PC.979	22	-	11183635	11382632	0	1	198997	0
chr6	13618599	13712080	GRA_denovo_PC.980	18	-	13618599	13712080	0	1	93481	0
chr6	18128554	18155306	GRA_denovo_PC.981	8	-	18128554	18155306	0	1	26752	0
chr6	18387092	18484368	GRA_denovo_PC.982	14	+	18387092	18484368	0	1	97276	0
chr6	18155653	18223432	GRA_denovo_PC.983	8	+	18155653	18223432	0	1	67779	0
chr6	18217731	18265042	GRA_denovo_PC.984	24	-	18217731	18265042	0	1	47311	0
chr6	20402574	20494977	GRA_denovo_PC.985	15	+	20402574	20494977	0	1	92403	0
chr6	1623944	2245896	GRA_denovo_PC.986	7	-	1623944	2245896	0	1	621952	0
chr6	22287524	22292874	GRA_denovo_PC.987	1	-	22287524	22292874	0	1	5350	0
chr6	20099614	20213083	GRA_denovo_PC.988	36	-	20099614	20213083	0	1	113469	0
chr6	24403168	24426419	GRA_denovo_PC.989	7	+	24403168	24426419	0	1	23251	0
chr6	24775176	24787895	GRA_denovo_PC.990	10	+	24775176	24787895	0	1	12719	0
chr6	17587896	17707675	GRA_denovo_PC.991	29	-	17587896	17707675	0	1	119779	0
chr6	17598989	17622153	GRA_denovo_PC.992	4	+	17598989	17622153	0	1	23164	0
chr1	196684784	196706797	GRA_denovo_PC.993	1	+	196684784	196706797	0	1	22013	0
chr6	25015258	25042430	GRA_denovo_PC.994	1	-	25015258	25042430	0	1	27172	0
chr6	24650262	24667731	GRA_denovo_PC.995	16	-	24650262	24667731	0	1	17469	0
chr6	24705267	24721169	GRA_denovo_PC.996	19	-	24705267	24721169	0	1	15902	0
chr6	26015390	26056729	GRA_denovo_PC.997	1	-	26015390	26056729	0	1	41339	0
chr6	25962922	25992697	GRA_denovo_PC.998	4	+	25962922	25992697	0	1	29775	0
chr1	196710904	196716462	GRA_denovo_PC.999	1	+	196710904	196716462	0	1	5558	0
chr6	26224392	26227702	GRA_denovo_PC.1000	7	+	26224392	26227702	0	1	3310	0
chr6	26251849	26263053	GRA_denovo_PC.1001	1	+	26251849	26263053	0	1	11204	0
chr6	24544306	24646630	GRA_denovo_PC.1002	28	-	24544306	24646630	0	1	102324	0
chr6	26277235	26286073	GRA_denovo_PC.1003	14	-	26277235	26286073	0	1	8838	0
chr6	26537749	26547183	GRA_denovo_PC.1004	3	+	26537749	26547183	0	1	9434	0
chr6	26597148	26600954	GRA_denovo_PC.1005	4	+	26597148	26600954	0	1	3806	0
chr6	16298793	16766944	GRA_denovo_PC.1006	13	-	16298793	16766944	0	1	468151	0
chr6	27100834	27103188	GRA_denovo_PC.1007	1	+	27100834	27103188	0	1	2354	0
chr6	27106135	27114805	GRA_denovo_PC.1008	4	-	27106135	27114805	0	1	8670	0
chr6	27063435	27100569	GRA_denovo_PC.1009	3	-	27063435	27100569	0	1	37134	0
chr6	26103344	26128023	GRA_denovo_PC.1010	2	-	26103344	26128023	0	1	24679	0
chr6	26167270	26202480	GRA_denovo_PC.1011	7	-	26167270	26202480	0	1	35210	0
chr6	26091200	26098978	GRA_denovo_PC.1012	1	+	26091200	26098978	0	1	7778	0
chr6	26120229	26183284	GRA_denovo_PC.1013	18	+	26120229	26183284	0	1	63055	0
chr6	26195971	26202476	GRA_denovo_PC.1014	1	+	26195971	26202476	0	1	6505	0
chr6	27418565	27440878	GRA_denovo_PC.1015	13	-	27418565	27440878	0	1	22313	0
chr6	17759574	17987904	GRA_denovo_PC.1016	29	-	17759574	17987904	0	1	228330	0
chr6	28047298	28057461	GRA_denovo_PC.1017	2	+	28047298	28057461	0	1	10163	0
chr6	27803694	27823932	GRA_denovo_PC.1018	7	+	27803694	27823932	0	1	20238	0
chr6	27791441	27806150	GRA_denovo_PC.1019	11	-	27791441	27806150	0	1	14709	0
chr6	28192887	28201469	GRA_denovo_PC.1020	16	+	28192887	28201469	0	1	8582	0
chr6	27861188	27927490	GRA_denovo_PC.1021	9	+	27861188	27927490	0	1	66302	0
chr6	28249105	28269442	GRA_denovo_PC.1022	1	+	28249105	28269442	0	1	20337	0
chr1	11845785	11866064	GRA_denovo_PC.1023	19	-	11845785	11866064	0	1	20279	0
chr6	28221519	28234831	GRA_denovo_PC.1024	4	+	28221519	28234831	0	1	13312	0
chr6	28208821	28220847	GRA_denovo_PC.1025	13	-	28208821	28220847	0	1	12026	0
chr6	28358162	28366251	GRA_denovo_PC.1026	2	-	28358162	28366251	0	1	8089	0
chr6	28092342	28127332	GRA_denovo_PC.1027	18	+	28092342	28127332	0	1	34990	0
chr6	28317733	28336886	GRA_denovo_PC.1028	6	+	28317733	28336886	0	1	19153	0
chr6	29690424	29691156	GRA_denovo_PC.1029	1	+	29690424	29691156	0	1	732	0
chr6	30294190	30314634	GRA_denovo_PC.1030	8	+	30294190	30314634	0	1	20444	0
chr1	185252216	185287646	GRA_denovo_PC.1031	7	-	185252216	185287646	0	1	35430	0
chr6	29570015	29600693	GRA_denovo_PC.1032	12	-	29570015	29600693	0	1	30678	0
chr6	30457214	30461921	GRA_denovo_PC.1033	17	+	30457214	30461921	0	1	4707	0
chr6	24803828	24952714	GRA_denovo_PC.1034	38	-	24803828	24952714	0	1	148886	0
chr6	30585613	30594167	GRA_denovo_PC.1035	2	+	30585613	30594167	0	1	8554	0
chr1	197126263	197160944	GRA_denovo_PC.1036	2	-	197126263	197160944	0	1	34681	0
chr6	28867382	28893644	GRA_denovo_PC.1037	39	-	28867382	28893644	0	1	26262	0
chr6	30509052	30525852	GRA_denovo_PC.1038	8	-	30509052	30525852	0	1	16800	0
chr6	30524466	30532702	GRA_denovo_PC.1039	8	+	30524466	30532702	0	1	8236	0
chr6	30644276	30660273	GRA_denovo_PC.1040	9	-	30644276	30660273	0	1	15997	0
chr6	30667356	30681492	GRA_denovo_PC.1041	10	-	30667356	30681492	0	1	14136	0
chr6	30681648	30685271	GRA_denovo_PC.1042	1	-	30681648	30685271	0	1	3623	0
chr6	30539235	30575115	GRA_denovo_PC.1043	9	+	30539235	30575115	0	1	35880	0
chr6	30551391	30585049	GRA_denovo_PC.1044	20	-	30551391	30585049	0	1	33658	0
chr1	181473716	181771660	GRA_denovo_PC.1045	43	+	181473716	181771660	0	1	297944	0
chr6	20534704	21232627	GRA_denovo_PC.1046	7	+	20534704	21232627	0	1	697923	0
chr6	30864415	30868027	GRA_denovo_PC.1047	1	+	30864415	30868027	0	1	3612	0
chr6	30875950	30884900	GRA_denovo_PC.1048	9	+	30875950	30884900	0	1	8950	0
chr6	30885470	30894296	GRA_denovo_PC.1049	4	+	30885470	30894296	0	1	8826	0
chr6	30594663	30620647	GRA_denovo_PC.1050	14	+	30594663	30620647	0	1	25984	0
chr6	30616375	30640829	GRA_denovo_PC.1051	17	-	30616375	30640829	0	1	24454	0
chr1	192981384	193029995	GRA_denovo_PC.1052	12	-	192981384	193029995	0	1	48611	0
chr6	31543235	31546112	GRA_denovo_PC.1053	3	+	31543235	31546112	0	1	2877	0
chr6	15245639	15522142	GRA_denovo_PC.1054	22	+	15245639	15522142	0	1	276503	0
chr6	15533389	15663238	GRA_denovo_PC.1055	13	-	15533389	15663238	0	1	129849	0
chr6	31674675	31678442	GRA_denovo_PC.1056	1	+	31674675	31678442	0	1	3767	0
chr6	30695614	30712378	GRA_denovo_PC.1057	45	-	30695614	30712378	0	1	16764	0
chr6	31548160	31560171	GRA_denovo_PC.1058	38	+	31548160	31560171	0	1	12011	0
chr6	31548160	31552607	GRA_denovo_PC.1059	5	-	31548160	31552607	0	1	4447	0
chr6	31498004	31518617	GRA_denovo_PC.1060	30	-	31498004	31518617	0	1	20613	0
chr6	31512299	31542080	GRA_denovo_PC.1061	7	+	31512299	31542080	0	1	29781	0
chr6	31686038	31705929	GRA_denovo_PC.1062	21	-	31686038	31705929	0	1	19891	0
chr6	31802368	31807464	GRA_denovo_PC.1063	8	+	31802368	31807464	0	1	5096	0
chr1	193027675	193065889	GRA_denovo_PC.1064	15	+	193027675	193065889	0	1	38214	0
chr6	31820803	31830806	GRA_denovo_PC.1065	22	-	31820803	31830806	0	1	10003	0
chr6	31361017	31388451	GRA_denovo_PC.1066	9	+	31361017	31388451	0	1	27434	0
chr6	31459433	31477895	GRA_denovo_PC.1067	3	+	31459433	31477895	0	1	18462	0
chr6	31847513	31865506	GRA_denovo_PC.1068	20	-	31847513	31865506	0	1	17993	0
chr6	32096483	32098093	GRA_denovo_PC.1069	3	-	32096483	32098093	0	1	1610	0
chr1	186272034	186344862	GRA_denovo_PC.1070	22	-	186272034	186344862	0	1	72828	0
chr6	32122363	32131552	GRA_denovo_PC.1071	2	+	32122363	32131552	0	1	9189	0
chr6	32135554	32143923	GRA_denovo_PC.1072	14	-	32135554	32143923	0	1	8369	0
chr6	32407630	32412822	GRA_denovo_PC.1073	4	+	32407630	32412822	0	1	5192	0
chr6	31707776	31733544	GRA_denovo_PC.1074	11	+	31707776	31733544	0	1	25768	0
chr6	31740735	31745127	GRA_denovo_PC.1075	3	-	31740735	31745127	0	1	4392	0
chr6	31745302	31763553	GRA_denovo_PC.1076	5	-	31745302	31763553	0	1	18251	0
chr6	26365400	26476790	GRA_denovo_PC.1077	89	+	26365400	26476790	0	1	111390	0
chr1	174128571	174965041	GRA_denovo_PC.1078	30	+	174128571	174965041	0	1	836470	0
chr6	32065076	32096064	GRA_denovo_PC.1079	44	-	32065076	32096064	0	1	30988	0
chr6	32610443	32727038	GRA_denovo_PC.1080	15	-	32610443	32727038	0	1	116595	0
chr6	32725586	32729489	GRA_denovo_PC.1081	1	-	32725586	32729489	0	1	3903	0
chr6	32605183	32611232	GRA_denovo_PC.1082	3	+	32605183	32611232	0	1	6049	0
chr6	32713603	32714193	GRA_denovo_PC.1083	1	+	32713603	32714193	0	1	590	0
chr1	186344007	186390502	GRA_denovo_PC.1084	10	+	186344007	186390502	0	1	46495	0
chr6	32902413	32908837	GRA_denovo_PC.1085	17	-	32902413	32908837	0	1	6424	0
chr6	32973703	32976039	GRA_denovo_PC.1086	1	-	32973703	32976039	0	1	2336	0
chr6	32485161	32557613	GRA_denovo_PC.1087	21	-	32485161	32557613	0	1	72452	0
chr6	33032784	33041449	GRA_denovo_PC.1088	6	-	33032784	33041449	0	1	8665	0
chr1	198125873	198291699	GRA_denovo_PC.1089	16	+	198125873	198291699	0	1	165826	0
chr6	33043612	33056286	GRA_denovo_PC.1090	9	+	33043612	33056286	0	1	12674	0
chr6	32146108	32160792	GRA_denovo_PC.1091	57	-	32146108	32160792	0	1	14684	0
chr6	32162233	32165313	GRA_denovo_PC.1092	2	-	32162233	32165313	0	1	3080	0
chr6	32916400	32936309	GRA_denovo_PC.1093	21	-	32916400	32936309	0	1	19909	0
chr6	33130470	33145487	GRA_denovo_PC.1094	14	-	33130470	33145487	0	1	15017	0
chr6	32936369	32948547	GRA_denovo_PC.1095	14	+	32936369	32948547	0	1	12178	0
chr6	33176279	33180501	GRA_denovo_PC.1096	9	+	33176279	33180501	0	1	4222	0
chr6	33359517	33377576	GRA_denovo_PC.1097	3	+	33359517	33377576	0	1	18059	0
chr6	33286338	33291014	GRA_denovo_PC.1098	20	-	33286338	33291014	0	1	4676	0
chr6	33391352	33425513	GRA_denovo_PC.1099	14	+	33391352	33425513	0	1	34161	0
chr6	33161258	33172332	GRA_denovo_PC.1100	49	-	33161258	33172332	0	1	11074	0
chr6	33166084	33171493	GRA_denovo_PC.1101	2	+	33166084	33171493	0	1	5409	0
chr6	33172387	33174558	GRA_denovo_PC.1101-2	1	+	33172387	33174558	0	1	2171	0
chr6	33539797	33548056	GRA_denovo_PC.1102	30	-	33539797	33548056	0	1	8259	0
chr6	33623312	33626617	GRA_denovo_PC.1103	1	+	33623312	33626617	0	1	3305	0
chr6	33665355	33679468	GRA_denovo_PC.1104	2	-	33665355	33679468	0	1	14113	0
chr6	31920045	31927793	GRA_denovo_PC.1105	21	-	31920045	31927793	0	1	7748	0
chr1	201103900	201123629	GRA_denovo_PC.1106	10	-	201103900	201123629	0	1	19729	0
chr6	31932767	31942892	GRA_denovo_PC.1107	1	-	31932767	31942892	0	1	10125	0
chr6	31920509	32005071	GRA_denovo_PC.1108	40	+	31920509	32005071	0	1	84562	0
chr6	32008074	32009407	GRA_denovo_PC.1109	1	+	32008074	32009407	0	1	1333	0
chr6	32008207	32009853	GRA_denovo_PC.1110	1	-	32008207	32009853	0	1	1646	0
chr6	33627253	33664696	GRA_denovo_PC.1111	14	+	33627253	33664696	0	1	37443	0
chr6	33378053	33386024	GRA_denovo_PC.1112	12	-	33378053	33386024	0	1	7971	0
chr6	33378053	33383905	GRA_denovo_PC.1113	59	+	33378053	33383905	0	1	5852	0
chr6	32776828	32844899	GRA_denovo_PC.1114	50	-	32776828	32844899	0	1	68071	0
chr6	32807098	32847306	GRA_denovo_PC.1115	23	+	32807098	32847306	0	1	40208	0
chr6	34204615	34217795	GRA_denovo_PC.1116	8	+	34204615	34217795	0	1	13180	0
chr1	200370519	200379193	GRA_denovo_PC.1117	1	-	200370519	200379193	0	1	8674	0
chr6	34210847	34217795	GRA_denovo_PC.1118	28	-	34210847	34217795	0	1	6948	0
chr6	33738874	33757103	GRA_denovo_PC.1119	45	-	33738874	33757103	0	1	18229	0
chr6	34385234	34393982	GRA_denovo_PC.1120	9	-	34385234	34393982	0	1	8748	0
chr6	34725200	34741574	GRA_denovo_PC.1121	6	+	34725200	34741574	0	1	16374	0
chr6	29691615	29977336	GRA_denovo_PC.1122	39	+	29691615	29977336	0	1	285721	0
chr1	193090676	193268391	GRA_denovo_PC.1123	17	+	193090676	193268391	0	1	177715	0
chr6	30028549	30032641	GRA_denovo_PC.1124	3	+	30028549	30032641	0	1	4092	0
chr6	30033536	30041845	GRA_denovo_PC.1125	8	+	30033536	30041845	0	1	8309	0
chr6	30152233	30181442	GRA_denovo_PC.1126	13	-	30152233	30181442	0	1	29209	0
chr6	34826589	34832342	GRA_denovo_PC.1127	1	+	34826589	34832342	0	1	5753	0
chr6	34839603	34855846	GRA_denovo_PC.1128	29	-	34839603	34855846	0	1	16243	0
chr6	35420115	35434879	GRA_denovo_PC.1129	9	+	35420115	35434879	0	1	14764	0
chr1	200609995	200639130	GRA_denovo_PC.1130	29	-	200609995	200639130	0	1	29135	0
chr6	35436158	35438562	GRA_denovo_PC.1131	12	+	35436158	35438562	0	1	2404	0
chr6	35441837	35446538	GRA_denovo_PC.1132	3	-	35441837	35446538	0	1	4701	0
chr6	34554999	34664590	GRA_denovo_PC.1133	14	-	34554999	34664590	0	1	109591	0
chr6	35704493	35716679	GRA_denovo_PC.1134	1	+	35704493	35716679	0	1	12186	0
chr6	31582858	31605308	GRA_denovo_PC.1135	31	+	31582858	31605308	0	1	22450	0
chr6	31631627	31643947	GRA_denovo_PC.1136	15	+	31631627	31643947	0	1	12320	0
chr6	31626912	31633667	GRA_denovo_PC.1137	1	-	31626912	31633667	0	1	6755	0
chr6	31634372	31671146	GRA_denovo_PC.1138	31	-	31634372	31671146	0	1	36774	0
chr6	34246128	34361294	GRA_denovo_PC.1139	33	-	34246128	34361294	0	1	115166	0
chr6	36318845	36355602	GRA_denovo_PC.1140	22	-	36318845	36355602	0	1	36757	0
chr6	36358329	36393860	GRA_denovo_PC.1141	1	-	36358329	36393860	0	1	35531	0
chr6	36206481	36280770	GRA_denovo_PC.1142	13	+	36206481	36280770	0	1	74289	0
chr6	35537416	35656765	GRA_denovo_PC.1143	29	-	35537416	35656765	0	1	119349	0
chr1	201858018	201861780	GRA_denovo_PC.1144	1	+	201858018	201861780	0	1	3762	0
chr6	34857013	35059190	GRA_denovo_PC.1145	23	+	34857013	35059190	0	1	202177	0
chr6	36646472	36655101	GRA_denovo_PC.1146	5	+	36646472	36655101	0	1	8629	0
chr6	33218056	33239756	GRA_denovo_PC.1147	14	-	33218056	33239756	0	1	21700	0
chr6	36562106	36572877	GRA_denovo_PC.1148	12	+	36562106	36572877	0	1	10771	0
chr6	33239843	33252593	GRA_denovo_PC.1149	6	+	33239843	33252593	0	1	12750	0
chr6	33254572	33285533	GRA_denovo_PC.1150	72	-	33254572	33285533	0	1	30961	0
chr1	201452659	201476285	GRA_denovo_PC.1151	10	-	201452659	201476285	0	1	23626	0
chr6	36822666	36842570	GRA_denovo_PC.1152	2	-	36822666	36842570	0	1	19904	0
chr6	36922243	36932728	GRA_denovo_PC.1153	3	+	36922243	36932728	0	1	10485	0
chr6	36853629	36895576	GRA_denovo_PC.1154	15	+	36853629	36895576	0	1	41947	0
chr6	36973423	36997363	GRA_denovo_PC.1155	15	+	36973423	36997363	0	1	23940	0
chr6	37137877	37167645	GRA_denovo_PC.1156	16	+	37137877	37167645	0	1	29768	0
chr6	35226874	35395963	GRA_denovo_PC.1157	53	+	35226874	35395963	0	1	169089	0
chr6	37321815	37359024	GRA_denovo_PC.1158	3	+	37321815	37359024	0	1	37209	0
chr6	36665582	36704909	GRA_denovo_PC.1159	32	+	36665582	36704909	0	1	39327	0
chr6	36708631	36724077	GRA_denovo_PC.1160	3	-	36708631	36724077	0	1	15446	0
chr6	37604691	37665555	GRA_denovo_PC.1161	8	-	37604691	37665555	0	1	60864	0
chr6	37225488	37300750	GRA_denovo_PC.1162	13	+	37225488	37300750	0	1	75262	0
chr6	36935901	36953987	GRA_denovo_PC.1163	54	-	36935901	36953987	0	1	18086	0
chr6	39071836	39082955	GRA_denovo_PC.1164	2	-	39071836	39082955	0	1	11119	0
chr6	38643722	38670944	GRA_denovo_PC.1165	6	-	38643722	38670944	0	1	27222	0
chr6	36435336	36515279	GRA_denovo_PC.1166	2	-	36435336	36515279	0	1	79943	0
chr6	41116081	41122073	GRA_denovo_PC.1167	1	-	41116081	41122073	0	1	5992	0
chr6	41130823	41176390	GRA_denovo_PC.1168	20	-	41130823	41176390	0	1	45567	0
chr1	11979738	11987880	GRA_denovo_PC.1169	5	-	11979738	11987880	0	1	8142	0
chr1	201924636	201939868	GRA_denovo_PC.1170	9	+	201924636	201939868	0	1	15232	0
chr6	37400896	37451672	GRA_denovo_PC.1171	17	+	37400896	37451672	0	1	50776	0
chr6	37449535	37467664	GRA_denovo_PC.1172	1	-	37449535	37467664	0	1	18129	0
chr6	41514315	41569964	GRA_denovo_PC.1173	4	+	41514315	41569964	0	1	55649	0
chr6	35800350	35889111	GRA_denovo_PC.1174	36	-	35800350	35889111	0	1	88761	0
chr6	35911361	35992708	GRA_denovo_PC.1175	11	-	35911361	35992708	0	1	81347	0
chr6	41185659	41255718	GRA_denovo_PC.1176	30	-	41185659	41255718	0	1	70059	0
chr1	198608045	198726047	GRA_denovo_PC.1177	21	+	198608045	198726047	0	1	118002	0
chr6	41193925	41217091	GRA_denovo_PC.1178	6	+	41193925	41217091	0	1	23166	0
chr6	35993756	36204107	GRA_denovo_PC.1179	26	+	35993756	36204107	0	1	210351	0
chr6	39759997	39872646	GRA_denovo_PC.1180	11	+	39759997	39872646	0	1	112649	0
chr6	42151023	42185594	GRA_denovo_PC.1181	20	-	42151023	42185594	0	1	34571	0
chr6	42018268	42061394	GRA_denovo_PC.1182	18	+	42018268	42061394	0	1	43126	0
chr6	40994633	41040585	GRA_denovo_PC.1183	25	-	40994633	41040585	0	1	45952	0
chr1	201798162	201853526	GRA_denovo_PC.1184	12	+	201798162	201853526	0	1	55364	0
chr6	41039185	41077493	GRA_denovo_PC.1185	25	+	41039185	41077493	0	1	38308	0
chr6	42847613	42858583	GRA_denovo_PC.1186	9	+	42847613	42858583	0	1	10970	0
chr6	41651710	41703371	GRA_denovo_PC.1187	44	-	41651710	41703371	0	1	51661	0
chr6	42891697	42893808	GRA_denovo_PC.1188	1	+	42891697	42893808	0	1	2111	0
chr6	41902132	42016875	GRA_denovo_PC.1189	32	-	41902132	42016875	0	1	114743	0
chr6	43137689	43149245	GRA_denovo_PC.1190	17	+	43137689	43149245	0	1	11556	0
chr6	43192984	43197201	GRA_denovo_PC.1191	1	-	43192984	43197201	0	1	4217	0
chr6	43273276	43277536	GRA_denovo_PC.1192	5	-	43273276	43277536	0	1	4260	0
chr6	41737539	41901117	GRA_denovo_PC.1193	30	-	41737539	41901117	0	1	163578	0
chr6	42710307	42836830	GRA_denovo_PC.1194	11	+	42710307	42836830	0	1	126523	0
chr6	43299485	43337375	GRA_denovo_PC.1195	11	-	43299485	43337375	0	1	37890	0
chr6	43445311	43474297	GRA_denovo_PC.1196	18	+	43445311	43474297	0	1	28986	0
chr6	43485669	43489708	GRA_denovo_PC.1197	2	+	43485669	43489708	0	1	4039	0
chr6	43149925	43192323	GRA_denovo_PC.1198	21	+	43149925	43192323	0	1	42398	0
chr6	43395401	43420829	GRA_denovo_PC.1199	19	+	43395401	43420829	0	1	25428	0
chr1	202300957	202302685	GRA_denovo_PC.1200	1	-	202300957	202302685	0	1	1728	0
chr6	43479042	43484737	GRA_denovo_PC.1201	42	-	43479042	43484737	0	1	5695	0
chr6	43601008	43608673	GRA_denovo_PC.1202	5	+	43601008	43608673	0	1	7665	0
chr6	43489969	43543743	GRA_denovo_PC.1203	11	-	43489969	43543743	0	1	53774	0
chr6	44081321	44095181	GRA_denovo_PC.1204	4	-	44081321	44095181	0	1	13860	0
chr6	43737783	43754167	GRA_denovo_PC.1205	8	+	43737783	43754167	0	1	16384	0
chr6	43612628	43640082	GRA_denovo_PC.1206	8	+	43612628	43640082	0	1	27454	0
chr6	43638213	43655532	GRA_denovo_PC.1207	10	-	43638213	43655532	0	1	17319	0
chr6	44191309	44208620	GRA_denovo_PC.1208	21	+	44191309	44208620	0	1	17311	0
chr1	202116144	202131711	GRA_denovo_PC.1209	19	-	202116144	202131711	0	1	15567	0
chr6	43543885	43591549	GRA_denovo_PC.1210	9	+	43543885	43591549	0	1	47664	0
chr6	43580607	43597462	GRA_denovo_PC.1211	24	-	43580607	43597462	0	1	16855	0
chr6	44266466	44281065	GRA_denovo_PC.1212	6	-	44266466	44281065	0	1	14599	0
chr6	44214681	44223503	GRA_denovo_PC.1213	8	+	44214681	44223503	0	1	8822	0
chr6	44095289	44123177	GRA_denovo_PC.1214	22	+	44095289	44123177	0	1	27888	0
chr6	44220781	44233365	GRA_denovo_PC.1215	22	-	44220781	44233365	0	1	12584	0
chr6	45604959	45634521	GRA_denovo_PC.1216	4	+	45604959	45634521	0	1	29562	0
chr6	46097736	46114377	GRA_denovo_PC.1217	1	+	46097736	46114377	0	1	16641	0
chr6	46625604	46645894	GRA_denovo_PC.1218	3	+	46625604	46645894	0	1	20290	0
chr6	42531592	42673300	GRA_denovo_PC.1219	17	+	42531592	42673300	0	1	141708	0
chr6	44355283	44414422	GRA_denovo_PC.1220	12	+	44355283	44414422	0	1	59139	0
chr6	49431094	49460994	GRA_denovo_PC.1221	5	+	49431094	49460994	0	1	29900	0
chr6	49660113	49665673	GRA_denovo_PC.1222	1	-	49660113	49665673	0	1	5560	0
chr6	49398079	49431003	GRA_denovo_PC.1223	15	-	49398079	49431003	0	1	32924	0
chr6	47445509	47594877	GRA_denovo_PC.1224	8	+	47445509	47594877	0	1	149368	0
chr6	49695088	49712112	GRA_denovo_PC.1225	7	-	49695088	49712112	0	1	17024	0
chr6	44776616	45073746	GRA_denovo_PC.1226	4	-	44776616	45073746	0	1	297130	0
chr6	45388859	45518886	GRA_denovo_PC.1227	15	+	45388859	45518886	0	1	130027	0
chr6	52128814	52149591	GRA_denovo_PC.1228	11	-	52128814	52149591	0	1	20777	0
chr1	201951744	201986079	GRA_denovo_PC.1229	20	+	201951744	201986079	0	1	34335	0
chr6	52226907	52272576	GRA_denovo_PC.1230	2	+	52226907	52272576	0	1	45669	0
chr6	52535925	52551260	GRA_denovo_PC.1231	1	+	52535925	52551260	0	1	15335	0
chr6	52866113	52926635	GRA_denovo_PC.1232	9	-	52866113	52926635	0	1	60522	0
chr6	52362210	52441856	GRA_denovo_PC.1233	10	-	52362210	52441856	0	1	79646	0
chr6	52285071	52361650	GRA_denovo_PC.1234	11	+	52285071	52361650	0	1	76579	0
chr6	53362157	53409877	GRA_denovo_PC.1235	12	-	53362157	53409877	0	1	47720	0
chr1	202102517	202113963	GRA_denovo_PC.1236	37	-	202102517	202113963	0	1	11446	0
chr6	52930198	52966034	GRA_denovo_PC.1237	31	+	52930198	52966034	0	1	35836	0
chr6	42192674	42422230	GRA_denovo_PC.1238	39	-	42192674	42422230	0	1	229556	0
chr6	64280958	64293493	GRA_denovo_PC.1239	8	+	64280958	64293493	0	1	12535	0
chr6	64486167	64518338	GRA_denovo_PC.1240	9	-	64486167	64518338	0	1	32171	0
chr6	63987695	64151668	GRA_denovo_PC.1241	5	-	63987695	64151668	0	1	163973	0
chr1	202844121	202858783	GRA_denovo_PC.1242	3	-	202844121	202858783	0	1	14662	0
chr6	57182438	57513372	GRA_denovo_PC.1243	2	+	57182438	57513372	0	1	330934	0
chr6	56911539	57049811	GRA_denovo_PC.1244	20	+	56911539	57049811	0	1	138272	0
chr6	71200730	71233730	GRA_denovo_PC.1245	1	+	71200730	71233730	0	1	33000	0
chr6	71235054	71270449	GRA_denovo_PC.1246	2	+	71235054	71270449	0	1	35395	0
chr6	71276618	71301436	GRA_denovo_PC.1247	4	+	71276618	71301436	0	1	24818	0
chr6	74104586	74129417	GRA_denovo_PC.1248	9	+	74104586	74129417	0	1	24831	0
chr1	11866126	11903436	GRA_denovo_PC.1249	8	+	11866126	11903436	0	1	37310	0
chr1	202931091	202936418	GRA_denovo_PC.1250	15	-	202931091	202936418	0	1	5327	0
chr6	74129973	74162319	GRA_denovo_PC.1251	11	-	74129973	74162319	0	1	32346	0
chr6	74171350	74212877	GRA_denovo_PC.1252	10	+	74171350	74212877	0	1	41527	0
chr6	71996120	72021067	GRA_denovo_PC.1253	43	+	71996120	72021067	0	1	24947	0
chr6	53051793	53214043	GRA_denovo_PC.1254	22	-	53051793	53214043	0	1	162250	0
chr6	64345582	64450483	GRA_denovo_PC.1255	12	+	64345582	64450483	0	1	104901	0
chr6	64421041	64479427	GRA_denovo_PC.1256	2	-	64421041	64479427	0	1	58386	0
chr6	74227396	74233505	GRA_denovo_PC.1257	16	-	74227396	74233505	0	1	6109	0
chr1	200935563	200992863	GRA_denovo_PC.1258	24	-	200935563	200992863	0	1	57300	0
chr6	75947451	75994609	GRA_denovo_PC.1259	21	-	75947451	75994609	0	1	47158	0
chr6	70380371	70506961	GRA_denovo_PC.1260	19	-	70380371	70506961	0	1	126590	0
chr6	79910533	79944400	GRA_denovo_PC.1261	8	-	79910533	79944400	0	1	33867	0
chr6	74303102	74363732	GRA_denovo_PC.1262	15	-	74303102	74363732	0	1	60630	0
chr6	82454531	82462484	GRA_denovo_PC.1263	8	-	82454531	82462484	0	1	7953	0
chr6	71377464	71570096	GRA_denovo_PC.1264	15	+	71377464	71570096	0	1	192632	0
chr6	82879813	82957461	GRA_denovo_PC.1265	9	-	82879813	82957461	0	1	77648	0
chr6	37786936	38122053	GRA_denovo_PC.1266	10	+	37786936	38122053	0	1	335117	0
chr1	202905617	202927542	GRA_denovo_PC.1267	23	-	202905617	202927542	0	1	21925	0
chr6	38245392	38607709	GRA_denovo_PC.1268	3	-	38245392	38607709	0	1	362317	0
chr6	76311538	76425498	GRA_denovo_PC.1269	45	+	76311538	76425498	0	1	113960	0
chr6	84833790	84937375	GRA_denovo_PC.1270	20	-	84833790	84937375	0	1	103585	0
chr6	88123538	88128126	GRA_denovo_PC.1271	1	+	88123538	88128126	0	1	4588	0
chr6	83777431	83881055	GRA_denovo_PC.1272	16	+	83777431	83881055	0	1	103624	0
chr1	184760242	184943845	GRA_denovo_PC.1273	13	-	184760242	184943845	0	1	183603	0
chr6	87865129	87976336	GRA_denovo_PC.1274	10	+	87865129	87976336	0	1	111207	0
chr6	83874598	83903004	GRA_denovo_PC.1275	17	-	83874598	83903004	0	1	28406	0
chr6	88849657	88858043	GRA_denovo_PC.1276	2	-	88849657	88858043	0	1	8386	0
chr6	42931671	42947069	GRA_denovo_PC.1277	7	-	42931671	42947069	0	1	15398	0
chr6	84569330	84680799	GRA_denovo_PC.1278	27	+	84569330	84680799	0	1	111469	0
chr6	42952093	42981324	GRA_denovo_PC.1279	8	+	42952093	42981324	0	1	29231	0
chr6	42974917	42981701	GRA_denovo_PC.1280	9	-	42974917	42981701	0	1	6784	0
chr6	42981852	43015675	GRA_denovo_PC.1281	31	+	42981852	43015675	0	1	33823	0
chr6	43016768	43042905	GRA_denovo_PC.1282	8	+	43016768	43042905	0	1	26137	0
chr6	43004936	43039657	GRA_denovo_PC.1283	25	-	43004936	43039657	0	1	34721	0
chr6	79642269	79788100	GRA_denovo_PC.1284	22	-	79642269	79788100	0	1	145831	0
chr6	88032260	88112202	GRA_denovo_PC.1285	34	+	88032260	88112202	0	1	79942	0
chr6	89790121	89872019	GRA_denovo_PC.1286	12	+	89790121	89872019	0	1	81898	0
chr6	90064771	90122013	GRA_denovo_PC.1287	16	-	90064771	90122013	0	1	57242	0
chr6	88299827	88377248	GRA_denovo_PC.1288	13	+	88299827	88377248	0	1	77421	0
chr1	202860170	202897865	GRA_denovo_PC.1289	25	-	202860170	202897865	0	1	37695	0
chr6	88376740	88412032	GRA_denovo_PC.1290	12	-	88376740	88412032	0	1	35292	0
chr6	90352452	90393042	GRA_denovo_PC.1291	7	-	90352452	90393042	0	1	40590	0
chr6	90393553	90411782	GRA_denovo_PC.1292	3	-	90393553	90411782	0	1	18229	0
chr6	90421761	90433299	GRA_denovo_PC.1293	2	-	90421761	90433299	0	1	11538	0
chr6	89964194	90062741	GRA_denovo_PC.1294	37	-	89964194	90062741	0	1	98547	0
chr6	86214802	86353137	GRA_denovo_PC.1295	30	-	86214802	86353137	0	1	138335	0
chr6	97338934	97345754	GRA_denovo_PC.1296	2	-	97338934	97345754	0	1	6820	0
chr1	184659635	184724492	GRA_denovo_PC.1297	22	-	184659635	184724492	0	1	64857	0
chr6	96025444	96054271	GRA_denovo_PC.1298	2	+	96025444	96054271	0	1	28827	0
chr6	97711219	97731070	GRA_denovo_PC.1299	1	-	97711219	97731070	0	1	19851	0
chr6	97594492	97679522	GRA_denovo_PC.1300	2	-	97594492	97679522	0	1	85030	0
chr6	96969701	97003201	GRA_denovo_PC.1301	12	+	96969701	97003201	0	1	33500	0
chr6	99990264	100016688	GRA_denovo_PC.1302	11	-	99990264	100016688	0	1	26424	0
chr6	88182458	88222239	GRA_denovo_PC.1303	27	+	88182458	88222239	0	1	39781	0
chr6	88223542	88299748	GRA_denovo_PC.1304	27	-	88223542	88299748	0	1	76206	0
chr6	101054627	101090616	GRA_denovo_PC.1305	1	-	101054627	101090616	0	1	35989	0
chr6	100956617	101049827	GRA_denovo_PC.1306	3	-	100956617	101049827	0	1	93210	0
chr6	91223210	91296945	GRA_denovo_PC.1307	29	-	91223210	91296945	0	1	73735	0
chr1	203095151	203136174	GRA_denovo_PC.1308	1	+	203095151	203136174	0	1	41023	0
chr6	105175826	105298835	GRA_denovo_PC.1309	7	-	105175826	105298835	0	1	123009	0
chr6	101100612	101253745	GRA_denovo_PC.1310	1	-	101100612	101253745	0	1	153133	0
chr6	99297645	99395858	GRA_denovo_PC.1311	26	-	99297645	99395858	0	1	98213	0
chr6	90142848	90347324	GRA_denovo_PC.1312	20	+	90142848	90347324	0	1	204476	0
chr6	90339947	90348871	GRA_denovo_PC.1313	8	-	90339947	90348871	0	1	8924	0
chr6	107035562	107067182	GRA_denovo_PC.1314	1	-	107035562	107067182	0	1	31620	0
chr6	107077497	107114279	GRA_denovo_PC.1315	3	+	107077497	107114279	0	1	36782	0
chr1	203026058	203047860	GRA_denovo_PC.1316	10	+	203026058	203047860	0	1	21802	0
chr6	107349418	107372708	GRA_denovo_PC.1317	3	+	107349418	107372708	0	1	23290	0
chr6	106534077	106557818	GRA_denovo_PC.1318	10	+	106534077	106557818	0	1	23741	0
chr6	105725595	105850939	GRA_denovo_PC.1319	11	-	105725595	105850939	0	1	125344	0
chr6	99817362	99874036	GRA_denovo_PC.1320	55	-	99817362	99874036	0	1	56674	0
chr6	89319761	89673327	GRA_denovo_PC.1321	17	-	89319761	89673327	0	1	353566	0
chr6	108345114	108395984	GRA_denovo_PC.1322	11	-	108345114	108395984	0	1	50870	0
chr6	108532392	108582902	GRA_denovo_PC.1323	16	-	108532392	108582902	0	1	50510	0
chr6	107473778	107780767	GRA_denovo_PC.1324	9	-	107473778	107780767	0	1	306989	0
chr6	109481785	109484215	GRA_denovo_PC.1325	1	+	109481785	109484215	0	1	2430	0
chr6	106632106	106773675	GRA_denovo_PC.1326	16	-	106632106	106773675	0	1	141569	0
chr6	106899596	107019903	GRA_denovo_PC.1327	19	+	106899596	107019903	0	1	120307	0
chr6	109814337	109815945	GRA_denovo_PC.1328	2	-	109814337	109815945	0	1	1608	0
chr6	109816543	109820451	GRA_denovo_PC.1329	1	-	109816543	109820451	0	1	3908	0
chr6	108188963	108279545	GRA_denovo_PC.1330	28	-	108188963	108279545	0	1	90582	0
chr6	109779570	109804445	GRA_denovo_PC.1331	17	-	109779570	109804445	0	1	24875	0
chr1	11994119	12035503	GRA_denovo_PC.1332	7	+	11994119	12035503	0	1	41384	0
chr1	197473734	197744664	GRA_denovo_PC.1333	19	-	197473734	197744664	0	1	270930	0
chr6	109687718	109704900	GRA_denovo_PC.1334	36	-	109687718	109704900	0	1	17182	0
chr6	108016626	108145674	GRA_denovo_PC.1335	29	-	108016626	108145674	0	1	129048	0
chr6	110763337	110768123	GRA_denovo_PC.1336	1	-	110763337	110768123	0	1	4786	0
chr6	110501462	110569553	GRA_denovo_PC.1337	13	+	110501462	110569553	0	1	68091	0
chr6	112391873	112408694	GRA_denovo_PC.1338	13	-	112391873	112408694	0	1	16821	0
chr6	114176476	114184966	GRA_denovo_PC.1339	5	+	114176476	114184966	0	1	8490	0
chr1	202976468	203012585	GRA_denovo_PC.1340	32	+	202976468	203012585	0	1	36117	0
chr6	108880861	109014004	GRA_denovo_PC.1341	13	+	108880861	109014004	0	1	133143	0
chr6	114261993	114292738	GRA_denovo_PC.1342	15	-	114261993	114292738	0	1	30745	0
chr6	116571127	116575271	GRA_denovo_PC.1343	6	-	116571127	116575271	0	1	4144	0
chr6	111981717	112194665	GRA_denovo_PC.1344	17	-	111981717	112194665	0	1	212948	0
chr6	116580536	116601099	GRA_denovo_PC.1345	4	-	116580536	116601099	0	1	20563	0
chr6	109765267	109779258	GRA_denovo_PC.1346	56	-	109765267	109779258	0	1	13991	0
chr1	203740432	203747244	GRA_denovo_PC.1347	3	+	203740432	203747244	0	1	6812	0
chr6	116421989	116570659	GRA_denovo_PC.1348	13	+	116421989	116570659	0	1	148670	0
chr6	116892542	116949533	GRA_denovo_PC.1349	9	+	116892542	116949533	0	1	56991	0
chr6	117037461	117063034	GRA_denovo_PC.1350	2	+	117037461	117063034	0	1	25573	0
chr6	116956590	116989943	GRA_denovo_PC.1351	8	-	116956590	116989943	0	1	33353	0
chr6	117996663	118031658	GRA_denovo_PC.1352	6	+	117996663	118031658	0	1	34995	0
chr6	109169606	109318202	GRA_denovo_PC.1353	19	+	109169606	109318202	0	1	148596	0
chr6	109307558	109416780	GRA_denovo_PC.1354	10	-	109307558	109416780	0	1	109222	0
chr6	116691022	116752679	GRA_denovo_PC.1355	1	+	116691022	116752679	0	1	61657	0
chr6	116753797	116787645	GRA_denovo_PC.1355-2	3	+	116753797	116787645	0	1	33848	0
chr1	202696588	202777625	GRA_denovo_PC.1356	17	-	202696588	202777625	0	1	81037	0
chr6	117881436	117923691	GRA_denovo_PC.1357	20	-	117881436	117923691	0	1	42255	0
chr6	121400723	121427226	GRA_denovo_PC.1358	2	-	121400723	121427226	0	1	26503	0
chr6	122720801	122754237	GRA_denovo_PC.1359	9	+	122720801	122754237	0	1	33436	0
chr6	123110305	123130849	GRA_denovo_PC.1360	12	+	123110305	123130849	0	1	20544	0
chr6	122757718	122793199	GRA_denovo_PC.1361	27	-	122757718	122793199	0	1	35481	0
chr6	125366363	125405713	GRA_denovo_PC.1362	1	+	125366363	125405713	0	1	39350	0
chr6	125596828	125623222	GRA_denovo_PC.1363	4	-	125596828	125623222	0	1	26394	0
chr6	119110573	119256333	GRA_denovo_PC.1364	15	-	119110573	119256333	0	1	145760	0
chr6	119213426	119230333	GRA_denovo_PC.1365	3	+	119213426	119230333	0	1	16907	0
chr1	203830488	203840195	GRA_denovo_PC.1366	7	+	203830488	203840195	0	1	9707	0
chr6	126277878	126307505	GRA_denovo_PC.1367	10	+	126277878	126307505	0	1	29627	0
chr6	126661260	126669634	GRA_denovo_PC.1368	1	+	126661260	126669634	0	1	8374	0
chr6	126314772	126376098	GRA_denovo_PC.1369	5	+	126314772	126376098	0	1	61326	0
chr6	127648058	127664918	GRA_denovo_PC.1370	8	-	127648058	127664918	0	1	16860	0
chr6	126107283	126252693	GRA_denovo_PC.1371	8	+	126107283	126252693	0	1	145410	0
chr6	127587710	127616004	GRA_denovo_PC.1372	19	+	127587710	127616004	0	1	28294	0
chr6	118781802	118973926	GRA_denovo_PC.1373	21	-	118781802	118973926	0	1	192124	0
chr6	128029497	128239686	GRA_denovo_PC.1374	7	-	128029497	128239686	0	1	210189	0
chr1	204391799	204425283	GRA_denovo_PC.1375	7	-	204391799	204425283	0	1	33484	0
chr6	131540565	131604072	GRA_denovo_PC.1376	1	+	131540565	131604072	0	1	63507	0
chr6	119498365	119671141	GRA_denovo_PC.1377	22	-	119498365	119671141	0	1	172776	0
chr6	129897314	130031369	GRA_denovo_PC.1378	8	-	129897314	130031369	0	1	134055	0
chr6	111580563	111591835	GRA_denovo_PC.1379	4	+	111580563	111591835	0	1	11272	0
chr6	133090534	133110935	GRA_denovo_PC.1380	2	-	133090534	133110935	0	1	20401	0
chr6	111620154	111804922	GRA_denovo_PC.1381	23	-	111620154	111804922	0	1	184768	0
chr6	111880107	111927223	GRA_denovo_PC.1382	12	-	111880107	111927223	0	1	47116	0
chr6	133135512	133138702	GRA_denovo_PC.1383	5	+	133135512	133138702	0	1	3190	0
chr1	204042243	204096857	GRA_denovo_PC.1384	9	+	204042243	204096857	0	1	54614	0
chr6	131888649	131909899	GRA_denovo_PC.1385	16	+	131888649	131909899	0	1	21250	0
chr6	131888649	131949439	GRA_denovo_PC.1386	9	-	131888649	131949439	0	1	60790	0
chr6	134274295	134310290	GRA_denovo_PC.1387	10	+	134274295	134310290	0	1	35995	0
chr6	132752219	132834271	GRA_denovo_PC.1388	7	-	132752219	132834271	0	1	82052	0
chr6	134632198	134642375	GRA_denovo_PC.1389	3	-	134632198	134642375	0	1	10177	0
chr6	135238528	135264981	GRA_denovo_PC.1390	2	-	135238528	135264981	0	1	26453	0
chr1	204364505	204381553	GRA_denovo_PC.1391	13	-	204364505	204381553	0	1	17048	0
chr6	135502448	135540430	GRA_denovo_PC.1392	13	+	135502448	135540430	0	1	37982	0
chr6	130339664	130462595	GRA_denovo_PC.1393	9	+	130339664	130462595	0	1	122931	0
chr6	130465311	130544089	GRA_denovo_PC.1394	8	-	130465311	130544089	0	1	78778	0
chr6	133002044	133088697	GRA_denovo_PC.1395	32	-	133002044	133088697	0	1	86653	0
chr6	110931062	111138175	GRA_denovo_PC.1396	44	-	110931062	111138175	0	1	207113	0
chr6	111134496	111221352	GRA_denovo_PC.1397	11	+	111134496	111221352	0	1	86856	0
chr6	111279765	111290318	GRA_denovo_PC.1398	2	+	111279765	111290318	0	1	10553	0
chr1	204429011	204463936	GRA_denovo_PC.1399	1	-	204429011	204463936	0	1	34925	0
chr6	135277805	135375958	GRA_denovo_PC.1400	13	-	135277805	135375958	0	1	98153	0
chr6	109827734	109886039	GRA_denovo_PC.1401	2	-	109827734	109886039	0	1	58305	0
chr6	109892097	110012447	GRA_denovo_PC.1402	14	-	109892097	110012447	0	1	120350	0
chr6	110012462	110146599	GRA_denovo_PC.1403	27	+	110012462	110146599	0	1	134137	0
chr6	137143714	137234969	GRA_denovo_PC.1404	2	+	137143714	137234969	0	1	91255	0
chr6	136662175	136693699	GRA_denovo_PC.1405	27	-	136662175	136693699	0	1	31524	0
chr6	134483534	134551638	GRA_denovo_PC.1406	41	-	134483534	134551638	0	1	68104	0
chr1	203136938	203156335	GRA_denovo_PC.1407	65	-	203136938	203156335	0	1	19397	0
chr6	136552131	136611055	GRA_denovo_PC.1408	34	-	136552131	136611055	0	1	58924	0
chr6	138725330	138743205	GRA_denovo_PC.1409	6	+	138725330	138743205	0	1	17875	0
chr6	137518735	137544778	GRA_denovo_PC.1410	22	-	137518735	137544778	0	1	26043	0
chr6	139094572	139114456	GRA_denovo_PC.1411	2	+	139094572	139114456	0	1	19884	0
chr6	139349580	139372381	GRA_denovo_PC.1412	6	+	139349580	139372381	0	1	22801	0
chr6	138188248	138206723	GRA_denovo_PC.1413	15	+	138188248	138206723	0	1	18475	0
chr1	9908338	10032392	GRA_denovo_PC.1414	31	-	9908338	10032392	0	1	124054	0
chr1	203764661	203823178	GRA_denovo_PC.1415	23	+	203764661	203823178	0	1	58517	0
chr6	139693661	139695936	GRA_denovo_PC.1416	6	-	139693661	139695936	0	1	2275	0
chr6	139609526	139645057	GRA_denovo_PC.1417	2	-	139609526	139645057	0	1	35531	0
chr6	143748405	143753748	GRA_denovo_PC.1418	1	-	143748405	143753748	0	1	5343	0
chr6	139561270	139598326	GRA_denovo_PC.1419	6	-	139561270	139598326	0	1	37056	0
chr6	143815093	143832916	GRA_denovo_PC.1420	5	-	143815093	143832916	0	1	17823	0
chr6	143771950	143811066	GRA_denovo_PC.1421	4	+	143771950	143811066	0	1	39116	0
chr6	139454478	139513013	GRA_denovo_PC.1422	14	+	139454478	139513013	0	1	58535	0
chr6	144164470	144184928	GRA_denovo_PC.1423	8	+	144164470	144184928	0	1	20458	0
chr6	142468345	142542113	GRA_denovo_PC.1424	10	+	142468345	142542113	0	1	73768	0
chr6	144414806	144416760	GRA_denovo_PC.1425	1	-	144414806	144416760	0	1	1954	0
chr1	205111631	205180991	GRA_denovo_PC.1426	12	-	205111631	205180991	0	1	69360	0
chr6	144461060	144513331	GRA_denovo_PC.1427	8	+	144461060	144513331	0	1	52271	0
chr6	139224301	139309430	GRA_denovo_PC.1428	22	-	139224301	139309430	0	1	85129	0
chr6	143999110	144152250	GRA_denovo_PC.1429	6	+	143999110	144152250	0	1	153140	0
chr6	146112857	146135940	GRA_denovo_PC.1430	4	-	146112857	146135940	0	1	23083	0
chr6	146864655	146876970	GRA_denovo_PC.1431	3	+	146864655	146876970	0	1	12315	0
chr6	143381294	143662425	GRA_denovo_PC.1432	12	+	143381294	143662425	0	1	281131	0
chr1	205052243	205091453	GRA_denovo_PC.1433	27	-	205052243	205091453	0	1	39210	0
chr6	146206014	146285520	GRA_denovo_PC.1434	16	-	146206014	146285520	0	1	79506	0
chr6	149770730	149775889	GRA_denovo_PC.1435	2	-	149770730	149775889	0	1	5159	0
chr6	149782931	149806125	GRA_denovo_PC.1436	1	-	149782931	149806125	0	1	23194	0
chr6	149887144	149915271	GRA_denovo_PC.1437	14	+	149887144	149915271	0	1	28127	0
chr6	149637997	149732748	GRA_denovo_PC.1438	9	+	149637997	149732748	0	1	94751	0
chr6	143072514	143266359	GRA_denovo_PC.1439	15	-	143072514	143266359	0	1	193845	0
chr1	205627007	205649569	GRA_denovo_PC.1440	3	-	205627007	205649569	0	1	22562	0
chr6	150040718	150067649	GRA_denovo_PC.1441	7	-	150040718	150067649	0	1	26931	0
chr6	149915622	149969906	GRA_denovo_PC.1442	13	-	149915622	149969906	0	1	54284	0
chr6	149979290	150039863	GRA_denovo_PC.1443	14	-	149979290	150039863	0	1	60573	0
chr6	149818890	149867209	GRA_denovo_PC.1444	31	-	149818890	149867209	0	1	48319	0
chr6	150070856	150131997	GRA_denovo_PC.1445	16	+	150070856	150131997	0	1	61141	0
chr6	151773428	151799137	GRA_denovo_PC.1446	6	+	151773428	151799137	0	1	25709	0
chr6	144261436	144386653	GRA_denovo_PC.1447	62	-	144261436	144386653	0	1	125217	0
chr1	203595758	203708818	GRA_denovo_PC.1448	17	+	203595758	203708818	0	1	113060	0
chr6	151685054	151725323	GRA_denovo_PC.1449	7	-	151685054	151725323	0	1	40269	0
chr6	151725594	151773276	GRA_denovo_PC.1450	9	-	151725594	151773276	0	1	47682	0
chr6	153071807	153077400	GRA_denovo_PC.1451	1	+	153071807	153077400	0	1	5593	0
chr6	153291750	153304727	GRA_denovo_PC.1452	2	-	153291750	153304727	0	1	12977	0
chr6	152961863	153045703	GRA_denovo_PC.1453	8	+	152961863	153045703	0	1	83840	0
chr6	153306527	153323901	GRA_denovo_PC.1454	31	-	153306527	153323901	0	1	17374	0
chr6	136878108	137113799	GRA_denovo_PC.1455	23	-	136878108	137113799	0	1	235691	0
chr1	205758236	205766230	GRA_denovo_PC.1456	2	-	205758236	205766230	0	1	7994	0
chr6	151815054	151947759	GRA_denovo_PC.1457	14	+	151815054	151947759	0	1	132705	0
chr6	154726488	154771394	GRA_denovo_PC.1458	1	-	154726488	154771394	0	1	44906	0
chr6	157711937	157744636	GRA_denovo_PC.1459	1	-	157711937	157744636	0	1	32699	0
chr6	158244314	158327220	GRA_denovo_PC.1460	1	+	158244314	158327220	0	1	82906	0
chr6	158342542	158365507	GRA_denovo_PC.1461	3	+	158342542	158365507	0	1	22965	0
chr6	158449793	158451883	GRA_denovo_PC.1462	1	+	158449793	158451883	0	1	2090	0
chr6	155504447	155578697	GRA_denovo_PC.1463	10	+	155504447	155578697	0	1	74250	0
chr6	155606189	155635635	GRA_denovo_PC.1464	2	-	155606189	155635635	0	1	29446	0
chr1	205767803	205782301	GRA_denovo_PC.1465	2	-	205767803	205782301	0	1	14498	0
chr6	158502011	158532260	GRA_denovo_PC.1466	14	+	158502011	158532260	0	1	30249	0
chr6	158589364	158613534	GRA_denovo_PC.1467	2	+	158589364	158613534	0	1	24170	0
chr6	158530552	158589452	GRA_denovo_PC.1468	14	-	158530552	158589452	0	1	58900	0
chr6	158734780	158873197	GRA_denovo_PC.1469	1	+	158734780	158873197	0	1	138417	0
chr6	154475355	154677961	GRA_denovo_PC.1470	35	-	154475355	154677961	0	1	202606	0
chr6	155054346	155314115	GRA_denovo_PC.1471	30	+	155054346	155314115	0	1	259769	0
chr6	159367779	159421519	GRA_denovo_PC.1472	11	-	159367779	159421519	0	1	53740	0
chr6	159430670	159468720	GRA_denovo_PC.1473	30	-	159430670	159468720	0	1	38050	0
chr1	205576610	205601083	GRA_denovo_PC.1474	7	-	205576610	205601083	0	1	24473	0
chr6	160183021	160219523	GRA_denovo_PC.1475	13	+	160183021	160219523	0	1	36502	0
chr6	160199207	160210861	GRA_denovo_PC.1476	35	-	160199207	160210861	0	1	11654	0
chr6	160084581	160123572	GRA_denovo_PC.1477	19	-	160084581	160123572	0	1	38991	0
chr6	160137377	160176582	GRA_denovo_PC.1478	18	+	160137377	160176582	0	1	39205	0
chr6	160164409	160179175	GRA_denovo_PC.1479	1	-	160164409	160179175	0	1	14766	0
chr6	161412862	161538412	GRA_denovo_PC.1480	10	+	161412862	161538412	0	1	125550	0
chr6	161551035	161695177	GRA_denovo_PC.1481	14	-	161551035	161695177	0	1	144142	0
chr6	158981140	159199046	GRA_denovo_PC.1482	23	+	158981140	159199046	0	1	217906	0
chr6	159042570	159065815	GRA_denovo_PC.1483	2	-	159042570	159065815	0	1	23245	0
chr6	159177962	159240602	GRA_denovo_PC.1484	17	-	159177962	159240602	0	1	62640	0
chr1	206643797	206670227	GRA_denovo_PC.1485	6	+	206643797	206670227	0	1	26430	0
chr6	166733223	166756399	GRA_denovo_PC.1486	26	-	166733223	166756399	0	1	23176	0
chr6	147522871	147693266	GRA_denovo_PC.1487	6	+	147522871	147693266	0	1	170395	0
chr6	166778371	166796504	GRA_denovo_PC.1488	10	-	166778371	166796504	0	1	18133	0
chr6	163835412	163991802	GRA_denovo_PC.1489	12	+	163835412	163991802	0	1	156390	0
chr6	160390061	160579528	GRA_denovo_PC.1490	15	+	160390061	160579528	0	1	189467	0
chr1	205198872	205242411	GRA_denovo_PC.1491	4	+	205198872	205242411	0	1	43539	0
chr6	167253529	167307388	GRA_denovo_PC.1492	2	-	167253529	167307388	0	1	53859	0
chr6	167525143	167552516	GRA_denovo_PC.1493	4	+	167525143	167552516	0	1	27373	0
chr6	170089085	170102103	GRA_denovo_PC.1494	1	-	170089085	170102103	0	1	13018	0
chr6	170051817	170069524	GRA_denovo_PC.1495	9	-	170051817	170069524	0	1	17707	0
chr6	157098973	157531921	GRA_denovo_PC.1496	11	+	157098973	157531921	0	1	432948	0
chr6	170102212	170124077	GRA_denovo_PC.1497	13	-	170102212	170124077	0	1	21865	0
chr6	170102232	170111626	GRA_denovo_PC.1498	1	+	170102232	170111626	0	1	9394	0
chr1	205212274	205291073	GRA_denovo_PC.1499	26	-	205212274	205291073	0	1	78799	0
chr6	170151758	170181658	GRA_denovo_PC.1500	12	+	170151758	170181658	0	1	29900	0
chr6	170844240	170862655	GRA_denovo_PC.1501	18	-	170844240	170862655	0	1	18415	0
chr6	170863370	170881931	GRA_denovo_PC.1502	20	+	170863370	170881931	0	1	18561	0
chr6	170883964	170893754	GRA_denovo_PC.1503	21	-	170883964	170893754	0	1	9790	0
chr7	192800	300690	GRA_denovo_PC.1504	3	+	192800	300690	0	1	107890	0
chr6	170615744	170716187	GRA_denovo_PC.1505	30	+	170615744	170716187	0	1	100443	0
chr7	766347	826112	GRA_denovo_PC.1506	6	+	766347	826112	0	1	59765	0
chr7	856285	914599	GRA_denovo_PC.1507	8	+	856285	914599	0	1	58314	0
chr6	168227573	168371035	GRA_denovo_PC.1508	21	+	168227573	168371035	0	1	143462	0
chr7	1191443	1199892	GRA_denovo_PC.1509	20	-	1191443	1199892	0	1	8449	0
chr7	1036642	1094958	GRA_denovo_PC.1510	15	-	1036642	1094958	0	1	58316	0
chr1	206730247	206798534	GRA_denovo_PC.1511	11	+	206730247	206798534	0	1	68287	0
chr7	1092803	1098894	GRA_denovo_PC.1512	2	+	1092803	1098894	0	1	6091	0
chr6	167320505	167370872	GRA_denovo_PC.1513	8	-	167320505	167370872	0	1	50367	0
chr6	167412770	167466200	GRA_denovo_PC.1514	11	+	167412770	167466200	0	1	53430	0
chr7	1580827	1584833	GRA_denovo_PC.1515	1	+	1580827	1584833	0	1	4006	0
chr7	1473969	1499105	GRA_denovo_PC.1516	17	-	1473969	1499105	0	1	25136	0
chr7	1570347	1580125	GRA_denovo_PC.1517	12	+	1570347	1580125	0	1	9778	0
chr7	1606971	1611134	GRA_denovo_PC.1518	7	-	1606971	1611134	0	1	4163	0
chr7	2273876	2281845	GRA_denovo_PC.1519	14	-	2273876	2281845	0	1	7969	0
chr7	2281651	2290782	GRA_denovo_PC.1520	3	+	2281651	2290782	0	1	9131	0
chr7	2293038	2354066	GRA_denovo_PC.1521	5	-	2293038	2354066	0	1	61028	0
chr7	2394348	2420531	GRA_denovo_PC.1522	10	+	2394348	2420531	0	1	26183	0
chr7	2443260	2474168	GRA_denovo_PC.1523	1	+	2443260	2474168	0	1	30908	0
chr7	2552042	2559169	GRA_denovo_PC.1524	2	+	2552042	2559169	0	1	7127	0
chr7	1509975	1546403	GRA_denovo_PC.1525	17	-	1509975	1546403	0	1	36428	0
chr7	2671585	2704466	GRA_denovo_PC.1526	12	+	2671585	2704466	0	1	32881	0
chr7	943800	995994	GRA_denovo_PC.1527	2	-	943800	995994	0	1	52194	0
chr7	1000548	1015193	GRA_denovo_PC.1527-2	6	-	1000548	1015193	0	1	14645	0
chr7	916162	941358	GRA_denovo_PC.1528	11	+	916162	941358	0	1	25196	0
chr1	206858230	206907626	GRA_denovo_PC.1529	17	+	206858230	206907626	0	1	49396	0
chr6	166822890	167184595	GRA_denovo_PC.1530	12	-	166822890	167184595	0	1	361705	0
chr7	4051725	4091462	GRA_denovo_PC.1531	1	+	4051725	4091462	0	1	39737	0
chr7	2767667	2883730	GRA_denovo_PC.1532	6	-	2767667	2883730	0	1	116063	0
chr7	2598509	2654580	GRA_denovo_PC.1533	19	+	2598509	2654580	0	1	56071	0
chr7	5024619	5036324	GRA_denovo_PC.1534	1	+	5024619	5036324	0	1	11705	0
chr7	5085485	5112820	GRA_denovo_PC.1535	13	+	5085485	5112820	0	1	27335	0
chr7	4722097	4811634	GRA_denovo_PC.1536	10	+	4722097	4811634	0	1	89537	0
chr1	205682325	205744601	GRA_denovo_PC.1537	39	-	205682325	205744601	0	1	62276	0
chr7	2944478	3083660	GRA_denovo_PC.1538	16	-	2944478	3083660	0	1	139182	0
chr7	2559271	2593510	GRA_denovo_PC.1539	19	+	2559271	2593510	0	1	34239	0
chr7	2564742	2595678	GRA_denovo_PC.1540	36	-	2564742	2595678	0	1	30936	0
chr6	144605221	145173585	GRA_denovo_PC.1541	19	+	144605221	145173585	0	1	568364	0
chr7	4815093	4836273	GRA_denovo_PC.1542	43	+	4815093	4836273	0	1	21180	0
chr7	5229846	5270607	GRA_denovo_PC.1543	20	+	5229846	5270607	0	1	40761	0
chr7	5560132	5570506	GRA_denovo_PC.1544	13	-	5560132	5570506	0	1	10374	0
chr7	5917491	5934576	GRA_denovo_PC.1545	6	+	5917491	5934576	0	1	17085	0
chr7	5939914	5970046	GRA_denovo_PC.1546	5	+	5939914	5970046	0	1	30132	0
chr7	5952374	5967857	GRA_denovo_PC.1547	1	-	5952374	5967857	0	1	15483	0
chr7	5470365	5553620	GRA_denovo_PC.1548	8	-	5470365	5553620	0	1	83255	0
chr7	6369046	6388609	GRA_denovo_PC.1549	5	-	6369046	6388609	0	1	19563	0
chr7	6010486	6048713	GRA_denovo_PC.1550	22	-	6010486	6048713	0	1	38227	0
chr7	6500722	6523818	GRA_denovo_PC.1551	9	-	6500722	6523818	0	1	23096	0
chr7	6617069	6628879	GRA_denovo_PC.1552	3	+	6617069	6628879	0	1	11810	0
chr7	6048865	6067177	GRA_denovo_PC.1553	4	+	6048865	6067177	0	1	18312	0
chr1	207213259	207224367	GRA_denovo_PC.1554	4	-	207213259	207224367	0	1	11108	0
chr7	6057234	6098856	GRA_denovo_PC.1555	17	-	6057234	6098856	0	1	41622	0
chr7	6412990	6455576	GRA_denovo_PC.1556	19	+	6412990	6455576	0	1	42586	0
chr7	6684187	6700240	GRA_denovo_PC.1557	1	+	6684187	6700240	0	1	16053	0
chr7	6629476	6663915	GRA_denovo_PC.1558	27	+	6629476	6663915	0	1	34439	0
chr7	6829191	6851697	GRA_denovo_PC.1559	1	+	6829191	6851697	0	1	22506	0
chr7	6831759	6838014	GRA_denovo_PC.1560	1	-	6831759	6838014	0	1	6255	0
chr7	6841030	6865915	GRA_denovo_PC.1561	5	-	6841030	6865915	0	1	24885	0
chr1	207075787	207096518	GRA_denovo_PC.1562	20	-	207075787	207096518	0	1	20731	0
chr7	6728069	6746589	GRA_denovo_PC.1563	17	-	6728069	6746589	0	1	18520	0
chr7	5346530	5463500	GRA_denovo_PC.1564	20	-	5346530	5463500	0	1	116970	0
chr7	6144494	6204650	GRA_denovo_PC.1565	5	+	6144494	6204650	0	1	60156	0
chr7	6190683	6312275	GRA_denovo_PC.1566	11	-	6190683	6312275	0	1	121592	0
chr7	10973082	10980226	GRA_denovo_PC.1567	5	-	10973082	10980226	0	1	7144	0
chr7	7605603	7647560	GRA_denovo_PC.1568	15	+	7605603	7647560	0	1	41957	0
chr7	7222190	7288248	GRA_denovo_PC.1569	6	+	7222190	7288248	0	1	66058	0
chr7	12726332	12730239	GRA_denovo_PC.1570	3	+	12726332	12730239	0	1	3907	0
chr7	5632455	5651441	GRA_denovo_PC.1571	1	+	5632455	5651441	0	1	18986	0
chr7	5646337	5821324	GRA_denovo_PC.1572	22	-	5646337	5821324	0	1	174987	0
chr7	12250839	12278817	GRA_denovo_PC.1573	15	+	12250839	12278817	0	1	27978	0
chr7	11013519	11209168	GRA_denovo_PC.1574	9	+	11013519	11209168	0	1	195649	0
chr7	16639412	16685425	GRA_denovo_PC.1575	1	-	16639412	16685425	0	1	46013	0
chr7	16793398	16824171	GRA_denovo_PC.1576	5	+	16793398	16824171	0	1	30773	0
chr7	16685767	16746132	GRA_denovo_PC.1577	5	+	16685767	16746132	0	1	60365	0
chr7	17338046	17385739	GRA_denovo_PC.1578	7	+	17338046	17385739	0	1	47693	0
chr7	8152822	8302051	GRA_denovo_PC.1579	31	-	8152822	8302051	0	1	149229	0
chr1	207226425	207254344	GRA_denovo_PC.1580	12	+	207226425	207254344	0	1	27919	0
chr7	19735155	19739961	GRA_denovo_PC.1581	1	-	19735155	19739961	0	1	4806	0
chr7	18126546	18368178	GRA_denovo_PC.1582	2	+	18126546	18368178	0	1	241632	0
chr7	21467276	21554437	GRA_denovo_PC.1583	13	+	21467276	21554437	0	1	87161	0
chr7	22852591	22862514	GRA_denovo_PC.1584	12	-	22852591	22862514	0	1	9923	0
chr7	1855431	2272573	GRA_denovo_PC.1585	18	-	1855431	2272573	0	1	417142	0
chr7	18535414	18708555	GRA_denovo_PC.1586	12	+	18535414	18708555	0	1	173141	0
chr7	21929503	21985654	GRA_denovo_PC.1587	13	-	21929503	21985654	0	1	56151	0
chr7	23338923	23349382	GRA_denovo_PC.1588	7	+	23338923	23349382	0	1	10459	0
chr1	207277514	207344991	GRA_denovo_PC.1589	16	+	207277514	207344991	0	1	67477	0
chr7	23349853	23353274	GRA_denovo_PC.1590	1	-	23349853	23353274	0	1	3421	0
chr7	23221599	23240680	GRA_denovo_PC.1591	6	+	23221599	23240680	0	1	19081	0
chr7	23383368	23387413	GRA_denovo_PC.1592	1	-	23383368	23387413	0	1	4045	0
chr7	23145362	23215015	GRA_denovo_PC.1593	10	+	23145362	23215015	0	1	69653	0
chr7	24837468	24905060	GRA_denovo_PC.1594	6	-	24837468	24905060	0	1	67592	0
chr7	25162447	25165065	GRA_denovo_PC.1595	2	-	25162447	25165065	0	1	2618	0
chr7	24905703	24932242	GRA_denovo_PC.1596	1	-	24905703	24932242	0	1	26539	0
chr7	23636950	23684563	GRA_denovo_PC.1597	13	+	23636950	23684563	0	1	47613	0
chr7	25175227	25219984	GRA_denovo_PC.1598	6	-	25175227	25219984	0	1	44757	0
chr1	204483696	204566596	GRA_denovo_PC.1599	11	+	204483696	204566596	0	1	82900	0
chr7	27147561	27150314	GRA_denovo_PC.1600	1	-	27147561	27150314	0	1	2753	0
chr7	23544435	23571665	GRA_denovo_PC.1601	44	-	23544435	23571665	0	1	27230	0
chr7	27167927	27183280	GRA_denovo_PC.1602	3	-	27167927	27183280	0	1	15353	0
chr7	27202155	27204772	GRA_denovo_PC.1603	1	-	27202155	27204772	0	1	2617	0
chr7	26331465	26414044	GRA_denovo_PC.1604	12	+	26331465	26414044	0	1	82579	0
chr7	27565063	27702546	GRA_denovo_PC.1605	7	-	27565063	27702546	0	1	137483	0
chr7	26224821	26241205	GRA_denovo_PC.1606	17	-	26224821	26241205	0	1	16384	0
chr1	206515465	206637953	GRA_denovo_PC.1607	28	+	206515465	206637953	0	1	122488	0
chr7	26203268	26223383	GRA_denovo_PC.1608	1	+	26203268	26223383	0	1	20115	0
chr7	26241328	26251815	GRA_denovo_PC.1608-2	5	+	26241328	26251815	0	1	10487	0
chr7	30053564	30058629	GRA_denovo_PC.1609	1	-	30053564	30058629	0	1	5065	0
chr7	29959730	30029411	GRA_denovo_PC.1610	10	-	29959730	30029411	0	1	69681	0
chr7	30068006	30087465	GRA_denovo_PC.1611	1	+	30068006	30087465	0	1	19459	0
chr7	30092344	30157885	GRA_denovo_PC.1612	1	+	30092344	30157885	0	1	65541	0
chr7	17808332	17980597	GRA_denovo_PC.1613	20	-	17808332	17980597	0	1	172265	0
chr7	32525659	32534891	GRA_denovo_PC.1614	4	-	32525659	32534891	0	1	9232	0
chr7	28724757	28860285	GRA_denovo_PC.1615	20	+	28724757	28860285	0	1	135528	0
chr7	32900484	32931694	GRA_denovo_PC.1616	19	-	32900484	32931694	0	1	31210	0
chr7	7676294	7681676	GRA_denovo_PC.1617	3	-	7676294	7681676	0	1	5382	0
chr1	209788261	209797671	GRA_denovo_PC.1618	3	-	209788261	209797671	0	1	9410	0
chr7	7677500	8128787	GRA_denovo_PC.1619	26	+	7677500	8128787	0	1	451287	0
chr7	33134426	33149199	GRA_denovo_PC.1620	7	-	33134426	33149199	0	1	14773	0
chr7	32535034	32625129	GRA_denovo_PC.1621	31	+	32535034	32625129	0	1	90095	0
chr7	32997018	33050715	GRA_denovo_PC.1622	9	+	32997018	33050715	0	1	53697	0
chr7	33040512	33102773	GRA_denovo_PC.1623	26	-	33040512	33102773	0	1	62261	0
chr7	27779731	27886511	GRA_denovo_PC.1624	9	+	27779731	27886511	0	1	106780	0
chr7	27861796	28220445	GRA_denovo_PC.1625	4	-	27861796	28220445	0	1	358649	0
chr7	34968490	35057581	GRA_denovo_PC.1626	16	-	34968490	35057581	0	1	89091	0
chr1	203181952	203245428	GRA_denovo_PC.1627	29	-	203181952	203245428	0	1	63476	0
chr7	30536115	30544703	GRA_denovo_PC.1628	2	-	30536115	30544703	0	1	8588	0
chr7	30634008	30673644	GRA_denovo_PC.1629	15	+	30634008	30673644	0	1	39636	0
chr7	26693011	26906970	GRA_denovo_PC.1630	30	-	26693011	26906970	0	1	213959	0
chr7	36373152	36377215	GRA_denovo_PC.1631	1	-	36373152	36377215	0	1	4063	0
chr7	35672313	35738129	GRA_denovo_PC.1632	24	-	35672313	35738129	0	1	65816	0
chr7	36192783	36340427	GRA_denovo_PC.1633	4	+	36192783	36340427	0	1	147644	0
chr7	38217772	38269687	GRA_denovo_PC.1634	13	+	38217772	38269687	0	1	51915	0
chr7	35840348	36014285	GRA_denovo_PC.1635	17	+	35840348	36014285	0	1	173937	0
chr7	38279034	38316193	GRA_denovo_PC.1636	9	-	38279034	38316193	0	1	37159	0
chr7	39663158	39747780	GRA_denovo_PC.1637	8	+	39663158	39747780	0	1	84622	0
chr7	33168973	33677493	GRA_denovo_PC.1638	12	+	33168973	33677493	0	1	508520	0
chr7	40171340	40174852	GRA_denovo_PC.1639	4	-	40171340	40174852	0	1	3512	0
chr7	30173721	30244360	GRA_denovo_PC.1640	14	+	30173721	30244360	0	1	70639	0
chr7	30320862	30470315	GRA_denovo_PC.1641	27	+	30320862	30470315	0	1	149453	0
chr7	30455468	30518519	GRA_denovo_PC.1642	25	-	30455468	30518519	0	1	63051	0
chr7	40308738	40535987	GRA_denovo_PC.1643	1	+	40308738	40535987	0	1	227249	0
chr7	42971954	42977451	GRA_denovo_PC.1644	4	+	42971954	42977451	0	1	5497	0
chr7	39987173	40168868	GRA_denovo_PC.1645	10	+	39987173	40168868	0	1	181695	0
chr7	42954247	42971883	GRA_denovo_PC.1646	31	-	42954247	42971883	0	1	17636	0
chr7	43906166	43909152	GRA_denovo_PC.1647	3	-	43906166	43909152	0	1	2986	0
chr7	37712513	37940088	GRA_denovo_PC.1648	39	+	37712513	37940088	0	1	227575	0
chr7	43915536	43946192	GRA_denovo_PC.1649	5	-	43915536	43946192	0	1	30656	0
chr7	43798134	43846983	GRA_denovo_PC.1650	5	+	43798134	43846983	0	1	48849	0
chr1	10003207	10076082	GRA_denovo_PC.1651	14	+	10003207	10076082	0	1	72875	0
chr1	203271016	203285194	GRA_denovo_PC.1652	8	+	203271016	203285194	0	1	14178	0
chr7	43965859	43996491	GRA_denovo_PC.1653	1	+	43965859	43996491	0	1	30632	0
chr7	44152655	44153601	GRA_denovo_PC.1654	1	+	44152655	44153601	0	1	946	0
chr7	44154300	44163142	GRA_denovo_PC.1655	4	-	44154300	44163142	0	1	8842	0
chr7	44240565	44254899	GRA_denovo_PC.1656	11	+	44240565	44254899	0	1	14334	0
chr7	38754295	38948838	GRA_denovo_PC.1657	13	-	38754295	38948838	0	1	194543	0
chr7	44417916	44530515	GRA_denovo_PC.1658	11	-	44417916	44530515	0	1	112599	0
chr7	44604984	44633106	GRA_denovo_PC.1659	19	-	44604984	44633106	0	1	28122	0
chr7	44836261	44842929	GRA_denovo_PC.1660	11	+	44836261	44842929	0	1	6668	0
chr7	43622660	43730860	GRA_denovo_PC.1661	19	+	43622660	43730860	0	1	108200	0
chr6	152442640	152958471	GRA_denovo_PC.1662	30	-	152442640	152958471	0	1	515831	0
chr7	44915886	44920047	GRA_denovo_PC.1663	1	-	44915886	44920047	0	1	4161	0
chr7	36478880	36492895	GRA_denovo_PC.1664	1	+	36478880	36492895	0	1	14015	0
chr7	36567785	36764142	GRA_denovo_PC.1665	9	-	36567785	36764142	0	1	196357	0
chr7	44866222	44887827	GRA_denovo_PC.1666	20	-	44866222	44887827	0	1	21605	0
chr7	44082790	44118812	GRA_denovo_PC.1667	36	+	44082790	44118812	0	1	36022	0
chr7	44646161	44747637	GRA_denovo_PC.1668	12	+	44646161	44747637	0	1	101476	0
chr7	44788150	44810125	GRA_denovo_PC.1669	42	+	44788150	44810125	0	1	21975	0
chr7	47947798	47970915	GRA_denovo_PC.1670	1	-	47947798	47970915	0	1	23117	0
chr7	45137201	45151313	GRA_denovo_PC.1671	19	-	45137201	45151313	0	1	14112	0
chr1	209848661	209855612	GRA_denovo_PC.1672	2	+	209848661	209855612	0	1	6951	0
chr7	47996820	48019230	GRA_denovo_PC.1673	10	-	47996820	48019230	0	1	22410	0
chr7	50513752	50516169	GRA_denovo_PC.1674	1	-	50513752	50516169	0	1	2417	0
chr7	48428734	48545975	GRA_denovo_PC.1675	3	+	48428734	48545975	0	1	117241	0
chr7	48550504	48687078	GRA_denovo_PC.1676	4	+	48550504	48687078	0	1	136574	0
chr7	54819945	54826949	GRA_denovo_PC.1677	9	-	54819945	54826949	0	1	7004	0
chr7	55955243	55980418	GRA_denovo_PC.1678	2	+	55955243	55980418	0	1	25175	0
chr7	48127518	48147945	GRA_denovo_PC.1679	24	+	48127518	48147945	0	1	20427	0
chr7	55990844	55993734	GRA_denovo_PC.1680	1	+	55990844	55993734	0	1	2890	0
chr1	209859606	209861932	GRA_denovo_PC.1681	1	+	209859606	209861932	0	1	2326	0
chr7	56019582	56024324	GRA_denovo_PC.1682	2	+	56019582	56024324	0	1	4742	0
chr7	44995989	45018767	GRA_denovo_PC.1683	26	-	44995989	45018767	0	1	22778	0
chr7	56032271	56067872	GRA_denovo_PC.1684	13	+	56032271	56067872	0	1	35601	0
chr7	45039773	45119400	GRA_denovo_PC.1685	24	+	45039773	45119400	0	1	79627	0
chr7	63774355	63815139	GRA_denovo_PC.1686	3	+	63774355	63815139	0	1	40784	0
chr1	210010159	210012473	GRA_denovo_PC.1687	1	+	210010159	210012473	0	1	2314	0
chr7	63967164	64023474	GRA_denovo_PC.1688	13	-	63967164	64023474	0	1	56310	0
chr7	55433594	55500074	GRA_denovo_PC.1689	3	+	55433594	55500074	0	1	66480	0
chr7	55499683	55640198	GRA_denovo_PC.1690	1	-	55499683	55640198	0	1	140515	0
chr7	64104245	64173841	GRA_denovo_PC.1691	15	+	64104245	64173841	0	1	69596	0
chr1	207494732	207552525	GRA_denovo_PC.1692	30	+	207494732	207552525	0	1	57793	0
chr7	64838725	64866012	GRA_denovo_PC.1693	5	+	64838725	64866012	0	1	27287	0
chr7	56078630	56183757	GRA_denovo_PC.1694	2	-	56078630	56183757	0	1	105127	0
chr7	56119450	56131659	GRA_denovo_PC.1695	17	+	56119450	56131659	0	1	12209	0
chr7	56131949	56149414	GRA_denovo_PC.1696	7	+	56131949	56149414	0	1	17465	0
chr7	56145795	56174257	GRA_denovo_PC.1697	13	-	56145795	56174257	0	1	28462	0
chr7	50343472	50481901	GRA_denovo_PC.1698	37	+	50343472	50481901	0	1	138429	0
chr1	210016816	210025105	GRA_denovo_PC.1699	1	+	210016816	210025105	0	1	8289	0
chr7	66093857	66119445	GRA_denovo_PC.1700	11	+	66093857	66119445	0	1	25588	0
chr7	50657753	50861150	GRA_denovo_PC.1701	36	-	50657753	50861150	0	1	203397	0
chr1	211529712	211548352	GRA_denovo_PC.1702	6	+	211529712	211548352	0	1	18640	0
chr7	66386215	66420697	GRA_denovo_PC.1703	6	+	66386215	66420697	0	1	34482	0
chr7	64254792	64399076	GRA_denovo_PC.1704	23	+	64254792	64399076	0	1	144284	0
chr7	64388033	64467223	GRA_denovo_PC.1705	22	-	64388033	64467223	0	1	79190	0
chr7	66452691	66461183	GRA_denovo_PC.1706	15	-	66452691	66461183	0	1	8492	0
chr7	65338266	65469125	GRA_denovo_PC.1707	4	+	65338266	65469125	0	1	130859	0
chr7	65419062	65447407	GRA_denovo_PC.1708	39	-	65419062	65447407	0	1	28345	0
chr1	211744886	211752562	GRA_denovo_PC.1709	5	-	211744886	211752562	0	1	7676	0
chr7	70159690	70163606	GRA_denovo_PC.1710	1	+	70159690	70163606	0	1	3916	0
chr7	70227856	70257917	GRA_denovo_PC.1711	2	+	70227856	70257917	0	1	30061	0
chr7	66145546	66166464	GRA_denovo_PC.1712	2	+	66145546	66166464	0	1	20918	0
chr7	66171121	66275028	GRA_denovo_PC.1713	14	+	66171121	66275028	0	1	103907	0
chr7	72717441	72722881	GRA_denovo_PC.1714	27	-	72717441	72722881	0	1	5440	0
chr7	72982755	72992939	GRA_denovo_PC.1715	12	-	72982755	72992939	0	1	10184	0
chr1	12185668	12214463	GRA_denovo_PC.1716	11	+	12185668	12214463	0	1	28795	0
chr7	72950688	72972040	GRA_denovo_PC.1717	27	-	72950688	72972040	0	1	21352	0
chr7	73097908	73113092	GRA_denovo_PC.1718	9	+	73097908	73113092	0	1	15184	0
chr7	73248927	73256837	GRA_denovo_PC.1719	1	-	73248927	73256837	0	1	7910	0
chr7	65669934	65885402	GRA_denovo_PC.1720	25	+	65669934	65885402	0	1	215468	0
chr7	73150418	73153177	GRA_denovo_PC.1721	26	-	73150418	73153177	0	1	2759	0
chr7	72854733	72936636	GRA_denovo_PC.1722	17	-	72854733	72936636	0	1	81903	0
chr7	65540799	65630393	GRA_denovo_PC.1723	53	+	65540799	65630393	0	1	89594	0
chr7	73498114	73535552	GRA_denovo_PC.1724	15	+	73498114	73535552	0	1	37438	0
chr7	74071974	74113374	GRA_denovo_PC.1725	3	+	74071974	74113374	0	1	41400	0
chr7	74456316	74489631	GRA_denovo_PC.1726	2	-	74456316	74489631	0	1	33315	0
chr7	74536646	74565709	GRA_denovo_PC.1727	4	+	74536646	74565709	0	1	29063	0
chr7	66461821	66705418	GRA_denovo_PC.1728	13	+	66461821	66705418	0	1	243597	0
chr7	75115338	75137135	GRA_denovo_PC.1729	1	-	75115338	75137135	0	1	21797	0
chr7	73703759	73820264	GRA_denovo_PC.1730	8	+	73703759	73820264	0	1	116505	0
chr7	75508291	75517516	GRA_denovo_PC.1731	10	+	75508291	75517516	0	1	9225	0
chr7	75931899	75933620	GRA_denovo_PC.1732	4	+	75931899	75933620	0	1	1721	0
chr7	75956105	75988337	GRA_denovo_PC.1733	7	-	75956105	75988337	0	1	32232	0
chr7	76062846	76071367	GRA_denovo_PC.1734	1	+	76062846	76071367	0	1	8521	0
chr7	75045967	75104069	GRA_denovo_PC.1735	22	-	75045967	75104069	0	1	58102	0
chr7	76157086	76176676	GRA_denovo_PC.1736	1	+	76157086	76176676	0	1	19590	0
chr7	75544160	75615835	GRA_denovo_PC.1737	15	+	75544160	75615835	0	1	71675	0
chr7	73588602	73609809	GRA_denovo_PC.1738	4	+	73588602	73609809	0	1	21207	0
chr7	73613947	73651097	GRA_denovo_PC.1739	15	+	73613947	73651097	0	1	37150	0
chr7	75621809	75680414	GRA_denovo_PC.1740	32	-	75621809	75680414	0	1	58605	0
chr7	75676985	75696817	GRA_denovo_PC.1741	9	+	75676985	75696817	0	1	19832	0
chr7	76091001	76153903	GRA_denovo_PC.1742	25	+	76091001	76153903	0	1	62902	0
chr7	76645147	76800983	GRA_denovo_PC.1743	7	+	76645147	76800983	0	1	155836	0
chr1	212113866	212208863	GRA_denovo_PC.1744	7	-	212113866	212208863	0	1	94997	0
chr7	80268032	80306358	GRA_denovo_PC.1745	3	+	80268032	80306358	0	1	38326	0
chr7	75158478	75268591	GRA_denovo_PC.1746	22	-	75158478	75268591	0	1	110113	0
chr7	81328368	81399813	GRA_denovo_PC.1747	12	-	81328368	81399813	0	1	71445	0
chr7	72349923	72418218	GRA_denovo_PC.1748	16	+	72349923	72418218	0	1	68295	0
chr7	72430093	72440311	GRA_denovo_PC.1749	1	-	72430093	72440311	0	1	10218	0
chr1	202317838	202568661	GRA_denovo_PC.1750	9	+	202317838	202568661	0	1	250823	0
chr7	86975067	87029018	GRA_denovo_PC.1751	5	+	86975067	87029018	0	1	53951	0
chr7	87173476	87179916	GRA_denovo_PC.1752	1	-	87173476	87179916	0	1	6440	0
chr7	87133373	87170781	GRA_denovo_PC.1753	1	-	87133373	87170781	0	1	37408	0
chr7	87505830	87516692	GRA_denovo_PC.1754	1	+	87505830	87516692	0	1	10862	0
chr7	36894098	37488780	GRA_denovo_PC.1755	20	-	36894098	37488780	0	1	594682	0
chr7	87526619	87537677	GRA_denovo_PC.1756	2	+	87526619	87537677	0	1	11058	0
chr7	77423109	77428288	GRA_denovo_PC.1757	3	-	77423109	77428288	0	1	5179	0
chr7	77427860	77586634	GRA_denovo_PC.1758	16	+	77427860	77586634	0	1	158774	0
chr7	87830582	87849426	GRA_denovo_PC.1759	25	-	87830582	87849426	0	1	18844	0
chr7	80371854	80548668	GRA_denovo_PC.1760	14	-	80371854	80548668	0	1	176814	0
chr1	212606244	212619665	GRA_denovo_PC.1761	2	+	212606244	212619665	0	1	13421	0
chr7	87461911	87505692	GRA_denovo_PC.1762	24	-	87461911	87505692	0	1	43781	0
chr7	86819490	86849878	GRA_denovo_PC.1763	10	-	86819490	86849878	0	1	30388	0
chr7	86781097	86832027	GRA_denovo_PC.1764	16	+	86781097	86832027	0	1	50930	0
chr7	91741467	91758964	GRA_denovo_PC.1765	2	-	91741467	91758964	0	1	17497	0
chr7	89976027	90022768	GRA_denovo_PC.1766	16	+	89976027	90022768	0	1	46741	0
chr7	91456734	91510020	GRA_denovo_PC.1767	23	-	91456734	91510020	0	1	53286	0
chr7	92190135	92219701	GRA_denovo_PC.1768	6	-	92190135	92219701	0	1	29566	0
chr7	92724491	92777863	GRA_denovo_PC.1769	41	-	92724491	92777863	0	1	53372	0
chr1	212537639	212588222	GRA_denovo_PC.1770	7	-	212537639	212588222	0	1	50583	0
chr7	77166467	77411390	GRA_denovo_PC.1771	24	+	77166467	77411390	0	1	244923	0
chr7	92234340	92464579	GRA_denovo_PC.1772	7	-	92234340	92464579	0	1	230239	0
chr7	93551045	93555824	GRA_denovo_PC.1773	1	+	93551045	93555824	0	1	4779	0
chr7	93621609	93633678	GRA_denovo_PC.1774	5	-	93621609	93633678	0	1	12069	0
chr7	94139248	94186562	GRA_denovo_PC.1775	6	+	94139248	94186562	0	1	47314	0
chr7	76821482	76959671	GRA_denovo_PC.1776	14	+	76821482	76959671	0	1	138189	0
chr7	76822767	76830056	GRA_denovo_PC.1777	5	-	76822767	76830056	0	1	7289	0
chr7	76939396	77045748	GRA_denovo_PC.1778	26	-	76939396	77045748	0	1	106352	0
chr7	95212810	95226577	GRA_denovo_PC.1779	21	-	95212810	95226577	0	1	13767	0
chr7	92861696	92988723	GRA_denovo_PC.1780	11	+	92861696	92988723	0	1	127027	0
chr7	92076720	92125079	GRA_denovo_PC.1781	9	+	92076720	92125079	0	1	48359	0
chr7	92116341	92157853	GRA_denovo_PC.1782	22	-	92116341	92157853	0	1	41512	0
chr7	92157916	92169615	GRA_denovo_PC.1783	6	+	92157916	92169615	0	1	11699	0
chr7	96318124	96339179	GRA_denovo_PC.1784	1	-	96318124	96339179	0	1	21055	0
chr7	96765698	96811070	GRA_denovo_PC.1785	3	+	96765698	96811070	0	1	45372	0
chr7	91570192	91739986	GRA_denovo_PC.1786	12	+	91570192	91739986	0	1	169794	0
chr7	98448362	98452947	GRA_denovo_PC.1787	1	-	98448362	98452947	0	1	4585	0
chr7	97910983	97920525	GRA_denovo_PC.1788	1	+	97910983	97920525	0	1	9542	0
chr7	91828355	91875204	GRA_denovo_PC.1789	17	-	91828355	91875204	0	1	46849	0
chr7	91874108	92032306	GRA_denovo_PC.1790	12	+	91874108	92032306	0	1	158198	0
chr7	98923452	98963777	GRA_denovo_PC.1791	16	+	98923452	98963777	0	1	40325	0
chr7	97735121	97839550	GRA_denovo_PC.1792	19	+	97735121	97839550	0	1	104429	0
chr7	99073735	99101050	GRA_denovo_PC.1793	11	-	99073735	99101050	0	1	27315	0
chr1	12627948	12640696	GRA_denovo_PC.1794	2	-	12627948	12640696	0	1	12748	0
chr1	212782029	212794341	GRA_denovo_PC.1795	4	+	212782029	212794341	0	1	12312	0
chr7	97481447	97658995	GRA_denovo_PC.1796	10	-	97481447	97658995	0	1	177548	0
chr7	97844756	97881536	GRA_denovo_PC.1797	27	-	97844756	97881536	0	1	36780	0
chr7	99102292	99135289	GRA_denovo_PC.1798	23	+	99102292	99135289	0	1	32997	0
chr7	99483517	99517196	GRA_denovo_PC.1799	15	-	99483517	99517196	0	1	33679	0
chr7	99154926	99174482	GRA_denovo_PC.1800	25	+	99154926	99174482	0	1	19556	0
chr7	99214570	99268937	GRA_denovo_PC.1801	27	+	99214570	99268937	0	1	54367	0
chr1	211432296	211490028	GRA_denovo_PC.1802	23	+	211432296	211490028	0	1	57732	0
chr7	99613227	99639913	GRA_denovo_PC.1803	15	+	99613227	99639913	0	1	26686	0
chr7	95749553	95952167	GRA_denovo_PC.1804	19	-	95749553	95952167	0	1	202614	0
chr7	99717114	99723720	GRA_denovo_PC.1805	7	+	99717114	99723720	0	1	6606	0
chr7	99794719	99796126	GRA_denovo_PC.1806	1	+	99794719	99796126	0	1	1407	0
chr7	99647414	99672094	GRA_denovo_PC.1807	11	+	99647414	99672094	0	1	24680	0
chr7	99667096	99680343	GRA_denovo_PC.1808	20	-	99667096	99680343	0	1	13247	0
chr1	212859778	212873207	GRA_denovo_PC.1809	3	-	212859778	212873207	0	1	13429	0
chr7	100136829	100166554	GRA_denovo_PC.1810	15	+	100136829	100166554	0	1	29725	0
chr7	100190358	100192483	GRA_denovo_PC.1811	1	+	100190358	100192483	0	1	2125	0
chr7	100201922	100205798	GRA_denovo_PC.1812	11	+	100201922	100205798	0	1	3876	0
chr7	98965360	98994336	GRA_denovo_PC.1813	22	+	98965360	98994336	0	1	28976	0
chr7	99004800	99017240	GRA_denovo_PC.1814	2	+	99004800	99017240	0	1	12440	0
chr7	98980489	99039079	GRA_denovo_PC.1815	11	-	98980489	99039079	0	1	58590	0
chr7	99036392	99055419	GRA_denovo_PC.1816	19	+	99036392	99055419	0	1	19027	0
chr7	99045104	99067893	GRA_denovo_PC.1817	14	-	99045104	99067893	0	1	22789	0
chr7	100209795	100212976	GRA_denovo_PC.1818	10	+	100209795	100212976	0	1	3181	0
chr1	209929374	209955554	GRA_denovo_PC.1819	56	+	209929374	209955554	0	1	26180	0
chr7	100218078	100238724	GRA_denovo_PC.1820	2	-	100218078	100238724	0	1	20646	0
chr7	100303681	100305908	GRA_denovo_PC.1821	2	+	100303681	100305908	0	1	2227	0
chr7	99745979	99762556	GRA_denovo_PC.1822	25	+	99745979	99762556	0	1	16577	0
chr7	99752564	99775012	GRA_denovo_PC.1823	28	-	99752564	99775012	0	1	22448	0
chr7	100400185	100425874	GRA_denovo_PC.1824	15	-	100400185	100425874	0	1	25689	0
chr7	100771773	100777449	GRA_denovo_PC.1825	1	+	100771773	100777449	0	1	5676	0
chr7	100797716	100804439	GRA_denovo_PC.1826	3	+	100797716	100804439	0	1	6723	0
chr7	99686592	99688707	GRA_denovo_PC.1827	2	+	99686592	99688707	0	1	2115	0
chr7	99698887	99708501	GRA_denovo_PC.1828	15	+	99698887	99708501	0	1	9614	0
chr7	99686911	99699023	GRA_denovo_PC.1829	21	-	99686911	99699023	0	1	12112	0
chr7	99704727	99716978	GRA_denovo_PC.1830	23	-	99704727	99716978	0	1	12251	0
chr7	100270548	100302760	GRA_denovo_PC.1831	26	+	100270548	100302760	0	1	32212	0
chr7	100170109	100184290	GRA_denovo_PC.1832	53	-	100170109	100184290	0	1	14181	0
chr7	98476177	98628624	GRA_denovo_PC.1833	3	+	98476177	98628624	0	1	152447	0
chr7	98624818	98741769	GRA_denovo_PC.1834	22	-	98624818	98741769	0	1	116951	0
chr1	211902483	212004752	GRA_denovo_PC.1835	23	-	211902483	212004752	0	1	102269	0
chr7	100849269	100867598	GRA_denovo_PC.1836	7	-	100849269	100867598	0	1	18329	0
chr7	100860448	100867343	GRA_denovo_PC.1837	11	+	100860448	100867343	0	1	6895	0
chr7	102715327	102744267	GRA_denovo_PC.1838	20	+	102715327	102744267	0	1	28940	0
chr7	100875376	100895605	GRA_denovo_PC.1839	33	-	100875376	100895605	0	1	20229	0
chr7	100449686	100486286	GRA_denovo_PC.1840	38	+	100449686	100486286	0	1	36600	0
chr7	103766819	103835689	GRA_denovo_PC.1841	1	-	103766819	103835689	0	1	68870	0
chr7	90219940	90840044	GRA_denovo_PC.1842	17	+	90219940	90840044	0	1	620104	0
chr7	105096800	105162680	GRA_denovo_PC.1843	9	-	105096800	105162680	0	1	65880	0
chr1	213165283	213189216	GRA_denovo_PC.1844	32	-	213165283	213189216	0	1	23933	0
chr7	105172649	105209688	GRA_denovo_PC.1845	17	+	105172649	105209688	0	1	37039	0
chr7	105429048	105517010	GRA_denovo_PC.1846	1	-	105429048	105517010	0	1	87962	0
chr7	105730953	105753006	GRA_denovo_PC.1847	9	-	105730953	105753006	0	1	22053	0
chr7	105244746	105332542	GRA_denovo_PC.1848	16	-	105244746	105332542	0	1	87796	0
chr7	102937749	103009707	GRA_denovo_PC.1849	22	+	102937749	103009707	0	1	71958	0
chr7	102944881	102985342	GRA_denovo_PC.1850	8	-	102944881	102985342	0	1	40461	0
chr7	106768665	106801515	GRA_denovo_PC.1851	1	+	106768665	106801515	0	1	32850	0
chr7	105889083	105955725	GRA_denovo_PC.1852	19	-	105889083	105955725	0	1	66642	0
chr7	99818427	100014945	GRA_denovo_PC.1853	12	+	99818427	100014945	0	1	196518	0
chr7	100001346	100034430	GRA_denovo_PC.1854	2	-	100001346	100034430	0	1	33084	0
chr7	100054209	100077099	GRA_denovo_PC.1855	41	-	100054209	100077099	0	1	22890	0
chr7	99949428	99950216	GRA_denovo_PC.1856	1	+	99949428	99950216	0	1	788	0
chr7	107215482	107218298	GRA_denovo_PC.1857	1	+	107215482	107218298	0	1	2816	0
chr7	107220530	107263756	GRA_denovo_PC.1858	10	+	107220530	107263756	0	1	43226	0
chr1	212457496	212534192	GRA_denovo_PC.1859	24	+	212457496	212534192	0	1	76696	0
chr7	106505726	106594068	GRA_denovo_PC.1860	21	+	106505726	106594068	0	1	88342	0
chr7	107382071	107402852	GRA_denovo_PC.1861	13	+	107382071	107402852	0	1	20781	0
chr7	108210280	108219603	GRA_denovo_PC.1862	3	+	108210280	108219603	0	1	9323	0
chr7	108199960	108210173	GRA_denovo_PC.1863	15	-	108199960	108210173	0	1	10213	0
chr7	107531353	107587542	GRA_denovo_PC.1864	14	+	107531353	107587542	0	1	56189	0
chr1	213031628	213073007	GRA_denovo_PC.1865	22	+	213031628	213073007	0	1	41379	0
chr7	108112372	108166735	GRA_denovo_PC.1866	17	-	108112372	108166735	0	1	54363	0
chr7	112405810	112430461	GRA_denovo_PC.1867	9	-	112405810	112430461	0	1	24651	0
chr7	111846704	111996459	GRA_denovo_PC.1868	16	+	111846704	111996459	0	1	149755	0
chr7	112756781	112758604	GRA_denovo_PC.1869	2	-	112756781	112758604	0	1	1823	0
chr7	112061954	112130446	GRA_denovo_PC.1870	27	+	112061954	112130446	0	1	68492	0
chr7	112459265	112579961	GRA_denovo_PC.1871	4	-	112459265	112579961	0	1	120696	0
chr1	8412461	8763347	GRA_denovo_PC.1872	48	-	8412461	8763347	0	1	350886	0
chr7	114562523	114660060	GRA_denovo_PC.1873	6	+	114562523	114660060	0	1	97537	0
chr7	115849351	115898840	GRA_denovo_PC.1874	10	+	115849351	115898840	0	1	49489	0
chr7	115575251	115670805	GRA_denovo_PC.1875	10	-	115575251	115670805	0	1	95554	0
chr7	117824072	117840757	GRA_denovo_PC.1876	22	+	117824072	117840757	0	1	16685	0
chr7	117840818	117841810	GRA_denovo_PC.1877	1	+	117840818	117841810	0	1	992	0
chr7	116759718	116870047	GRA_denovo_PC.1878	3	+	116759718	116870047	0	1	110329	0
chr7	120989081	120991477	GRA_denovo_PC.1879	1	-	120989081	120991477	0	1	2396	0
chr7	116502450	116558004	GRA_denovo_PC.1880	24	+	116502450	116558004	0	1	55554	0
chr7	123181045	123197928	GRA_denovo_PC.1881	14	-	123181045	123197928	0	1	16883	0
chr1	214454430	214510873	GRA_denovo_PC.1882	7	+	214454430	214510873	0	1	56443	0
chr7	120590763	120614982	GRA_denovo_PC.1883	24	+	120590763	120614982	0	1	24219	0
chr7	123319529	123389217	GRA_denovo_PC.1884	7	-	123319529	123389217	0	1	69688	0
chr7	127220744	127225982	GRA_denovo_PC.1885	5	-	127220744	127225982	0	1	5238	0
chr7	126986586	127032931	GRA_denovo_PC.1886	5	-	126986586	127032931	0	1	46345	0
chr7	127228413	127242299	GRA_denovo_PC.1887	26	+	127228413	127242299	0	1	13886	0
chr7	127881338	127895324	GRA_denovo_PC.1888	1	+	127881338	127895324	0	1	13986	0
chr7	124462011	124570070	GRA_denovo_PC.1889	13	-	124462011	124570070	0	1	108059	0
chr7	127990378	128001692	GRA_denovo_PC.1890	4	-	127990378	128001692	0	1	11314	0
chr1	217603804	217668395	GRA_denovo_PC.1891	2	-	217603804	217668395	0	1	64591	0
chr7	127947632	127984014	GRA_denovo_PC.1892	12	-	127947632	127984014	0	1	36382	0
chr7	128095906	128100789	GRA_denovo_PC.1893	4	+	128095906	128100789	0	1	4883	0
chr7	128116813	128144568	GRA_denovo_PC.1894	7	+	128116813	128144568	0	1	27755	0
chr7	128032310	128050802	GRA_denovo_PC.1895	38	-	128032310	128050802	0	1	18492	0
chr7	128379408	128413454	GRA_denovo_PC.1896	14	+	128379408	128413454	0	1	34046	0
chr7	128449260	128462153	GRA_denovo_PC.1897	2	+	128449260	128462153	0	1	12893	0
chr7	106809269	106866825	GRA_denovo_PC.1898	13	+	106809269	106866825	0	1	57556	0
chr1	217784036	217804426	GRA_denovo_PC.1899	2	-	217784036	217804426	0	1	20390	0
chr7	128802343	128808712	GRA_denovo_PC.1900	2	+	128802343	128808712	0	1	6369	0
chr7	128298747	128318137	GRA_denovo_PC.1901	1	+	128298747	128318137	0	1	19390	0
chr1	220230894	220263231	GRA_denovo_PC.1902	4	-	220230894	220263231	0	1	32337	0
chr7	128864473	129070246	GRA_denovo_PC.1903	6	+	128864473	129070246	0	1	205773	0
chr7	127292213	127732237	GRA_denovo_PC.1904	8	+	127292213	127732237	0	1	440024	0
chr7	127578313	127673966	GRA_denovo_PC.1905	9	-	127578313	127673966	0	1	95653	0
chr7	129658154	129691146	GRA_denovo_PC.1906	8	-	129658154	129691146	0	1	32992	0
chr7	128577993	128586623	GRA_denovo_PC.1907	1	+	128577993	128586623	0	1	8630	0
chr7	128581975	128695810	GRA_denovo_PC.1908	19	-	128581975	128695810	0	1	113835	0
chr1	208195639	208417806	GRA_denovo_PC.1909	11	-	208195639	208417806	0	1	222167	0
chr7	129249849	129395021	GRA_denovo_PC.1910	14	+	129249849	129395021	0	1	145172	0
chr7	129710383	129775821	GRA_denovo_PC.1911	12	+	129710383	129775821	0	1	65438	0
chr7	129804553	129845276	GRA_denovo_PC.1912	8	-	129804553	129845276	0	1	40723	0
chr7	130143773	130146107	GRA_denovo_PC.1913	1	+	130143773	130146107	0	1	2334	0
chr7	130146165	130149746	GRA_denovo_PC.1914	5	-	130146165	130149746	0	1	3581	0
chr7	130292097	130353575	GRA_denovo_PC.1915	2	-	130292097	130353575	0	1	61478	0
chr7	104649734	104758051	GRA_denovo_PC.1916	13	+	104649734	104758051	0	1	108317	0
chr7	104785732	105029399	GRA_denovo_PC.1917	3	-	104785732	105029399	0	1	243667	0
chr7	134126943	134143889	GRA_denovo_PC.1918	5	-	134126943	134143889	0	1	16946	0
chr7	129470518	129592836	GRA_denovo_PC.1919	29	-	129470518	129592836	0	1	122318	0
chr7	134671133	134694938	GRA_denovo_PC.1920	1	+	134671133	134694938	0	1	23805	0
chr7	134331545	134364774	GRA_denovo_PC.1921	6	+	134331545	134364774	0	1	33229	0
chr7	132469658	132766952	GRA_denovo_PC.1922	5	-	132469658	132766952	0	1	297294	0
chr7	135046480	135194916	GRA_denovo_PC.1923	19	-	135046480	135194916	0	1	148436	0
chr7	135242687	135333468	GRA_denovo_PC.1924	7	+	135242687	135333468	0	1	90781	0
chr7	101459081	101962180	GRA_denovo_PC.1925	21	+	101459081	101962180	0	1	503099	0
chr7	134874123	134896285	GRA_denovo_PC.1926	1	-	134874123	134896285	0	1	22162	0
chr7	135346800	135386847	GRA_denovo_PC.1927	16	+	135346800	135386847	0	1	40047	0
chr7	138279028	138310789	GRA_denovo_PC.1928	2	-	138279028	138310789	0	1	31761	0
chr7	135611398	135662131	GRA_denovo_PC.1929	14	-	135611398	135662131	0	1	50733	0
chr1	219347199	219467791	GRA_denovo_PC.1930	19	+	219347199	219467791	0	1	120592	0
chr7	138728143	138795684	GRA_denovo_PC.1931	26	-	138728143	138795684	0	1	67541	0
chr7	137559566	137686832	GRA_denovo_PC.1932	15	-	137559566	137686832	0	1	127266	0
chr7	138803752	138886097	GRA_denovo_PC.1933	10	+	138803752	138886097	0	1	82345	0
chr7	138915743	138992982	GRA_denovo_PC.1934	10	+	138915743	138992982	0	1	77239	0
chr7	138144967	138274110	GRA_denovo_PC.1935	16	+	138144967	138274110	0	1	129143	0
chr7	139025075	139110227	GRA_denovo_PC.1936	37	+	139025075	139110227	0	1	85152	0
chr7	139026064	139030499	GRA_denovo_PC.1937	1	+	139026064	139030499	0	1	4435	0
chr1	221874877	221915422	GRA_denovo_PC.1938	3	-	221874877	221915422	0	1	40545	0
chr7	140103517	140128617	GRA_denovo_PC.1939	2	+	140103517	140128617	0	1	25100	0
chr7	140154182	140180784	GRA_denovo_PC.1940	19	-	140154182	140180784	0	1	26602	0
chr7	139257661	139477630	GRA_denovo_PC.1941	10	-	139257661	139477630	0	1	219969	0
chr7	140372733	140395034	GRA_denovo_PC.1942	4	+	140372733	140395034	0	1	22301	0
chr7	140395135	140406459	GRA_denovo_PC.1943	5	+	140395135	140406459	0	1	11324	0
chr7	140705976	140714760	GRA_denovo_PC.1944	4	-	140705976	140714760	0	1	8784	0
chr7	139992243	140098481	GRA_denovo_PC.1945	29	-	139992243	140098481	0	1	106238	0
chr7	141311073	141363420	GRA_denovo_PC.1946	2	+	141311073	141363420	0	1	52347	0
chr7	141352193	141401773	GRA_denovo_PC.1947	9	-	141352193	141401773	0	1	49580	0
chr7	141438160	141450236	GRA_denovo_PC.1948	7	+	141438160	141450236	0	1	12076	0
chr1	212899071	213021127	GRA_denovo_PC.1949	29	-	212899071	213021127	0	1	122056	0
chr7	140419032	140624750	GRA_denovo_PC.1950	5	-	140419032	140624750	0	1	205718	0
chr7	142569017	142571851	GRA_denovo_PC.1951	1	-	142569017	142571851	0	1	2834	0
chr7	142605322	142609675	GRA_denovo_PC.1952	1	-	142605322	142609675	0	1	4353	0
chr7	142551873	142568840	GRA_denovo_PC.1953	10	+	142551873	142568840	0	1	16967	0
chr7	142912612	142920059	GRA_denovo_PC.1954	1	-	142912612	142920059	0	1	7447	0
chr7	142612483	142638174	GRA_denovo_PC.1955	1	-	142612483	142638174	0	1	25691	0
chr7	142624717	142637955	GRA_denovo_PC.1956	18	+	142624717	142637955	0	1	13238	0
chr1	212964689	212990589	GRA_denovo_PC.1957	9	+	212964689	212990589	0	1	25900	0
chr7	142960464	142969585	GRA_denovo_PC.1958	28	+	142960464	142969585	0	1	9121	0
chr7	143039569	143052411	GRA_denovo_PC.1959	6	+	143039569	143052411	0	1	12842	0
chr7	143074997	143087847	GRA_denovo_PC.1960	15	+	143074997	143087847	0	1	12850	0
chr7	142985349	143004820	GRA_denovo_PC.1961	30	+	142985349	143004820	0	1	19471	0
chr7	111366002	111846545	GRA_denovo_PC.1962	36	-	111366002	111846545	0	1	480543	0
chr7	144064378	144069840	GRA_denovo_PC.1963	1	+	144064378	144069840	0	1	5462	0
chr7	144070364	144077941	GRA_denovo_PC.1964	2	+	144070364	144077941	0	1	7577	0
chr7	148504477	148581437	GRA_denovo_PC.1965	17	-	148504477	148581437	0	1	76960	0
chr7	139528950	139726477	GRA_denovo_PC.1966	37	+	139528950	139726477	0	1	197527	0
chr7	139759424	139879414	GRA_denovo_PC.1967	29	-	139759424	139879414	0	1	119990	0
chr7	148700146	148725747	GRA_denovo_PC.1968	11	-	148700146	148725747	0	1	25601	0
chr1	220141947	220219833	GRA_denovo_PC.1969	13	-	220141947	220219833	0	1	77886	0
chr7	148767006	148780945	GRA_denovo_PC.1970	5	-	148767006	148780945	0	1	13939	0
chr7	148799941	148823346	GRA_denovo_PC.1971	1	-	148799941	148823346	0	1	23405	0
chr7	149128535	149157350	GRA_denovo_PC.1972	5	-	149128535	149157350	0	1	28815	0
chr7	148395826	148498195	GRA_denovo_PC.1973	26	+	148395826	148498195	0	1	102369	0
chr7	130790909	131190571	GRA_denovo_PC.1974	19	+	130790909	131190571	0	1	399662	0
chr7	149169597	149321669	GRA_denovo_PC.1975	29	-	149169597	149321669	0	1	152072	0
chr7	132937837	133750653	GRA_denovo_PC.1976	7	+	132937837	133750653	0	1	812816	0
chr7	149570936	149578042	GRA_denovo_PC.1977	2	+	149570936	149578042	0	1	7106	0
chr7	148843808	148923319	GRA_denovo_PC.1978	13	+	148843808	148923319	0	1	79511	0
chr7	148936752	148984674	GRA_denovo_PC.1979	16	+	148936752	148984674	0	1	47922	0
chr7	149535453	149564611	GRA_denovo_PC.1980	32	+	149535453	149564611	0	1	29158	0
chr7	150211956	150218148	GRA_denovo_PC.1981	2	+	150211956	150218148	0	1	6192	0
chr7	149944260	150020778	GRA_denovo_PC.1982	3	-	149944260	150020778	0	1	76518	0
chr7	150019751	150035678	GRA_denovo_PC.1983	8	+	150019751	150035678	0	1	15927	0
chr7	150147703	150176469	GRA_denovo_PC.1984	11	+	150147703	150176469	0	1	28766	0
chr7	150322496	150329715	GRA_denovo_PC.1985	8	-	150322496	150329715	0	1	7219	0
chr7	150264390	150278784	GRA_denovo_PC.1986	11	+	150264390	150278784	0	1	14394	0
chr7	150413361	150441336	GRA_denovo_PC.1987	7	+	150413361	150441336	0	1	27975	0
chr7	150382696	150390826	GRA_denovo_PC.1988	6	+	150382696	150390826	0	1	8130	0
chr7	150488377	150500422	GRA_denovo_PC.1989	6	-	150488377	150500422	0	1	12045	0
chr7	150497886	150502204	GRA_denovo_PC.1990	5	+	150497886	150502204	0	1	4318	0
chr1	220922021	221059321	GRA_denovo_PC.1991	20	+	220922021	221059321	0	1	137300	0
chr7	150065201	150109473	GRA_denovo_PC.1992	35	+	150065201	150109473	0	1	44272	0
chr7	150750907	150755016	GRA_denovo_PC.1993	10	-	150750907	150755016	0	1	4109	0
[truncated: 8,092 more rows]
