# Supplementary material for: Long non-coding RNAs display higher natural expression variation than protein-coding genes in healthy humans
Source: Genome Biol. 2016 Jan 29;17:14. doi: 10.1186/s13059-016-0873-8 (PMC4731934; doi:10.1186/s13059-016-0873-8)
Supplement: Additional file 6: — Granulocyte de novo mRNA transcript annotation (132,864 transcripts): BED12 formatted file can be directly uploaded into UCSC browser. (BED 23458 kb) [file 13059_2016_873_MOESM6_ESM.bed]

chr1	879594	882303	GRA_denovo_PC.3386.17	0	-	879594	882303	0	6	586,90,136,114,144,167,	0,842,1303,1958,2187,2542,
chr1	879594	887616	GRA_denovo_PC.3386.15	0	-	879594	887616	0	9	586,105,136,140,144,102,114,112,237,	0,827,1303,1932,2187,3916,4275,6912,7785,
chr1	879594	887616	GRA_denovo_PC.3386.16	0	-	879594	887616	0	9	586,105,136,140,145,101,114,112,237,	0,827,1303,1932,2187,3917,4275,6912,7785,
chr1	879594	889570	GRA_denovo_PC.3386.14	0	-	879594	889570	0	12	586,105,769,144,102,114,112,141,188,114,111,187,	0,827,1303,2187,3916,4275,6912,7785,8198,8960,9567,9789,
chr1	879594	891054	GRA_denovo_PC.3386.13	0	-	879594	891054	0	14	586,106,135,115,143,102,114,112,141,188,114,111,79,37,	0,827,1304,1958,2188,3916,4275,6912,7785,8198,8960,9567,9789,11423,
chr1	879594	891559	GRA_denovo_PC.3386.12	0	-	879594	891559	0	15	586,90,136,114,144,102,114,112,140,189,114,111,79,91,85,	0,842,1303,1958,2187,3916,4275,6912,7785,8197,8960,9567,9789,11708,11880,
chr1	879594	894650	GRA_denovo_PC.3386.10	0	-	879594	894650	0	19	586,91,135,114,145,101,114,112,140,189,114,111,79,91,121,132,175,153,56,	0,842,1304,1958,2187,3917,4275,6912,7785,8197,8960,9567,9789,11708,11880,12679,12884,14714,15000,
chr1	879594	894650	GRA_denovo_PC.3386.11	0	-	879594	894650	0	19	586,105,136,114,144,102,116,110,141,188,114,111,520,92,120,132,175,153,56,	0,827,1303,1958,2187,3916,4275,6914,7785,8198,8960,9567,9789,11708,11881,12679,12884,14714,15000,
chr1	879594	894650	GRA_denovo_PC.3386.2	0	-	879594	894650	0	19	586,91,136,113,145,101,115,111,140,189,114,112,79,90,121,132,175,153,56,	0,842,1304,1959,2187,3917,4275,6913,7785,8197,8960,9567,9790,11709,11880,12679,12884,14714,15000,
chr1	879594	894650	GRA_denovo_PC.3386.3	0	-	879594	894650	0	19	586,105,136,114,144,102,114,112,140,189,114,111,83,91,121,132,175,153,56,	0,827,1303,1958,2187,3916,4275,6912,7785,8197,8960,9567,9789,11708,11880,12679,12884,14714,15000,
chr1	879594	894650	GRA_denovo_PC.3386.4	0	-	879594	894650	0	20	586,90,136,115,143,104,112,115,137,189,114,111,79,60,92,120,132,175,153,56,	0,842,1303,1958,2188,3916,4277,6912,7788,8197,8960,9567,9789,10249,11708,11881,12679,12884,14714,15000,
chr1	879594	894650	GRA_denovo_PC.3386.5	0	-	879594	894650	0	19	586,90,136,115,143,102,114,112,140,189,114,111,79,91,121,132,175,153,56,	0,842,1303,1958,2188,3916,4275,6912,7785,8197,8960,9567,9789,11708,11880,12679,12884,14714,15000,
chr1	879594	894650	GRA_denovo_PC.3386.6	0	-	879594	894650	0	19	586,105,136,114,144,102,114,112,140,189,114,111,79,91,121,132,175,153,56,	0,827,1303,1958,2187,3916,4275,6912,7785,8197,8960,9567,9789,11708,11880,12679,12884,14714,15000,
chr1	879594	894650	GRA_denovo_PC.3386.7	0	-	879594	894650	0	19	586,105,136,114,144,102,114,112,140,189,114,111,79,91,121,133,174,153,56,	0,827,1303,1958,2187,3916,4275,6912,7785,8197,8960,9567,9789,11708,11880,12679,12885,14714,15000,
chr1	879594	894650	GRA_denovo_PC.3386.8	0	-	879594	894650	0	18	586,105,136,114,144,102,114,112,140,189,114,113,77,91,121,380,153,56,	0,827,1303,1958,2187,3916,4275,6912,7785,8197,8960,9567,9791,11708,11880,12679,14714,15000,
chr1	879594	894650	GRA_denovo_PC.3386.9	0	-	879594	894650	0	18	586,105,136,116,142,102,114,112,140,189,114,111,80,92,119,380,153,56,	0,827,1303,1958,2189,3916,4275,6912,7785,8197,8960,9567,9789,11709,11882,12679,14714,15000,
chr1	879594	894651	GRA_denovo_PC.3386.1	0	-	879594	894651	0	17	586,105,136,114,144,102,114,112,140,189,114,111,520,293,380,153,57,	0,827,1303,1958,2187,3916,4275,6912,7785,8197,8960,9567,9789,11708,12679,14714,15000,
chr1	895839	901451	GRA_denovo_PC.797.1	0	+	895839	901451	0	7	346,843,214,977,74,182,1109,	0,1169,2244,2572,3647,3889,4503,
chr1	895839	901451	GRA_denovo_PC.797.2	0	+	895839	901451	0	8	2012,214,145,167,89,61,182,1109,	0,2244,2649,2878,3460,3647,3889,4503,
chr1	895839	901451	GRA_denovo_PC.797.3	0	+	895839	901451	0	8	1588,186,550,168,89,74,182,1109,	0,1826,2244,2877,3460,3647,3889,4503,
chr1	895839	901451	GRA_denovo_PC.797.4	0	+	895839	901451	0	11	341,122,222,186,214,145,168,94,61,182,1109,	0,1169,1366,1826,2244,2649,2877,3460,3647,3889,4503,
chr1	895868	901451	GRA_denovo_PC.797.5	0	+	895868	901451	0	7	312,843,802,88,74,182,1109,	0,1140,2215,3432,3618,3860,4474,
chr1	895920	901451	GRA_denovo_PC.797.6	0	+	895920	901451	0	7	260,843,550,168,261,182,1109,	0,1088,2163,2796,3379,3808,4422,
chr1	895920	901451	GRA_denovo_PC.797.7	0	+	895920	901451	0	11	260,122,222,117,214,222,168,89,61,182,1109,	0,1088,1285,1814,2163,2491,2796,3379,3566,3808,4422,
chr1	895920	901451	GRA_denovo_PC.797.8	0	+	895920	901451	0	10	260,122,222,117,214,145,672,61,182,1109,	0,1088,1285,1814,2163,2568,2796,3566,3808,4422,
chr1	895969	901451	GRA_denovo_PC.797.9	0	+	895969	901451	0	10	211,122,646,210,145,168,89,61,182,1109,	0,1039,1236,2114,2519,2747,3330,3517,3759,4373,
chr1	895976	901451	GRA_denovo_PC.797.10	0	+	895976	901451	0	7	204,843,214,977,74,182,1109,	0,1032,2107,2435,3510,3752,4366,
chr1	895986	901451	GRA_denovo_PC.797.11	0	+	895986	901451	0	8	1865,214,222,168,152,61,182,1109,	0,2097,2425,2730,3250,3500,3742,4356,
chr1	895986	901451	GRA_denovo_PC.797.12	0	+	895986	901451	0	9	946,122,646,214,145,672,61,182,1109,	0,1022,1219,2097,2502,2730,3500,3742,4356,
chr1	896192	901451	GRA_denovo_PC.797.13	0	+	896192	901451	0	9	740,122,646,214,145,672,74,182,1109,	0,816,1013,1891,2296,2524,3294,3536,4150,
chr1	896192	901451	GRA_denovo_PC.797.14	0	+	896192	901451	0	10	938,222,117,214,222,181,76,72,171,1109,	0,1013,1542,1891,2219,2524,3120,3294,3547,4150,
chr1	896192	901451	GRA_denovo_PC.797.15	0	+	896192	901451	0	9	938,646,214,145,168,89,61,182,1109,	0,1013,1891,2296,2524,3107,3294,3536,4150,
chr1	896192	901451	GRA_denovo_PC.797.16	0	+	896192	901451	0	8	938,646,210,398,87,61,182,1109,	0,1013,1891,2296,3109,3294,3536,4150,
chr1	896192	901451	GRA_denovo_PC.797.17	0	+	896192	901451	0	9	938,646,214,222,168,89,74,182,1109,	0,1013,1891,2219,2524,3107,3294,3536,4150,
chr1	898077	901451	GRA_denovo_PC.797.18	0	+	898077	901451	0	5	216,475,259,182,1109,	0,334,1224,1651,2265,
chr1	899912	901451	GRA_denovo_PC.797.19	0	+	899912	901451	0	2	31,1109,	0,430,
chr1	934342	935490	GRA_denovo_PC.4544.1	0	-	934342	935490	0	3	470,89,244,	0,563,904,
chr1	934342	935801	GRA_denovo_PC.4544.2	0	-	934342	935801	0	3	470,88,556,	0,563,903,
chr1	934342	935801	GRA_denovo_PC.4544.3	0	-	934342	935801	0	4	470,88,96,556,	0,563,729,903,
chr1	934342	935801	GRA_denovo_PC.4544.4	0	-	934342	935801	0	4	470,88,106,546,	0,563,729,913,
chr1	934342	935801	GRA_denovo_PC.4544.5	0	-	934342	935801	0	3	470,255,556,	0,570,903,
chr1	948800	949995	GRA_denovo_PC.7726.1	0	+	948800	949995	0	2	156,632,	0,563,
chr1	948801	949995	GRA_denovo_PC.7726.2	0	+	948801	949995	0	2	156,631,	0,563,
chr1	955462	988873	GRA_denovo_PC.3634.1	0	+	955462	988873	0	32	291,262,48,216,225,225,207,219,195,201,149,106,117,165,144,125,576,635,116,119,354,193,216,230,135,97,165,112,120,139,88,33,	0,2118,15194,20582,21090,21395,21873,23156,23455,23740,24026,24251,25078,25276,25650,25881,26077,26737,27490,27694,27929,28784,29153,29483,29820,30150,30344,30643,31170,31424,31645,33378,
chr1	955462	991472	GRA_denovo_PC.3634.2	0	+	955462	991472	0	34	291,262,48,216,225,225,207,219,195,201,331,117,165,144,339,138,128,115,120,354,194,216,230,135,97,165,112,117,193,88,225,104,392,716,	0,2118,15194,20582,21090,21395,21873,23156,23455,23740,24026,25078,25276,25650,26314,26737,27244,27490,27693,27929,28784,29153,29483,29820,30150,30344,30643,31170,31370,31645,33670,34365,34741,35294,
chr1	955462	991472	GRA_denovo_PC.3634.3	0	+	955462	991472	0	31	291,262,48,216,225,225,207,219,195,201,149,106,117,165,144,125,106,339,635,323,354,193,216,230,135,97,165,1090,227,102,716,	0,2118,15194,20582,21090,21395,21873,23156,23455,23740,24026,24251,25078,25276,25650,25881,26077,26314,26737,27490,27929,28784,29153,29483,29820,30150,30344,30643,33670,34367,35294,
chr1	955462	991472	GRA_denovo_PC.3634.4	0	+	955462	991472	0	35	291,262,48,216,225,225,207,219,195,201,149,106,117,165,144,125,106,339,138,128,115,120,354,193,216,230,135,97,165,112,117,193,88,225,1645,	0,2118,15194,20582,21090,21395,21873,23156,23455,23740,24026,24251,25078,25276,25650,25881,26077,26314,26737,27244,27490,27693,27929,28784,29153,29483,29820,30150,30344,30643,31170,31370,31645,33670,34365,
chr1	957583	991472	GRA_denovo_PC.3634.5	0	+	957583	991472	0	34	259,48,216,237,225,207,219,195,201,149,106,117,165,144,125,106,339,138,128,115,120,354,193,216,230,135,97,165,112,117,193,88,225,1645,	0,13073,18461,18957,19274,19752,21035,21334,21619,21905,22130,22957,23155,23529,23760,23956,24193,24616,25123,25369,25572,25808,26663,27032,27362,27699,28029,28223,28522,29049,29249,29524,31549,32244,
chr1	970062	991472	GRA_denovo_PC.3634.6	0	+	970062	991472	0	35	21,48,216,225,225,207,219,195,201,149,106,117,165,144,125,106,339,138,128,115,120,354,193,216,230,135,97,165,112,117,193,88,225,104,716,	0,594,5982,6490,6795,7273,8556,8855,9140,9426,9651,10478,10676,11050,11281,11477,11714,12137,12644,12890,13093,13329,14184,14553,14883,15220,15550,15744,16043,16570,16770,17045,19070,19765,20694,
chr1	977747	991472	GRA_denovo_PC.3634.7	0	+	977747	991472	0	31	381,219,195,201,149,106,117,165,144,125,106,340,137,128,115,120,354,193,216,230,135,98,165,112,117,193,88,225,104,392,716,	0,871,1170,1455,1741,1966,2793,2991,3365,3596,3792,4029,4453,4959,5205,5408,5644,6499,6868,7198,7535,7865,8059,8358,8885,9085,9360,11385,12080,12456,13009,
chr1	978178	991472	GRA_denovo_PC.3634.8	0	+	978178	991472	0	28	659,195,201,149,106,117,165,144,125,106,339,138,361,120,354,194,216,230,135,98,165,112,393,88,225,104,392,716,	0,739,1024,1310,1535,2362,2560,2934,3165,3361,3598,4021,4528,4977,5213,6068,6437,6767,7104,7434,7628,7927,8454,8929,10954,11649,12025,12578,
chr1	978962	991472	GRA_denovo_PC.3634.10	0	+	978962	991472	0	26	150,201,149,106,117,165,146,123,576,138,128,115,120,354,193,216,230,135,97,165,112,117,193,2250,104,716,	0,240,526,751,1578,1776,2150,2383,2577,3237,3744,3990,4193,4429,5284,5653,5983,6320,6650,6844,7143,7670,7870,8145,10865,11794,
chr1	978962	991472	GRA_denovo_PC.3634.9	0	+	978962	991472	0	24	150,201,149,106,117,165,533,339,138,361,120,354,193,216,135,103,159,112,393,88,225,104,392,716,	0,240,526,751,1578,1776,2150,2814,3237,3744,4193,4429,5284,5653,6320,6650,6850,7143,7670,8145,10170,10865,11241,11794,
chr1	984246	991472	GRA_denovo_PC.3634.11	0	+	984246	991472	0	13	193,220,226,135,97,165,112,117,193,88,225,104,1269,	0,369,703,1036,1366,1560,1859,2386,2586,2861,4886,5581,5957,
chr1	984246	991472	GRA_denovo_PC.3634.12	0	+	984246	991472	0	12	193,220,226,135,97,165,112,117,88,225,104,1269,	0,369,703,1036,1366,1560,1859,2386,2861,4886,5581,5957,
chr1	988195	991472	GRA_denovo_PC.3634.13	0	+	988195	991472	0	4	1162,104,392,716,	0,1632,2008,2561,
chr1	989029	991472	GRA_denovo_PC.3634.14	0	+	989029	991472	0	3	329,104,1269,	0,798,1174,
chr1	1017201	1022584	GRA_denovo_PC.3468.20	0	-	1017201	1022584	0	5	1167,32,25,134,66,	0,2532,2661,4057,5317,
chr1	1017201	1022617	GRA_denovo_PC.3468.19	0	-	1017201	1022617	0	6	1166,172,31,26,135,99,	0,2093,2531,2659,4056,5317,
chr1	1017201	1025746	GRA_denovo_PC.3468.18	0	-	1017201	1025746	0	6	1166,1213,135,66,97,13,	0,1472,4056,5317,5680,8532,
chr1	1017201	1026650	GRA_denovo_PC.3468.17	0	-	1017201	1026650	0	8	1166,793,31,26,137,64,96,918,	0,1472,2531,2659,4056,5319,5680,8531,
chr1	1017201	1027478	GRA_denovo_PC.3468.16	0	-	1017201	1027478	0	8	1166,154,135,66,96,76,94,108,	0,2531,4056,5317,5680,8531,9650,10169,
chr1	1017201	1041367	GRA_denovo_PC.3468.15	0	-	1017201	1041367	0	10	1166,31,26,141,60,96,631,333,113,32,	0,2531,2659,4056,5323,5680,8531,9411,10169,24134,
chr1	1017201	1051461	GRA_denovo_PC.3468.11	0	-	1017201	1051461	0	9	1166,472,29,129,66,96,1218,113,22,	0,2093,2662,4062,5317,5680,8531,10169,34238,
chr1	1017201	1051461	GRA_denovo_PC.3468.12	0	-	1017201	1051461	0	9	1166,592,135,66,96,76,99,113,22,	0,2093,4056,5317,5680,8531,9650,10169,34238,
chr1	1017201	1051461	GRA_denovo_PC.3468.13	0	-	1017201	1051461	0	9	2562,26,139,62,100,76,690,113,22,	0,2659,4056,5321,5680,8531,9054,10169,34238,
chr1	1017201	1051461	GRA_denovo_PC.3468.14	0	-	1017201	1051461	0	11	1166,172,31,26,139,62,96,77,98,113,22,	0,2093,2531,2659,4056,5321,5680,8531,9651,10169,34238,
chr1	1017201	1051464	GRA_denovo_PC.3468.10	0	-	1017201	1051464	0	9	1166,1090,29,138,60,96,1213,113,25,	0,1472,2659,4059,5323,5680,8531,10169,34238,
chr1	1017201	1051464	GRA_denovo_PC.3468.7	0	-	1017201	1051464	0	8	1170,153,138,60,96,1213,113,25,	0,2535,4059,5323,5680,8531,10169,34238,
chr1	1017201	1051464	GRA_denovo_PC.3468.8	0	-	1017201	1051464	0	9	1166,469,27,140,60,96,1213,113,25,	0,2093,2659,4057,5323,5680,8531,10169,34238,
chr1	1017201	1051464	GRA_denovo_PC.3468.9	0	-	1017201	1051464	0	9	1172,463,27,140,60,96,1213,113,25,	0,2099,2659,4057,5323,5680,8531,10169,34238,
chr1	1017201	1051517	GRA_denovo_PC.3468.6	0	-	1017201	1051517	0	10	1166,469,26,135,66,96,78,92,113,78,	0,2093,2659,4056,5317,5680,8531,9652,10169,34238,
chr1	1017201	1051538	GRA_denovo_PC.3468.1	0	-	1017201	1051538	0	10	1166,1092,26,133,67,95,77,93,113,99,	0,1472,2661,4058,5317,5681,8531,9651,10169,34238,
chr1	1017201	1051538	GRA_denovo_PC.3468.2	0	-	1017201	1051538	0	10	1166,469,26,135,66,96,631,94,113,99,	0,2093,2659,4056,5317,5680,8531,9650,10169,34238,
chr1	1017201	1051538	GRA_denovo_PC.3468.3	0	-	1017201	1051538	0	10	1167,470,26,134,69,92,76,94,113,99,	0,2094,2661,4058,5318,5684,8531,9650,10169,34238,
chr1	1017201	1051538	GRA_denovo_PC.3468.4	0	-	1017201	1051538	0	11	1166,471,26,133,67,95,76,97,94,113,99,	0,2093,2661,4058,5317,5681,8531,9456,9650,10169,34238,
chr1	1017201	1051538	GRA_denovo_PC.3468.5	0	-	1017201	1051538	0	9	1166,469,26,135,82,80,1213,113,99,	0,2093,2659,4056,5317,5696,8531,10169,34238,
chr1	1138916	1141397	GRA_denovo_PC.8483.1	0	-	1138916	1141397	0	4	432,203,88,648,	0,497,862,1833,
chr1	1138916	1142124	GRA_denovo_PC.8483.2	0	-	1138916	1142124	0	4	700,88,128,355,	0,862,1833,2853,
chr1	1146689	1150210	GRA_denovo_PC.3788.16	0	-	1146689	1150210	0	7	316,129,197,67,102,123,848,	0,394,632,1328,1682,2353,2673,
chr1	1146689	1154544	GRA_denovo_PC.3788.17	0	-	1146689	1154544	0	8	316,129,197,67,794,3707,175,396,	0,394,632,1328,1682,2673,7149,7459,
chr1	1146689	1154544	GRA_denovo_PC.3788.18	0	-	1146689	1154544	0	7	523,197,67,794,3822,176,396,	0,632,1328,1682,2673,7148,7459,
chr1	1146689	1154551	GRA_denovo_PC.3788.19	0	-	1146689	1154551	0	7	523,197,73,96,123,3706,714,	0,632,1328,1688,2353,2673,7148,
chr1	1146689	1154551	GRA_denovo_PC.3788.20	0	-	1146689	1154551	0	7	829,73,96,123,3707,175,403,	0,1328,1688,2353,2673,7149,7459,
chr1	1146689	1154563	GRA_denovo_PC.3788.21	0	-	1146689	1154563	0	6	834,62,794,3706,176,415,	0,1333,1682,2673,7148,7459,
chr1	1146689	1166917	GRA_denovo_PC.3788.22	0	-	1146689	1166917	0	11	523,197,67,794,3706,179,156,116,135,479,31,	0,632,1328,1682,2673,7148,7462,11934,12524,17158,20197,
chr1	1146689	1166995	GRA_denovo_PC.3788.23	0	-	1146689	1166995	0	13	523,197,67,102,123,203,2205,176,154,115,136,479,109,	0,632,1328,1682,2353,2673,4174,7148,7459,11934,12523,17158,20197,
chr1	1146689	1167034	GRA_denovo_PC.3788.24	0	-	1146689	1167034	0	14	316,129,197,67,102,123,203,2206,175,159,115,142,473,148,	0,394,632,1328,1682,2353,2673,4174,7149,7459,11934,12523,17164,20197,
chr1	1146689	1167095	GRA_denovo_PC.3788.25	0	-	1146689	1167095	0	12	834,62,794,202,91,1082,177,158,115,137,478,209,	0,1333,1682,2673,4174,5413,7148,7460,11934,12523,17159,20197,
chr1	1146689	1167153	GRA_denovo_PC.3788.26	0	-	1146689	1167153	0	12	523,197,67,102,123,202,2205,465,115,136,479,267,	0,632,1328,1682,2353,2673,4174,7148,11934,12523,17158,20197,
chr1	1146689	1167153	GRA_denovo_PC.3788.27	0	-	1146689	1167153	0	13	523,197,67,102,123,202,2205,176,160,114,137,479,267,	0,632,1328,1682,2353,2673,4174,7148,7459,11935,12522,17158,20197,
chr1	1146689	1167153	GRA_denovo_PC.3788.28	0	-	1146689	1167153	0	13	523,197,67,102,123,202,2205,177,158,115,136,479,267,	0,632,1328,1682,2353,2673,4174,7148,7460,11934,12523,17158,20197,
chr1	1146689	1167419	GRA_denovo_PC.3788.29	0	-	1146689	1167419	0	14	316,129,197,67,102,123,202,2205,177,161,112,138,479,147,	0,394,632,1328,1682,2353,2673,4174,7148,7459,11936,12522,17159,20583,
chr1	1146689	1167419	GRA_denovo_PC.3788.30	0	-	1146689	1167419	0	13	523,197,67,102,123,202,2205,176,159,114,137,479,148,	0,632,1328,1682,2353,2673,4174,7148,7459,11934,12522,17158,20582,
chr1	1146689	1167427	GRA_denovo_PC.3788.15	0	-	1146689	1167427	0	10	834,62,794,3706,176,159,114,137,479,156,	0,1333,1682,2673,7148,7459,11934,12522,17158,20582,
chr1	1146689	1167427	GRA_denovo_PC.3788.31	0	-	1146689	1167427	0	10	834,62,794,3822,176,159,114,137,479,156,	0,1333,1682,2673,7148,7459,11934,12522,17158,20582,
chr1	1146689	1167428	GRA_denovo_PC.3788.11	0	-	1146689	1167428	0	11	523,197,67,794,3706,176,154,116,135,479,157,	0,632,1328,1682,2673,7148,7459,11934,12524,17158,20582,
chr1	1146689	1167428	GRA_denovo_PC.3788.12	0	-	1146689	1167428	0	11	523,197,67,794,3706,176,159,114,138,479,156,	0,632,1328,1682,2673,7148,7459,11934,12522,17159,20583,
chr1	1146689	1167428	GRA_denovo_PC.3788.13	0	-	1146689	1167428	0	11	523,197,67,794,3706,178,157,116,135,479,157,	0,632,1328,1682,2673,7148,7461,11934,12524,17158,20582,
chr1	1146689	1167428	GRA_denovo_PC.3788.14	0	-	1146689	1167428	0	12	834,62,794,202,91,967,177,158,113,137,479,157,	0,1333,1682,2673,4174,5413,7149,7461,11935,12522,17158,20582,
chr1	1146689	1167433	GRA_denovo_PC.3788.10	0	-	1146689	1167433	0	12	523,197,73,96,123,3706,176,154,115,136,485,156,	0,632,1328,1688,2353,2673,7148,7459,11934,12523,17158,20588,
chr1	1146689	1167433	GRA_denovo_PC.3788.9	0	-	1146689	1167433	0	11	829,73,96,123,3706,176,159,114,137,479,162,	0,1328,1688,2353,2673,7148,7459,11934,12522,17158,20582,
chr1	1146689	1167440	GRA_denovo_PC.3788.6	0	-	1146689	1167440	0	10	523,197,67,794,3706,470,114,137,479,169,	0,632,1328,1682,2673,7148,11934,12522,17158,20582,
chr1	1146689	1167440	GRA_denovo_PC.3788.7	0	-	1146689	1167440	0	11	523,197,67,794,3707,176,159,113,137,479,169,	0,632,1328,1682,2673,7149,7460,11935,12522,17158,20582,
chr1	1146689	1167440	GRA_denovo_PC.3788.8	0	-	1146689	1167440	0	12	834,62,794,202,91,966,176,159,115,136,479,169,	0,1333,1682,2673,4174,5413,7148,7459,11934,12523,17158,20582,
chr1	1146689	1167480	GRA_denovo_PC.3788.1	0	-	1146689	1167480	0	13	523,197,67,102,123,202,2205,176,160,113,137,479,209,	0,632,1328,1682,2353,2673,4174,7148,7459,11935,12522,17158,20582,
chr1	1146689	1167480	GRA_denovo_PC.3788.2	0	-	1146689	1167480	0	13	523,197,67,102,123,203,2205,176,159,114,137,479,209,	0,632,1328,1682,2353,2673,4174,7148,7459,11934,12522,17158,20582,
chr1	1146689	1167480	GRA_denovo_PC.3788.3	0	-	1146689	1167480	0	13	523,197,67,102,123,203,2206,176,154,114,137,479,209,	0,632,1328,1682,2353,2673,4174,7149,7459,11934,12522,17158,20582,
chr1	1146689	1167480	GRA_denovo_PC.3788.4	0	-	1146689	1167480	0	13	523,197,67,102,123,203,2205,178,157,114,137,479,209,	0,632,1328,1682,2353,2673,4174,7148,7461,11934,12522,17158,20582,
chr1	1146689	1167480	GRA_denovo_PC.3788.5	0	-	1146689	1167480	0	11	829,67,102,123,203,2205,470,115,136,479,209,	0,1328,1682,2353,2673,4174,7148,11934,12523,17158,20582,
chr1	1148084	1167034	GRA_denovo_PC.3788.32	0	-	1148084	1167034	0	8	1081,3706,176,161,112,140,476,148,	0,1278,5753,6064,10541,11127,15766,18802,
chr1	1148084	1167440	GRA_denovo_PC.3788.33	0	-	1148084	1167440	0	8	1081,3706,176,159,114,137,479,169,	0,1278,5753,6064,10539,11127,15763,19187,
chr1	1153105	1167034	GRA_denovo_PC.3788.34	0	-	1153105	1167034	0	7	79,176,159,115,142,473,148,	0,732,1043,5518,6107,10748,13781,
chr1	1153105	1167440	GRA_denovo_PC.3788.35	0	-	1153105	1167440	0	7	79,179,151,115,136,479,169,	0,732,1046,5518,6107,10742,14166,
chr1	1153105	1167440	GRA_denovo_PC.3788.36	0	-	1153105	1167440	0	7	79,178,152,115,136,479,169,	0,732,1045,5518,6107,10742,14166,
chr1	1153105	1167480	GRA_denovo_PC.3788.37	0	-	1153105	1167480	0	7	79,177,158,114,137,479,209,	0,732,1044,5518,6106,10742,14166,
chr1	1158670	1167419	GRA_denovo_PC.3788.38	0	-	1158670	1167419	0	4	67,138,478,148,	0,541,5178,8601,
chr1	1158670	1167440	GRA_denovo_PC.3788.39	0	-	1158670	1167440	0	4	67,139,477,169,	0,541,5179,8601,
chr1	1177829	1180108	GRA_denovo_PC.1.1	0	-	1177829	1180108	0	6	202,85,80,109,322,348,	0,390,623,994,1504,1931,
chr1	1177829	1180108	GRA_denovo_PC.1.2	0	-	1177829	1180108	0	6	202,74,491,152,85,348,	0,390,612,1504,1741,1931,
chr1	1177829	1180108	GRA_denovo_PC.1.3	0	-	1177829	1180108	0	4	197,81,1212,348,	0,385,614,1931,
chr1	1177829	1180108	GRA_denovo_PC.1.4	0	-	1177829	1180108	0	6	203,73,91,109,322,348,	0,391,612,994,1504,1931,
chr1	1177829	1180108	GRA_denovo_PC.1.5	0	-	1177829	1180108	0	6	203,75,489,152,85,348,	0,391,614,1504,1741,1931,
chr1	1177829	1180108	GRA_denovo_PC.1.6	0	-	1177829	1180108	0	7	197,79,91,109,152,85,348,	0,385,612,994,1504,1741,1931,
chr1	1188501	1204171	GRA_denovo_PC.3967.18	0	-	1188501	1204171	0	6	2366,81,319,41,131,234,	0,2923,3870,10224,14740,15436,
chr1	1188501	1208333	GRA_denovo_PC.3967.19	0	-	1188501	1208333	0	7	2366,82,138,105,41,131,101,	0,2923,3871,4086,10224,14740,19731,
chr1	1188501	1208398	GRA_denovo_PC.3967.20	0	-	1188501	1208398	0	7	2367,80,139,103,43,129,166,	0,2924,3870,4086,10224,14742,19731,
chr1	1188501	1208674	GRA_denovo_PC.3967.21	0	-	1188501	1208674	0	7	2366,81,139,103,42,131,442,	0,2923,3870,4086,10224,14740,19731,
chr1	1188501	1208674	GRA_denovo_PC.3967.22	0	-	1188501	1208674	0	7	2366,86,134,103,41,131,442,	0,2923,3875,4086,10224,14740,19731,
chr1	1188501	1208678	GRA_denovo_PC.3967.23	0	-	1188501	1208678	0	7	2366,83,137,103,42,131,446,	0,2923,3872,4086,10224,14740,19731,
chr1	1188501	1208678	GRA_denovo_PC.3967.24	0	-	1188501	1208678	0	6	2367,80,321,41,131,248,	0,2924,3870,10224,14740,19929,
chr1	1188501	1208678	GRA_denovo_PC.3967.25	0	-	1188501	1208678	0	7	2367,80,139,103,42,130,446,	0,2924,3870,4086,10224,14741,19731,
chr1	1188501	1208717	GRA_denovo_PC.3967.26	0	-	1188501	1208717	0	7	2366,81,139,103,41,131,287,	0,2923,3870,4086,10224,14740,19929,
chr1	1188501	1208824	GRA_denovo_PC.3967.27	0	-	1188501	1208824	0	7	2367,80,139,109,41,131,68,	0,2924,3870,4086,10224,14740,20255,
chr1	1188501	1208824	GRA_denovo_PC.3967.28	0	-	1188501	1208824	0	7	2366,81,139,103,45,127,68,	0,2923,3870,4086,10224,14744,20255,
chr1	1188501	1208842	GRA_denovo_PC.3967.29	0	-	1188501	1208842	0	6	2366,86,317,41,131,86,	0,2923,3875,10224,14740,20255,
chr1	1188501	1208844	GRA_denovo_PC.3967.30	0	-	1188501	1208844	0	6	2366,139,103,49,123,88,	0,3870,4086,10224,14748,20255,
chr1	1188501	1208860	GRA_denovo_PC.3967.31	0	-	1188501	1208860	0	7	2366,81,139,105,39,131,104,	0,2923,3870,4086,10226,14740,20255,
chr1	1188501	1208976	GRA_denovo_PC.3967.32	0	-	1188501	1208976	0	6	2366,82,319,42,131,98,	0,2923,3870,10224,14740,20377,
chr1	1188501	1209026	GRA_denovo_PC.3967.33	0	-	1188501	1209026	0	7	2366,81,145,97,41,131,148,	0,2923,3870,4092,10224,14740,20377,
chr1	1188501	1209228	GRA_denovo_PC.3967.34	0	-	1188501	1209228	0	7	2366,81,139,111,34,131,182,	0,2923,3870,4086,10232,14741,20545,
chr1	1188501	1209236	GRA_denovo_PC.3967.1	0	-	1188501	1209236	0	5	2366,82,324,35,191,	0,2923,3871,10230,20544,
chr1	1188501	1209236	GRA_denovo_PC.3967.35	0	-	1188501	1209236	0	7	2366,81,139,103,42,131,190,	0,2923,3870,4086,10224,14741,20545,
chr1	1188501	1209237	GRA_denovo_PC.3967.2	0	-	1188501	1209237	0	7	2366,81,139,109,35,131,192,	0,2923,3870,4086,10230,14740,20544,
chr1	1188501	1209237	GRA_denovo_PC.3967.3	0	-	1188501	1209237	0	6	2367,80,319,43,129,192,	0,2924,3870,10224,14742,20544,
chr1	1188501	1209237	GRA_denovo_PC.3967.4	0	-	1188501	1209237	0	7	2366,81,141,101,44,128,192,	0,2923,3870,4088,10224,14743,20544,
chr1	1188501	1209237	GRA_denovo_PC.3967.5	0	-	1188501	1209237	0	7	2366,81,319,122,41,133,190,	0,2923,3870,9147,10224,14740,20546,
chr1	1188501	1209248	GRA_denovo_PC.3967.6	0	-	1188501	1209248	0	7	2366,81,139,103,42,130,203,	0,2923,3870,4086,10224,14741,20544,
chr1	1188501	1209248	GRA_denovo_PC.3967.7	0	-	1188501	1209248	0	7	2366,81,139,103,41,131,203,	0,2923,3870,4086,10224,14740,20544,
chr1	1188501	1209312	GRA_denovo_PC.3967.10	0	-	1188501	1209312	0	6	2366,81,139,103,41,267,	0,2923,3870,4086,10224,20544,
chr1	1188501	1209312	GRA_denovo_PC.3967.11	0	-	1188501	1209312	0	7	2366,82,138,104,40,131,267,	0,2923,3871,4086,10225,14740,20544,
chr1	1188501	1209312	GRA_denovo_PC.3967.12	0	-	1188501	1209312	0	7	2367,84,135,104,44,128,266,	0,2924,3874,4086,10225,14744,20545,
chr1	1188501	1209312	GRA_denovo_PC.3967.8	0	-	1188501	1209312	0	7	2366,81,140,102,41,131,267,	0,2923,3870,4087,10224,14740,20544,
chr1	1188501	1209312	GRA_denovo_PC.3967.9	0	-	1188501	1209312	0	7	2366,81,141,101,42,130,267,	0,2923,3870,4088,10224,14741,20544,
chr1	1188501	1209344	GRA_denovo_PC.3967.13	0	-	1188501	1209344	0	7	2367,80,140,102,41,131,299,	0,2924,3870,4087,10224,14740,20544,
chr1	1188501	1209344	GRA_denovo_PC.3967.14	0	-	1188501	1209344	0	7	2367,80,139,103,41,131,299,	0,2924,3870,4086,10224,14740,20544,
chr1	1188501	1209344	GRA_denovo_PC.3967.15	0	-	1188501	1209344	0	7	2366,86,134,103,42,130,299,	0,2923,3875,4086,10224,14741,20544,
chr1	1188501	1209344	GRA_denovo_PC.3967.16	0	-	1188501	1209344	0	6	2367,80,319,43,130,298,	0,2924,3870,10224,14742,20545,
chr1	1188501	1209344	GRA_denovo_PC.3967.17	0	-	1188501	1209344	0	6	2367,80,139,103,41,299,	0,2924,3870,4086,10224,20544,
chr1	1191490	1209237	GRA_denovo_PC.3967.36	0	-	1191490	1209237	0	5	15,139,103,42,192,	0,881,1097,7235,17555,
chr1	1192479	1209031	GRA_denovo_PC.3967.37	0	-	1192479	1209031	0	5	32,102,41,131,153,	0,109,6246,10762,16399,
chr1	1217455	1221609	GRA_denovo_PC.3309.1	0	+	1217455	1221609	0	3	240,118,299,	0,1902,3855,
chr1	1220827	1222981	GRA_denovo_PC.3309.2	0	+	1220827	1222981	0	5	217,353,208,191,94,	0,478,1320,1661,2060,
chr1	1227759	1233451	GRA_denovo_PC.5275.15	0	-	1227759	1233451	0	11	1329,111,110,227,100,107,374,70,213,108,42,	0,1443,1710,2022,2338,3068,3356,3831,4045,5446,5650,
chr1	1227759	1233451	GRA_denovo_PC.5275.16	0	-	1227759	1233451	0	12	1329,111,110,227,105,102,203,96,69,209,112,42,	0,1443,1710,2022,2338,3073,3356,3635,3832,4045,5442,5650,
chr1	1227759	1234164	GRA_denovo_PC.5275.14	0	-	1227759	1234164	0	14	1329,111,110,227,100,107,203,95,73,209,114,100,51,218,	0,1443,1710,2022,2338,3068,3356,3635,3831,4045,5442,5635,5991,6187,
chr1	1227759	1234450	GRA_denovo_PC.5275.13	0	-	1227759	1234450	0	13	1329,111,111,226,100,107,375,69,209,112,101,52,504,	0,1443,1710,2023,2338,3068,3356,3832,4045,5442,5633,5990,6187,
chr1	1227759	1235591	GRA_denovo_PC.5275.12	0	-	1227759	1235591	0	17	1329,111,110,227,99,108,203,95,70,209,112,101,52,790,96,81,54,	0,1443,1710,2022,2338,3067,3356,3635,3831,4045,5442,5633,5990,6187,7451,7608,7778,
chr1	1227759	1238811	GRA_denovo_PC.5275.11	0	-	1227759	1238811	0	21	1329,111,110,227,99,108,203,95,70,209,112,101,237,790,75,96,45,184,59,54,270,	0,1443,1710,2022,2338,3067,3356,3635,3831,4045,5442,5633,5805,6187,7451,7593,7778,8129,9608,10542,10782,
chr1	1227759	1239058	GRA_denovo_PC.5275.10	0	-	1227759	1239058	0	20	1329,111,110,227,99,108,203,95,70,209,112,101,237,790,238,47,182,59,59,512,	0,1443,1710,2022,2338,3067,3356,3635,3831,4045,5442,5633,5805,6187,7451,7778,8131,9608,10542,10787,
chr1	1227759	1242621	GRA_denovo_PC.5275.8	0	-	1227759	1242621	0	23	1329,111,110,227,101,106,204,94,70,209,112,84,52,113,12,238,45,184,59,54,120,58,2560,	0,1443,1710,2022,2338,3069,3356,3636,3831,4045,5442,5650,5990,6187,6965,7451,7778,8129,9608,10542,10782,11706,12302,
chr1	1227759	1242621	GRA_denovo_PC.5275.9	0	-	1227759	1242621	0	22	1329,111,110,227,99,108,203,95,70,209,112,101,52,790,75,96,45,184,59,54,120,3156,	0,1443,1710,2022,2338,3067,3356,3635,3831,4045,5442,5633,5990,6187,7451,7593,7778,8129,9608,10542,10782,11706,
chr1	1227759	1243077	GRA_denovo_PC.5275.6	0	-	1227759	1243077	0	21	1329,111,110,227,99,108,203,95,70,209,113,100,52,1339,96,45,184,59,54,120,3612,	0,1443,1710,2022,2338,3067,3356,3635,3831,4045,5442,5634,5990,6187,7593,7778,8129,9608,10542,10782,11706,
chr1	1227759	1243077	GRA_denovo_PC.5275.7	0	-	1227759	1243077	0	21	1329,111,110,227,99,108,203,95,70,209,112,101,52,1339,96,45,184,59,54,120,3612,	0,1443,1710,2022,2338,3067,3356,3635,3831,4045,5442,5633,5990,6187,7593,7778,8129,9608,10542,10782,11706,
chr1	1227759	1243140	GRA_denovo_PC.5275.4	0	-	1227759	1243140	0	21	1329,111,110,227,99,108,203,95,72,207,112,85,51,790,77,94,45,184,60,54,3674,	0,1443,1710,2022,2338,3067,3356,3635,3831,4047,5442,5650,5991,6187,7451,7595,7778,8129,9608,10543,11707,
chr1	1227759	1243140	GRA_denovo_PC.5275.5	0	-	1227759	1243140	0	21	1329,111,110,227,100,107,203,95,70,209,112,101,52,1339,96,45,184,59,55,119,3675,	0,1443,1710,2022,2338,3068,3356,3635,3831,4045,5442,5633,5990,6187,7593,7778,8129,9608,10542,10783,11706,
chr1	1227759	1243576	GRA_denovo_PC.5275.3	0	-	1227759	1243576	0	22	1329,111,110,227,99,108,203,95,70,209,112,101,52,1339,96,45,184,59,54,120,58,428,	0,1443,1710,2022,2338,3067,3356,3635,3831,4045,5442,5633,5990,6187,7593,7778,8129,9608,10542,10782,11706,15389,
chr1	1227759	1243853	GRA_denovo_PC.5275.2	0	-	1227759	1243853	0	23	1329,111,110,227,99,108,203,95,70,209,112,101,52,790,75,96,47,184,60,54,119,65,698,	0,1443,1710,2022,2338,3067,3356,3635,3831,4045,5442,5633,5990,6187,7451,7593,7778,8129,9608,10543,10783,11706,15396,
chr1	1227759	1244715	GRA_denovo_PC.5275.1	0	-	1227759	1244715	0	21	1331,109,110,227,99,108,203,95,72,207,112,101,52,1339,96,184,59,62,120,58,1567,	0,1445,1710,2022,2338,3067,3356,3635,3831,4047,5442,5633,5990,6187,7593,8129,9608,10542,10782,11706,15389,
chr1	1231224	1239059	GRA_denovo_PC.5275.17	0	-	1231224	1239059	0	15	96,93,70,209,113,100,52,113,75,96,45,184,61,52,518,	0,172,366,580,1977,2169,2525,2722,3986,4128,4313,4664,6143,7079,7317,
chr1	1234551	1243853	GRA_denovo_PC.5275.18	0	-	1234551	1243853	0	10	185,76,95,45,184,59,54,120,58,705,	0,659,802,986,1337,2816,3750,3990,4914,8597,
chr1	1238182	1257939	GRA_denovo_PC.5434.1	0	+	1238182	1257939	0	8	5325,58,188,150,171,55,163,11230,	0,6112,6283,6651,6878,7831,8106,8527,
chr1	1238295	1257939	GRA_denovo_PC.5434.2	0	+	1238295	1257939	0	7	5204,58,188,400,53,163,11230,	0,5999,6170,6538,7720,7993,8414,
chr1	1238482	1257939	GRA_denovo_PC.5434.3	0	+	1238482	1257939	0	7	5025,359,150,171,55,232,11230,	0,5812,6351,6578,7531,7737,8227,
chr1	1243388	1257939	GRA_denovo_PC.5434.4	0	+	1243388	1257939	0	6	964,188,399,55,163,11230,	0,1077,1445,2625,2900,3321,
chr1	1244459	1257939	GRA_denovo_PC.5434.5	0	+	1244459	1257939	0	6	194,150,146,55,164,11229,	0,374,626,1554,1829,2251,
chr1	1247159	1260045	GRA_denovo_PC.5358.15	0	-	1247159	1260045	0	14	145,352,62,108,162,558,190,663,37,96,229,82,90,85,	0,238,661,814,1008,1255,1952,2521,3625,3743,7516,8676,9224,12801,
chr1	1247159	1260052	GRA_denovo_PC.5358.13	0	-	1247159	1260052	0	15	145,130,143,62,358,89,86,188,67,615,99,453,74,98,92,	0,238,446,660,813,1256,1729,1954,2521,3044,3740,7292,8676,9216,12801,
chr1	1247159	1260052	GRA_denovo_PC.5358.14	0	-	1247159	1260052	0	13	145,132,141,62,357,91,85,188,1318,229,74,98,92,	0,238,448,660,813,1255,1730,1954,2521,7516,8676,9216,12801,
chr1	1247159	1260052	GRA_denovo_PC.5358.16	0	-	1247159	1260052	0	16	145,351,63,108,163,92,82,190,65,139,35,99,229,74,98,92,	0,238,660,813,1007,1255,1731,1952,2521,3044,3624,3740,7516,8676,9216,12801,
chr1	1247159	1260052	GRA_denovo_PC.5358.17	0	-	1247159	1260052	0	13	145,130,143,62,532,84,634,147,207,229,74,98,92,	0,238,446,660,813,1729,1952,3044,3632,7516,8676,9216,12801,
chr1	1247159	1260052	GRA_denovo_PC.5358.18	0	-	1247159	1260052	0	17	145,130,143,62,108,163,90,84,190,67,137,35,99,229,74,98,92,	0,238,446,660,813,1007,1255,1729,1952,2521,3046,3624,3740,7516,8676,9216,12801,
chr1	1247159	1260052	GRA_denovo_PC.5358.19	0	-	1247159	1260052	0	15	145,130,276,108,164,89,84,190,65,254,215,229,74,98,92,	0,238,446,813,1007,1256,1729,1952,2521,3044,3624,7516,8676,9216,12801,
chr1	1247159	1260052	GRA_denovo_PC.5358.20	0	-	1247159	1260052	0	15	145,130,149,56,108,163,90,84,634,139,215,229,74,100,90,	0,238,446,666,813,1007,1255,1729,1952,3044,3624,7516,8676,9216,12803,
chr1	1247159	1260052	GRA_denovo_PC.5358.21	0	-	1247159	1260052	0	17	145,130,143,62,108,163,91,83,190,65,139,35,99,229,74,98,92,	0,238,446,660,813,1007,1255,1730,1952,2521,3044,3624,3740,7516,8676,9216,12801,
chr1	1247159	1260052	GRA_denovo_PC.5358.22	0	-	1247159	1260052	0	17	145,132,141,62,108,163,92,82,190,65,139,35,99,229,74,98,92,	0,238,448,660,813,1007,1255,1731,1952,2521,3044,3624,3740,7516,8676,9216,12801,
chr1	1247159	1260052	GRA_denovo_PC.5358.23	0	-	1247159	1260052	0	17	145,130,143,62,108,163,90,84,190,65,139,36,98,229,74,98,92,	0,238,446,660,813,1007,1255,1729,1952,2521,3044,3624,3741,7516,8676,9216,12801,
chr1	1247159	1260052	GRA_denovo_PC.5358.24	0	-	1247159	1260052	0	14	145,130,294,340,90,84,189,662,35,99,229,74,98,92,	0,238,446,831,1256,1730,1953,2521,3624,3740,7516,8676,9216,12801,
chr1	1247159	1260052	GRA_denovo_PC.5358.25	0	-	1247159	1260052	0	13	145,352,61,532,86,188,663,35,99,229,74,98,92,	0,238,661,813,1729,1954,2521,3624,3740,7516,8676,9216,12801,
chr1	1247159	1260052	GRA_denovo_PC.5358.26	0	-	1247159	1260052	0	17	145,130,143,64,106,163,91,83,190,65,95,35,99,229,74,98,92,	0,238,446,660,815,1007,1255,1730,1952,2521,3044,3624,3740,7516,8676,9216,12801,
chr1	1247159	1260052	GRA_denovo_PC.5358.27	0	-	1247159	1260052	0	17	145,130,143,64,106,164,89,85,190,67,141,35,99,229,74,98,92,	0,238,446,660,815,1007,1256,1729,1952,2521,3044,3624,3740,7516,8676,9216,12801,
chr1	1247159	1260052	GRA_denovo_PC.5358.28	0	-	1247159	1260052	0	14	145,351,62,357,90,84,634,139,43,91,229,74,98,92,	0,238,660,813,1255,1729,1952,3044,3624,3748,7516,8676,9216,12801,
chr1	1247159	1260059	GRA_denovo_PC.5358.10	0	-	1247159	1260059	0	17	145,130,143,62,108,163,90,84,190,65,139,37,97,138,76,96,99,	0,238,446,660,813,1007,1255,1729,1952,2521,3044,3624,3742,7516,8676,9218,12801,
chr1	1247159	1260059	GRA_denovo_PC.5358.1	0	-	1247159	1260059	0	12	145,132,275,531,84,634,139,99,453,82,90,99,	0,238,448,814,1729,1952,3044,3740,7292,8676,9224,12801,
chr1	1247159	1260059	GRA_denovo_PC.5358.11	0	-	1247159	1260059	0	12	145,130,899,84,190,140,35,98,230,74,97,99,	0,238,446,1729,1952,3044,3625,3741,7516,8677,9217,12801,
chr1	1247159	1260059	GRA_denovo_PC.5358.12	0	-	1247159	1260059	0	17	145,130,143,63,107,163,90,85,189,65,139,36,99,230,73,98,99,	0,238,446,660,814,1007,1255,1729,1953,2521,3044,3624,3740,7516,8677,9216,12801,
chr1	1247159	1260059	GRA_denovo_PC.5358.2	0	-	1247159	1260059	0	14	145,130,143,261,164,90,84,1230,35,99,229,74,98,99,	0,238,446,660,1007,1256,1730,1953,3624,3740,7516,8676,9216,12801,
chr1	1247159	1260059	GRA_denovo_PC.5358.3	0	-	1247159	1260059	0	15	145,130,143,62,532,84,190,65,139,35,99,230,73,98,99,	0,238,446,660,813,1729,1952,2521,3044,3624,3740,7516,8677,9216,12801,
chr1	1247159	1260059	GRA_denovo_PC.5358.4	0	-	1247159	1260059	0	16	146,129,276,108,163,91,83,190,65,139,36,99,230,73,98,99,	0,239,446,813,1007,1255,1730,1952,2521,3044,3624,3740,7516,8677,9216,12801,
chr1	1247159	1260059	GRA_denovo_PC.5358.5	0	-	1247159	1260059	0	17	145,130,143,62,108,163,90,84,190,65,139,35,99,229,74,98,99,	0,238,446,660,813,1007,1255,1729,1952,2521,3044,3624,3740,7516,8676,9216,12801,
chr1	1247159	1260059	GRA_denovo_PC.5358.6	0	-	1247159	1260059	0	17	145,130,143,63,107,163,91,83,190,65,139,45,89,230,73,98,99,	0,238,446,660,814,1007,1255,1730,1952,2521,3044,3624,3750,7516,8677,9216,12801,
chr1	1247159	1260059	GRA_denovo_PC.5358.7	0	-	1247159	1260059	0	16	145,130,143,261,163,90,85,189,67,140,35,99,229,74,98,99,	0,238,446,660,1007,1255,1729,1953,2521,3044,3624,3740,7516,8676,9216,12801,
chr1	1247159	1260059	GRA_denovo_PC.5358.8	0	-	1247159	1260059	0	15	145,130,143,62,108,163,90,84,190,65,796,137,74,98,99,	0,238,446,660,813,1007,1255,1729,1952,2521,3044,7517,8676,9216,12801,
chr1	1247159	1260059	GRA_denovo_PC.5358.9	0	-	1247159	1260059	0	14	145,131,142,65,354,90,86,189,64,615,99,74,98,99,	0,238,447,660,816,1255,1729,1954,2522,3044,3740,8676,9216,12801,
chr1	1247450	1260045	GRA_denovo_PC.5358.29	0	-	1247450	1260045	0	15	78,142,77,93,164,558,189,65,139,56,78,229,79,93,85,	0,156,369,537,716,965,1662,2230,2753,3333,3470,7225,8385,8930,12510,
chr1	1248210	1260052	GRA_denovo_PC.5358.30	0	-	1248210	1260052	0	10	119,90,84,194,658,215,453,76,98,90,	0,204,678,901,1474,2573,6241,7625,8167,11752,
chr1	1248890	1260059	GRA_denovo_PC.5358.31	0	-	1248890	1260059	0	10	82,190,65,139,35,99,229,41,98,99,	0,221,790,1313,1893,2009,5785,6945,7485,11070,
chr1	1260173	1272160	GRA_denovo_PC.4058.1	0	+	1260173	1272160	0	6	309,4296,301,783,478,3275,	0,2447,6844,7230,8108,8712,
chr1	1260173	1272160	GRA_denovo_PC.4058.2	0	+	1260173	1272160	0	7	309,197,4296,301,783,478,3275,	0,2042,2447,6844,7230,8108,8712,
chr1	1260173	1272160	GRA_denovo_PC.4058.3	0	+	1260173	1272160	0	8	309,197,4296,301,783,204,121,3275,	0,2042,2447,6844,7230,8127,8465,8712,
chr1	1260173	1272160	GRA_denovo_PC.4058.4	0	+	1260173	1272160	0	7	309,4296,301,783,204,122,3274,	0,2447,6844,7230,8127,8465,8713,
chr1	1260173	1272160	GRA_denovo_PC.4058.5	0	+	1260173	1272160	0	8	309,203,4290,301,89,204,122,3274,	0,2042,2453,6844,7924,8127,8465,8713,
chr1	1260173	1272160	GRA_denovo_PC.4058.6	0	+	1260173	1272160	0	8	309,203,4290,301,783,204,122,3274,	0,2042,2453,6844,7230,8127,8465,8713,
chr1	1260173	1272160	GRA_denovo_PC.4058.7	0	+	1260173	1272160	0	8	314,192,4296,301,783,204,122,3274,	0,2047,2447,6844,7230,8127,8465,8713,
chr1	1260174	1272160	GRA_denovo_PC.4058.8	0	+	1260174	1272160	0	7	308,4701,301,783,204,122,3274,	0,2041,6843,7229,8126,8464,8712,
chr1	1260183	1272160	GRA_denovo_PC.4058.9	0	+	1260183	1272160	0	6	299,4698,783,204,121,3275,	0,2437,7220,8117,8455,8702,
chr1	1260189	1265381	GRA_denovo_PC.4058.10	0	+	1260189	1265381	0	3	294,196,2761,	0,2027,2431,
chr1	1268962	1272560	GRA_denovo_PC.4135.21	0	-	1268962	1272560	0	3	2933,38,34,	0,3435,3564,
chr1	1268962	1284521	GRA_denovo_PC.4135.18	0	-	1268962	1284521	0	16	2933,38,207,168,132,153,69,79,138,75,89,139,104,122,70,246,	0,3435,4394,4686,4939,5704,5999,6153,6457,6664,6832,8084,8470,8780,9106,15313,
chr1	1268962	1284521	GRA_denovo_PC.4135.19	0	-	1268962	1284521	0	15	2933,207,168,132,84,62,80,140,76,88,139,107,119,70,246,	0,4394,4686,4939,5779,6005,6153,6455,6664,6833,8084,8470,8783,9106,15313,
chr1	1268962	1284521	GRA_denovo_PC.4135.20	0	-	1268962	1284521	0	15	2933,207,168,132,153,68,77,174,36,94,139,104,122,70,246,	0,4394,4686,4939,5704,5999,6153,6455,6698,6827,8084,8470,8780,9106,15313,
chr1	1268962	1284522	GRA_denovo_PC.4135.14	0	-	1268962	1284522	0	15	2933,208,167,132,78,68,78,139,76,88,139,104,122,70,247,	0,4394,4687,4939,5779,5999,6153,6456,6664,6833,8084,8470,8780,9106,15313,
chr1	1268962	1284522	GRA_denovo_PC.4135.15	0	-	1268962	1284522	0	15	2933,207,168,132,153,69,77,140,71,93,139,105,121,70,247,	0,4394,4686,4939,5704,5999,6153,6455,6664,6828,8084,8470,8781,9106,15313,
chr1	1268962	1284522	GRA_denovo_PC.4135.16	0	-	1268962	1284522	0	15	2933,207,168,132,78,68,78,140,75,88,139,104,122,70,247,	0,4394,4686,4939,5779,5999,6153,6456,6665,6833,8084,8470,8780,9106,15313,
chr1	1268962	1284522	GRA_denovo_PC.4135.17	0	-	1268962	1284522	0	15	2933,207,168,132,153,68,77,140,72,92,140,103,122,71,247,	0,4394,4686,4939,5704,5999,6153,6455,6664,6829,8084,8471,8780,9106,15313,
chr1	1268962	1284525	GRA_denovo_PC.4135.10	0	-	1268962	1284525	0	13	2933,38,207,386,152,68,77,466,140,103,122,70,250,	0,3435,4394,4686,5705,5999,6153,6455,8084,8471,8780,9106,15313,
chr1	1268962	1284525	GRA_denovo_PC.4135.11	0	-	1268962	1284525	0	15	2933,207,168,132,78,68,77,140,70,94,139,104,122,70,250,	0,4394,4686,4939,5779,5999,6153,6455,6664,6827,8084,8470,8780,9106,15313,
chr1	1268962	1284525	GRA_denovo_PC.4135.12	0	-	1268962	1284525	0	15	2933,207,168,132,153,68,77,140,70,94,139,104,122,70,250,	0,4394,4686,4939,5704,5999,6153,6455,6664,6827,8084,8470,8780,9106,15313,
chr1	1268962	1284525	GRA_denovo_PC.4135.13	0	-	1268962	1284525	0	15	2933,207,168,132,78,68,77,140,70,94,139,104,122,71,250,	0,4394,4686,4939,5779,5999,6153,6455,6664,6827,8084,8470,8780,9106,15313,
chr1	1268962	1284525	GRA_denovo_PC.4135.8	0	-	1268962	1284525	0	13	2933,207,168,132,153,63,77,466,162,104,122,70,250,	0,4394,4686,4939,5704,6004,6153,6455,8084,8470,8780,9106,15313,
chr1	1268962	1284525	GRA_denovo_PC.4135.9	0	-	1268962	1284525	0	14	2933,207,385,79,67,77,140,71,93,139,104,122,70,250,	0,4394,4686,5779,6000,6153,6455,6664,6828,8084,8470,8780,9106,15313,
chr1	1268962	1284536	GRA_denovo_PC.4135.5	0	-	1268962	1284536	0	15	2933,207,168,131,153,68,77,140,70,94,139,104,122,70,261,	0,4394,4686,4940,5704,5999,6153,6455,6664,6827,8084,8470,8780,9106,15313,
chr1	1268962	1284536	GRA_denovo_PC.4135.6	0	-	1268962	1284536	0	15	2933,207,168,135,78,65,77,140,70,88,139,104,122,70,261,	0,4394,4686,4939,5782,6002,6153,6455,6664,6827,8084,8470,8780,9106,15313,
chr1	1268962	1284536	GRA_denovo_PC.4135.7	0	-	1268962	1284536	0	12	2933,207,168,132,153,68,279,94,490,122,70,261,	0,4394,4686,4939,5704,5999,6455,6827,8084,8780,9106,15313,
chr1	1268962	1284541	GRA_denovo_PC.4135.1	0	-	1268962	1284541	0	14	2933,207,169,131,288,77,141,69,94,139,104,122,70,266,	0,4394,4686,4940,5779,6153,6455,6665,6827,8084,8470,8780,9106,15313,
chr1	1268962	1284541	GRA_denovo_PC.4135.2	0	-	1268962	1284541	0	12	2933,207,385,288,77,140,70,94,490,122,70,266,	0,4394,4686,5779,6153,6455,6664,6827,8084,8780,9106,15313,
chr1	1268962	1284541	GRA_denovo_PC.4135.3	0	-	1268962	1284541	0	15	2933,207,168,132,78,68,77,136,70,94,139,104,122,70,266,	0,4394,4686,4939,5779,5999,6153,6455,6664,6827,8084,8470,8780,9106,15313,
chr1	1268962	1284541	GRA_denovo_PC.4135.4	0	-	1268962	1284541	0	14	2933,207,168,133,287,77,141,69,94,139,104,122,70,266,	0,4394,4686,4939,5780,6153,6455,6665,6827,8084,8470,8780,9106,15313,
chr1	1273408	1284536	GRA_denovo_PC.4135.22	0	-	1273408	1284536	0	13	158,165,132,78,68,77,140,70,94,490,122,70,261,	0,243,493,1333,1553,1707,2009,2218,2381,3638,4334,4660,10867,
chr1	1273408	1284541	GRA_denovo_PC.4135.23	0	-	1273408	1284541	0	12	158,165,132,153,68,77,466,139,104,122,70,266,	0,243,493,1258,1553,1707,2009,3638,4024,4334,4660,10867,
chr1	1309124	1310904	GRA_denovo_PC.4974.10	0	-	1309124	1310904	0	3	702,85,266,	0,961,1514,
chr1	1309124	1311288	GRA_denovo_PC.4974.11	0	-	1309124	1311288	0	4	158,446,86,734,	0,255,960,1430,
chr1	1309124	1311352	GRA_denovo_PC.4974.12	0	-	1309124	1311352	0	4	158,448,84,819,	0,255,962,1409,
chr1	1309124	1311457	GRA_denovo_PC.4974.13	0	-	1309124	1311457	0	3	158,446,1373,	0,255,960,
chr1	1309124	1311457	GRA_denovo_PC.4974.14	0	-	1309124	1311457	0	4	158,447,85,924,	0,255,961,1409,
chr1	1309124	1311457	GRA_denovo_PC.4974.15	0	-	1309124	1311457	0	3	159,790,903,	0,256,1430,
chr1	1309124	1311457	GRA_denovo_PC.4974.16	0	-	1309124	1311457	0	4	159,590,86,924,	0,256,960,1409,
chr1	1309124	1311457	GRA_denovo_PC.4974.17	0	-	1309124	1311457	0	4	159,447,84,924,	0,256,962,1409,
chr1	1309124	1311457	GRA_denovo_PC.4974.18	0	-	1309124	1311457	0	4	158,446,86,1081,	0,255,960,1252,
chr1	1309124	1311457	GRA_denovo_PC.4974.19	0	-	1309124	1311457	0	3	158,792,923,	0,255,1410,
chr1	1309124	1311457	GRA_denovo_PC.4974.9	0	-	1309124	1311457	0	4	158,446,86,819,	0,255,960,1514,
chr1	1309124	1313048	GRA_denovo_PC.4974.4	0	-	1309124	1313048	0	4	158,591,86,2515,	0,255,960,1409,
chr1	1309124	1313048	GRA_denovo_PC.4974.5	0	-	1309124	1313048	0	4	158,446,86,2515,	0,255,960,1409,
chr1	1309124	1313048	GRA_denovo_PC.4974.6	0	-	1309124	1313048	0	3	701,88,2513,	0,960,1411,
chr1	1309124	1313048	GRA_denovo_PC.4974.7	0	-	1309124	1313048	0	4	158,446,87,2514,	0,255,960,1410,
chr1	1309124	1313048	GRA_denovo_PC.4974.8	0	-	1309124	1313048	0	4	158,449,83,2515,	0,255,963,1409,
chr1	1309124	1343171	GRA_denovo_PC.4974.3	0	-	1309124	1343171	0	20	158,446,86,237,171,422,348,93,112,142,105,2038,65,121,110,76,3842,1266,111,661,	0,255,960,1409,2823,3300,13490,14032,14209,16485,16714,17021,19651,21649,24488,24852,25275,30876,33164,33386,
chr1	1309124	1346040	GRA_denovo_PC.4974.1	0	-	1309124	1346040	0	19	159,590,86,237,171,422,348,94,111,334,2038,66,120,111,74,3238,78,111,3530,	0,256,960,1409,2823,3300,13490,14032,14210,16485,17021,19651,21650,24488,24853,25274,32064,33164,33386,
chr1	1309124	1346040	GRA_denovo_PC.4974.2	0	-	1309124	1346040	0	19	701,86,237,171,422,348,93,112,142,105,100,65,121,186,76,3237,78,111,3530,	0,960,1409,2823,3300,13490,14032,14209,16485,16714,17021,19651,21649,24488,24852,25275,32064,33164,33386,
chr1	1321088	1327972	GRA_denovo_PC.4974.35	0	-	1321088	1327972	0	7	1874,93,112,145,102,100,1296,	0,2068,2245,4521,4753,5057,5588,
chr1	1321088	1328848	GRA_denovo_PC.4974.36	0	-	1321088	1328848	0	9	1874,93,112,118,143,104,100,208,73,	0,2068,2245,2917,4521,4751,5057,6887,7687,
chr1	1321088	1329266	GRA_denovo_PC.4974.37	0	-	1321088	1329266	0	7	1874,93,112,143,105,99,491,	0,2068,2245,4521,4751,5058,7687,
chr1	1321088	1329802	GRA_denovo_PC.4974.38	0	-	1321088	1329802	0	7	1875,92,112,334,811,124,1027,	0,2069,2245,4521,5057,6971,7687,
chr1	1321088	1334391	GRA_denovo_PC.4974.39	0	-	1321088	1334391	0	11	1874,94,111,334,104,121,65,121,110,75,24,	0,2068,2246,4521,5057,6974,7687,9685,12524,12888,13279,
chr1	1321088	1334392	GRA_denovo_PC.4974.40	0	-	1321088	1334392	0	10	1874,93,112,334,100,125,2119,110,77,23,	0,2068,2245,4521,5057,6970,7687,12524,12888,13281,
chr1	1321088	1334734	GRA_denovo_PC.4974.41	0	-	1321088	1334734	0	12	1874,93,112,142,105,810,125,65,121,110,75,336,	0,2068,2245,4521,4750,5057,6970,7687,9685,12524,12888,13310,
chr1	1321088	1334734	GRA_denovo_PC.4974.42	0	-	1321088	1334734	0	11	1874,93,112,142,105,100,65,121,110,76,336,	0,2068,2245,4521,4750,5057,7687,9685,12524,12888,13310,
chr1	1321088	1334734	GRA_denovo_PC.4974.43	0	-	1321088	1334734	0	11	1874,93,112,142,105,100,125,2119,111,74,336,	0,2068,2245,4521,4750,5057,6970,7687,12524,12889,13310,
chr1	1321088	1334746	GRA_denovo_PC.4974.20	0	-	1321088	1334746	0	12	1874,93,112,142,105,101,124,74,113,109,75,348,	0,2068,2245,4521,4750,5057,6971,7687,9694,12525,12888,13310,
chr1	1321088	1334746	GRA_denovo_PC.4974.44	0	-	1321088	1334746	0	11	1874,93,112,334,810,127,64,120,110,76,347,	0,2068,2245,4521,5057,6970,7689,9686,12524,12888,13311,
chr1	1321088	1334746	GRA_denovo_PC.4974.45	0	-	1321088	1334746	0	12	1874,93,112,142,105,100,126,64,121,110,75,348,	0,2068,2245,4521,4750,5057,6970,7688,9685,12524,12888,13310,
chr1	1321088	1334746	GRA_denovo_PC.4974.46	0	-	1321088	1334746	0	13	1874,93,112,142,105,101,279,125,74,112,109,77,348,	0,2068,2245,4521,4750,5057,5589,6971,7688,9695,12525,12888,13310,
chr1	1321088	1334746	GRA_denovo_PC.4974.47	0	-	1321088	1334746	0	11	1875,92,113,141,106,99,74,113,109,75,348,	0,2069,2245,4522,4750,5058,7687,9694,12525,12888,13310,
chr1	1321088	1334746	GRA_denovo_PC.4974.48	0	-	1321088	1334746	0	12	1874,95,110,335,99,279,125,65,121,111,74,348,	0,2068,2247,4521,5058,5588,6970,7687,9685,12524,12889,13310,
chr1	1321088	1334746	GRA_denovo_PC.4974.49	0	-	1321088	1334746	0	10	1874,94,111,334,2038,65,121,110,75,348,	0,2068,2246,4521,5057,7687,9685,12524,12888,13310,
chr1	1321088	1334746	GRA_denovo_PC.4974.50	0	-	1321088	1334746	0	11	1874,93,112,142,105,100,65,121,110,75,348,	0,2068,2245,4521,4750,5057,7687,9685,12524,12888,13310,
chr1	1321088	1334751	GRA_denovo_PC.4974.21	0	-	1321088	1334751	0	12	1874,93,112,118,335,99,127,63,121,110,77,351,	0,2068,2245,2917,4521,5058,6970,7689,9685,12524,12888,13312,
chr1	1321088	1334751	GRA_denovo_PC.4974.22	0	-	1321088	1334751	0	12	1874,95,110,143,104,810,125,65,121,110,75,353,	0,2068,2247,4521,4751,5057,6970,7687,9685,12524,12888,13310,
chr1	1321088	1334751	GRA_denovo_PC.4974.23	0	-	1321088	1334751	0	12	1874,93,112,142,105,810,125,65,121,110,78,350,	0,2068,2245,4521,4750,5057,6970,7687,9685,12524,12888,13313,
chr1	1321088	1334751	GRA_denovo_PC.4974.24	0	-	1321088	1334751	0	12	1874,93,111,142,105,810,125,65,121,110,75,353,	0,2068,2246,4521,4750,5057,6970,7687,9685,12524,12888,13310,
chr1	1321088	1334751	GRA_denovo_PC.4974.25	0	-	1321088	1334751	0	10	1874,93,118,328,100,65,121,110,75,353,	0,2068,2245,4527,5057,7687,9685,12524,12888,13310,
chr1	1321088	1334751	GRA_denovo_PC.4974.26	0	-	1321088	1334751	0	12	1875,92,112,144,103,100,125,65,121,110,75,353,	0,2069,2245,4521,4752,5057,6970,7687,9685,12524,12888,13310,
chr1	1321088	1334751	GRA_denovo_PC.4974.27	0	-	1321088	1334751	0	11	1874,93,112,142,105,810,125,2119,110,77,351,	0,2068,2245,4521,4750,5057,6970,7687,12524,12888,13312,
chr1	1321088	1334760	GRA_denovo_PC.4974.28	0	-	1321088	1334760	0	10	1874,94,111,334,2038,66,121,110,77,361,	0,2068,2246,4521,5057,7687,9685,12524,12888,13311,
chr1	1321088	1334760	GRA_denovo_PC.4974.29	0	-	1321088	1334760	0	12	1874,93,112,142,105,101,124,67,119,110,75,362,	0,2068,2245,4521,4750,5057,6971,7687,9687,12524,12888,13310,
chr1	1321088	1334760	GRA_denovo_PC.4974.30	0	-	1321088	1334760	0	13	1874,93,112,118,142,105,100,125,65,121,110,76,361,	0,2068,2245,2917,4521,4750,5057,6970,7687,9685,12524,12888,13311,
chr1	1321088	1334760	GRA_denovo_PC.4974.31	0	-	1321088	1334760	0	10	1874,93,112,142,105,101,64,121,75,362,	0,2068,2245,4521,4750,5057,7688,9685,12888,13310,
chr1	1321088	1334760	GRA_denovo_PC.4974.32	0	-	1321088	1334760	0	12	1874,94,112,141,105,100,125,65,121,186,75,362,	0,2068,2246,4522,4750,5057,6970,7687,9685,12524,12888,13310,
chr1	1321088	1334760	GRA_denovo_PC.4974.33	0	-	1321088	1334760	0	11	1875,92,112,142,105,2038,67,121,110,77,362,	0,2069,2245,4521,4750,5057,7687,9685,12524,12888,13310,
chr1	1321088	1334760	GRA_denovo_PC.4974.34	0	-	1321088	1334760	0	11	1874,93,112,143,104,100,65,121,110,76,362,	0,2068,2245,4521,4751,5057,7687,9685,12524,12888,13310,
chr1	1325652	1334760	GRA_denovo_PC.4974.51	0	-	1325652	1334760	0	10	99,105,100,279,125,65,121,110,75,362,	0,186,493,1024,2406,3123,5121,7960,8324,8746,
chr1	1334904	1342287	GRA_denovo_PC.4974.52	0	-	1334904	1342287	0	3	2732,78,72,	0,6284,7311,
chr1	1334904	1342983	GRA_denovo_PC.4974.53	0	-	1334904	1342983	0	5	2105,409,78,111,473,	0,2323,6284,7384,7606,
chr1	1334904	1342983	GRA_denovo_PC.4974.54	0	-	1334904	1342983	0	6	2105,409,140,79,110,473,	0,2323,2937,6284,7385,7606,
chr1	1334904	1346040	GRA_denovo_PC.4974.55	0	-	1334904	1346040	0	4	2732,79,110,3530,	0,6284,7385,7606,
chr1	1334904	1346040	GRA_denovo_PC.4974.56	0	-	1334904	1346040	0	4	2733,77,111,3530,	0,6285,7384,7606,
chr1	1334904	1346040	GRA_denovo_PC.4974.57	0	-	1334904	1346040	0	4	2732,81,108,3530,	0,6284,7387,7606,
chr1	1334904	1346040	GRA_denovo_PC.4974.58	0	-	1334904	1346040	0	4	2732,78,114,3527,	0,6284,7384,7609,
chr1	1386088	1444749	GRA_denovo_PC.4814.1	0	+	1386088	1444749	0	15	50,102,60,75,161,70,156,57,126,125,56,67,733,109,165,	0,27935,28340,30158,31434,31836,34307,35073,35401,35835,37154,38499,38983,39854,58496,
chr1	1386099	1418650	GRA_denovo_PC.4814.2	0	+	1386099	1418650	0	6	39,102,60,70,166,726,	0,27924,28329,30147,31418,31825,
chr1	1391259	1444749	GRA_denovo_PC.4814.3	0	+	1391259	1444749	0	7	37,125,52,71,733,109,165,	0,345,1249,33324,33812,34683,53325,
chr1	1391259	1444749	GRA_denovo_PC.4814.4	0	+	1391259	1444749	0	6	37,125,71,171,106,165,	0,30664,33324,34377,34686,53325,
chr1	1391259	1470062	GRA_denovo_PC.4814.5	0	+	1391259	1470062	0	7	37,125,52,71,733,109,757,	0,345,31983,33324,33812,34683,78046,
chr1	1391261	1431672	GRA_denovo_PC.4814.6	0	+	1391261	1431672	0	7	35,126,51,71,168,109,808,	0,30662,31982,33322,34375,34681,39603,
chr1	1391261	1431672	GRA_denovo_PC.4814.7	0	+	1391261	1431672	0	6	35,125,71,168,109,808,	0,343,33322,34375,34681,39603,
chr1	1391263	1431672	GRA_denovo_PC.4814.8	0	+	1391263	1431672	0	7	33,125,52,71,168,109,808,	0,341,31979,33320,34373,34679,39601,
chr1	1391263	1444749	GRA_denovo_PC.4814.9	0	+	1391263	1444749	0	6	33,125,53,1221,109,165,	0,341,31979,33320,34679,53321,
chr1	1391263	1470062	GRA_denovo_PC.4814.10	0	+	1391263	1470062	0	7	33,125,52,71,733,109,757,	0,341,1245,33320,33808,34679,78042,
chr1	1391266	1431672	GRA_denovo_PC.4814.14	0	+	1391266	1431672	0	7	30,125,52,71,733,109,808,	0,338,31976,33317,33805,34676,39598,
chr1	1391266	1470062	GRA_denovo_PC.4814.11	0	+	1391266	1470062	0	6	30,125,52,1221,109,757,	0,338,31976,33317,73336,78039,
chr1	1391266	1470062	GRA_denovo_PC.4814.12	0	+	1391266	1470062	0	7	30,125,52,71,168,109,757,	0,338,31976,33317,34370,34676,78039,
chr1	1391266	1470062	GRA_denovo_PC.4814.13	0	+	1391266	1470062	0	7	30,125,53,607,168,109,757,	0,30657,31976,33318,34370,34676,78039,
chr1	1391277	1431672	GRA_denovo_PC.4814.15	0	+	1391277	1431672	0	7	19,125,54,606,168,109,808,	0,30646,31965,33308,34359,34665,39587,
chr1	1391277	1431672	GRA_denovo_PC.4814.16	0	+	1391277	1431672	0	6	19,125,52,1221,109,808,	0,327,31965,33306,34665,39587,
chr1	1407141	1431672	GRA_denovo_PC.4814.17	0	+	1407141	1431672	0	16	328,77,102,60,70,166,70,156,62,121,125,52,71,733,109,808,	0,5512,6882,7287,9105,10376,10783,13254,14020,14353,14782,16101,17442,17930,18801,23723,
chr1	1407141	1460675	GRA_denovo_PC.4814.18	0	+	1407141	1460675	0	13	328,77,601,102,60,70,166,70,156,57,126,125,56,	0,5512,5989,6882,45954,47159,48379,48786,50982,51749,52077,52511,53478,
chr1	1407141	1460675	GRA_denovo_PC.4814.19	0	+	1407141	1460675	0	12	328,77,102,60,70,166,70,156,57,126,125,56,	0,44250,45549,45954,47159,48379,48786,50982,51749,52077,52511,53478,
chr1	1407148	1422703	GRA_denovo_PC.4814.25	0	+	1407148	1422703	0	12	321,77,995,60,70,166,70,156,57,126,125,129,	0,5505,5982,7280,9098,10369,10776,13247,14013,14341,14775,15426,
chr1	1407148	1431672	GRA_denovo_PC.4814.24	0	+	1407148	1431672	0	16	321,77,995,60,70,166,70,156,57,126,125,52,71,168,109,808,	0,5505,5982,7280,9098,10369,10776,13247,14013,14341,14775,16094,17435,18488,18794,23716,
chr1	1407148	1444749	GRA_denovo_PC.4814.23	0	+	1407148	1444749	0	15	321,77,995,60,70,166,70,156,57,126,125,53,1221,109,165,	0,5505,5982,7280,9098,10369,10776,13247,14013,14341,14775,16094,17435,18794,37436,
chr1	1407148	1470062	GRA_denovo_PC.4814.20	0	+	1407148	1470062	0	15	321,77,995,65,67,164,72,154,57,126,125,56,1217,109,757,	0,5505,5982,7280,9103,10371,10776,13249,14013,14341,14775,16094,17439,18794,62157,
chr1	1407148	1470062	GRA_denovo_PC.4814.21	0	+	1407148	1470062	0	16	321,77,995,60,70,166,70,156,57,126,125,52,79,160,109,757,	0,5505,5982,7280,9098,48372,48779,50975,51742,52070,52504,53471,54692,55934,57454,62157,
chr1	1407148	1470062	GRA_denovo_PC.4814.22	0	+	1407148	1470062	0	16	321,77,995,60,70,166,70,156,57,126,125,52,71,168,109,757,	0,5505,5982,45947,47152,48372,48779,50975,51742,52070,52504,53471,54692,55926,57454,62157,
chr1	1407152	1470062	GRA_denovo_PC.4814.26	0	+	1407152	1470062	0	16	317,77,995,60,70,166,70,156,57,126,125,52,71,168,109,757,	0,5501,5978,7276,9094,10365,10772,13243,14009,52066,52500,53467,54688,55922,57450,62153,
chr1	1407154	1431672	GRA_denovo_PC.4814.27	0	+	1407154	1431672	0	16	315,77,995,60,70,166,70,156,57,126,125,52,71,733,109,808,	0,5499,5976,7274,9092,10363,10770,13241,14007,14335,14769,16088,17429,17917,18788,23710,
chr1	1407154	1431672	GRA_denovo_PC.4814.28	0	+	1407154	1431672	0	17	315,77,601,102,60,70,166,70,156,57,126,125,52,71,733,109,808,	0,5499,5976,6869,7274,9092,10363,10770,13241,14007,14335,14769,16088,17429,17917,18788,23710,
chr1	1407154	1444749	GRA_denovo_PC.4814.29	0	+	1407154	1444749	0	16	315,77,995,60,70,166,70,156,66,117,125,54,69,168,109,165,	0,5499,5976,7274,9092,10363,10770,13241,14007,14344,14769,16088,17431,18482,18788,37430,
chr1	1407154	1470062	GRA_denovo_PC.4814.30	0	+	1407154	1470062	0	16	315,77,102,60,70,166,70,156,57,126,125,52,71,168,109,757,	0,5499,6869,45941,47146,48366,48773,50969,51736,52064,52498,53465,54686,55920,57448,62151,
chr1	1407154	1470062	GRA_denovo_PC.4814.31	0	+	1407154	1470062	0	16	315,77,995,60,70,166,70,156,57,126,125,52,71,168,109,757,	0,5499,5976,7274,47146,48366,48773,50969,51736,52064,52498,53465,54686,55920,57448,62151,
chr1	1407154	1470062	GRA_denovo_PC.4814.32	0	+	1407154	1470062	0	16	315,77,995,60,70,166,70,156,57,126,125,52,71,168,109,757,	0,5499,5976,7274,9092,48366,48773,50969,51736,52064,52498,53465,54686,55920,57448,62151,
chr1	1407171	1431672	GRA_denovo_PC.4814.35	0	+	1407171	1431672	0	16	298,77,995,60,70,166,70,156,57,126,125,53,71,168,109,808,	0,5482,5959,7257,9075,10346,10753,13224,13990,14318,14752,16071,17412,18465,18771,23693,
chr1	1407171	1470062	GRA_denovo_PC.4814.33	0	+	1407171	1470062	0	16	298,77,995,75,58,169,67,156,57,126,125,52,71,168,109,757,	0,5482,5959,7257,9087,10346,10756,13224,51719,52047,52481,53448,54669,55903,57431,62134,
chr1	1407171	1470062	GRA_denovo_PC.4814.34	0	+	1407171	1470062	0	16	298,77,995,60,76,160,70,156,57,126,125,52,71,115,109,757,	0,5482,5959,45924,47129,48355,48756,50952,51719,52047,52481,53448,54669,55903,57431,62134,
chr1	1407172	1470062	GRA_denovo_PC.4814.36	0	+	1407172	1470062	0	16	297,77,995,60,70,166,70,156,73,110,125,52,71,168,109,757,	0,5481,5958,7256,9074,10345,10752,13223,13989,14333,14751,53447,54668,55902,57430,62133,
chr1	1423008	1431672	GRA_denovo_PC.4814.37	0	+	1423008	1431672	0	5	286,71,168,109,808,	0,1575,2628,2934,7856,
chr1	1423100	1431672	GRA_denovo_PC.4814.38	0	+	1423100	1431672	0	5	194,79,725,109,808,	0,1483,1979,2842,7764,
chr1	1426052	1431672	GRA_denovo_PC.4814.39	0	+	1426052	1431672	0	2	29,778,	0,4842,
chr1	1447546	1470062	GRA_denovo_PC.4814.40	0	+	1447546	1470062	0	15	307,77,465,73,163,70,156,57,126,125,52,79,160,109,757,	0,3845,5144,6754,7977,8381,10577,11344,11672,12106,13073,14294,15536,17056,21759,
chr1	1447546	1470062	GRA_denovo_PC.4814.41	0	+	1447546	1470062	0	16	307,77,102,60,70,166,70,156,57,126,125,52,79,160,109,757,	0,3845,5144,5549,6754,7974,8381,10577,11344,11672,12106,13073,14294,15536,17056,21759,
chr1	1447553	1470062	GRA_denovo_PC.4814.42	0	+	1447553	1470062	0	16	300,77,102,60,70,166,70,156,57,126,125,52,71,168,109,757,	0,3838,5137,5542,6747,7967,8374,10570,11337,11665,12099,13066,14287,15521,17049,21752,
chr1	1477108	1483022	GRA_denovo_PC.3883.1	0	-	1477108	1483022	0	4	440,119,139,36,	0,2141,3135,5878,
chr1	1477108	1483170	GRA_denovo_PC.3883.2	0	-	1477108	1483170	0	4	439,119,140,184,	0,2140,3134,5878,
chr1	1477108	1510248	GRA_denovo_PC.3883.3	0	-	1477108	1510248	0	5	439,119,142,143,390,	0,2140,3134,23046,32750,
chr1	1477108	1510257	GRA_denovo_PC.3883.4	0	-	1477108	1510257	0	5	440,118,140,144,400,	0,2141,3134,23044,32749,
chr1	1477108	1510257	GRA_denovo_PC.3883.5	0	-	1477108	1510257	0	5	440,119,140,143,400,	0,2141,3135,23045,32749,
chr1	1477108	1511308	GRA_denovo_PC.3883.6	0	-	1477108	1511308	0	5	439,119,142,142,1451,	0,2140,3134,23046,32749,
chr1	1477108	1511308	GRA_denovo_PC.3883.7	0	-	1477108	1511308	0	5	440,118,141,143,1451,	0,2141,3134,23045,32749,
chr1	1477108	1511308	GRA_denovo_PC.3883.8	0	-	1477108	1511308	0	5	439,120,139,150,1445,	0,2140,3135,23044,32755,
chr1	1477108	1512362	GRA_denovo_PC.3883.9	0	-	1477108	1512362	0	5	439,119,141,143,2505,	0,2140,3134,23045,32749,
chr1	1477108	1512423	GRA_denovo_PC.3883.10	0	-	1477108	1512423	0	5	439,119,140,145,2565,	0,2140,3134,23044,32750,
chr1	1477108	1512423	GRA_denovo_PC.3883.11	0	-	1477108	1512423	0	5	439,119,140,144,2566,	0,2140,3134,23044,32749,
chr1	1477108	1512423	GRA_denovo_PC.3883.12	0	-	1477108	1512423	0	5	439,120,139,144,2566,	0,2140,3135,23044,32749,
chr1	1544507	1565984	GRA_denovo_PC.4384.1	0	+	1544507	1565984	0	17	6973,107,94,1128,221,145,106,105,163,134,534,381,234,279,182,66,313,	0,7380,14261,14646,15837,16158,16420,17522,17709,17946,18168,18891,19361,19906,20257,20511,21164,
chr1	1544507	1565984	GRA_denovo_PC.4384.2	0	+	1544507	1565984	0	20	6506,107,269,172,107,195,143,108,105,163,134,150,156,161,127,234,179,182,66,313,	0,7380,14303,14646,15667,15863,16158,16418,17522,17709,17946,18168,18546,18891,19145,19361,20005,20257,20511,21164,
chr1	1544507	1565984	GRA_denovo_PC.4384.3	0	+	1544507	1565984	0	20	6973,107,311,172,107,195,143,108,105,163,134,149,157,161,127,234,179,182,66,313,	0,7380,14261,14646,15667,15863,16158,16418,17522,17709,17946,18168,18545,18891,19145,19361,20005,20257,20511,21164,
chr1	1544507	1565984	GRA_denovo_PC.4384.4	0	+	1544507	1565984	0	18	6973,107,52,172,107,195,143,1209,163,134,149,157,381,234,173,182,66,313,	0,7380,14303,14646,15667,15863,16158,16418,17709,17946,18168,18545,18891,19361,20011,20257,20511,21164,
chr1	1544507	1565984	GRA_denovo_PC.4384.5	0	+	1544507	1565984	0	21	6973,107,52,172,107,128,39,143,108,63,105,163,134,149,157,381,234,179,182,66,313,	0,7380,14303,14646,15667,15863,16019,16158,16418,16781,17522,17709,17946,18168,18545,18891,19361,20005,20257,20511,21164,
chr1	1544507	1565984	GRA_denovo_PC.4384.6	0	+	1544507	1565984	0	16	6973,107,52,172,107,195,143,426,105,163,371,157,381,1078,66,313,	0,7380,14303,14646,15667,15863,16158,16418,17522,17709,17946,18545,18891,19361,20511,21164,
chr1	1544507	1565984	GRA_denovo_PC.4384.7	0	+	1544507	1565984	0	20	6973,107,269,172,107,195,143,108,105,163,134,149,157,161,127,234,179,182,66,313,	0,7380,14303,14646,15667,15863,16158,16418,17522,17709,17946,18168,18545,18891,19145,19361,20005,20257,20511,21164,
chr1	1547246	1564483	GRA_denovo_PC.4384.8	0	+	1547246	1564483	0	17	4234,107,269,172,107,195,143,110,103,163,134,149,157,161,127,234,70,	0,4641,11564,11907,12928,13124,13419,13679,14785,14970,15207,15429,15806,16152,16406,16622,17167,
chr1	1547246	1565984	GRA_denovo_PC.4384.10	0	+	1547246	1565984	0	19	4234,107,52,116,172,107,195,143,1209,163,134,534,161,127,234,179,182,66,313,	0,4641,11564,11717,11907,12928,13124,13419,13679,14970,15207,15429,16152,16406,16622,17266,17518,17772,18425,
chr1	1547246	1565984	GRA_denovo_PC.4384.9	0	+	1547246	1565984	0	17	4234,107,269,172,107,195,143,108,105,163,134,534,381,237,431,66,313,	0,4641,11564,11907,12928,13124,13419,13679,14783,14970,15207,15429,16152,16622,17269,17772,18425,
chr1	1547272	1565984	GRA_denovo_PC.4384.11	0	+	1547272	1565984	0	19	3741,107,269,172,107,195,143,108,105,163,134,534,161,127,234,179,182,66,313,	0,4615,11538,11881,12902,13098,13393,13653,14757,14944,15181,15403,16126,16380,16596,17240,17492,17746,18399,
chr1	1547272	1565984	GRA_denovo_PC.4384.12	0	+	1547272	1565984	0	17	4208,107,52,1128,143,96,105,163,134,534,161,127,234,179,182,66,313,	0,4615,11538,11881,13393,13665,14757,14944,15181,15403,16126,16380,16596,17240,17492,17746,18399,
chr1	1547272	1565984	GRA_denovo_PC.4384.13	0	+	1547272	1565984	0	18	4208,107,311,173,106,195,143,109,162,371,157,161,127,234,278,182,66,313,	0,4615,11496,11881,12903,13098,13393,13653,14945,15181,15780,16126,16380,16596,17141,17492,17746,18399,
chr1	1548632	1562250	GRA_denovo_PC.4384.14	0	+	1548632	1562250	0	6	2848,107,94,1128,368,34,	0,3255,10136,10521,12033,13584,
chr1	1548632	1565984	GRA_denovo_PC.4384.15	0	+	1548632	1565984	0	19	2382,106,94,172,108,194,143,109,845,163,134,534,164,124,234,179,182,66,313,	0,3256,10136,10521,11542,11739,12033,12293,12657,13584,13821,14043,14766,15023,15236,15880,16132,16386,17039,
chr1	1549232	1564318	GRA_denovo_PC.4384.18	0	+	1549232	1564318	0	14	1781,107,311,172,107,195,143,1209,163,134,534,161,127,450,	0,2655,9536,9921,10942,11138,11433,11693,12984,13221,13443,14166,14420,14636,
chr1	1549232	1565235	GRA_denovo_PC.4384.17	0	+	1549232	1565235	0	18	1781,107,269,172,107,195,143,108,846,371,150,156,381,234,179,182,66,43,	0,2655,9578,9921,10942,11138,11433,11693,12056,12984,13443,13821,14166,14636,15280,15532,15786,15960,
chr1	1549232	1565984	GRA_denovo_PC.4384.16	0	+	1549232	1565984	0	18	1781,107,269,172,107,195,143,1209,163,134,534,161,127,234,179,182,66,313,	0,2655,9578,9921,10942,11138,11433,11693,12984,13221,13443,14166,14420,14636,15280,15532,15786,16439,
chr1	1549540	1565984	GRA_denovo_PC.4384.19	0	+	1549540	1565984	0	16	1473,107,269,1128,195,143,108,163,134,534,381,234,180,181,66,313,	0,2347,9270,9613,10830,11125,11385,12676,12913,13135,13858,14328,14972,15225,15478,16131,
chr1	1549540	1565984	GRA_denovo_PC.4384.20	0	+	1549540	1565984	0	17	1473,107,291,172,107,143,416,103,163,134,534,381,234,180,181,66,313,	0,2347,9228,9613,10634,11125,11397,12491,12676,12913,13135,13858,14328,14972,15225,15478,16131,
chr1	1551031	1565984	GRA_denovo_PC.4384.21	0	+	1551031	1565984	0	19	449,107,94,172,107,195,143,108,105,163,134,149,157,161,127,234,434,66,313,	0,856,7737,8122,9143,9339,9634,9894,10998,11185,11422,11644,12021,12367,12621,12837,13481,13987,14640,
chr1	1551244	1565984	GRA_denovo_PC.4384.22	0	+	1551244	1565984	0	19	236,107,311,172,107,195,143,108,105,163,134,534,161,127,234,179,182,66,313,	0,643,7524,7909,8930,9126,9421,9681,10785,10972,11209,11431,12154,12408,12624,13268,13520,13774,14427,
chr1	1551808	1565984	GRA_denovo_PC.4384.23	0	+	1551808	1565984	0	16	186,94,172,107,195,143,426,105,163,371,157,381,823,182,66,313,	0,6960,7345,8366,8562,8857,9117,10221,10408,10645,11244,11590,12060,12956,13210,13863,
chr1	1559492	1565984	GRA_denovo_PC.4384.24	0	+	1559492	1565984	0	15	789,197,141,96,105,163,134,534,161,127,234,179,182,66,313,	0,878,1175,1445,2537,2724,2961,3183,3906,4160,4376,5020,5272,5526,6179,
chr1	1559492	1565984	GRA_denovo_PC.4384.25	0	+	1559492	1565984	0	14	789,195,368,105,371,149,157,161,127,234,179,182,66,313,	0,878,1173,2537,2724,3183,3560,3906,4160,4376,5020,5272,5526,6179,
chr1	1559492	1565984	GRA_denovo_PC.4384.26	0	+	1559492	1565984	0	13	191,107,1469,164,133,534,161,127,234,179,182,66,313,	0,682,1173,2724,2962,3183,3906,4160,4376,5020,5272,5526,6179,
chr1	1559956	1565984	GRA_denovo_PC.4384.27	0	+	1559956	1565984	0	15	325,195,143,109,104,164,133,149,157,381,234,173,182,66,313,	0,414,709,969,2074,2260,2498,2719,3096,3442,3912,4562,4808,5062,5715,
chr1	1560537	1565984	GRA_denovo_PC.4384.28	0	+	1560537	1565984	0	13	33,138,108,105,163,134,149,157,161,132,1073,66,313,	0,133,388,1492,1679,1916,2138,2515,2861,3115,3336,4481,5134,
chr1	1561443	1565984	GRA_denovo_PC.4384.29	0	+	1561443	1565984	0	9	691,163,371,157,381,823,182,66,313,	0,773,1010,1609,1955,2425,3321,3575,4228,
chr1	1561449	1565984	GRA_denovo_PC.4384.30	0	+	1561449	1565984	0	12	685,163,134,149,157,161,127,234,185,176,66,313,	0,767,1004,1226,1603,1949,2203,2419,3063,3321,3569,4222,
chr1	1562355	1563425	GRA_denovo_PC.4384.31	0	+	1562355	1563425	0	4	26,132,534,27,	0,100,320,1043,
chr1	1563230	1564483	GRA_denovo_PC.4384.32	0	+	1563230	1564483	0	5	15,162,126,234,70,	0,168,423,638,1183,
chr1	1570605	1577011	GRA_denovo_PC.6204.12	0	-	1570605	1577011	0	11	613,190,149,117,108,433,122,91,176,66,15,	0,693,1089,1438,1653,1837,2518,3256,5032,5803,6391,
chr1	1570605	1577707	GRA_denovo_PC.6204.13	0	-	1570605	1577707	0	13	613,192,147,117,108,122,106,122,91,176,66,159,441,	0,693,1091,1438,1653,1837,2164,2518,3256,5032,5803,6417,6661,
chr1	1570605	1648159	GRA_denovo_PC.6204.14	0	-	1570605	1648159	0	15	613,192,467,105,433,122,91,60,68,157,96,123,137,133,32,	0,693,1091,1656,1837,2518,3256,5148,5803,6419,6661,7141,9881,77179,77522,
chr1	1570605	1654069	GRA_denovo_PC.6204.15	0	-	1570605	1654069	0	18	613,190,149,117,108,122,106,122,91,176,67,159,96,123,133,128,117,42,	0,693,1089,1438,1653,1837,2164,2518,3256,5032,5803,6417,6661,70351,77179,80161,82429,83422,
chr1	1570605	1655372	GRA_denovo_PC.6204.16	0	-	1570605	1655372	0	16	613,545,117,108,122,476,92,175,66,340,162,136,125,116,124,134,	0,693,1438,1653,1837,2164,3256,5033,5803,69627,70312,77179,80164,82429,83541,84633,
chr1	1570605	1655377	GRA_denovo_PC.6204.17	0	-	1570605	1655377	0	20	613,191,148,117,108,122,106,122,91,176,66,159,96,123,137,133,98,116,124,139,	0,693,1090,1438,1653,1837,2164,2518,3256,5032,5803,6417,6661,7141,9881,77179,80191,82429,83541,84633,
chr1	1570605	1655377	GRA_denovo_PC.6204.18	0	-	1570605	1655377	0	21	613,190,149,117,108,122,106,122,91,60,66,159,96,162,137,134,97,116,47,124,139,	0,693,1089,1438,1653,1837,2164,2518,3256,5148,5803,6417,6661,7102,9881,77179,80192,82429,83421,83541,84633,
chr1	1570605	1655382	GRA_denovo_PC.6204.19	0	-	1570605	1655382	0	19	613,190,149,117,108,123,105,122,91,176,66,159,96,123,133,128,116,124,144,	0,693,1089,1438,1653,1837,2165,2518,3256,5032,5803,69627,69871,70351,77179,80161,82429,83541,84633,
chr1	1570605	1655382	GRA_denovo_PC.6204.20	0	-	1570605	1655382	0	18	883,149,117,108,122,106,122,91,60,71,154,96,123,134,127,116,124,144,	0,1089,1438,1653,1837,2164,2518,3256,5148,69013,69632,69871,70351,77179,80162,82429,83541,84633,
chr1	1570605	1655658	GRA_denovo_PC.6204.21	0	-	1570605	1655658	0	21	613,235,149,117,108,122,106,122,91,176,66,159,97,122,137,133,128,116,47,124,271,	0,693,1089,1438,1653,1837,2164,2518,3256,5032,5803,6417,6661,7142,73097,77179,80161,82429,83421,83541,84782,
chr1	1570605	1655658	GRA_denovo_PC.6204.22	0	-	1570605	1655658	0	20	613,190,149,117,108,123,107,120,91,62,64,159,96,123,137,134,127,116,129,266,	0,693,1089,1438,1653,1837,2165,2520,3256,68358,69015,69627,69871,70351,73097,77179,80162,82429,83541,84787,
chr1	1570605	1655668	GRA_denovo_PC.6204.23	0	-	1570605	1655668	0	20	613,190,149,117,108,122,106,122,91,176,67,159,96,164,135,134,127,116,124,281,	0,693,1089,1438,1653,1837,2164,2518,3256,5032,5803,6417,6661,7102,9883,77179,80162,82429,83541,84782,
chr1	1570605	1655943	GRA_denovo_PC.6204.10	0	-	1570605	1655943	0	20	613,57,150,116,109,122,105,122,91,176,67,158,96,162,137,133,128,116,124,247,	0,826,1089,1439,1653,1838,2165,2518,3256,5032,5803,6418,6661,7102,9881,77179,80161,82429,83541,85091,
chr1	1570605	1655943	GRA_denovo_PC.6204.11	0	-	1570605	1655943	0	20	613,190,149,117,108,122,106,122,91,176,66,159,96,123,137,133,128,116,124,247,	0,693,1089,1438,1653,1837,2164,2518,3256,5032,5803,6417,6661,7141,9881,77179,80161,82429,83541,85091,
chr1	1570605	1655959	GRA_denovo_PC.6204.6	0	-	1570605	1655959	0	20	613,190,149,117,108,122,106,122,91,176,67,158,96,123,137,133,128,116,124,263,	0,693,1089,1438,1653,1837,2164,2518,3256,5032,5803,6418,69871,70351,73097,77179,80161,82429,83541,85091,
chr1	1570605	1655959	GRA_denovo_PC.6204.7	0	-	1570605	1655959	0	20	613,190,149,117,109,121,106,122,91,176,66,159,96,123,137,133,128,116,124,263,	0,693,1089,1438,1653,1838,2164,2518,3256,5032,5803,6417,6661,7141,9881,77179,80161,82429,83541,85091,
chr1	1570605	1655959	GRA_denovo_PC.6204.8	0	-	1570605	1655959	0	19	613,190,149,117,108,122,106,122,91,176,66,159,96,123,133,128,116,124,263,	0,693,1089,1438,1653,1837,2164,2518,3256,5032,5803,6417,6661,7141,77179,80161,82429,83541,85091,
chr1	1570605	1655959	GRA_denovo_PC.6204.9	0	-	1570605	1655959	0	19	884,149,116,110,120,106,122,91,60,66,160,95,162,137,133,128,116,124,263,	0,1090,1439,1653,1839,2164,2518,3256,5148,5803,6417,6662,7102,9881,77179,80161,82429,83541,85091,
chr1	1570605	1655960	GRA_denovo_PC.6204.5	0	-	1570605	1655960	0	19	613,190,149,117,108,122,106,122,91,176,66,159,97,122,133,98,116,124,264,	0,693,1089,1438,1653,1837,2164,2518,3256,5032,5803,6417,6661,7142,77179,80191,82429,83541,85091,
chr1	1570605	1655969	GRA_denovo_PC.6204.2	0	-	1570605	1655969	0	21	613,190,149,117,108,122,106,123,90,176,66,159,96,123,137,140,121,116,47,127,270,	0,693,1089,1438,1653,1837,2164,65737,66476,68242,69013,69627,69871,70351,73097,77179,80168,82429,83421,83541,85094,
chr1	1570605	1655969	GRA_denovo_PC.6204.3	0	-	1570605	1655969	0	21	613,193,146,118,107,122,106,124,89,176,66,159,96,163,136,133,128,116,47,124,273,	0,693,1092,1438,1654,1837,2164,2518,3258,5032,5803,6417,6661,7102,9882,77179,80161,82429,83421,83541,85091,
chr1	1570605	1655969	GRA_denovo_PC.6204.4	0	-	1570605	1655969	0	19	883,154,112,108,433,124,89,176,66,159,96,123,137,144,117,116,47,124,273,	0,1089,1443,1653,1837,2518,3258,5032,5803,6417,6661,7141,9881,77179,80172,82429,83421,83541,85091,
chr1	1570605	1666166	GRA_denovo_PC.6204.1	0	-	1570605	1666166	0	18	883,150,116,110,122,106,120,92,176,65,159,604,136,138,124,115,124,38,	0,1089,1439,1653,1839,2166,2520,3256,68243,69014,69627,69871,73098,77179,80166,82430,83541,95523,
chr1	1592963	1624146	GRA_denovo_PC.6204.24	0	-	1592963	1624146	0	9	4495,146,73,55,120,128,136,469,259,	0,6802,8139,8573,9985,13938,14539,14853,30924,
chr1	1592963	1624171	GRA_denovo_PC.6204.25	0	-	1592963	1624171	0	8	4495,146,488,121,128,136,469,284,	0,6802,8139,9984,13938,14539,14853,30924,
chr1	1592963	1624172	GRA_denovo_PC.6204.26	0	-	1592963	1624172	0	8	4495,146,73,54,128,136,469,285,	0,6802,8139,8573,13938,14539,14853,30924,
chr1	1592963	1624202	GRA_denovo_PC.6204.27	0	-	1592963	1624202	0	9	4495,146,73,54,121,128,136,469,315,	0,6802,8139,8573,9984,13938,14539,14853,30924,
chr1	1592963	1624217	GRA_denovo_PC.6204.28	0	-	1592963	1624217	0	6	4495,146,128,136,469,330,	0,6802,13938,14539,14853,30924,
chr1	1592963	1624217	GRA_denovo_PC.6204.29	0	-	1592963	1624217	0	10	4495,146,73,54,121,128,136,469,418,330,	0,6802,8139,8573,9984,13938,14539,14853,29451,30924,
chr1	1592963	1678668	GRA_denovo_PC.6204.30	0	-	1592963	1678668	0	6	4495,146,128,137,469,1505,	0,73165,76796,77397,77712,84200,
chr1	1682655	1687941	GRA_denovo_PC.8188.29	0	-	1682655	1687941	0	6	1844,642,101,155,102,245,	0,2350,3067,3328,4158,5041,
chr1	1682655	1693487	GRA_denovo_PC.8188.30	0	-	1682655	1693487	0	7	1845,82,101,1801,104,533,96,	0,2351,3067,3328,5288,5562,10736,
chr1	1682655	1693489	GRA_denovo_PC.8188.31	0	-	1682655	1693489	0	8	1844,642,100,156,102,87,808,98,	0,2350,3067,3327,4158,5041,5287,10736,
chr1	1682655	1693489	GRA_denovo_PC.8188.32	0	-	1682655	1693489	0	8	1844,87,185,100,155,104,1052,99,	0,2350,2807,3067,3327,4157,5042,10735,
chr1	1682655	1711576	GRA_denovo_PC.8188.33	0	-	1682655	1711576	0	9	1845,82,100,933,86,808,84,220,232,	0,2351,3067,3327,5041,5286,10735,14011,28689,
chr1	1682655	1711631	GRA_denovo_PC.8188.34	0	-	1682655	1711631	0	11	1844,83,158,100,155,86,808,84,219,125,49,	0,2350,2834,3067,3327,5041,5286,10735,14011,28688,28927,
chr1	1682655	1711631	GRA_denovo_PC.8188.35	0	-	1682655	1711631	0	10	1844,644,98,1800,106,533,83,219,125,49,	0,2350,3069,3327,5286,5562,10736,14011,28688,28927,
chr1	1682655	1711706	GRA_denovo_PC.8188.36	0	-	1682655	1711706	0	9	1844,84,159,100,2064,533,84,218,363,	0,2350,2834,3068,3328,5562,10736,14012,28688,
chr1	1682655	1711713	GRA_denovo_PC.8188.37	0	-	1682655	1711713	0	8	1845,643,98,934,85,808,84,370,	0,2351,3069,3327,5042,5286,10735,28688,
chr1	1682655	1711713	GRA_denovo_PC.8188.38	0	-	1682655	1711713	0	11	1845,82,158,100,155,103,86,808,84,219,370,	0,2351,2834,3067,3327,4157,5041,5286,10735,14011,28688,
chr1	1682655	1711713	GRA_denovo_PC.8188.39	0	-	1682655	1711713	0	11	1844,88,153,100,155,105,84,808,86,219,370,	0,2350,2839,3067,3327,4157,5043,5286,10735,14013,28688,
chr1	1682655	1711713	GRA_denovo_PC.8188.40	0	-	1682655	1711713	0	11	1844,83,158,100,155,105,85,807,85,218,370,	0,2350,2834,3067,3327,4157,5043,5287,10735,14012,28688,
chr1	1682655	1711713	GRA_denovo_PC.8188.41	0	-	1682655	1711713	0	10	1846,640,102,153,970,106,533,83,219,370,	0,2352,3067,3329,4157,5286,5562,10736,14011,28688,
chr1	1682655	1711713	GRA_denovo_PC.8188.42	0	-	1682655	1711713	0	8	3167,157,101,88,808,145,220,369,	0,3327,4159,5041,5286,10674,14011,28689,
chr1	1682655	1711713	GRA_denovo_PC.8188.54	0	-	1682655	1711713	0	8	1844,90,153,99,1799,809,83,370,	0,2350,2841,3069,3328,5286,10736,28688,
chr1	1682655	1711713	GRA_denovo_PC.8188.55	0	-	1682655	1711713	0	12	1846,83,158,100,157,101,88,104,532,84,219,370,	0,2350,2834,3067,3327,4159,5041,5288,5562,10735,14011,28688,
chr1	1682655	1711713	GRA_denovo_PC.8188.56	0	-	1682655	1711713	0	10	1844,84,157,101,154,88,808,145,221,370,	0,2350,2835,3067,3328,5041,5286,10674,14011,28688,
chr1	1682655	1711716	GRA_denovo_PC.8188.53	0	-	1682655	1711716	0	13	1846,81,158,101,154,104,85,114,526,82,219,125,134,	0,2352,2834,3067,3328,4157,5042,5286,5570,10737,14011,28688,28927,
chr1	1682655	1711719	GRA_denovo_PC.8188.52	0	-	1682655	1711719	0	8	1845,83,159,98,2769,83,218,376,	0,2351,2835,3069,3327,10737,14012,28688,
chr1	1682655	1711900	GRA_denovo_PC.8188.50	0	-	1682655	1711900	0	10	2433,333,156,969,106,574,82,219,67,180,	0,2834,3327,4158,5286,5522,10737,14011,28688,29065,
chr1	1682655	1711900	GRA_denovo_PC.8188.51	0	-	1682655	1711900	0	11	1845,82,159,99,155,86,808,86,217,125,180,	0,2351,2834,3068,3327,5041,5286,10735,14013,28688,29065,
chr1	1682655	1711904	GRA_denovo_PC.8188.47	0	-	1682655	1711904	0	11	1844,83,100,158,101,85,808,145,219,63,184,	0,2350,3067,3327,4160,5042,5286,10674,14011,28688,29065,
chr1	1682655	1711904	GRA_denovo_PC.8188.48	0	-	1682655	1711904	0	10	2433,158,100,161,964,808,84,220,66,184,	0,2834,3067,3327,4163,5286,10735,14011,28689,29065,
chr1	1682655	1711904	GRA_denovo_PC.8188.49	0	-	1682655	1711904	0	10	2435,156,100,157,968,808,145,219,125,184,	0,2836,3067,3327,4159,5286,10674,14011,28688,29065,
chr1	1682655	1711974	GRA_denovo_PC.8188.44	0	-	1682655	1711974	0	12	1844,90,151,100,155,970,106,533,83,219,67,250,	0,2350,2841,3067,3327,4157,5286,5562,10736,14011,28688,29069,
chr1	1682655	1711974	GRA_denovo_PC.8188.45	0	-	1682655	1711974	0	12	1846,83,156,100,933,88,106,534,84,217,125,254,	0,2352,2836,3067,3327,5041,5286,5562,10737,14013,28688,29065,
chr1	1682655	1711974	GRA_denovo_PC.8188.46	0	-	1682655	1711974	0	11	1844,83,100,155,103,86,808,84,219,125,254,	0,2350,3067,3327,4157,5041,5286,10735,14011,28688,29065,
chr1	1682655	1712122	GRA_denovo_PC.8188.1	0	-	1682655	1712122	0	10	2433,158,100,1800,106,532,87,219,125,402,	0,2834,3067,3327,5286,5562,10735,14011,28688,29065,
chr1	1682655	1712122	GRA_denovo_PC.8188.2	0	-	1682655	1712122	0	10	1844,85,157,99,2065,574,82,219,67,402,	0,2350,2836,3068,3327,5522,10737,14011,28688,29065,
chr1	1682655	1712122	GRA_denovo_PC.8188.43	0	-	1682655	1712122	0	11	1844,83,101,154,103,86,808,84,219,125,402,	0,2350,3067,3328,4157,5041,5286,10735,14011,28688,29065,
chr1	1682655	1713491	GRA_denovo_PC.8188.10	0	-	1682655	1713491	0	11	1845,82,333,156,103,85,808,84,219,125,1909,	0,2351,2834,3327,4158,5042,5286,10735,14011,28688,28927,
chr1	1682655	1713491	GRA_denovo_PC.8188.11	0	-	1682655	1713491	0	11	1846,82,333,154,971,105,533,83,219,125,1909,	0,2352,2835,3328,4157,5287,5562,10736,14011,28688,28927,
chr1	1682655	1713491	GRA_denovo_PC.8188.3	0	-	1682655	1713491	0	12	1844,83,158,100,155,103,87,808,145,219,125,1909,	0,2350,2834,3067,3327,4157,5041,5286,10674,14011,28688,28927,
chr1	1682655	1713491	GRA_denovo_PC.8188.4	0	-	1682655	1713491	0	9	2433,101,1799,106,532,86,219,125,1771,	0,3067,3328,5286,5562,10735,14013,28688,29065,
chr1	1682655	1713491	GRA_denovo_PC.8188.5	0	-	1682655	1713491	0	11	1844,84,159,98,156,969,808,84,219,125,1771,	0,2350,2835,3069,3327,4158,5286,10735,14011,28688,29065,
chr1	1682655	1713491	GRA_denovo_PC.8188.6	0	-	1682655	1713491	0	11	1844,84,159,99,1800,106,572,84,219,125,1909,	0,2350,2834,3068,3327,5286,5522,10735,14011,28688,28927,
chr1	1682655	1713491	GRA_denovo_PC.8188.7	0	-	1682655	1713491	0	12	1846,81,185,100,155,103,86,808,84,219,125,1909,	0,2352,2807,3067,3327,4157,5041,5286,10735,14011,28688,28927,
chr1	1682655	1713491	GRA_denovo_PC.8188.8	0	-	1682655	1713491	0	12	1845,83,158,100,155,103,86,808,87,219,125,1909,	0,2350,2834,3067,3327,4157,5041,5286,10735,14011,28688,28927,
chr1	1682655	1713491	GRA_denovo_PC.8188.9	0	-	1682655	1713491	0	12	1844,83,158,100,155,103,87,808,83,219,125,1909,	0,2350,2834,3067,3327,4157,5041,5287,10736,14011,28688,28927,
chr1	1682655	1784110	GRA_denovo_PC.8188.12	0	-	1682655	1784110	0	23	1844,84,157,100,155,103,86,808,84,219,67,720,116,217,202,67,163,69,102,39,103,49,102,	0,2350,2835,3067,3327,4157,5041,5286,10735,14011,28688,35117,36105,37836,39178,42028,53202,55258,64544,66620,74180,87973,101353,
chr1	1682655	1784110	GRA_denovo_PC.8188.13	0	-	1682655	1784110	0	23	1844,83,158,100,155,103,86,808,84,219,67,720,117,216,202,76,155,68,104,45,95,49,102,	0,2350,2834,3067,3327,4157,5041,5286,10735,14011,28688,35117,36105,37837,39178,42028,53211,55259,64544,66622,74188,87973,101353,
chr1	1682655	1784732	GRA_denovo_PC.8188.14	0	-	1682655	1784732	0	24	1844,83,158,100,155,103,86,808,84,219,125,720,116,217,202,67,163,64,107,39,103,49,111,100,	0,2350,2834,3067,3327,4157,5041,5286,10735,14011,28688,35117,36105,37836,39178,42028,53202,55258,64539,66620,74180,87973,101353,101977,
chr1	1682655	1784732	GRA_denovo_PC.8188.15	0	-	1682655	1784732	0	22	1844,642,101,154,1053,145,219,125,720,116,217,202,67,163,64,108,39,102,51,69,111,100,	0,2350,3067,3328,5041,10674,14011,28688,35117,36105,37836,39178,42028,53202,55258,64539,66621,74181,87973,97244,101353,101977,
chr1	1682655	1811343	GRA_denovo_PC.8188.16	0	-	1682655	1811343	0	23	1844,83,158,100,158,100,86,808,85,218,67,6591,111,217,204,67,162,63,109,38,102,49,118,	0,2350,2834,3067,3327,4160,5041,5286,10735,14012,28688,29251,36110,37836,39178,42030,53204,55259,64539,66622,74181,87973,128570,
chr1	1682655	1822527	GRA_denovo_PC.8188.17	0	-	1682655	1822527	0	24	1846,81,158,100,155,103,86,106,572,84,219,125,720,116,217,202,67,163,64,107,39,103,49,269,	0,2352,2834,3067,3327,4157,5041,5286,5522,10735,14011,28688,35117,36105,37836,39178,42028,53202,55258,64539,66620,74180,87973,139603,
chr1	1682655	1822527	GRA_denovo_PC.8188.18	0	-	1682655	1822527	0	24	1844,83,158,100,155,103,86,106,572,84,219,125,720,116,217,202,69,161,64,107,40,102,49,269,	0,2350,2834,3067,3327,4157,5041,5286,5522,10735,14011,28688,35117,36105,37836,39178,42028,53204,55258,64539,66620,74181,87973,139603,
chr1	1682655	1822527	GRA_denovo_PC.8188.19	0	-	1682655	1822527	0	22	1844,88,154,99,934,85,808,84,219,125,720,116,217,202,67,163,64,107,39,103,59,259,	0,2350,2839,3068,3327,5042,5286,10735,14011,28688,35117,36105,37836,39178,42028,53202,55258,64539,66620,74180,87973,139613,
chr1	1682655	1822537	GRA_denovo_PC.8188.20	0	-	1682655	1822537	0	19	1844,84,101,154,970,808,84,219,67,720,112,217,202,70,164,63,107,103,279,	0,2350,3067,3328,4157,5286,10735,14011,28688,35117,36109,37836,39178,42028,53202,55259,64539,74180,139603,
chr1	1682655	1822537	GRA_denovo_PC.8188.21	0	-	1682655	1822537	0	23	1844,83,158,100,155,103,86,808,84,219,67,720,113,216,202,70,161,64,106,39,105,57,269,	0,2350,2834,3067,3327,4157,5041,5286,10735,14011,28688,35117,36109,37837,39178,42028,53205,55259,64540,66620,74180,87975,139613,
chr1	1682655	1822537	GRA_denovo_PC.8188.22	0	-	1682655	1822537	0	23	1844,83,158,100,155,103,86,808,84,219,67,720,116,217,202,67,163,70,107,39,103,59,269,	0,2350,2834,3067,3327,4157,5041,5286,10735,14011,28688,35117,36105,37836,39178,42028,53202,55258,64539,66620,74180,87973,139613,
chr1	1682655	1822537	GRA_denovo_PC.8188.23	0	-	1682655	1822537	0	22	2433,158,100,155,103,86,808,84,219,67,720,116,217,202,67,163,66,105,39,103,49,279,	0,2834,3067,3327,4157,5041,5286,10735,14011,28688,35117,36105,37836,39178,42028,53202,55258,64541,66620,74180,87973,139603,
chr1	1682655	1822540	GRA_denovo_PC.8188.24	0	-	1682655	1822540	0	21	1847,640,99,158,100,1053,84,219,67,6586,116,217,202,67,163,64,107,39,103,50,281,	0,2353,3068,3327,4160,5041,10735,14011,28688,29251,36105,37836,39178,42028,53202,55258,64539,66620,74180,87973,139604,
chr1	1682655	1822546	GRA_denovo_PC.8188.25	0	-	1682655	1822546	0	21	1846,640,101,154,103,88,806,86,217,67,5983,120,115,218,201,67,164,63,107,103,288,	0,2352,3067,3328,4157,5041,5288,10735,14013,28688,29251,35718,36106,37836,39179,42028,53202,55259,64539,74180,139603,
chr1	1682655	1822546	GRA_denovo_PC.8188.26	0	-	1682655	1822546	0	23	1847,80,159,101,155,103,349,573,84,218,67,6586,112,217,202,67,163,64,107,39,104,48,288,	0,2353,2834,3068,3329,4159,5043,5522,10736,14012,28688,29251,36109,37836,39178,42028,53202,55258,64539,66620,74180,87974,139603,
chr1	1682655	1822546	GRA_denovo_PC.8188.27	0	-	1682655	1822546	0	19	2993,99,155,351,613,82,219,67,6586,112,217,203,66,164,63,107,103,50,287,	0,3068,3327,5041,5483,10737,14011,28688,29251,36109,37836,39178,42029,53202,55259,64539,74180,87973,139604,
chr1	1682655	1822546	GRA_denovo_PC.8188.28	0	-	1682655	1822546	0	23	1847,80,159,100,160,97,86,808,85,220,65,6586,118,215,204,65,163,65,106,42,100,51,286,	0,2353,2834,3068,3328,4163,5041,5286,10735,14012,28690,29251,36105,37838,39178,42030,53202,55258,64540,66620,74183,87973,139605,
chr1	1716723	1822527	GRA_denovo_PC.8188.66	0	-	1716723	1822527	0	11	1769,116,217,202,67,163,64,107,39,103,269,	0,2037,3768,5110,7960,19134,21190,30471,32552,40112,105535,
chr1	1716723	1822546	GRA_denovo_PC.8188.65	0	-	1716723	1822546	0	12	1769,116,217,202,67,163,65,106,39,103,49,288,	0,2037,3768,5110,7960,19134,21190,30472,32552,40112,53905,105535,
chr1	1716723	1822588	GRA_denovo_PC.8188.57	0	-	1716723	1822588	0	12	1770,115,217,202,68,163,68,103,39,105,47,330,	0,2038,3768,5110,7960,19134,21190,30475,32552,40112,53907,105535,
chr1	1716723	1822588	GRA_denovo_PC.8188.58	0	-	1716723	1822588	0	12	1769,116,217,202,69,161,65,106,39,104,49,329,	0,2037,3768,5110,7960,19136,21190,30472,32552,40112,53906,105536,
chr1	1716723	1822588	GRA_denovo_PC.8188.59	0	-	1716723	1822588	0	12	1769,116,217,202,67,163,69,102,39,104,48,330,	0,2037,3768,5110,7960,19134,21190,30476,32552,40112,53906,105535,
chr1	1716723	1822588	GRA_denovo_PC.8188.60	0	-	1716723	1822588	0	12	1769,116,217,202,67,163,64,108,39,102,51,330,	0,2037,3768,5110,7960,19134,21190,30471,32553,40113,53905,105535,
chr1	1716723	1822588	GRA_denovo_PC.8188.61	0	-	1716723	1822588	0	12	1769,116,217,202,67,163,64,107,39,103,59,320,	0,2037,3768,5110,7960,19134,21190,30471,32552,40112,53905,105545,
chr1	1716723	1822588	GRA_denovo_PC.8188.62	0	-	1716723	1822588	0	11	1769,112,218,202,67,163,64,107,39,103,330,	0,2041,3768,5111,7960,19134,21190,30471,32552,40112,105535,
chr1	1716723	1822588	GRA_denovo_PC.8188.63	0	-	1716723	1822588	0	11	1769,116,217,202,71,159,66,105,39,103,330,	0,2037,3768,5110,7960,19138,21190,30473,32552,40112,105535,
chr1	1716723	1822588	GRA_denovo_PC.8188.64	0	-	1716723	1822588	0	12	1769,116,217,202,67,163,64,107,39,103,49,330,	0,2037,3768,5110,7960,19134,21190,30471,32552,40112,53905,105535,
chr1	1981873	2118757	GRA_denovo_PC.5651.1	0	+	1981873	2118757	0	18	267,122,90,51,86,132,82,53,189,98,87,136,88,120,80,90,116,2397,	0,5006,6049,9106,84827,93775,95592,98437,100355,105560,119083,121620,121866,123462,124319,124789,134148,134487,
chr1	1981873	2118757	GRA_denovo_PC.5651.2	0	+	1981873	2118757	0	17	267,122,90,51,86,82,53,189,98,88,136,88,120,80,90,116,2397,	0,5006,6049,9106,84827,95592,98437,100355,105560,119083,121620,121866,123462,124319,124789,134148,134487,
chr1	1981892	2030109	GRA_denovo_PC.5651.3	0	+	1981892	2030109	0	5	248,104,90,51,324,	0,5005,6030,9087,47893,
chr1	1981901	1991030	GRA_denovo_PC.5651.4	0	+	1981901	1991030	0	4	239,58,90,51,	0,4978,6021,9078,
chr1	1981906	2118757	GRA_denovo_PC.5651.5	0	+	1981906	2118757	0	18	234,122,90,51,86,132,82,53,190,98,89,134,88,120,80,90,116,2397,	0,4973,6016,9073,84794,93742,95559,98404,100322,105527,119050,121589,121833,123429,124286,124756,134115,134454,
chr1	1981906	2118757	GRA_denovo_PC.5651.6	0	+	1981906	2118757	0	18	234,122,90,83,54,132,82,53,189,98,87,136,88,120,81,90,2867,2397,	0,4973,6016,9073,84826,93742,95559,98404,100322,105527,119050,121587,121833,123429,124286,124756,131364,134454,
chr1	1981906	2118757	GRA_denovo_PC.5651.7	0	+	1981906	2118757	0	19	234,122,90,83,54,132,82,53,189,98,88,135,88,120,80,90,83,116,2397,	0,4973,6016,9073,84826,93742,95559,98404,100322,105527,119050,121588,121833,123429,124286,124756,131364,134115,134454,
chr1	1981906	2118757	GRA_denovo_PC.5651.8	0	+	1981906	2118757	0	18	234,122,90,83,54,132,82,53,189,98,87,136,88,120,80,90,116,2397,	0,4973,6016,9073,84826,93742,95559,98404,100322,105527,119050,121587,121833,123429,124286,124756,134115,134454,
chr1	2066713	2118757	GRA_denovo_PC.5651.10	0	+	2066713	2118757	0	15	73,132,82,53,189,98,87,136,88,120,80,90,83,116,2397,	0,8935,10752,13597,15515,20720,34243,36780,37026,38622,39479,39949,46557,49308,49647,
chr1	2066713	2118757	GRA_denovo_PC.5651.9	0	+	2066713	2118757	0	15	73,132,82,53,190,98,87,136,89,119,81,90,83,116,2397,	0,8935,10752,13597,15515,20720,34243,36780,37026,38623,39479,39949,46557,49308,49647,
chr1	2075649	2118757	GRA_denovo_PC.5651.11	0	+	2075649	2118757	0	13	131,82,53,189,98,87,136,88,120,80,90,2867,2397,	0,1816,4661,6579,11784,25307,27844,28090,29686,30543,31013,37621,40711,
chr1	2080308	2105455	GRA_denovo_PC.5651.12	0	+	2080308	2105455	0	7	60,184,98,87,136,88,120,	0,1925,7125,20648,23185,23431,25027,
chr1	2080308	2118757	GRA_denovo_PC.5651.13	0	+	2080308	2118757	0	12	55,189,99,86,136,88,120,80,90,2867,496,1734,	0,1920,7125,20649,23185,23431,25027,25884,26354,32962,36052,36715,
chr1	2082227	2118757	GRA_denovo_PC.5651.14	0	+	2082227	2118757	0	11	190,99,86,136,88,120,81,90,83,116,2397,	0,5206,18730,21266,21512,23108,23965,24435,31043,33794,34133,
chr1	2121065	2124852	GRA_denovo_PC.5807.1	0	-	2121065	2124852	0	2	157,567,	0,3220,
chr1	2121065	2125750	GRA_denovo_PC.5807.2	0	-	2121065	2125750	0	4	157,129,272,314,	0,3220,4012,4371,
chr1	2121065	2126115	GRA_denovo_PC.5807.3	0	-	2121065	2126115	0	3	157,270,679,	0,4014,4371,
chr1	2121065	2126225	GRA_denovo_PC.5807.4	0	-	2121065	2126225	0	5	155,131,272,107,99,	0,3218,4012,4401,5061,
chr1	2121065	2126225	GRA_denovo_PC.5807.5	0	-	2121065	2126225	0	5	155,131,273,136,99,	0,3218,4012,4372,5061,
chr1	2121065	2126225	GRA_denovo_PC.5807.6	0	-	2121065	2126225	0	5	155,131,275,138,97,	0,3218,4012,4371,5063,
chr1	2121065	2126225	GRA_denovo_PC.5807.7	0	-	2121065	2126225	0	4	155,131,272,99,	0,3218,4012,5061,
chr1	2121065	2126497	GRA_denovo_PC.5807.8	0	-	2121065	2126497	0	5	155,131,273,108,18,	0,3218,4012,4402,5414,
chr1	2121065	2126582	GRA_denovo_PC.5807.9	0	-	2121065	2126582	0	3	156,273,454,	0,4013,5063,
chr1	2122249	2126115	GRA_denovo_PC.5807.10	0	-	2122249	2126115	0	4	1266,131,272,649,	0,2034,2828,3217,
chr1	2122249	2126225	GRA_denovo_PC.5807.11	0	-	2122249	2126225	0	4	2165,275,137,98,	0,2828,3187,3878,
chr1	2122249	2126225	GRA_denovo_PC.5807.12	0	-	2122249	2126225	0	5	1266,131,272,137,98,	0,2034,2828,3187,3878,
chr1	2122249	2126470	GRA_denovo_PC.5807.13	0	-	2122249	2126470	0	5	1266,131,273,105,344,	0,2034,2828,3218,3877,
chr1	2122249	2126470	GRA_denovo_PC.5807.14	0	-	2122249	2126470	0	4	2166,274,137,344,	0,2829,3187,3877,
chr1	2159833	2241653	GRA_denovo_PC.4220.1	0	+	2159833	2241653	0	7	1341,126,118,261,293,231,3638,	0,74583,74890,75447,75898,77625,78182,
chr1	2159833	2241653	GRA_denovo_PC.4220.2	0	+	2159833	2241653	0	7	1341,126,116,269,293,231,3638,	0,74583,74890,75445,75898,77625,78182,
chr1	2159976	2241653	GRA_denovo_PC.4220.3	0	+	2159976	2241653	0	7	1198,126,116,263,293,231,3638,	0,74440,74747,75302,75755,77482,78039,
chr1	2159976	2241653	GRA_denovo_PC.4220.4	0	+	2159976	2241653	0	7	1198,126,116,269,293,232,3637,	0,74440,74747,75302,75755,77482,78040,
chr1	2159976	2241653	GRA_denovo_PC.4220.5	0	+	2159976	2241653	0	7	1198,126,117,268,293,231,3638,	0,74440,74747,75303,75755,77482,78039,
chr1	2228392	2241653	GRA_denovo_PC.4220.6	0	+	2228392	2241653	0	7	35,126,116,263,293,231,3638,	0,6024,6331,6886,7339,9066,9623,
chr1	2255390	2317266	GRA_denovo_PC.4545.1	0	-	2255390	2317266	0	9	192,80,134,167,124,111,97,95,21,	0,12517,12765,33480,34640,48529,50509,61026,61855,
chr1	2283255	2317280	GRA_denovo_PC.4545.2	0	-	2283255	2317280	0	7	3648,167,124,111,99,86,35,	0,5615,6775,20664,22644,33163,33990,
chr1	2283255	2317317	GRA_denovo_PC.4545.3	0	-	2283255	2317317	0	7	3649,167,124,111,100,95,72,	0,5615,6775,20664,22644,33161,33990,
chr1	2288848	2317334	GRA_denovo_PC.4545.4	0	-	2288848	2317334	0	6	189,124,111,97,88,89,	0,1182,15071,17051,27568,28397,
chr1	2319696	2323141	GRA_denovo_PC.4639.1	0	-	2319696	2323141	0	3	80,72,245,	0,1667,3200,
chr1	2319696	2323141	GRA_denovo_PC.4639.2	0	-	2319696	2323141	0	2	80,245,	0,3200,
chr1	2320457	2323139	GRA_denovo_PC.4639.3	0	-	2320457	2323139	0	2	978,243,	0,2439,
chr1	2323199	2337147	GRA_denovo_PC.5133.1	0	+	2323199	2337147	0	7	198,88,105,100,79,136,2674,	0,4023,5355,7654,9096,10446,11274,
chr1	2323199	2337147	GRA_denovo_PC.5133.2	0	+	2323199	2337147	0	8	198,86,88,105,100,81,134,2674,	0,1509,4023,5355,7654,9096,10448,11274,
chr1	2323199	2337147	GRA_denovo_PC.5133.3	0	+	2323199	2337147	0	8	198,82,88,105,100,87,128,2674,	0,2886,4023,5355,7654,9096,10454,11274,
chr1	2323222	2337147	GRA_denovo_PC.5133.4	0	+	2323222	2337147	0	6	175,1225,105,79,246,2674,	0,2863,5332,9073,10313,11251,
chr1	2323222	2337147	GRA_denovo_PC.5133.5	0	+	2323222	2337147	0	8	175,86,88,105,100,79,136,2674,	0,1486,4000,5332,7631,9073,10423,11251,
chr1	2323241	2337147	GRA_denovo_PC.5133.10	0	+	2323241	2337147	0	7	156,89,104,100,84,131,2674,	0,3981,5314,7612,9054,10409,11232,
chr1	2323241	2337147	GRA_denovo_PC.5133.6	0	+	2323241	2337147	0	7	156,1225,105,100,79,136,2674,	0,2844,5313,7612,9054,10404,11232,
chr1	2323241	2337147	GRA_denovo_PC.5133.7	0	+	2323241	2337147	0	8	156,82,88,105,100,79,136,2674,	0,2844,3981,5313,7612,9054,10404,11232,
chr1	2323241	2337147	GRA_denovo_PC.5133.8	0	+	2323241	2337147	0	7	156,88,105,100,79,246,2674,	0,3981,5313,7612,9054,10294,11232,
chr1	2323241	2337147	GRA_denovo_PC.5133.9	0	+	2323241	2337147	0	7	156,86,88,105,79,136,2674,	0,1467,3981,5313,9054,10404,11232,
chr1	2323242	2337147	GRA_denovo_PC.5133.11	0	+	2323242	2337147	0	8	155,82,88,105,100,81,134,2674,	0,2843,3980,5312,7611,9053,10405,11231,
chr1	2323242	2337147	GRA_denovo_PC.5133.12	0	+	2323242	2337147	0	8	155,86,1225,105,100,79,136,2674,	0,1466,2843,5312,7611,9053,10403,11231,
chr1	2323248	2341868	GRA_denovo_PC.5201.1	0	-	2323248	2341868	0	5	14025,137,175,407,59,	0,14674,14911,16642,18561,
chr1	2323248	2343847	GRA_denovo_PC.5201.2	0	-	2323248	2343847	0	5	14025,415,404,82,17,	0,14674,16645,18561,20582,
chr1	2323248	2343980	GRA_denovo_PC.5201.3	0	-	2323248	2343980	0	6	14025,142,176,403,81,151,	0,14674,14910,16646,18561,20581,
chr1	2323248	2343992	GRA_denovo_PC.5201.4	0	-	2323248	2343992	0	6	14025,136,176,407,81,163,	0,14674,14910,16642,18561,20581,
chr1	2323249	2333634	GRA_denovo_PC.5133.14	0	+	2323249	2333634	0	8	148,86,82,88,105,100,79,99,	0,1459,2836,3973,5305,7604,9046,10286,
chr1	2323249	2337147	GRA_denovo_PC.5133.13	0	+	2323249	2337147	0	9	148,86,88,105,100,80,135,555,838,	0,1459,3973,5305,7604,9046,10397,11224,13060,
chr1	2323254	2337147	GRA_denovo_PC.5133.15	0	+	2323254	2337147	0	6	143,2602,105,81,134,2674,	0,1454,5300,9041,10393,11219,
chr1	2323678	2337147	GRA_denovo_PC.5133.16	0	+	2323678	2337147	0	8	918,1459,88,105,100,79,136,2674,	0,1030,3544,4876,7175,8617,9967,10795,
chr1	2323678	2337147	GRA_denovo_PC.5133.17	0	+	2323678	2337147	0	7	992,88,105,100,81,134,2674,	0,3544,4876,7175,8617,9969,10795,
chr1	2323684	2337147	GRA_denovo_PC.5133.18	0	+	2323684	2337147	0	6	2483,88,105,79,136,2674,	0,3538,4870,8611,9961,10789,
chr1	2323684	2337147	GRA_denovo_PC.5133.19	0	+	2323684	2337147	0	6	3626,105,100,79,136,2674,	0,4870,7169,8611,9961,10789,
chr1	2323684	2337147	GRA_denovo_PC.5133.20	0	+	2323684	2337147	0	7	986,88,105,100,80,136,2674,	0,3538,4870,7169,8611,9961,10789,
chr1	2323684	2337147	GRA_denovo_PC.5133.21	0	+	2323684	2337147	0	7	1110,88,105,100,81,134,2674,	0,3538,4870,7169,8611,9963,10789,
chr1	2323685	2337147	GRA_denovo_PC.5133.22	0	+	2323685	2337147	0	5	2482,88,81,134,2674,	0,3537,8610,9962,10788,
chr1	2323685	2337147	GRA_denovo_PC.5133.23	0	+	2323685	2337147	0	5	3625,105,87,128,2674,	0,4869,8610,9968,10788,
chr1	2323686	2333634	GRA_denovo_PC.5133.24	0	+	2323686	2333634	0	6	984,88,105,100,79,99,	0,3536,4868,7167,8609,9849,
chr1	2323686	2337147	GRA_denovo_PC.5133.25	0	+	2323686	2337147	0	6	3401,88,105,80,135,2674,	0,3536,4868,8609,9960,10787,
chr1	2323686	2337147	GRA_denovo_PC.5133.26	0	+	2323686	2337147	0	7	2481,88,105,100,80,136,2674,	0,3536,4868,7167,8609,9959,10787,
chr1	2411633	2427155	GRA_denovo_PC.4727.1	0	+	2411633	2427155	0	10	119,171,94,204,121,172,108,144,93,229,	0,4253,6712,6978,7403,9012,9565,10997,14661,15293,
chr1	2433492	2436382	GRA_denovo_PC.6291.1	0	+	2433492	2436382	0	2	356,1022,	0,1868,
chr1	2436939	2458021	GRA_denovo_PC.6446.24	0	-	2436939	2458021	0	19	3560,69,101,71,50,56,152,88,113,157,100,84,180,154,93,184,215,83,119,	0,4361,4556,5177,5837,6127,7387,8501,8853,10061,12664,13015,13644,14300,14821,15222,15600,16217,20963,
chr1	2436939	2458021	GRA_denovo_PC.6446.25	0	-	2436939	2458021	0	17	3560,69,101,105,52,60,84,113,101,84,180,154,93,184,215,83,119,	0,4361,4556,5177,5837,6127,8505,8853,12663,13015,13644,14300,14821,15222,15600,16217,20963,
chr1	2436939	2458021	GRA_denovo_PC.6446.26	0	-	2436939	2458021	0	18	3560,69,101,105,50,56,88,114,155,101,82,182,154,93,184,215,84,119,	0,4361,4556,5177,5837,6127,8501,8853,10062,12663,13015,13642,14300,14821,15222,15600,16217,20963,
chr1	2436939	2458021	GRA_denovo_PC.6446.27	0	-	2436939	2458021	0	19	3560,70,100,73,48,61,147,88,113,156,102,81,182,154,95,182,215,85,119,	0,4361,4557,5177,5839,6127,7392,8501,8853,10061,12663,13016,13642,14300,14821,15224,15600,16217,20963,
chr1	2436939	2458021	GRA_denovo_PC.6446.28	0	-	2436939	2458021	0	19	3560,69,101,105,52,56,152,88,113,156,101,82,182,155,92,184,215,83,119,	0,4361,4556,5177,5837,6127,7387,8501,8853,10061,12663,13015,13642,14300,14822,15222,15600,16217,20963,
chr1	2436939	2458021	GRA_denovo_PC.6446.29	0	-	2436939	2458021	0	19	3560,69,101,73,50,62,146,88,113,156,101,82,182,154,93,184,215,83,119,	0,4361,4556,5177,5837,6127,7393,8501,8853,10061,12663,13015,13642,14300,14821,15222,15600,16217,20963,
chr1	2436939	2458041	GRA_denovo_PC.6446.18	0	-	2436939	2458041	0	19	3560,71,99,105,52,56,152,88,113,156,101,82,182,154,93,184,215,84,138,	0,4361,4558,5177,5837,6127,7387,8501,8853,10061,12663,13015,13642,14300,14821,15222,15600,16217,20964,
chr1	2436939	2458041	GRA_denovo_PC.6446.19	0	-	2436939	2458041	0	19	3560,70,100,71,46,56,152,88,113,156,101,82,182,154,93,184,215,83,139,	0,4361,4557,5177,5837,6127,7387,8501,8853,10061,12663,13015,13642,14300,14821,15222,15600,16217,20963,
chr1	2436939	2458041	GRA_denovo_PC.6446.20	0	-	2436939	2458041	0	17	3560,69,101,105,50,56,88,114,100,82,182,154,93,184,215,83,139,	0,4361,4556,5177,5837,6127,8501,8853,12664,13015,13642,14300,14821,15222,15600,16217,20963,
chr1	2436939	2458041	GRA_denovo_PC.6446.21	0	-	2436939	2458041	0	18	3560,69,101,71,50,63,145,89,112,101,84,180,154,93,184,215,83,139,	0,4361,4556,5177,5837,6127,7394,8501,8854,12663,13015,13644,14300,14821,15222,15600,16217,20963,
chr1	2436939	2458041	GRA_denovo_PC.6446.22	0	-	2436939	2458041	0	19	3560,69,101,71,46,56,152,88,113,157,100,82,182,155,92,184,216,82,139,	0,4361,4556,5177,5837,6127,7387,8501,8853,10061,12664,13015,13642,14300,14822,15222,15600,16218,20963,
chr1	2436939	2458041	GRA_denovo_PC.6446.23	0	-	2436939	2458041	0	19	3561,68,101,71,50,56,152,88,113,156,101,82,182,154,93,184,215,85,137,	0,4362,4556,5177,5837,6127,7387,8501,8853,10061,12663,13015,13642,14300,14821,15222,15600,16217,20965,
chr1	2436939	2458043	GRA_denovo_PC.6446.12	0	-	2436939	2458043	0	19	3561,68,102,70,50,56,152,88,113,156,101,84,180,154,93,184,215,83,141,	0,4362,4556,5178,5837,6127,7387,8501,8853,10061,12663,13015,13644,14300,14821,15222,15600,16217,20963,
chr1	2436939	2458043	GRA_denovo_PC.6446.13	0	-	2436939	2458043	0	19	3560,70,100,105,50,56,152,88,113,156,101,82,182,154,93,184,215,84,141,	0,4361,4557,5177,5837,6127,7387,8501,8853,10061,12663,13015,13642,14300,14821,15222,15600,16217,20963,
chr1	2436939	2458043	GRA_denovo_PC.6446.14	0	-	2436939	2458043	0	19	3560,69,101,71,51,55,152,88,113,156,101,82,182,155,92,184,215,83,141,	0,4361,4556,5177,5837,6128,7387,8501,8853,10061,12663,13015,13642,14300,14822,15222,15600,16217,20963,
chr1	2436939	2458043	GRA_denovo_PC.6446.15	0	-	2436939	2458043	0	19	3560,56,101,71,50,56,152,88,113,156,101,82,182,154,93,184,215,83,141,	0,4361,4556,5177,5837,6127,7387,8501,8853,10061,12663,13015,13642,14300,14821,15222,15600,16217,20963,
chr1	2436939	2458043	GRA_denovo_PC.6446.16	0	-	2436939	2458043	0	16	3562,69,102,104,50,56,89,112,101,182,154,94,183,216,82,141,	0,4361,4556,5178,5837,6127,8501,8854,12663,13642,14300,14821,15223,15600,16218,20963,
chr1	2436939	2458043	GRA_denovo_PC.6446.17	0	-	2436939	2458043	0	19	73,3230,69,101,71,50,56,88,113,156,101,82,182,154,93,184,215,83,141,	0,330,4361,4556,5177,5837,6127,8501,8853,10061,12663,13015,13642,14300,14821,15222,15600,16217,20963,
chr1	2436939	2458057	GRA_denovo_PC.6446.10	0	-	2436939	2458057	0	19	3560,69,101,105,51,56,152,88,113,156,101,82,182,154,93,184,215,83,155,	0,4361,4556,5177,5837,6127,7387,8501,8853,10061,12663,13015,13642,14300,14821,15222,15600,16217,20963,
chr1	2436939	2458057	GRA_denovo_PC.6446.1	0	-	2436939	2458057	0	18	3562,69,101,73,50,61,147,88,113,156,101,84,183,92,184,215,83,155,	0,4361,4556,5177,5837,6127,7392,8501,8853,10061,12663,13015,13642,14822,15222,15600,16217,20963,
chr1	2436939	2458057	GRA_denovo_PC.6446.11	0	-	2436939	2458057	0	18	3562,67,101,79,42,56,88,113,157,100,82,182,155,92,184,215,84,155,	0,4363,4556,5177,5845,6127,8501,8853,10061,12664,13015,13642,14300,14822,15222,15600,16217,20963,
chr1	2436939	2458057	GRA_denovo_PC.6446.2	0	-	2436939	2458057	0	17	3560,69,101,71,50,57,87,113,102,81,182,154,94,183,215,83,155,	0,4361,4556,5177,5837,6127,8502,8853,12663,13016,13642,14300,14821,15223,15600,16217,20963,
chr1	2436939	2458057	GRA_denovo_PC.6446.3	0	-	2436939	2458057	0	19	3560,69,101,105,50,56,152,88,113,156,101,82,182,154,93,184,215,83,155,	0,4361,4556,5177,5837,6127,7387,8501,8853,10061,12663,13015,13642,14300,14821,15222,15600,16217,20963,
chr1	2436939	2458057	GRA_denovo_PC.6446.4	0	-	2436939	2458057	0	19	3560,69,101,71,50,61,148,87,113,157,100,82,182,154,93,184,215,85,155,	0,4361,4556,5177,5837,6127,7392,8502,8853,10061,12664,13015,13642,14300,14821,15222,15600,16217,20963,
chr1	2436939	2458057	GRA_denovo_PC.6446.5	0	-	2436939	2458057	0	19	3560,69,101,105,52,56,152,88,113,156,101,82,182,154,93,184,215,83,155,	0,4361,4556,5177,5837,6127,7387,8501,8853,10061,12663,13015,13642,14300,14821,15222,15600,16217,20963,
chr1	2436939	2458057	GRA_denovo_PC.6446.6	0	-	2436939	2458057	0	19	3560,70,100,71,50,56,153,87,113,156,101,82,182,154,93,184,215,83,155,	0,4361,4557,5177,5837,6127,7387,8502,8853,10061,12663,13015,13642,14300,14821,15222,15600,16217,20963,
chr1	2436939	2458057	GRA_denovo_PC.6446.7	0	-	2436939	2458057	0	18	3560,69,102,104,50,58,150,88,113,156,102,182,153,93,184,215,83,155,	0,4361,4556,5178,5837,6127,7389,8501,8853,10061,12663,13643,14301,14821,15222,15600,16217,20963,
chr1	2436939	2458057	GRA_denovo_PC.6446.8	0	-	2436939	2458057	0	19	3560,69,101,80,45,56,152,88,113,157,100,82,182,154,93,184,215,83,155,	0,4361,4556,5177,5842,6127,7387,8501,8853,10061,12664,13015,13642,14300,14821,15222,15600,16217,20963,
chr1	2436939	2458057	GRA_denovo_PC.6446.9	0	-	2436939	2458057	0	19	3560,69,101,78,45,50,153,87,113,156,101,82,182,154,93,184,215,83,155,	0,4361,4556,5177,5844,6133,7387,8502,8853,10061,12663,13015,13642,14300,14821,15222,15600,16217,20963,
chr1	2452902	2458021	GRA_denovo_PC.6446.30	0	-	2452902	2458021	0	2	337,119,	0,5000,
chr1	2482441	2509049	GRA_denovo_PC.7485.1	0	+	2482441	2509049	0	7	4848,149,109,1636,3659,209,592,	0,5582,6723,7340,9621,14050,26016,
chr1	2487291	2509049	GRA_denovo_PC.7485.2	0	+	2487291	2509049	0	10	409,149,109,1636,91,146,32,1135,209,592,	0,732,1873,2490,4771,5820,7012,7295,9200,21166,
chr1	2487291	2509049	GRA_denovo_PC.7485.3	0	+	2487291	2509049	0	9	881,109,126,156,91,143,552,209,592,	0,1873,2490,3970,4771,5820,7012,9200,21166,
chr1	2487291	2509049	GRA_denovo_PC.7485.4	0	+	2487291	2509049	0	10	400,149,109,126,1098,1334,32,1135,209,592,	0,732,1873,2490,3028,4771,7012,7295,9200,21166,
chr1	2487291	2509049	GRA_denovo_PC.7485.5	0	+	2487291	2509049	0	10	411,147,109,126,156,91,1124,1131,209,592,	0,734,1873,2490,3970,4771,5924,7299,9200,21166,
chr1	2487291	2509049	GRA_denovo_PC.7485.6	0	+	2487291	2509049	0	10	881,109,126,1098,91,231,32,1135,209,592,	0,1873,2490,3028,4771,5641,7012,7295,9200,21166,
chr1	2517923	2523067	GRA_denovo_PC.5495.1	0	+	2517923	2523067	0	7	107,205,52,64,76,119,2219,	0,606,1256,1905,2065,2437,2925,
chr1	2517923	2523067	GRA_denovo_PC.5495.2	0	+	2517923	2523067	0	7	107,205,54,64,76,119,2219,	0,606,1256,1905,2065,2437,2925,
chr1	2517923	2523067	GRA_denovo_PC.5495.3	0	+	2517923	2523067	0	7	107,205,52,64,76,87,2219,	0,606,1256,1905,2065,2469,2925,
chr1	2517946	2519986	GRA_denovo_PC.5495.4	0	+	2517946	2519986	0	5	84,206,51,64,18,	0,583,1234,1882,2022,
chr1	2517952	2523067	GRA_denovo_PC.5495.5	0	+	2517952	2523067	0	7	78,205,54,64,96,119,2219,	0,577,1227,1876,2016,2408,2896,
chr1	2518219	2523067	GRA_denovo_PC.5495.6	0	+	2518219	2523067	0	7	168,205,52,64,96,119,2219,	0,310,960,1609,1749,2141,2629,
chr1	2518219	2523067	GRA_denovo_PC.5495.7	0	+	2518219	2523067	0	7	168,205,52,64,76,87,2149,	0,310,960,1609,1769,2173,2699,
chr1	2518219	2523067	GRA_denovo_PC.5495.8	0	+	2518219	2523067	0	7	168,205,52,65,77,86,2219,	0,310,960,1609,1769,2174,2629,
chr1	2518228	2523067	GRA_denovo_PC.5495.9	0	+	2518228	2523067	0	7	159,205,52,65,76,87,2219,	0,301,951,1600,1760,2164,2620,
chr1	2519828	2523067	GRA_denovo_PC.5495.10	0	+	2519828	2523067	0	4	65,75,119,2219,	0,161,532,1020,
chr1	2520867	2524195	GRA_denovo_PC.5564.1	0	-	2520867	2524195	0	4	1661,77,96,36,	0,2128,2503,3292,
chr1	2520867	2524398	GRA_denovo_PC.5564.2	0	-	2520867	2524398	0	3	1661,471,305,	0,2128,3226,
chr1	2520867	2524487	GRA_denovo_PC.5564.3	0	-	2520867	2524487	0	5	1661,80,93,66,216,	0,2128,2506,3226,3404,
chr1	2520867	2524535	GRA_denovo_PC.5564.4	0	-	2520867	2524535	0	4	1661,77,96,442,	0,2128,2503,3226,
chr1	3404188	3410798	GRA_denovo_PC.9893.16	0	-	3404188	3410798	0	5	2965,49,129,129,239,	0,3287,5014,6146,6371,
chr1	3404188	3413188	GRA_denovo_PC.9893.17	0	-	3404188	3413188	0	9	2965,50,128,129,130,128,129,129,20,	0,3287,5015,6146,6371,6747,6988,8265,8980,
chr1	3404188	3413195	GRA_denovo_PC.9893.18	0	-	3404188	3413195	0	9	2965,48,129,129,135,123,131,127,27,	0,3287,5014,6146,6371,6752,6988,8267,8980,
chr1	3404188	3413201	GRA_denovo_PC.9893.19	0	-	3404188	3413201	0	9	2965,48,130,128,133,125,129,129,33,	0,3287,5014,6147,6371,6750,6988,8265,8980,
chr1	3404188	3416022	GRA_denovo_PC.9893.20	0	-	3404188	3416022	0	13	2965,48,129,129,129,129,129,129,129,129,129,147,303,	0,3287,5014,6146,6371,6746,6988,8265,9030,9608,10746,11073,11531,
chr1	3404188	3416141	GRA_denovo_PC.9893.21	0	-	3404188	3416141	0	11	2965,48,129,129,141,117,129,129,129,1267,440,	0,3287,5014,6146,6371,6758,6988,8265,9030,9608,11513,
chr1	3404188	3416141	GRA_denovo_PC.9893.22	0	-	3404188	3416141	0	14	2965,48,129,129,129,129,129,129,129,132,209,129,131,438,	0,3287,5014,6146,6371,6746,6988,8265,9030,9363,9608,10746,11073,11515,
chr1	3404188	3422872	GRA_denovo_PC.9893.23	0	-	3404188	3422872	0	18	2965,48,129,129,129,129,129,129,129,132,1267,129,129,969,129,126,349,201,	0,3287,5014,6146,6371,6746,6988,8265,9030,9363,9608,11073,11963,12171,13341,14171,17583,18483,
chr1	3404188	3423064	GRA_denovo_PC.9893.24	0	-	3404188	3423064	0	19	2965,48,129,129,129,129,129,129,129,132,179,129,129,1177,132,131,124,349,393,	0,3287,5014,6146,6371,6746,6988,8265,9030,9363,9608,10746,11513,11963,13341,13555,14173,17583,18483,
chr1	3404188	3426883	GRA_denovo_PC.9893.25	0	-	3404188	3426883	0	24	2965,48,129,505,129,128,129,129,129,129,131,127,969,129,141,117,135,135,129,129,132,173,122,178,	0,3287,6146,6371,6989,8266,9030,9608,10746,11073,11513,11965,12171,13341,13552,14180,17583,17797,18483,20170,20933,21450,22247,22517,
chr1	3404188	3441412	GRA_denovo_PC.9893.26	0	-	3404188	3441412	0	32	2965,48,129,129,129,129,129,129,129,132,179,129,129,129,129,969,129,132,126,349,129,129,132,171,123,120,138,123,123,126,123,464,	0,3287,5014,6146,6371,6746,6988,8265,9030,9363,9608,10746,11073,11513,11963,12171,13341,13552,14171,17583,18483,20170,20933,21450,22245,23158,23925,24381,26925,27777,36499,36760,
chr1	3404188	3448014	GRA_denovo_PC.9893.27	0	-	3404188	3448014	0	31	2965,48,129,129,129,129,129,129,129,132,209,129,129,129,132,129,209,126,135,135,129,129,132,919,120,122,101,126,123,654,371,	0,3287,5014,6146,6371,6746,6988,8265,9030,9363,9608,10746,11963,12171,13008,13341,13552,14171,17583,17797,18483,20170,20933,21450,23159,24382,26925,27777,36499,36804,43455,
chr1	3404188	3448014	GRA_denovo_PC.9893.28	0	-	3404188	3448014	0	29	2966,48,128,129,504,130,128,129,389,129,579,129,132,129,745,135,135,129,129,132,171,123,120,138,123,123,126,123,371,	0,3288,5015,6146,6371,6988,8266,9030,9608,10746,11513,12171,13008,13341,13552,17583,17797,18483,20170,20933,21450,22245,23158,23925,24381,26925,27777,36499,43455,
chr1	3404188	3448014	GRA_denovo_PC.9893.29	0	-	3404188	3448014	0	32	2965,48,129,129,504,129,129,129,54,179,129,129,129,129,129,132,129,132,126,135,135,129,129,132,918,120,138,123,123,126,123,371,	0,3287,5014,6146,6371,6988,8265,9030,9441,9608,10746,11073,11513,11963,12171,13008,13341,13552,14171,17583,17797,18483,20170,20933,21450,23158,23925,24381,26925,27777,36499,43455,
chr1	3404188	3448014	GRA_denovo_PC.9893.30	0	-	3404188	3448014	0	32	2965,48,129,129,129,129,129,129,129,132,209,129,129,129,129,132,129,745,135,135,129,129,132,171,123,120,138,123,123,126,123,371,	0,3287,5014,6146,6371,6746,6988,8265,9030,9363,9608,10746,11073,11963,12171,13008,13341,13552,17583,17797,18483,20170,20933,21450,22245,23158,23925,24381,26925,27777,36499,43455,
chr1	3404188	3448014	GRA_denovo_PC.9893.31	0	-	3404188	3448014	0	32	2965,48,129,129,129,129,129,129,129,129,129,129,130,128,129,132,129,132,126,135,135,129,129,132,918,120,138,123,123,126,123,371,	0,3287,5014,6146,6371,6746,6988,8265,9030,9608,10746,11073,11513,11964,12171,13008,13341,13552,14171,17583,17797,18483,20170,20933,21450,23158,23925,24381,26925,27777,36499,43455,
chr1	3404188	3448022	GRA_denovo_PC.9893.13	0	-	3404188	3448022	0	33	2965,49,129,130,128,129,130,128,129,179,129,129,129,129,129,132,129,132,126,135,135,129,129,132,171,123,120,138,123,123,126,123,379,	0,3287,5014,6146,6372,6746,6988,8266,9030,9608,10746,11073,11513,11963,12171,13008,13341,13552,14171,17583,17797,18483,20170,20933,21450,22245,23158,23925,24381,26925,27777,36499,43455,
chr1	3404188	3448022	GRA_denovo_PC.9893.14	0	-	3404188	3448022	0	33	2965,50,129,129,129,129,129,129,129,132,129,129,194,130,336,132,129,136,122,135,135,129,129,132,171,123,120,138,123,123,126,123,379,	0,3287,5014,6146,6371,6746,6988,8265,9030,9363,9608,10746,11073,11513,11964,13008,13341,13552,14175,17583,17797,18483,20170,20933,21450,22245,23158,23925,24381,26925,27777,36499,43455,
chr1	3404188	3448022	GRA_denovo_PC.9893.15	0	-	3404188	3448022	0	33	2965,48,129,129,129,129,129,129,129,132,179,129,130,578,129,132,129,133,125,135,135,129,129,132,171,123,120,138,123,123,126,123,379,	0,3287,5014,6146,6371,6746,6988,8265,9030,9363,9608,10746,11073,11514,12171,13008,13341,13552,14172,17583,17797,18483,20170,20933,21450,22245,23158,23925,24381,26925,27777,36499,43455,
chr1	3404188	3448030	GRA_denovo_PC.9893.10	0	-	3404188	3448030	0	31	2965,48,129,27,129,129,129,129,129,179,129,129,129,132,129,132,126,135,135,129,129,132,171,123,120,140,121,123,126,123,387,	0,3287,5014,6146,6371,6746,6988,8265,9030,9608,11513,11963,12171,13008,13341,13552,14171,17583,17797,18483,20170,20933,21450,22245,23158,23925,24383,26925,27777,36499,43455,
chr1	3404188	3448030	GRA_denovo_PC.9893.11	0	-	3404188	3448030	0	31	2965,48,129,129,129,129,129,129,129,212,126,288,129,129,129,132,343,126,135,135,129,129,132,171,123,907,121,126,123,123,387,	0,3287,5014,6146,6371,6746,6988,8265,9030,9608,10749,11073,11513,11963,12171,13008,13341,14171,17583,17797,18483,20170,20933,21450,22245,23158,24383,26925,27780,36499,43455,
chr1	3404188	3448030	GRA_denovo_PC.9893.12	0	-	3404188	3448030	0	31	2965,48,129,129,129,129,129,129,129,132,129,129,129,129,132,129,132,126,135,135,129,129,171,123,120,138,123,123,126,123,387,	0,3287,5014,6146,6371,6746,6988,8265,9030,9363,9608,10746,11963,12171,13008,13341,13552,14171,17583,17797,18483,20170,21450,22245,23158,23925,24381,26925,27777,36499,43455,
chr1	3404188	3448030	GRA_denovo_PC.9893.9	0	-	3404188	3448030	0	31	2965,48,131,127,134,124,129,129,129,132,129,129,129,969,129,132,126,135,135,129,129,132,171,127,121,135,121,126,123,129,381,	0,3287,5014,6148,6371,6751,6988,8265,9030,9363,9608,10746,11963,12171,13341,13552,14171,17583,17797,18483,20170,20933,21450,22245,23162,23930,24383,26925,27780,36499,43461,
chr1	3404188	3448042	GRA_denovo_PC.9893.4	0	-	3404188	3448042	0	34	2965,48,129,129,129,129,129,129,129,132,129,129,129,129,129,129,132,130,131,127,134,135,129,129,132,171,123,120,138,123,123,126,123,399,	0,3287,5014,6146,6371,6746,6988,8265,9030,9363,9608,10746,11073,11513,11963,12171,13008,13341,13553,14171,17584,17797,18483,20170,20933,21450,22245,23158,23925,24381,26925,27777,36499,43455,
chr1	3404188	3448042	GRA_denovo_PC.9893.5	0	-	3404188	3448042	0	32	2965,48,129,129,129,129,129,129,129,132,129,698,129,129,129,132,129,745,135,135,129,129,132,171,123,120,138,123,123,126,123,399,	0,3287,5014,6146,6371,6746,6988,8265,9030,9363,9608,10177,11073,11963,12171,13008,13341,13552,17583,17797,18483,20170,20933,21450,22245,23158,23925,24381,26925,27777,36499,43455,
chr1	3404188	3448042	GRA_denovo_PC.9893.6	0	-	3404188	3448042	0	32	2965,50,129,130,128,129,129,129,129,132,179,129,129,129,129,129,132,132,742,349,129,129,132,171,123,120,138,123,123,126,123,399,	0,3287,5014,6146,6372,6746,6988,8265,9030,9363,9608,10746,11073,11513,11963,12171,13008,13341,13555,17583,18483,20170,20933,21450,22245,23158,23925,24381,26925,27777,36499,43455,
chr1	3404188	3448042	GRA_denovo_PC.9893.7	0	-	3404188	3448042	0	33	2965,48,129,129,129,129,129,129,129,132,209,129,129,129,130,968,129,132,126,135,135,129,129,132,171,123,120,138,123,123,126,123,399,	0,3287,5014,6146,6371,6746,6988,8265,9030,9363,9608,10746,11073,11513,11963,12172,13341,13552,14171,17583,17797,18483,20170,20933,21450,22245,23158,23925,24381,26925,27777,36499,43455,
chr1	3404188	3448042	GRA_denovo_PC.9893.8	0	-	3404188	3448042	0	34	2965,48,129,129,129,129,129,129,129,132,209,129,129,129,129,129,132,129,132,126,135,135,129,129,132,171,123,120,138,123,123,126,123,399,	0,3287,5014,6146,6371,6746,6988,8265,9030,9363,9608,10746,11073,11513,11963,12171,13008,13341,13552,14171,17583,17797,18483,20170,20933,21450,22245,23158,23925,24381,26925,27777,36499,43455,
chr1	3404188	3448052	GRA_denovo_PC.9893.3	0	-	3404188	3448052	0	31	2965,48,129,130,128,129,129,129,129,132,209,129,129,130,131,129,132,126,135,135,129,129,132,171,124,119,123,123,127,128,403,	0,3287,5014,6146,6372,6746,6988,8265,9030,9363,9608,10746,11963,12171,13009,13341,13552,14171,17583,17797,18483,20170,20933,21450,22245,23159,24381,26925,27777,36500,43461,
chr1	3404188	3496487	GRA_denovo_PC.9893.2	0	-	3404188	3496487	0	32	2965,48,129,129,129,129,129,129,129,132,389,129,129,129,129,969,129,745,135,135,129,129,132,171,123,120,138,123,123,126,123,99,	0,3287,5014,6146,6371,6746,6988,8265,9030,9363,9608,10746,11073,11513,11963,12171,13341,13552,17583,17797,18483,20170,20933,21450,22245,23158,23925,24381,26925,27777,36499,92200,
chr1	3404188	3533539	GRA_denovo_PC.9893.1	0	-	3404188	3533539	0	32	2965,48,129,129,129,129,129,129,129,132,1267,77,129,129,969,129,745,136,134,129,129,172,122,120,123,123,126,123,105,112,133,217,	0,3287,5014,6146,6371,6746,6988,8265,9030,9363,9608,11073,11513,11963,12171,13341,13552,17583,17798,18483,20170,21450,22246,23158,24381,26925,27777,36499,92200,107713,114843,129134,
chr1	3423915	3441029	GRA_denovo_PC.9893.32	0	-	3423915	3441029	0	10	572,171,124,119,139,122,123,126,123,81,	0,1723,2518,3432,4198,4655,7198,8050,16772,17033,
chr1	3427593	3431250	GRA_denovo_PC.9893.33	0	-	3427593	3431250	0	3	658,123,137,	0,976,3520,
chr1	3541536	3547208	GRA_denovo_PC.6844.1	0	+	3541536	3547208	0	4	301,92,154,2236,	0,451,2527,3436,
chr1	3541536	3547208	GRA_denovo_PC.6844.2	0	+	3541536	3547208	0	5	301,92,177,154,2236,	0,451,740,2527,3436,
chr1	3541549	3547208	GRA_denovo_PC.6844.3	0	+	3541549	3547208	0	5	159,92,177,154,2236,	0,438,727,2514,3423,
chr1	3541557	3547208	GRA_denovo_PC.6844.4	0	+	3541557	3547208	0	5	280,93,176,154,2236,	0,430,720,2506,3415,
chr1	3541718	3543640	GRA_denovo_PC.6844.5	0	+	3541718	3543640	0	4	119,92,177,101,	0,269,558,1821,
chr1	3547249	3550345	GRA_denovo_PC.6917.18	0	-	3547249	3550345	0	4	432,192,295,384,	0,780,1337,2712,
chr1	3547249	3551440	GRA_denovo_PC.6917.19	0	-	3547249	3551440	0	3	432,192,2664,	0,780,1527,
chr1	3547249	3551440	GRA_denovo_PC.6917.20	0	-	3547249	3551440	0	3	972,105,1479,	0,1527,2712,
chr1	3547249	3551440	GRA_denovo_PC.6917.21	0	-	3547249	3551440	0	3	972,316,1479,	0,1337,2712,
chr1	3547249	3552691	GRA_denovo_PC.6917.22	0	-	3547249	3552691	0	5	433,191,1291,80,968,	0,781,1527,4311,4474,
chr1	3547249	3552691	GRA_denovo_PC.6917.23	0	-	3547249	3552691	0	3	972,1291,1131,	0,1527,4311,
chr1	3547249	3566657	GRA_denovo_PC.6917.24	0	-	3547249	3566657	0	11	432,192,317,105,298,88,104,73,118,152,163,	0,780,1337,2713,4311,5258,6309,8064,15980,16723,19245,
chr1	3547249	3566657	GRA_denovo_PC.6917.25	0	-	3547249	3566657	0	9	1653,106,80,871,105,72,117,153,163,	0,2712,4311,4474,6309,8065,15980,16722,19245,
chr1	3547249	3566657	GRA_denovo_PC.6917.26	0	-	3547249	3566657	0	8	2818,85,864,104,74,116,153,163,	0,4311,4481,6309,8064,15981,16722,19245,
chr1	3547249	3566659	GRA_denovo_PC.6917.27	0	-	3547249	3566659	0	9	972,126,106,1037,101,73,117,153,111,	0,1527,2712,4311,6312,8064,15980,16722,19299,
chr1	3547249	3566659	GRA_denovo_PC.6917.28	0	-	3547249	3566659	0	10	972,127,105,79,871,104,74,117,152,165,	0,1527,2713,4311,4474,6309,8064,15981,16723,19245,
chr1	3547249	3566659	GRA_denovo_PC.6917.29	0	-	3547249	3566659	0	11	972,127,105,79,134,87,104,74,116,153,165,	0,1527,2713,4311,4475,5258,6309,8064,15981,16722,19245,
chr1	3547249	3566662	GRA_denovo_PC.6917.30	0	-	3547249	3566662	0	10	972,105,106,78,871,105,73,118,152,168,	0,1527,2712,4311,4474,6309,8064,15980,16723,19245,
chr1	3547249	3566682	GRA_denovo_PC.6917.31	0	-	3547249	3566682	0	10	972,126,106,79,872,104,73,117,153,188,	0,1527,2712,4311,4474,6310,8064,15980,16722,19245,
chr1	3547249	3566683	GRA_denovo_PC.6917.10	0	-	3547249	3566683	0	11	972,317,105,85,129,86,104,73,117,153,189,	0,1337,2713,4311,4481,5259,6309,8064,15980,16722,19245,
chr1	3547249	3566683	GRA_denovo_PC.6917.1	0	-	3547249	3566683	0	11	432,192,127,105,298,87,104,73,117,153,189,	0,780,1527,2713,4311,5258,6309,8064,15980,16722,19245,
chr1	3547249	3566683	GRA_denovo_PC.6917.11	0	-	3547249	3566683	0	10	432,874,105,78,87,104,73,117,153,189,	0,780,2713,4311,5258,6309,8064,15980,16722,19245,
chr1	3547249	3566683	GRA_denovo_PC.6917.12	0	-	3547249	3566683	0	10	972,1291,78,135,87,104,73,117,153,189,	0,1527,4311,4474,5258,6309,8064,15980,16722,19245,
chr1	3547249	3566683	GRA_denovo_PC.6917.13	0	-	3547249	3566683	0	12	432,192,126,107,78,134,89,102,73,117,153,189,	0,780,1527,2712,4312,4475,5258,6311,8064,15980,16722,19245,
chr1	3547249	3566683	GRA_denovo_PC.6917.14	0	-	3547249	3566683	0	12	432,192,126,106,78,135,88,103,73,117,153,189,	0,780,1527,2712,4311,4474,5258,6310,8064,15980,16722,19245,
chr1	3547249	3566683	GRA_denovo_PC.6917.15	0	-	3547249	3566683	0	10	972,1481,84,131,85,104,73,117,153,189,	0,1337,4311,4480,5260,6309,8064,15980,16722,19245,
chr1	3547249	3566683	GRA_denovo_PC.6917.16	0	-	3547249	3566683	0	10	432,192,126,106,1036,102,73,117,153,189,	0,780,1527,2712,4311,6311,8064,15980,16722,19245,
chr1	3547249	3566683	GRA_denovo_PC.6917.17	0	-	3547249	3566683	0	11	972,105,106,79,137,85,104,73,117,153,189,	0,1527,2712,4311,4474,5260,6309,8064,15980,16722,19245,
chr1	3547249	3566683	GRA_denovo_PC.6917.2	0	-	3547249	3566683	0	11	432,192,1291,79,134,87,104,73,117,153,189,	0,780,1527,4311,4475,5258,6309,8064,15980,16722,19245,
chr1	3547249	3566683	GRA_denovo_PC.6917.3	0	-	3547249	3566683	0	12	432,192,126,106,78,135,87,104,73,117,153,189,	0,780,1527,2712,4311,4474,5258,6309,8064,15980,16722,19245,
chr1	3547249	3566683	GRA_denovo_PC.6917.32	0	-	3547249	3566683	0	9	2818,83,130,88,103,73,117,153,189,	0,4311,4479,5258,6310,8064,15980,16722,19245,
chr1	3547249	3566683	GRA_denovo_PC.6917.33	0	-	3547249	3566683	0	10	434,190,1291,78,87,104,73,117,153,189,	0,782,1527,4311,5258,6309,8064,15980,16722,19245,
chr1	3547249	3566683	GRA_denovo_PC.6917.34	0	-	3547249	3566683	0	11	432,192,126,106,78,871,104,73,117,153,189,	0,780,1527,2712,4311,4474,6309,8064,15980,16722,19245,
chr1	3547249	3566683	GRA_denovo_PC.6917.4	0	-	3547249	3566683	0	11	972,126,106,78,135,87,104,73,117,153,189,	0,1527,2712,4311,4474,5258,6309,8064,15980,16722,19245,
chr1	3547249	3566683	GRA_denovo_PC.6917.5	0	-	3547249	3566683	0	8	2818,80,88,103,73,117,153,189,	0,4311,5258,6310,8064,15980,16722,19245,
chr1	3547249	3566683	GRA_denovo_PC.6917.6	0	-	3547249	3566683	0	9	432,2038,78,871,104,73,117,153,189,	0,780,4311,4474,6309,8064,15980,16722,19245,
chr1	3547249	3566683	GRA_denovo_PC.6917.7	0	-	3547249	3566683	0	11	972,316,106,78,135,87,105,73,116,153,189,	0,1337,2712,4311,4474,5258,6309,8065,15981,16722,19245,
chr1	3547249	3566683	GRA_denovo_PC.6917.8	0	-	3547249	3566683	0	11	976,101,107,77,135,87,104,73,117,153,189,	0,1531,2712,4312,4474,5258,6309,8064,15980,16722,19245,
chr1	3547249	3566683	GRA_denovo_PC.6917.9	0	-	3547249	3566683	0	9	432,192,1294,1031,104,73,117,153,189,	0,780,1527,4314,6309,8064,15980,16722,19245,
chr1	3552805	3566683	GRA_denovo_PC.6917.35	0	-	3552805	3566683	0	6	44,723,73,117,153,189,	0,134,2508,10424,11166,13689,
chr1	3552939	3566657	GRA_denovo_PC.6917.36	0	-	3552939	3566657	0	5	724,73,117,153,163,	0,2374,10290,11032,13555,
chr1	3552939	3566662	GRA_denovo_PC.6917.37	0	-	3552939	3566662	0	5	724,72,117,153,168,	0,2375,10290,11032,13555,
chr1	3689264	3693055	GRA_denovo_PC.6044.1	0	+	3689264	3693055	0	4	88,119,185,697,	0,362,2598,3094,
chr1	3689270	3693055	GRA_denovo_PC.6044.2	0	+	3689270	3693055	0	4	82,119,187,695,	0,356,2592,3090,
chr1	3696839	3700384	GRA_denovo_PC.6691.24	0	-	3696839	3700384	0	4	1061,90,103,51,	0,1236,2385,3494,
chr1	3696839	3701382	GRA_denovo_PC.6691.23	0	-	3696839	3701382	0	4	1062,91,101,823,	0,1237,2387,3720,
chr1	3696839	3701605	GRA_denovo_PC.6691.21	0	-	3696839	3701605	0	4	1061,93,100,1046,	0,1236,2388,3720,
chr1	3696839	3701605	GRA_denovo_PC.6691.22	0	-	3696839	3701605	0	4	1063,88,103,1046,	0,1238,2385,3720,
chr1	3696839	3702320	GRA_denovo_PC.6691.19	0	-	3696839	3702320	0	4	1061,90,110,1754,	0,1236,2385,3727,
chr1	3696839	3702320	GRA_denovo_PC.6691.20	0	-	3696839	3702320	0	5	1061,90,103,116,670,	0,1236,2385,3720,4811,
chr1	3696839	3703336	GRA_denovo_PC.6691.18	0	-	3696839	3703336	0	5	1061,90,103,1208,120,	0,1236,2385,3720,6377,
chr1	3696839	3713064	GRA_denovo_PC.6691.15	0	-	3696839	3713064	0	7	1061,90,103,116,118,463,639,	0,1236,2385,3720,4811,6574,15586,
chr1	3696839	3713064	GRA_denovo_PC.6691.16	0	-	3696839	3713064	0	7	1061,90,105,114,117,462,639,	0,1236,2385,3722,4811,6573,15586,
chr1	3696839	3713064	GRA_denovo_PC.6691.17	0	-	3696839	3713064	0	7	1061,90,107,116,117,462,639,	0,1236,2385,3720,4811,6573,15586,
chr1	3696839	3713065	GRA_denovo_PC.6691.14	0	-	3696839	3713065	0	7	1061,90,103,116,123,456,640,	0,1236,2385,3720,4811,6579,15586,
chr1	3696839	3713067	GRA_denovo_PC.6691.12	0	-	3696839	3713067	0	7	1067,84,108,116,114,462,640,	0,1242,2385,3725,4816,6575,15588,
chr1	3696839	3713067	GRA_denovo_PC.6691.13	0	-	3696839	3713067	0	6	1061,90,103,1208,462,642,	0,1236,2385,3720,6573,15586,
chr1	3696839	3713068	GRA_denovo_PC.6691.10	0	-	3696839	3713068	0	7	1061,90,107,116,714,462,643,	0,1236,2385,3720,4214,6573,15586,
chr1	3696839	3713068	GRA_denovo_PC.6691.11	0	-	3696839	3713068	0	7	1061,91,102,120,113,462,643,	0,1236,2386,3720,4815,6573,15586,
chr1	3696839	3713068	GRA_denovo_PC.6691.9	0	-	3696839	3713068	0	7	1061,90,103,117,116,462,643,	0,1236,2385,3720,4812,6573,15586,
chr1	3696839	3713077	GRA_denovo_PC.6691.1	0	-	3696839	3713077	0	6	1061,90,103,116,463,651,	0,1236,2385,3720,6573,15587,
chr1	3696839	3713077	GRA_denovo_PC.6691.2	0	-	3696839	3713077	0	6	1061,91,102,1208,462,652,	0,1236,2386,3720,6573,15586,
chr1	3696839	3713077	GRA_denovo_PC.6691.3	0	-	3696839	3713077	0	7	1061,91,102,116,117,462,652,	0,1236,2386,3720,4811,6573,15586,
chr1	3696839	3713077	GRA_denovo_PC.6691.4	0	-	3696839	3713077	0	6	1062,89,104,1207,262,652,	0,1237,2385,3721,6773,15586,
chr1	3696839	3713077	GRA_denovo_PC.6691.5	0	-	3696839	3713077	0	7	1061,90,103,116,117,462,652,	0,1236,2385,3720,4811,6573,15586,
chr1	3696839	3713077	GRA_denovo_PC.6691.6	0	-	3696839	3713077	0	7	1061,90,104,115,117,462,652,	0,1236,2385,3721,4811,6573,15586,
chr1	3696839	3713077	GRA_denovo_PC.6691.7	0	-	3696839	3713077	0	7	1061,90,110,109,118,461,652,	0,1236,2385,3727,4811,6574,15586,
chr1	3696839	3713077	GRA_denovo_PC.6691.8	0	-	3696839	3713077	0	6	1061,90,104,116,462,652,	0,1236,2385,4812,6573,15586,
chr1	3728659	3741497	GRA_denovo_PC.8028.13	0	-	3728659	3741497	0	5	3422,91,68,832,432,	0,4184,11078,11328,12406,
chr1	3728659	3741567	GRA_denovo_PC.8028.12	0	-	3728659	3741567	0	5	3422,93,68,139,502,	0,4184,11078,11328,12406,
chr1	3728659	3761896	GRA_denovo_PC.8028.11	0	-	3728659	3761896	0	18	3422,91,68,139,109,67,37,108,207,177,174,168,198,228,156,169,78,43,	0,4184,11078,11328,13662,14274,14612,17170,17695,18950,21766,22829,24399,25196,26868,27512,32811,33194,
chr1	3728659	3765351	GRA_denovo_PC.8028.10	0	-	3728659	3765351	0	19	3422,93,67,2442,67,39,106,207,177,180,162,198,228,156,169,77,63,139,180,	0,4184,11080,11329,14274,14612,17172,17695,18950,21766,22835,24399,25196,26868,27512,32811,33193,35379,36512,
chr1	3728659	3765351	GRA_denovo_PC.8028.9	0	-	3728659	3765351	0	19	3422,92,68,2443,67,39,106,207,177,180,162,198,228,156,169,77,63,139,180,	0,4184,11078,11328,14274,14612,17172,17695,18950,21766,22835,24399,25196,26868,27512,32811,33193,35379,36512,
chr1	3728659	3773767	GRA_denovo_PC.8028.8	0	-	3728659	3773767	0	22	3422,91,68,139,109,67,39,108,207,177,174,168,198,228,156,169,78,62,139,174,127,315,	0,4184,11078,11328,13662,14274,14612,17170,17695,18950,21766,22829,24399,25196,26868,27512,32811,33194,35379,36512,40199,44793,
chr1	3728659	3773773	GRA_denovo_PC.8028.7	0	-	3728659	3773773	0	22	3422,91,78,129,109,88,16,108,208,176,174,168,198,228,156,169,77,63,139,174,127,321,	0,4184,11078,11338,13662,14274,14633,17170,17695,18951,21766,22829,24399,25196,26868,27512,32811,33193,35379,36512,40199,44793,
chr1	3728659	3773780	GRA_denovo_PC.8028.6	0	-	3728659	3773780	0	22	3422,91,68,139,1365,67,37,108,207,177,174,168,198,228,156,169,77,63,139,174,127,328,	0,4184,11078,11328,12406,14274,14612,17170,17695,18950,21766,22829,24399,25196,26868,27512,32811,33193,35379,36512,40199,44793,
chr1	3728659	3774217	GRA_denovo_PC.8028.3	0	-	3728659	3774217	0	22	3423,90,69,138,109,68,37,108,207,177,174,168,198,228,156,169,77,63,139,174,127,765,	0,4185,11078,11329,13662,14274,14612,17170,17695,18950,21766,22829,24399,25196,26868,27512,32811,33193,35379,36512,40199,44793,
chr1	3728659	3774217	GRA_denovo_PC.8028.4	0	-	3728659	3774217	0	22	3423,90,68,139,109,67,37,108,207,177,174,168,198,228,156,169,77,63,139,174,127,765,	0,4185,11078,11328,13662,14274,14612,17170,17695,18950,21766,22829,24399,25196,26868,27512,32811,33193,35379,36512,40199,44793,
chr1	3728659	3774217	GRA_denovo_PC.8028.5	0	-	3728659	3774217	0	22	3422,91,68,139,109,67,37,108,207,177,174,168,198,228,156,169,77,63,139,174,127,765,	0,4184,11078,11328,13662,14274,14612,17170,17695,18950,21766,22829,24399,25196,26868,27512,32811,33193,35379,36512,40199,44793,
chr1	3728659	3788048	GRA_denovo_PC.8028.1	0	-	3728659	3788048	0	5	3422,91,68,745,116,	0,4184,11078,11328,59273,
chr1	3728659	3788048	GRA_denovo_PC.8028.2	0	-	3728659	3788048	0	5	3422,92,69,743,116,	0,4184,11079,11330,59273,
chr1	3739109	3773773	GRA_denovo_PC.8028.14	0	-	3739109	3773773	0	20	696,139,109,67,39,108,207,177,174,168,198,228,156,169,77,63,139,174,127,321,	0,878,3212,3824,4162,6720,7245,8500,11316,12379,13949,14746,16418,17062,22361,22743,24929,26062,29749,34343,
chr1	3739109	3773773	GRA_denovo_PC.8028.15	0	-	3739109	3773773	0	20	696,139,109,67,44,101,207,177,174,168,198,228,156,169,77,63,139,174,127,321,	0,878,3212,3824,4162,6727,7245,8500,11316,12379,13949,14746,16418,17062,22361,22743,24929,26062,29749,34343,
chr1	3741666	3773773	GRA_denovo_PC.8028.16	0	-	3741666	3773773	0	18	764,67,47,98,207,177,174,168,43,54,156,169,77,64,138,174,127,321,	0,1267,1605,4173,4688,5943,8759,9822,11547,12189,13861,14505,19804,20186,22373,23505,27192,31786,
chr1	3741666	3774217	GRA_denovo_PC.8028.17	0	-	3741666	3774217	0	17	764,73,31,108,207,177,174,168,228,156,169,77,63,139,174,127,765,	0,1267,1611,4163,4688,5943,8759,9822,12189,13861,14505,19804,20186,22372,23505,27192,31786,
chr1	3745452	3774217	GRA_denovo_PC.8028.18	0	-	3745452	3774217	0	17	83,108,207,177,174,168,198,228,156,169,77,63,139,174,127,128,765,	0,377,902,2157,4973,6036,7606,8403,10075,10719,16018,16400,18586,19719,23406,26985,28000,
chr1	3751492	3773767	GRA_denovo_PC.8028.19	0	-	3751492	3773767	0	10	164,228,156,169,79,61,140,173,127,315,	0,2363,4035,4679,9978,10362,12546,13680,17366,21960,
chr1	3773453	3777550	GRA_denovo_PC.8116.1	0	+	3773453	3777550	0	2	828,2269,	0,1828,
chr1	3773453	3803439	GRA_denovo_PC.8116.2	0	+	3773453	3803439	0	6	828,127,2242,171,101,3369,	0,1828,8922,12715,15582,26617,
chr1	3773453	3803439	GRA_denovo_PC.8116.3	0	+	3773453	3803439	0	8	828,127,195,74,171,101,98,3369,	0,1828,8922,11090,12715,15582,18932,26617,
chr1	3773453	3803439	GRA_denovo_PC.8116.4	0	+	3773453	3803439	0	6	828,127,2242,171,101,3364,	0,1828,8922,12715,15582,26622,
chr1	3773455	3803439	GRA_denovo_PC.8116.5	0	+	3773455	3803439	0	8	826,127,189,77,70,171,101,3369,	0,1826,8920,9392,11092,12713,15580,26615,
chr1	3773455	3803439	GRA_denovo_PC.8116.6	0	+	3773455	3803439	0	6	826,190,80,171,101,3369,	0,8920,11082,12713,15580,26615,
chr1	3773825	3803439	GRA_denovo_PC.8116.7	0	+	3773825	3803439	0	7	456,127,189,80,171,101,3369,	0,1456,8550,10712,12343,15210,26245,
chr1	3773825	3803439	GRA_denovo_PC.8116.8	0	+	3773825	3803439	0	7	456,127,189,1770,171,101,3369,	0,1456,8550,9022,12343,15210,26245,
chr1	3773825	3803439	GRA_denovo_PC.8116.9	0	+	3773825	3803439	0	9	456,127,189,1770,171,153,101,294,2929,	0,1456,8550,9022,12343,12904,15210,26245,26685,
chr1	3773885	3803439	GRA_denovo_PC.8116.10	0	+	3773885	3803439	0	7	396,127,2645,80,171,101,3369,	0,1396,6034,10652,12283,15150,26185,
chr1	3773885	3803439	GRA_denovo_PC.8116.11	0	+	3773885	3803439	0	8	396,127,2645,1770,173,99,294,1476,	0,1396,6034,8962,12283,15152,26185,28078,
chr1	3773885	3803439	GRA_denovo_PC.8116.12	0	+	3773885	3803439	0	8	396,127,2645,80,171,101,294,1838,	0,1396,6034,10652,12283,15150,26185,27716,
chr1	3773885	3803439	GRA_denovo_PC.8116.13	0	+	3773885	3803439	0	8	396,149,189,1770,171,101,294,2929,	0,1396,8490,8962,12283,15150,26185,26625,
chr1	3778014	3803439	GRA_denovo_PC.8116.14	0	+	3778014	3803439	0	5	4550,80,171,101,3369,	0,6523,8154,11021,22056,
chr1	3778014	3803439	GRA_denovo_PC.8116.15	0	+	3778014	3803439	0	6	4550,1770,171,101,294,2929,	0,4833,8154,11021,22056,22496,
chr1	3780666	3789654	GRA_denovo_PC.8116.16	0	+	3780666	3789654	0	5	1898,1770,171,101,77,	0,2181,5502,8369,8911,
chr1	3780866	3803439	GRA_denovo_PC.8116.17	0	+	3780866	3803439	0	4	1698,80,171,3369,	0,3671,5302,19204,
chr1	3805718	3808562	GRA_denovo_PC.6764.18	0	-	3805718	3808562	0	2	919,1430,	0,1414,
chr1	3805718	3816836	GRA_denovo_PC.6764.15	0	-	3805718	3816836	0	4	919,491,114,99,	0,1414,3730,11019,
chr1	3805718	3816836	GRA_denovo_PC.6764.16	0	-	3805718	3816836	0	4	884,484,113,101,	0,1420,3729,11017,
chr1	3805718	3816836	GRA_denovo_PC.6764.17	0	-	3805718	3816836	0	5	919,494,149,114,101,	0,1414,2476,3728,11017,
chr1	3805718	3816846	GRA_denovo_PC.6764.14	0	-	3805718	3816846	0	4	919,501,102,111,	0,1414,3740,11017,
chr1	3805718	3816852	GRA_denovo_PC.6764.10	0	-	3805718	3816852	0	3	919,489,117,	0,1414,11017,
chr1	3805718	3816852	GRA_denovo_PC.6764.11	0	-	3805718	3816852	0	4	919,1211,107,117,	0,1414,3728,11017,
chr1	3805718	3816852	GRA_denovo_PC.6764.12	0	-	3805718	3816852	0	4	919,490,113,117,	0,1414,3729,11017,
chr1	3805718	3816852	GRA_denovo_PC.6764.13	0	-	3805718	3816852	0	5	919,489,154,114,117,	0,1414,2471,3728,11017,
chr1	3805718	3816859	GRA_denovo_PC.6764.1	0	-	3805718	3816859	0	4	919,489,256,124,	0,1414,3586,11017,
chr1	3805718	3816859	GRA_denovo_PC.6764.2	0	-	3805718	3816859	0	4	919,491,254,124,	0,1414,3588,11017,
chr1	3805718	3816859	GRA_denovo_PC.6764.3	0	-	3805718	3816859	0	4	919,489,114,124,	0,1414,3728,11017,
chr1	3805718	3816859	GRA_denovo_PC.6764.4	0	-	3805718	3816859	0	5	919,489,242,256,124,	0,1414,2471,3586,11017,
chr1	3805718	3816859	GRA_denovo_PC.6764.5	0	-	3805718	3816859	0	4	919,1211,256,124,	0,1414,3586,11017,
chr1	3805718	3816859	GRA_denovo_PC.6764.6	0	-	3805718	3816859	0	4	919,491,112,124,	0,1414,3730,11017,
chr1	3805718	3816859	GRA_denovo_PC.6764.7	0	-	3805718	3816859	0	5	919,490,153,256,124,	0,1414,2472,3586,11017,
chr1	3805718	3816859	GRA_denovo_PC.6764.8	0	-	3805718	3816859	0	5	919,489,154,256,124,	0,1414,2471,3586,11017,
chr1	3805718	3816859	GRA_denovo_PC.6764.9	0	-	3805718	3816859	0	4	919,1211,114,124,	0,1414,3728,11017,
chr1	3809037	3816859	GRA_denovo_PC.6764.19	0	-	3809037	3816859	0	2	523,124,	0,7698,
chr1	4771172	4837820	GRA_denovo_PC.6994.1	0	+	4771172	4837820	0	6	74,800,88,246,132,360,	0,787,58740,61167,63314,66288,
chr1	4771172	4845091	GRA_denovo_PC.6994.2	0	+	4771172	4845091	0	7	74,800,88,246,132,853,301,	0,787,58740,61167,63314,71432,73618,
chr1	5917488	6050928	GRA_denovo_PC.8723.1	0	-	5917488	6050928	0	31	115,381,144,180,172,86,86,157,84,187,185,206,126,181,161,188,192,152,108,62,139,183,127,182,137,156,67,171,144,78,33,	0,5596,6461,6909,7673,8944,9601,10311,15823,17042,17445,19664,22685,29857,33439,47188,47863,48203,49686,51723,70220,75718,89675,90641,95271,104365,109870,111660,120841,128726,133407,
chr1	5917488	6052441	GRA_denovo_PC.8723.2	0	-	5917488	6052441	0	29	115,381,144,2121,86,157,84,187,185,206,126,181,161,188,192,152,108,62,139,183,127,182,137,156,65,173,144,173,138,	0,5596,6461,6909,9601,10311,15823,17042,17445,19664,22685,29857,33439,47188,47863,48203,49686,51723,70220,75718,89675,90641,95271,104365,109870,111658,120841,128726,134815,
chr1	5917488	6052469	GRA_denovo_PC.8723.3	0	-	5917488	6052469	0	29	115,381,144,2121,86,157,84,187,185,206,126,181,161,188,192,152,108,62,139,183,127,182,141,156,65,173,144,173,166,	0,5596,6461,6909,9601,10311,15823,17042,17445,19664,22685,29857,33439,47188,47863,48203,49686,51723,70220,75718,89675,90641,95271,104365,109870,111658,120841,128726,134815,
chr1	5917488	6052473	GRA_denovo_PC.8723.4	0	-	5917488	6052473	0	31	115,381,144,180,172,86,86,157,84,187,221,206,126,181,161,188,192,152,108,62,139,183,127,182,137,156,65,173,144,173,170,	0,5596,6461,6909,7673,8944,9601,10311,15823,17042,17445,19664,22685,29857,33439,47188,47863,48203,49686,51723,70220,75718,89675,90641,95271,104365,109870,111658,120841,128726,134815,
chr1	5917488	6052474	GRA_denovo_PC.8723.5	0	-	5917488	6052474	0	31	115,381,144,180,172,86,86,157,84,187,221,206,126,181,161,130,192,152,108,62,139,183,129,180,138,155,65,173,144,173,158,	0,5596,6461,6909,7673,8944,9601,10311,15823,17042,17445,19664,22685,29857,33439,47188,47863,48203,49686,51723,70220,75718,89675,90643,95271,104366,109870,111658,120841,128726,134828,
chr1	5922875	5926531	GRA_denovo_PC.8723.17	0	-	5922875	5926531	0	5	590,144,180,114,99,	0,1074,1522,2286,3557,
chr1	5922875	5927188	GRA_denovo_PC.8723.15	0	-	5922875	5927188	0	5	590,144,878,86,99,	0,1074,1522,3557,4214,
chr1	5922875	5927188	GRA_denovo_PC.8723.16	0	-	5922875	5927188	0	4	1218,936,86,99,	0,1522,3557,4214,
chr1	5922875	5935165	GRA_denovo_PC.8723.13	0	-	5922875	5935165	0	9	1218,180,172,86,86,157,84,187,232,	0,1522,2286,3557,4214,4924,10436,11655,12058,
chr1	5922875	5935165	GRA_denovo_PC.8723.14	0	-	5922875	5935165	0	8	590,144,2121,86,466,84,187,232,	0,1074,1522,4214,4615,10436,11655,12058,
chr1	5922875	5936276	GRA_denovo_PC.8723.10	0	-	5922875	5936276	0	10	590,144,180,172,86,116,127,88,187,1343,	0,1074,1522,2286,3557,4214,4954,10436,11655,12058,
chr1	5922875	5936276	GRA_denovo_PC.8723.11	0	-	5922875	5936276	0	9	590,144,180,86,86,157,87,187,1343,	0,1074,1522,3557,4214,4924,10436,11655,12058,
chr1	5922875	5936276	GRA_denovo_PC.8723.12	0	-	5922875	5936276	0	10	590,144,180,172,86,86,157,84,187,1343,	0,1074,1522,2286,3557,4214,4924,10436,11655,12058,
chr1	5922875	5936934	GRA_denovo_PC.8723.9	0	-	5922875	5936934	0	10	590,145,179,173,85,86,157,85,186,2001,	0,1074,1523,2286,3558,4214,4924,10436,11656,12058,
chr1	5922875	6052455	GRA_denovo_PC.8723.8	0	-	5922875	6052455	0	30	590,144,180,172,86,86,157,84,187,221,212,126,181,161,130,192,149,108,62,139,183,129,180,141,156,65,173,144,173,152,	0,1074,1522,2286,3557,4214,4924,10436,11655,12058,14271,17298,24470,28052,41801,42476,42816,44299,46336,64833,70331,84288,85256,89884,98978,104483,106271,115454,123339,129428,
chr1	5922875	6052473	GRA_denovo_PC.8723.7	0	-	5922875	6052473	0	30	1218,182,170,86,86,157,84,187,221,206,126,181,161,130,193,148,108,62,139,183,127,183,137,155,67,171,144,173,136,170,	0,1522,2288,3557,4214,4924,10436,11655,12058,14277,17298,24470,28052,41801,42476,42817,44299,46336,64833,70331,84288,85254,89885,98979,104483,106273,115454,123339,128020,129428,
chr1	5922875	6052474	GRA_denovo_PC.8723.6	0	-	5922875	6052474	0	28	590,144,180,172,86,86,157,84,187,221,212,126,181,161,188,192,149,139,183,129,180,138,155,65,173,144,173,158,	0,1074,1522,2286,3557,4214,4924,10436,11655,12058,14271,17298,24470,28052,41801,42476,42816,64833,70331,84288,85256,89884,98979,104483,106271,115454,123339,129441,
chr1	5927774	5967283	GRA_denovo_PC.8723.18	0	-	5927774	5967283	0	11	187,79,187,2425,126,181,161,135,187,152,109,	0,5542,6756,7159,12399,19571,23153,36902,37582,37917,39400,
chr1	5936445	6052441	GRA_denovo_PC.8723.19	0	-	5936445	6052441	0	16	138,206,126,130,184,151,106,62,139,183,156,65,173,144,78,138,	0,707,3728,28231,28906,29246,30731,32766,51263,56761,85408,90913,92701,101884,109769,115858,
chr1	5936445	6052455	GRA_denovo_PC.8723.20	0	-	5936445	6052455	0	21	139,205,126,181,161,188,192,149,108,62,139,183,132,177,137,156,65,173,144,80,150,	0,708,3728,10900,14482,28231,28906,29246,30729,32766,51263,56761,70718,71689,76314,85408,90913,92701,101884,109769,115860,
chr1	5937078	6052474	GRA_denovo_PC.8723.21	0	-	5937078	6052474	0	20	280,126,182,160,188,193,148,108,62,139,183,127,182,137,156,65,173,144,173,158,	0,3095,10267,13850,27598,28273,28614,30096,32133,50630,56128,70085,71051,75681,84775,90280,92068,101251,109136,115238,
chr1	6021854	6046372	GRA_denovo_PC.8723.22	0	-	6021854	6046372	0	5	155,65,173,154,148,	0,5504,7292,16475,24370,
chr1	6052711	6161246	GRA_denovo_PC.9315.1	0	+	6052711	6161246	0	15	137,129,45,38,81,45,46,42,87,87,120,96,120,287,2702,	0,47865,80103,81081,89543,92553,94816,96358,97737,101748,102672,102878,103985,104617,105833,
chr1	6052711	6161246	GRA_denovo_PC.9315.2	0	+	6052711	6161246	0	15	137,130,44,40,78,45,45,44,87,86,121,95,121,89,2702,	0,47865,80103,81081,89545,92552,94815,96356,97737,101748,102671,102878,103984,104617,105833,
chr1	6052711	6161246	GRA_denovo_PC.9315.3	0	+	6052711	6161246	0	16	137,129,42,44,41,77,46,45,45,87,87,121,95,818,89,2702,	0,47865,49179,80103,81081,89546,92552,94815,96356,97737,101748,102671,102878,103287,104617,105833,
chr1	6052711	6161246	GRA_denovo_PC.9315.4	0	+	6052711	6161246	0	13	137,129,44,38,80,45,45,44,87,1044,1227,89,2702,	0,47865,80103,81081,89543,92552,94815,96356,97737,101748,102878,104617,105833,
chr1	6052711	6161246	GRA_denovo_PC.9315.5	0	+	6052711	6161246	0	14	137,129,42,44,44,74,45,45,46,88,85,121,1227,3918,	0,47865,49179,80103,81081,89549,92552,94815,96356,97737,101749,102671,102878,104617,
chr1	6052721	6161246	GRA_denovo_PC.9315.10	0	+	6052721	6161246	0	15	127,129,42,45,38,80,45,47,44,84,1044,95,121,89,2702,	0,47855,49169,80093,81072,89534,92543,94806,96349,97730,101738,102868,103974,104607,105823,
chr1	6052721	6161246	GRA_denovo_PC.9315.11	0	+	6052721	6161246	0	15	127,129,45,45,73,45,49,44,86,1044,97,119,89,110,2702,	0,47855,80093,81071,89540,92542,94805,96350,97728,101738,102868,103976,104607,104784,105823,
chr1	6052721	6161246	GRA_denovo_PC.9315.12	0	+	6052721	6161246	0	15	127,130,44,47,76,41,51,43,81,563,121,95,121,287,2702,	0,47855,80093,81071,89542,92547,94806,96353,97733,101738,102661,102868,103974,104607,105823,
chr1	6052721	6161246	GRA_denovo_PC.9315.13	0	+	6052721	6161246	0	14	127,129,42,44,38,80,45,45,44,87,87,121,1227,3918,	0,47855,49169,80093,81071,89533,92542,94805,96346,97727,101738,102661,102868,104607,
chr1	6052721	6161246	GRA_denovo_PC.9315.14	0	+	6052721	6161246	0	14	127,129,44,40,83,40,45,49,82,1044,95,121,89,2702,	0,47855,80093,81071,89535,92547,94805,96346,97732,101738,102868,103974,104607,105823,
chr1	6052721	6161246	GRA_denovo_PC.9315.15	0	+	6052721	6161246	0	13	127,129,44,38,80,45,45,50,81,86,700,1227,3918,	0,47855,80093,81071,89533,92542,94805,96346,97733,101738,102082,102868,104607,
chr1	6052721	6161246	GRA_denovo_PC.9315.6	0	+	6052721	6161246	0	14	127,129,44,38,80,46,45,51,80,1044,95,121,89,2702,	0,47855,80093,81071,89533,92542,94805,96346,97734,101738,102868,103974,104607,105823,
chr1	6052721	6161246	GRA_denovo_PC.9315.7	0	+	6052721	6161246	0	15	127,129,44,38,80,45,45,44,87,86,121,95,122,88,2702,	0,47855,80093,81071,89533,92542,94805,96346,97727,101738,102661,102868,103974,104608,105823,
chr1	6052721	6161246	GRA_denovo_PC.9315.8	0	+	6052721	6161246	0	16	127,129,42,44,38,81,45,47,45,86,84,121,95,818,89,2702,	0,47855,49169,80093,81071,89533,92542,94805,96348,97730,101740,102661,102868,103277,104607,105823,
chr1	6052721	6161246	GRA_denovo_PC.9315.9	0	+	6052721	6161246	0	14	127,129,44,38,80,45,51,41,84,1044,95,121,89,2702,	0,47855,80093,81071,89533,92542,94805,96352,97730,101738,102868,103974,104607,105823,
chr1	6052724	6161246	GRA_denovo_PC.9315.16	0	+	6052724	6161246	0	16	124,131,40,44,38,80,45,45,44,87,86,121,95,121,89,2702,	0,47852,49168,80090,81068,89530,92539,94802,96343,97724,101735,102658,102865,103971,104604,105820,
chr1	6052736	6161246	GRA_denovo_PC.9315.17	0	+	6052736	6161246	0	12	112,129,44,38,80,45,50,39,88,1043,1227,3918,	0,47840,80078,81056,89518,92527,94790,96336,97712,101724,102853,104592,
chr1	6052736	6161246	GRA_denovo_PC.9315.18	0	+	6052736	6161246	0	15	112,129,44,38,80,45,45,44,87,563,121,95,121,89,2702,	0,47840,80078,81056,89518,92527,94790,96331,97712,101723,102646,102853,103959,104592,105808,
chr1	6052736	6161246	GRA_denovo_PC.9315.19	0	+	6052736	6161246	0	15	112,129,44,38,80,45,48,41,92,84,118,96,120,287,2702,	0,47840,80078,81056,89518,92527,94790,96334,97712,101728,102649,102853,103960,104592,105808,
chr1	6052741	6161246	GRA_denovo_PC.9315.20	0	+	6052741	6161246	0	15	107,129,44,38,80,46,45,46,88,85,121,675,121,287,2702,	0,47835,80073,81051,89513,92522,94785,96326,97707,101719,102641,102848,103954,104587,105803,
chr1	6052741	6161246	GRA_denovo_PC.9315.21	0	+	6052741	6161246	0	15	107,129,44,38,80,45,45,44,87,86,121,95,121,89,2702,	0,47835,80073,81051,89513,92522,94785,96326,97707,101718,102641,102848,103954,104587,105803,
chr1	6052741	6161246	GRA_denovo_PC.9315.22	0	+	6052741	6161246	0	12	107,129,44,41,77,45,46,44,89,1042,1227,3918,	0,47835,80073,81051,89516,92522,94785,96326,97707,101720,102848,104587,
chr1	6052771	6161246	GRA_denovo_PC.9315.23	0	+	6052771	6161246	0	16	77,201,129,42,45,47,71,45,45,44,87,86,121,1227,287,2702,	0,25923,47805,49119,80043,81021,89492,92492,94755,96296,97677,101688,102611,102818,104557,105773,
chr1	6086326	6161246	GRA_denovo_PC.9315.24	0	+	6086326	6161246	0	15	179,129,44,41,77,45,46,44,89,84,121,95,818,89,2702,	0,14250,46488,47466,55931,58937,61200,62741,64122,68135,69056,69263,69672,71002,72218,
chr1	6086326	6161246	GRA_denovo_PC.9315.25	0	+	6086326	6161246	0	16	179,129,42,44,45,74,45,53,42,80,86,700,95,121,89,2702,	0,14250,15564,46488,47466,55935,58938,61201,62750,64129,68133,68477,69263,70369,71002,72218,
chr1	6086326	6161246	GRA_denovo_PC.9315.26	0	+	6086326	6161246	0	16	179,129,44,45,80,45,45,44,88,562,121,95,266,121,287,2702,	0,14250,46488,47466,55928,58937,61200,62741,64122,68134,69056,69263,69672,70369,71002,72218,
chr1	6086326	6161246	GRA_denovo_PC.9315.27	0	+	6086326	6161246	0	15	179,129,42,44,38,81,44,46,44,87,563,121,96,120,3918,	0,14250,15564,46488,47466,55928,58938,61200,62741,64122,68133,69056,69263,70370,71002,
chr1	6086330	6161246	GRA_denovo_PC.9315.28	0	+	6086330	6161246	0	13	175,130,44,43,76,45,44,44,87,1044,1227,89,2702,	0,14246,46484,47462,55929,58934,61197,62737,64118,68129,69259,70998,72214,
chr1	6086330	6161246	GRA_denovo_PC.9315.29	0	+	6086330	6161246	0	14	175,129,42,44,39,79,45,45,44,87,1044,95,121,3918,	0,14246,15560,46484,47462,55925,58933,61196,62737,64118,68129,69259,70365,70998,
chr1	6086330	6161246	GRA_denovo_PC.9315.30	0	+	6086330	6161246	0	14	175,129,45,38,85,40,45,44,87,87,121,1227,89,2702,	0,14246,46484,47462,55924,58938,61196,62737,64118,68129,69052,69259,70998,72214,
chr1	6086330	6161246	GRA_denovo_PC.9315.31	0	+	6086330	6161246	0	16	175,129,42,44,38,80,45,45,44,87,87,120,95,121,89,2702,	0,14246,15560,46484,47462,55924,58933,61196,62737,64118,68129,69053,69259,70365,70998,72214,
chr1	6086332	6145828	GRA_denovo_PC.9315.35	0	+	6086332	6145828	0	8	173,129,42,44,38,80,45,29,	0,14244,15558,46482,47460,55922,58931,59467,
chr1	6086332	6161246	GRA_denovo_PC.9315.32	0	+	6086332	6161246	0	14	173,129,42,44,45,79,46,45,44,87,1044,1227,89,2702,	0,14244,15558,46482,47460,55923,58931,61194,62735,64116,68127,69257,70996,72212,
chr1	6086332	6161246	GRA_denovo_PC.9315.33	0	+	6086332	6161246	0	14	173,129,44,38,80,45,45,44,87,86,121,1227,2741,1017,	0,14244,46482,47460,55922,58931,61194,62735,64116,68127,69050,69257,70996,73897,
chr1	6086332	6161246	GRA_denovo_PC.9315.34	0	+	6086332	6161246	0	14	173,129,44,38,80,45,45,47,84,86,121,1227,287,2702,	0,14244,46482,47460,55922,58931,61194,62735,64119,68127,69050,69257,70996,72212,
chr1	6086342	6111590	GRA_denovo_PC.9315.36	0	+	6086342	6111590	0	4	163,131,40,20,	0,14234,15550,25228,
chr1	6086376	6161246	GRA_denovo_PC.9315.37	0	+	6086376	6161246	0	13	129,129,44,38,80,46,49,45,82,1044,1227,89,2702,	0,14200,46438,47416,55878,58887,61150,62695,64077,68083,69213,70952,72168,
chr1	6086376	6161246	GRA_denovo_PC.9315.38	0	+	6086376	6161246	0	13	129,129,44,38,81,45,50,41,85,1044,95,121,3918,	0,14200,46438,47416,55878,58887,61150,62696,64074,68083,69213,70319,70952,
chr1	6086376	6161246	GRA_denovo_PC.9315.39	0	+	6086376	6161246	0	13	129,130,44,39,80,45,50,43,84,84,700,1227,3918,	0,14200,46438,47416,55879,58888,61151,62697,64077,68085,68427,69213,70952,
chr1	6086376	6161246	GRA_denovo_PC.9315.40	0	+	6086376	6161246	0	13	129,130,43,47,76,40,52,38,86,1044,1227,89,2702,	0,14200,46439,47416,55887,58892,61150,62698,64073,68083,69213,70952,72168,
chr1	6086376	6161246	GRA_denovo_PC.9315.41	0	+	6086376	6161246	0	15	129,129,42,44,38,80,45,45,48,83,1044,95,818,287,2702,	0,14200,15514,46438,47416,55878,58887,61150,62691,64076,68083,69213,69622,70952,72168,
chr1	6086376	6161246	GRA_denovo_PC.9315.42	0	+	6086376	6161246	0	16	129,129,42,44,41,77,45,46,44,87,87,121,1227,89,110,2702,	0,14200,15514,46438,47416,55881,58887,61150,62691,64072,68083,69006,69213,70952,71129,72168,
chr1	6086376	6161246	GRA_denovo_PC.9315.43	0	+	6086376	6161246	0	17	129,129,44,38,80,45,45,44,87,86,219,121,95,266,121,89,2702,	0,14200,46438,47416,55878,58887,61150,62691,64072,68083,68427,69006,69213,69622,70319,70952,72168,
chr1	6245102	6259641	GRA_denovo_PC.7166.1	0	-	6245102	6259641	0	4	1774,125,106,19,	0,7887,12609,14520,
chr1	6245102	6259641	GRA_denovo_PC.7166.2	0	-	6245102	6259641	0	4	1774,125,109,16,	0,7887,12609,14523,
chr1	6245102	6259645	GRA_denovo_PC.7166.3	0	-	6245102	6259645	0	4	1774,125,107,22,	0,7887,12609,14521,
chr1	6245102	6259650	GRA_denovo_PC.7166.4	0	-	6245102	6259650	0	4	1774,125,121,13,	0,7887,12609,14535,
chr1	6245102	6259708	GRA_denovo_PC.7166.5	0	-	6245102	6259708	0	4	1774,126,104,87,	0,7887,12610,14519,
chr1	6245102	6259794	GRA_denovo_PC.7166.6	0	-	6245102	6259794	0	4	1774,125,105,173,	0,7887,12609,14519,
chr1	6283285	6293684	GRA_denovo_PC.7247.1	0	-	6283285	6293684	0	3	2037,219,150,	0,8676,10249,
chr1	6283285	6295847	GRA_denovo_PC.7247.2	0	-	6283285	6295847	0	5	2037,218,170,89,71,	0,8676,10248,11660,12491,
chr1	6283285	6295980	GRA_denovo_PC.7247.3	0	-	6283285	6295980	0	5	2037,218,174,85,204,	0,8676,10248,11664,12491,
chr1	6283285	6295980	GRA_denovo_PC.7247.4	0	-	6283285	6295980	0	6	2037,218,170,108,84,204,	0,8676,10248,11179,11661,12491,
chr1	6283285	6296042	GRA_denovo_PC.7247.5	0	-	6283285	6296042	0	5	2037,218,170,85,266,	0,8676,10248,11660,12491,
chr1	6283285	6296060	GRA_denovo_PC.7247.6	0	-	6283285	6296060	0	4	2037,218,89,284,	0,8676,11660,12491,
chr1	6283285	6296060	GRA_denovo_PC.7247.7	0	-	6283285	6296060	0	3	2037,89,284,	0,11660,12491,
chr1	6307418	6312327	GRA_denovo_PC.7401.1	0	-	6307418	6312327	0	3	2645,185,930,	0,3081,3979,
chr1	6307418	6315053	GRA_denovo_PC.7401.2	0	-	6307418	6315053	0	4	3266,1431,430,444,	0,3979,6359,7191,
chr1	6311024	6315053	GRA_denovo_PC.7401.3	0	-	6311024	6315053	0	3	1804,430,444,	0,2753,3585,
chr1	6324331	6354998	GRA_denovo_PC.7645.1	0	-	6324331	6354998	0	3	429,180,75,	0,16835,30592,
chr1	6324331	6399640	GRA_denovo_PC.7645.2	0	-	6324331	6399640	0	7	424,185,117,87,115,92,148,	0,16830,30592,54220,63027,69205,75161,
chr1	6521212	6524998	GRA_denovo_PC.7727.1	0	-	6521212	6524998	0	5	610,181,35,79,387,	0,841,1476,3222,3399,
chr1	6521212	6525989	GRA_denovo_PC.7727.2	0	-	6521212	6525989	0	6	610,181,38,1662,121,490,	0,841,1476,1919,3949,4287,
chr1	6521212	6526186	GRA_denovo_PC.7727.3	0	-	6521212	6526186	0	8	611,84,38,1591,169,134,122,58,	0,938,1476,1710,3399,3936,4287,4916,
chr1	6521212	6526186	GRA_denovo_PC.7727.4	0	-	6521212	6526186	0	8	610,181,38,1591,168,135,122,58,	0,841,1476,1710,3399,3935,4287,4916,
chr1	6521212	6526198	GRA_denovo_PC.7727.5	0	-	6521212	6526198	0	9	610,181,35,265,79,168,135,121,70,	0,841,1476,1710,3222,3399,3935,4287,4916,
chr1	6521212	6526230	GRA_denovo_PC.7727.6	0	-	6521212	6526230	0	8	610,181,38,1591,169,135,121,102,	0,841,1476,1710,3399,3935,4287,4916,
chr1	6521212	6526233	GRA_denovo_PC.7727.7	0	-	6521212	6526233	0	7	610,181,35,1591,173,130,734,	0,841,1476,1710,3399,3940,4287,
chr1	6521212	6526415	GRA_denovo_PC.7727.10	0	-	6521212	6526415	0	6	611,180,1825,168,135,916,	0,842,1476,3399,3935,4287,
chr1	6521212	6526415	GRA_denovo_PC.7727.11	0	-	6521212	6526415	0	7	610,181,35,1591,168,135,916,	0,841,1476,1710,3399,3935,4287,
chr1	6521212	6526415	GRA_denovo_PC.7727.12	0	-	6521212	6526415	0	8	610,181,38,108,345,135,121,287,	0,841,1476,1710,3222,3935,4287,4916,
chr1	6521212	6526415	GRA_denovo_PC.7727.8	0	-	6521212	6526415	0	6	1022,38,1857,135,121,287,	0,1476,1710,3935,4287,4916,
chr1	6521212	6526415	GRA_denovo_PC.7727.9	0	-	6521212	6526415	0	8	610,181,38,1591,168,135,121,287,	0,841,1476,1710,3399,3935,4287,4916,
chr1	6581527	6607250	GRA_denovo_PC.7809.1	0	-	6581527	6607250	0	9	4536,135,177,112,298,162,98,97,2146,	0,5228,7527,10500,10995,11812,20362,23358,23577,
chr1	6581527	6614578	GRA_denovo_PC.7809.2	0	-	6581527	6614578	0	8	3392,929,134,162,112,298,162,412,	0,3607,5228,7526,10500,10995,11812,32639,
chr1	6581527	6614578	GRA_denovo_PC.7809.3	0	-	6581527	6614578	0	13	3392,929,134,178,112,298,162,98,97,136,128,220,412,	0,3607,5228,7526,10500,10995,11812,20362,23358,23577,28103,28928,32639,
chr1	6581527	6614578	GRA_denovo_PC.7809.4	0	-	6581527	6614578	0	10	3392,929,134,178,112,298,162,128,220,412,	0,3607,5228,7526,10500,10995,11812,28103,28928,32639,
chr1	6581527	6614578	GRA_denovo_PC.7809.5	0	-	6581527	6614578	0	9	4536,134,178,793,162,98,128,220,412,	0,5228,7526,10500,11812,20362,28103,28928,32639,
chr1	6581527	6614578	GRA_denovo_PC.7809.6	0	-	6581527	6614578	0	8	4536,134,178,793,162,128,220,412,	0,5228,7526,10500,11812,28103,28928,32639,
chr1	6637834	6647699	GRA_denovo_PC.9549.1	0	+	6637834	6647699	0	7	2362,767,234,112,93,88,161,	0,2766,4291,8144,8920,9430,9704,
chr1	6637834	6663629	GRA_denovo_PC.9549.2	0	+	6637834	6663629	0	10	2296,759,242,869,87,155,137,165,11093,3337,	0,2766,4283,8144,9430,9703,10285,10503,11141,22458,
chr1	6640065	6663629	GRA_denovo_PC.9549.3	0	+	6640065	6663629	0	12	44,759,242,112,93,87,155,137,165,89,11093,3337,	0,535,2052,5913,6689,7199,7472,8054,8272,8750,8910,20227,
chr1	6640065	6663629	GRA_denovo_PC.9549.4	0	+	6640065	6663629	0	11	44,759,242,112,93,87,155,137,167,87,14654,	0,535,2052,5913,6689,7199,7472,8054,8272,8752,8910,
chr1	6640065	6663629	GRA_denovo_PC.9549.5	0	+	6640065	6663629	0	10	44,759,242,869,87,719,165,89,11093,3337,	0,535,2052,5913,7199,7472,8272,8750,8910,20227,
chr1	6640065	6663629	GRA_denovo_PC.9549.6	0	+	6640065	6663629	0	9	44,759,242,112,94,86,155,383,14654,	0,535,2052,5913,6689,7200,7472,8054,8910,
chr1	6640069	6663629	GRA_denovo_PC.9549.7	0	+	6640069	6663629	0	10	40,759,4730,87,155,137,161,89,11093,3337,	0,531,2048,7195,7468,8050,8272,8746,8906,20223,
chr1	6640069	6663629	GRA_denovo_PC.9549.8	0	+	6640069	6663629	0	9	40,759,3973,93,66,965,10577,161,3337,	0,531,2048,6685,7216,7468,8906,19838,20223,
chr1	6640069	6663629	GRA_denovo_PC.9549.9	0	+	6640069	6663629	0	13	40,759,242,112,193,87,155,137,165,89,10577,161,3337,	0,531,2048,5909,6585,7195,7468,8050,8268,8746,8906,19838,20223,
chr1	6640070	6663629	GRA_denovo_PC.9549.10	0	+	6640070	6663629	0	10	39,759,242,112,597,155,137,161,11253,3337,	0,530,2047,5908,6684,7467,8049,8271,8745,20222,
chr1	6640070	6663629	GRA_denovo_PC.9549.11	0	+	6640070	6663629	0	12	39,1759,112,211,87,155,137,165,89,10577,161,3337,	0,530,5908,6566,7194,7467,8049,8267,8745,8905,19837,20222,
chr1	6640070	6663629	GRA_denovo_PC.9549.12	0	+	6640070	6663629	0	10	39,759,4730,87,155,137,165,89,11093,3337,	0,530,2047,7194,7467,8049,8267,8745,8905,20222,
chr1	6640070	6663629	GRA_denovo_PC.9549.13	0	+	6640070	6663629	0	10	39,759,3973,193,87,155,137,161,11093,3337,	0,530,2047,6584,7194,7467,8049,8271,8905,20222,
chr1	6640074	6663629	GRA_denovo_PC.9549.14	0	+	6640074	6663629	0	11	35,759,242,1770,93,66,155,137,161,89,14654,	0,526,2043,4246,6680,7211,7463,8045,8267,8741,8901,
chr1	6640074	6663629	GRA_denovo_PC.9549.15	0	+	6640074	6663629	0	10	56,5490,93,87,155,137,165,89,11093,3337,	0,526,6680,7190,7463,8045,8263,8741,8901,20218,
chr1	6640076	6663629	GRA_denovo_PC.9549.16	0	+	6640076	6663629	0	12	54,759,166,112,193,87,155,137,165,89,11093,3337,	0,524,2041,5902,6578,7188,7461,8043,8261,8739,8899,20216,
chr1	6640076	6663629	GRA_denovo_PC.9549.17	0	+	6640076	6663629	0	12	120,759,242,112,211,87,155,137,165,89,11093,3337,	0,524,2041,5902,6560,7188,7461,8043,8261,8739,8899,20216,
chr1	6640079	6647699	GRA_denovo_PC.9549.18	0	+	6640079	6647699	0	6	117,759,3973,93,87,125,	0,521,2038,6675,7185,7495,
chr1	6640079	6663629	GRA_denovo_PC.9549.19	0	+	6640079	6663629	0	11	117,756,112,93,87,155,137,165,89,11093,3337,	0,524,5899,6675,7185,7458,8040,8258,8736,8896,20213,
chr1	6640079	6663629	GRA_denovo_PC.9549.20	0	+	6640079	6663629	0	9	117,759,4730,87,155,137,161,89,14654,	0,521,2038,7185,7458,8040,8262,8736,8896,
chr1	6640093	6663629	GRA_denovo_PC.9549.21	0	+	6640093	6663629	0	10	103,759,242,112,597,155,383,89,11093,3337,	0,507,2024,5885,6661,7444,8026,8722,8882,20199,
chr1	6640109	6663629	GRA_denovo_PC.9549.22	0	+	6640109	6663629	0	13	21,759,242,112,211,87,155,137,161,89,10577,161,3337,	0,491,2008,5869,6527,7155,7428,8010,8232,8706,8866,19798,20183,
chr1	6640112	6663629	GRA_denovo_PC.9549.23	0	+	6640112	6663629	0	11	18,1957,112,189,66,155,137,166,88,11093,3337,	0,488,5866,6546,7173,7425,8007,8225,8704,8863,20180,
chr1	6640143	6663629	GRA_denovo_PC.9549.24	0	+	6640143	6663629	0	11	53,759,242,112,93,88,154,785,10577,161,3337,	0,457,1974,5835,6611,7121,7395,7976,8832,19764,20149,
chr1	6640237	6663629	GRA_denovo_PC.9549.25	0	+	6640237	6663629	0	10	1122,242,112,93,87,157,135,165,10737,3722,	0,1880,5741,6517,7027,7300,7884,8100,8578,19670,
chr1	6640237	6663629	GRA_denovo_PC.9549.26	0	+	6640237	6663629	0	10	1122,242,112,93,87,155,137,563,10577,3722,	0,1880,5741,6517,7027,7300,7882,8104,8738,19670,
chr1	6640237	6663629	GRA_denovo_PC.9549.27	0	+	6640237	6663629	0	7	1122,3973,715,155,137,165,14654,	0,1880,6399,7300,7882,8100,8738,
chr1	6640277	6663629	GRA_denovo_PC.9549.28	0	+	6640277	6663629	0	9	1082,4730,66,155,137,165,89,11093,3337,	0,1840,7008,7260,7842,8060,8538,8698,20015,
chr1	6640298	6663629	GRA_denovo_PC.9549.29	0	+	6640298	6663629	0	11	1061,242,1300,869,87,155,137,165,89,11093,3337,	0,1819,4022,5680,6966,7239,7821,8039,8517,8677,19994,
chr1	6641715	6663629	GRA_denovo_PC.9549.30	0	+	6641715	6663629	0	10	644,112,93,87,155,137,165,89,11093,3337,	0,4263,5039,5549,5822,6404,6622,7100,7260,18577,
chr1	6673796	6684049	GRA_denovo_PC.7888.1	0	+	6673796	6684049	0	4	369,102,535,2579,	0,3020,6066,7674,
chr1	6676816	6684049	GRA_denovo_PC.7888.2	0	+	6676816	6684049	0	3	102,536,2578,	0,3046,4655,
chr1	6684784	6694010	GRA_denovo_PC.8651.1	0	+	6684784	6694010	0	6	568,193,66,105,659,358,	0,3774,5563,7666,8071,8868,
chr1	6684784	6695760	GRA_denovo_PC.8651.2	0	+	6684784	6695760	0	5	568,193,68,105,1681,	0,3774,5563,7666,9295,
chr1	6684784	6695760	GRA_denovo_PC.8651.3	0	+	6684784	6695760	0	6	568,193,66,1064,85,1681,	0,3774,5563,7666,8868,9295,
chr1	6684784	6695760	GRA_denovo_PC.8651.4	0	+	6684784	6695760	0	5	568,193,66,1064,1681,	0,3774,5563,7666,9295,
chr1	6684898	6694010	GRA_denovo_PC.8651.5	0	+	6684898	6694010	0	5	454,193,68,105,1155,	0,3660,5449,7552,7957,
chr1	6684898	6694010	GRA_denovo_PC.8651.6	0	+	6684898	6694010	0	4	454,193,68,1560,	0,3660,5449,7552,
chr1	6684898	6694010	GRA_denovo_PC.8651.7	0	+	6684898	6694010	0	5	454,193,69,102,1155,	0,3660,5449,7555,7957,
chr1	6684898	6695760	GRA_denovo_PC.8651.10	0	+	6684898	6695760	0	5	454,193,66,105,1681,	0,3660,5449,7552,9181,
chr1	6684898	6695760	GRA_denovo_PC.8651.8	0	+	6684898	6695760	0	5	454,193,80,1050,1681,	0,3660,5449,7566,9181,
chr1	6684898	6695760	GRA_denovo_PC.8651.9	0	+	6684898	6695760	0	6	454,193,63,105,541,1681,	0,3660,5452,7552,8075,9181,
chr1	6685230	6694010	GRA_denovo_PC.8651.11	0	+	6685230	6694010	0	6	122,193,70,98,659,358,	0,3328,5120,7227,7625,8422,
chr1	6685231	6694010	GRA_denovo_PC.8651.12	0	+	6685231	6694010	0	5	121,929,68,100,1155,	0,2591,5119,7224,7624,
chr1	6685251	6694010	GRA_denovo_PC.8651.13	0	+	6685251	6694010	0	4	101,193,63,1037,	0,3307,5099,7722,
chr1	6689420	6695760	GRA_denovo_PC.8651.14	0	+	6689420	6695760	0	4	364,66,105,577,	0,927,3030,5763,
chr1	6689705	6694010	GRA_denovo_PC.8651.15	0	+	6689705	6694010	0	3	79,2208,1155,	0,642,3150,
chr1	6694025	6700822	GRA_denovo_PC.8804.16	0	-	6694025	6700822	0	7	1735,130,143,58,70,156,60,	0,2151,3232,3481,4329,5936,6737,
chr1	6694025	6706265	GRA_denovo_PC.8804.15	0	-	6694025	6706265	0	9	1736,129,143,58,70,156,117,86,417,	0,2152,3232,3481,4329,5936,10592,11075,11823,
chr1	6694025	6706323	GRA_denovo_PC.8804.14	0	-	6694025	6706323	0	9	1735,130,143,58,71,155,114,84,475,	0,2151,3232,3481,4329,5937,10592,11077,11823,
chr1	6694025	6707091	GRA_denovo_PC.8804.12	0	-	6694025	6707091	0	10	1735,131,143,58,69,156,117,86,162,532,	0,2151,3233,3482,4330,5936,10592,11075,11823,12534,
chr1	6694025	6707091	GRA_denovo_PC.8804.13	0	-	6694025	6707091	0	10	1735,130,143,58,282,156,117,86,162,532,	0,2151,3232,3481,4117,5936,10592,11075,11823,12534,
chr1	6694025	6761857	GRA_denovo_PC.8804.11	0	-	6694025	6761857	0	16	1735,130,143,58,70,156,118,86,190,74,123,129,102,79,125,69,	0,2151,3232,3481,4329,5936,10592,11075,11823,17563,18863,19945,33743,44428,46947,67763,
chr1	6694025	6761887	GRA_denovo_PC.8804.10	0	-	6694025	6761887	0	16	1735,130,143,59,69,156,118,85,190,74,123,129,102,74,130,99,	0,2151,3232,3481,4330,5936,10592,11076,11823,17563,18863,19945,33743,44428,46942,67763,
chr1	6694025	6761887	GRA_denovo_PC.8804.1	0	-	6694025	6761887	0	16	1735,130,143,61,67,156,118,86,190,74,123,129,102,74,130,99,	0,2151,3232,3481,4332,5936,10592,11075,11823,17563,18863,19945,33743,44428,46942,67763,
chr1	6694025	6761887	GRA_denovo_PC.8804.2	0	-	6694025	6761887	0	16	1735,132,141,58,70,156,117,86,190,74,123,129,102,74,130,99,	0,2151,3234,3481,4329,5936,10592,11075,11823,17563,18863,19945,33743,44428,46942,67763,
chr1	6694025	6761887	GRA_denovo_PC.8804.3	0	-	6694025	6761887	0	16	1737,129,142,58,70,156,117,86,190,74,123,129,102,74,130,99,	0,2153,3233,3481,4329,5936,10592,11075,11823,17563,18863,19945,33743,44428,46942,67763,
chr1	6694025	6761887	GRA_denovo_PC.8804.4	0	-	6694025	6761887	0	16	1735,130,144,58,70,156,117,86,190,74,123,129,102,74,130,99,	0,2151,3232,3481,4329,5936,10592,11075,11823,17563,18863,19945,33743,44428,46942,67763,
chr1	6694025	6761887	GRA_denovo_PC.8804.5	0	-	6694025	6761887	0	15	1736,129,311,66,156,120,83,190,74,123,129,102,74,130,99,	0,2152,3232,4333,5936,10592,11078,11823,17563,18863,19945,33743,44428,46942,67763,
chr1	6694025	6761887	GRA_denovo_PC.8804.6	0	-	6694025	6761887	0	15	1736,129,307,70,156,118,85,190,74,123,129,102,74,130,99,	0,2152,3232,4329,5936,10592,11076,11823,17563,18863,19945,33743,44428,46942,67763,
chr1	6694025	6761887	GRA_denovo_PC.8804.7	0	-	6694025	6761887	0	16	1735,130,143,58,70,156,117,86,190,74,123,129,102,74,130,99,	0,2151,3232,3481,4329,5936,10592,11075,11823,17563,18863,19945,33743,44428,46942,67763,
chr1	6694025	6761887	GRA_denovo_PC.8804.8	0	-	6694025	6761887	0	16	1735,130,144,58,69,156,118,85,190,74,123,129,102,74,130,99,	0,2151,3232,3482,4330,5936,10592,11076,11823,17563,18863,19945,33743,44428,46942,67763,
chr1	6694025	6761887	GRA_denovo_PC.8804.9	0	-	6694025	6761887	0	16	1735,130,143,58,70,156,117,86,162,74,123,129,102,74,130,99,	0,2151,3232,3481,4329,5936,10592,11075,11823,17563,18863,19945,33743,44428,46942,67763,
chr1	6697871	6761861	GRA_denovo_PC.8804.17	0	-	6697871	6761861	0	12	553,156,112,87,190,73,123,129,102,74,130,73,	0,2090,6746,7229,7978,13718,15017,16099,29897,40582,43096,63917,
chr1	6845511	6932080	GRA_denovo_PC.8484.1	0	+	6845511	6932080	0	3	124,119,264,	0,39640,86305,
chr1	6845511	6948429	GRA_denovo_PC.8484.2	0	+	6845511	6948429	0	5	124,70,119,84,716,	0,34729,39640,86305,102202,
chr1	6845520	6948429	GRA_denovo_PC.8484.3	0	+	6845520	6948429	0	6	115,106,77,112,84,716,	0,21522,34720,39638,86296,102193,
chr1	6845521	6932080	GRA_denovo_PC.8484.4	0	+	6845521	6932080	0	4	114,75,114,264,	0,34719,39635,86295,
chr1	6845521	6948429	GRA_denovo_PC.8484.5	0	+	6845521	6948429	0	5	114,76,113,84,716,	0,34719,39636,86295,102192,
chr1	6845523	6932080	GRA_denovo_PC.8484.6	0	+	6845523	6932080	0	4	112,73,116,264,	0,34717,39631,86293,
chr1	6845523	6948429	GRA_denovo_PC.8484.7	0	+	6845523	6948429	0	5	112,70,120,83,716,	0,34717,39628,86294,102190,
chr1	6845523	6948429	GRA_denovo_PC.8484.8	0	+	6845523	6948429	0	5	112,78,111,84,716,	0,34717,39636,86293,102190,
chr1	6845523	6948429	GRA_denovo_PC.8484.9	0	+	6845523	6948429	0	5	112,70,125,78,716,	0,34717,39628,86299,102190,
chr1	6845524	6932080	GRA_denovo_PC.8484.10	0	+	6845524	6932080	0	3	111,120,263,	0,39627,86293,
chr1	6845524	6932080	GRA_denovo_PC.8484.11	0	+	6845524	6932080	0	4	111,71,118,264,	0,34716,39628,86292,
chr1	6845525	6948429	GRA_denovo_PC.8484.12	0	+	6845525	6948429	0	4	110,77,112,716,	0,34715,39633,102188,
chr1	7831323	7841592	GRA_denovo_PC.8328.1	0	+	7831323	7841592	0	5	122,72,157,52,1907,	0,2178,5898,6854,8362,
chr1	7831323	7841592	GRA_denovo_PC.8328.2	0	+	7831323	7841592	0	5	122,74,155,52,1907,	0,2178,5900,6854,8362,
chr1	7831323	7841592	GRA_denovo_PC.8328.3	0	+	7831323	7841592	0	5	122,70,159,52,1907,	0,2178,5896,6854,8362,
chr1	7831323	7841592	GRA_denovo_PC.8328.4	0	+	7831323	7841592	0	5	122,71,158,52,1907,	0,2178,5897,6854,8362,
chr1	7831323	7841592	GRA_denovo_PC.8328.5	0	+	7831323	7841592	0	6	122,237,71,158,53,1906,	0,416,2178,5897,6854,8363,
chr1	7831323	7841592	GRA_denovo_PC.8328.6	0	+	7831323	7841592	0	6	122,237,70,159,52,1907,	0,416,2178,5896,6854,8362,
chr1	7831336	7841592	GRA_denovo_PC.8328.7	0	+	7831336	7841592	0	5	109,70,159,53,1906,	0,2165,5883,6841,8350,
chr1	7831340	7841592	GRA_denovo_PC.8328.8	0	+	7831340	7841592	0	5	105,73,156,52,1907,	0,2161,5882,6837,8345,
chr1	7832854	7841592	GRA_denovo_PC.8328.9	0	+	7832854	7841592	0	5	404,70,159,52,1907,	0,647,4365,5323,6831,
chr1	7869799	7905204	GRA_denovo_PC.8402.1	0	+	7869799	7905204	0	11	282,151,136,125,174,231,698,328,184,151,2473,	0,698,9545,10375,10727,16740,17378,20094,26022,27259,32932,
chr1	7887198	7897160	GRA_denovo_PC.8402.2	0	+	7887198	7897160	0	4	677,328,187,99,	0,2695,8623,9863,
chr1	7887198	7905204	GRA_denovo_PC.8402.3	0	+	7887198	7905204	0	5	677,328,185,151,2473,	0,2695,8623,9860,15533,
chr1	7887244	7905204	GRA_denovo_PC.8402.4	0	+	7887244	7905204	0	5	631,325,184,151,2473,	0,2652,8577,9814,15487,
chr1	7895819	7905204	GRA_denovo_PC.8402.5	0	+	7895819	7905204	0	3	186,151,2519,	0,1239,6866,
chr1	7907700	7974255	GRA_denovo_PC.9173.1	0	-	7907700	7974255	0	5	242,44,111,199,1015,	0,1999,3171,5666,65540,
chr1	7907700	7974255	GRA_denovo_PC.9173.2	0	-	7907700	7974255	0	6	242,44,111,23,199,1015,	0,1999,3171,5260,5666,65540,
chr1	7963779	8002525	GRA_denovo_PC.9173.12	0	-	7963779	8002525	0	9	10475,6634,135,131,67,138,108,184,1682,	0,10570,29442,31293,33970,34473,35001,36175,37064,
chr1	7963779	8002525	GRA_denovo_PC.9173.13	0	-	7963779	8002525	0	9	2666,6384,135,131,67,139,107,184,1682,	0,10820,29442,31293,33970,34473,35002,36175,37064,
chr1	7963779	8003914	GRA_denovo_PC.9173.11	0	-	7963779	8003914	0	10	2666,6384,135,132,67,137,109,183,68,716,	0,10820,29442,31293,33971,34474,35001,36176,37064,39419,
chr1	7963779	8004997	GRA_denovo_PC.9173.10	0	-	7963779	8004997	0	10	2666,6384,135,133,65,138,108,184,150,14,	0,10820,29442,31293,33972,34473,35001,36175,37064,41204,
chr1	7963779	8005001	GRA_denovo_PC.9173.9	0	-	7963779	8005001	0	9	10475,6634,135,131,68,137,110,182,18,	0,10570,29442,31293,33970,34474,35001,36177,41204,
chr1	7963779	8005003	GRA_denovo_PC.9173.8	0	-	7963779	8005003	0	10	10475,6634,135,131,67,138,109,183,68,20,	0,10570,29442,31293,33970,34473,35001,36176,37064,41204,
chr1	7963779	8005022	GRA_denovo_PC.9173.7	0	-	7963779	8005022	0	10	10475,6634,135,131,67,138,108,184,153,36,	0,10570,29442,31293,33970,34473,35001,36175,37064,41207,
chr1	7963779	8005028	GRA_denovo_PC.9173.6	0	-	7963779	8005028	0	9	2669,6384,135,131,74,131,108,184,45,	0,10820,29442,31293,33970,34480,35001,36175,41204,
chr1	7963779	8005038	GRA_denovo_PC.9173.5	0	-	7963779	8005038	0	11	2669,6384,135,131,67,138,108,184,150,733,55,	0,10820,29442,31293,33970,34473,35001,36175,37064,39419,41204,
chr1	7963779	8005043	GRA_denovo_PC.9173.3	0	-	7963779	8005043	0	10	10475,6634,135,131,67,138,108,184,150,60,	0,10570,29442,31293,33970,34473,35001,36175,37064,41204,
chr1	7963779	8005043	GRA_denovo_PC.9173.4	0	-	7963779	8005043	0	10	2669,4039,1600,135,131,67,139,107,184,60,	0,10820,15604,29442,31293,33970,34473,35002,36175,41204,
chr1	7974404	8002472	GRA_denovo_PC.9173.14	0	-	7974404	8002472	0	8	6583,131,131,67,138,108,184,1629,	0,18821,20668,23345,23848,24376,25550,26439,
chr1	7974404	8002495	GRA_denovo_PC.9173.15	0	-	7974404	8002495	0	8	6580,134,131,67,138,109,183,1652,	0,18818,20668,23345,23848,24376,25551,26439,
chr1	7974404	8002516	GRA_denovo_PC.9173.16	0	-	7974404	8002516	0	8	6579,135,131,75,130,108,184,1673,	0,18817,20668,23345,23856,24376,25550,26439,
chr1	7974404	8003914	GRA_denovo_PC.9173.17	0	-	7974404	8003914	0	9	6580,134,131,67,138,108,184,150,716,	0,18818,20668,23345,23848,24376,25550,26439,28794,
chr1	7974404	8005015	GRA_denovo_PC.9173.18	0	-	7974404	8005015	0	9	6579,135,131,67,138,108,184,70,30,	0,18817,20668,23345,23848,24376,25550,26439,30581,
chr1	7974404	8005051	GRA_denovo_PC.9173.19	0	-	7974404	8005051	0	8	6579,135,67,138,108,184,150,68,	0,18817,23345,23848,24376,25550,26439,30579,
chr1	7992034	8003927	GRA_denovo_PC.9173.20	0	-	7992034	8003927	0	9	156,138,130,65,138,114,178,150,729,	0,1187,3041,5717,6218,6746,7926,8809,11164,
chr1	7992034	8005019	GRA_denovo_PC.9173.21	0	-	7992034	8005019	0	10	156,136,130,67,139,107,184,150,733,36,	0,1187,3039,5715,6218,6747,7920,8809,11164,12949,
chr1	7992034	8005043	GRA_denovo_PC.9173.22	0	-	7992034	8005043	0	9	156,135,131,67,138,108,184,150,60,	0,1187,3038,5715,6218,6746,7920,8809,12949,
chr1	8021360	8045392	GRA_denovo_PC.8885.1	0	+	8021360	8045392	0	7	435,114,101,63,67,87,439,	0,1462,4024,8044,9596,16351,23593,
chr1	8021360	8045392	GRA_denovo_PC.8885.2	0	+	8021360	8045392	0	7	493,113,103,59,70,87,439,	0,1462,4023,8045,9593,16351,23593,
chr1	8021360	8056430	GRA_denovo_PC.8885.3	0	+	8021360	8056430	0	10	435,113,102,60,70,87,242,107,540,50,	0,1462,4023,8044,9593,16351,23593,24621,29607,35020,
chr1	8021728	8045392	GRA_denovo_PC.8885.4	0	+	8021728	8045392	0	7	67,113,103,67,63,86,439,	0,1094,3655,7677,9233,15984,23225,
chr1	8021728	8045392	GRA_denovo_PC.8885.5	0	+	8021728	8045392	0	7	125,113,102,60,70,87,439,	0,1094,3655,7676,9225,15983,23225,
chr1	8021728	8051507	GRA_denovo_PC.8885.6	0	+	8021728	8051507	0	8	67,113,102,60,71,86,242,540,	0,1094,3655,7676,9225,15984,23225,29239,
chr1	8021731	8045986	GRA_denovo_PC.8885.7	0	+	8021731	8045986	0	8	64,113,102,80,50,87,242,5,	0,1091,3652,7673,9242,15980,23222,24250,
chr1	8021731	8056430	GRA_denovo_PC.8885.8	0	+	8021731	8056430	0	10	64,113,102,63,67,87,242,107,540,50,	0,1091,3652,7673,9225,15980,23222,24250,29236,34649,
chr1	8021732	8045392	GRA_denovo_PC.8885.10	0	+	8021732	8045392	0	7	63,113,102,69,61,87,439,	0,1090,3651,7672,9230,15979,23221,
chr1	8021732	8045392	GRA_denovo_PC.8885.11	0	+	8021732	8045392	0	7	63,113,102,60,72,87,439,	0,1090,3651,7672,9221,15979,23221,
chr1	8021732	8045392	GRA_denovo_PC.8885.12	0	+	8021732	8045392	0	7	63,113,103,60,70,87,439,	0,1090,3651,7672,9221,15979,23221,
chr1	8021732	8045392	GRA_denovo_PC.8885.13	0	+	8021732	8045392	0	7	63,113,102,65,65,87,439,	0,1090,3651,7672,9226,15979,23221,
chr1	8021732	8056430	GRA_denovo_PC.8885.9	0	+	8021732	8056430	0	9	63,113,102,64,66,87,242,540,50,	0,1090,3651,7672,9225,15979,23221,29235,34648,
chr1	8021737	8045392	GRA_denovo_PC.8885.14	0	+	8021737	8045392	0	7	58,113,102,67,63,87,439,	0,1085,3646,7667,9223,15974,23216,
chr1	8021737	8045392	GRA_denovo_PC.8885.15	0	+	8021737	8045392	0	7	58,113,102,66,64,87,439,	0,1085,3646,7667,9222,15974,23216,
chr1	8021741	8045392	GRA_denovo_PC.8885.16	0	+	8021741	8045392	0	7	112,113,102,69,61,87,439,	0,1081,3642,7663,9221,15970,23212,
chr1	8021741	8045392	GRA_denovo_PC.8885.17	0	+	8021741	8045392	0	7	112,113,103,60,70,87,439,	0,1081,3642,7663,9212,15970,23212,
chr1	8021744	8056430	GRA_denovo_PC.8885.18	0	+	8021744	8056430	0	10	109,113,102,60,72,87,242,107,540,50,	0,1078,3639,7660,9209,15967,23209,24237,29223,34636,
chr1	8021795	8045392	GRA_denovo_PC.8885.19	0	+	8021795	8045392	0	7	58,113,102,66,64,87,439,	0,1027,3588,7609,9164,15916,23158,
chr1	8021799	8045392	GRA_denovo_PC.8885.20	0	+	8021799	8045392	0	7	54,113,102,67,63,87,439,	0,1023,3584,7605,9161,15912,23154,
chr1	8412461	8418095	GRA_denovo_PC.1872.24	0	-	8412461	8418095	0	4	2719,183,145,74,	0,3017,3700,5560,
chr1	8412461	8422919	GRA_denovo_PC.1872.25	0	-	8412461	8422919	0	9	2360,178,181,150,718,223,1379,119,172,	0,2541,3017,3698,5797,7362,7710,9361,10286,
chr1	8412461	8423225	GRA_denovo_PC.1872.26	0	-	8412461	8423225	0	7	2719,147,721,223,1380,113,483,	0,3698,5794,7362,7710,9362,10281,
chr1	8412461	8483077	GRA_denovo_PC.1872.27	0	-	8412461	8483077	0	12	2360,178,181,148,720,225,1763,162,200,94,162,291,	0,2541,3017,3698,5795,7362,7712,10281,11654,12344,13411,70325,
chr1	8412461	8483080	GRA_denovo_PC.1872.28	0	-	8412461	8483080	0	12	2360,178,181,147,721,1379,114,162,200,93,163,294,	0,2541,3017,3698,5794,7710,9361,10281,11654,12344,13410,70325,
chr1	8412461	8483806	GRA_denovo_PC.1872.29	0	-	8412461	8483806	0	13	2360,178,181,147,721,1380,114,162,199,93,163,81,186,	0,2541,3017,3698,5794,7710,9362,10282,11655,12344,13410,70325,71159,
chr1	8412461	8483806	GRA_denovo_PC.1872.30	0	-	8412461	8483806	0	13	2360,178,181,148,717,223,1765,164,199,94,161,81,725,	0,2541,3017,3698,5795,7362,7710,10281,11656,12345,13412,70325,70620,
chr1	8412461	8483806	GRA_denovo_PC.1872.31	0	-	8412461	8483806	0	13	2360,178,181,147,721,1379,114,162,200,93,163,81,580,	0,2541,3017,3698,5794,7710,9361,10281,11654,12344,13410,70325,70765,
chr1	8412461	8483806	GRA_denovo_PC.1872.32	0	-	8412461	8483806	0	14	2360,178,181,147,721,1379,114,162,200,93,163,81,81,186,	0,2541,3017,3698,5794,7710,9361,10281,11654,12344,13410,70325,70765,71159,
chr1	8412461	8483808	GRA_denovo_PC.1872.1	0	-	8412461	8483808	0	12	2360,178,181,149,719,1380,113,165,198,92,163,1022,	0,2541,3017,3698,5796,7710,9362,10281,11657,12345,13410,70325,
chr1	8412461	8483808	GRA_denovo_PC.1872.33	0	-	8412461	8483808	0	12	2360,178,181,147,721,223,1765,162,200,93,163,1022,	0,2541,3017,3698,5794,7362,7710,10281,11654,12344,13410,70325,
chr1	8412461	8483808	GRA_denovo_PC.1872.34	0	-	8412461	8483808	0	14	2360,178,182,146,721,223,1379,114,162,200,93,163,81,582,	0,2541,3017,3699,5794,7362,7710,9361,10281,11654,12344,13410,70325,70765,
chr1	8412461	8483808	GRA_denovo_PC.1872.35	0	-	8412461	8483808	0	14	2360,178,182,146,721,223,1379,114,162,200,94,162,81,188,	0,2541,3017,3699,5794,7362,7710,9361,10281,11654,12344,13411,70325,71159,
chr1	8412461	8483808	GRA_denovo_PC.1872.36	0	-	8412461	8483808	0	15	2360,178,181,147,721,223,1379,114,162,200,93,163,81,86,183,	0,2541,3017,3698,5794,7362,7710,9361,10281,11654,12344,13410,70325,70765,71164,
chr1	8412461	8483808	GRA_denovo_PC.1872.37	0	-	8412461	8483808	0	15	1990,17,181,147,721,223,1379,114,162,200,93,163,81,83,188,	0,2702,3017,3698,5794,7362,7710,9361,10281,11654,12344,13410,70325,70765,71159,
chr1	8412461	8483808	GRA_denovo_PC.1872.38	0	-	8412461	8483808	0	13	2367,178,182,146,721,226,1377,113,165,198,92,163,1022,	0,2541,3017,3699,5794,7362,7713,9362,10281,11657,12345,13410,70325,
chr1	8412461	8483808	GRA_denovo_PC.1872.39	0	-	8412461	8483808	0	13	2719,181,147,721,223,1379,114,162,200,94,162,81,582,	0,3017,3698,5794,7362,7710,9361,10281,11654,12344,13411,70325,70765,
chr1	8412461	8483808	GRA_denovo_PC.1872.40	0	-	8412461	8483808	0	13	451,1929,829,720,225,1380,114,161,200,94,162,81,582,	0,790,3017,5795,7362,7710,9362,10282,11654,12344,13411,70325,70765,
chr1	8412461	8483808	GRA_denovo_PC.1872.41	0	-	8412461	8483808	0	13	2719,181,148,721,222,1381,112,164,198,93,163,81,188,	0,3017,3698,5795,7363,7710,9363,10281,11656,12344,13410,70325,71159,
chr1	8412461	8483808	GRA_denovo_PC.1872.42	0	-	8412461	8483808	0	13	2719,182,146,721,1380,113,163,199,93,163,81,81,188,	0,3017,3699,5794,7710,9362,10281,11655,12344,13410,70325,70765,71159,
chr1	8412461	8483808	GRA_denovo_PC.1872.43	0	-	8412461	8483808	0	12	2719,181,147,721,223,1765,162,200,93,163,81,188,	0,3017,3698,5794,7362,7710,10281,11654,12344,13410,70325,71159,
chr1	8412461	8483808	GRA_denovo_PC.1872.44	0	-	8412461	8483808	0	12	2719,147,721,223,1379,114,162,200,93,163,81,582,	0,3698,5794,7362,7710,9361,10281,11654,12344,13410,70325,70765,
chr1	8412461	8483808	GRA_denovo_PC.1872.45	0	-	8412461	8483808	0	11	2360,178,181,149,719,1765,165,198,92,163,1022,	0,2541,3017,3698,5796,7710,10281,11657,12345,13410,70325,
chr1	8412461	8483808	GRA_denovo_PC.1872.46	0	-	8412461	8483808	0	12	2719,182,147,720,1765,162,200,93,163,81,83,188,	0,3017,3699,5795,7710,10281,11654,12344,13410,70325,70765,71159,
chr1	8412461	8483819	GRA_denovo_PC.1872.2	0	-	8412461	8483819	0	14	2360,178,181,147,721,223,1379,115,161,201,92,163,81,593,	0,2541,3017,3698,5794,7362,7710,9361,10282,11654,12345,13410,70325,70765,
chr1	8412461	8483819	GRA_denovo_PC.1872.3	0	-	8412461	8483819	0	14	2360,178,181,147,721,223,1379,114,162,200,93,163,521,199,	0,2541,3017,3698,5794,7362,7710,9361,10281,11654,12344,13410,70325,71159,
chr1	8412461	8483819	GRA_denovo_PC.1872.4	0	-	8412461	8483819	0	14	2360,178,182,146,721,223,1379,114,162,200,93,163,81,199,	0,2541,3017,3699,5794,7362,7710,9361,10281,11654,12344,13410,70325,71159,
chr1	8412461	8483825	GRA_denovo_PC.1872.5	0	-	8412461	8483825	0	13	2360,178,181,148,720,1765,163,199,94,162,81,83,205,	0,2541,3017,3698,5795,7710,10281,11655,12344,13411,70325,70765,71159,
chr1	8412461	8483825	GRA_denovo_PC.1872.6	0	-	8412461	8483825	0	14	2360,178,182,146,721,223,1379,115,161,200,93,163,81,205,	0,2541,3017,3699,5794,7362,7710,9361,10282,11654,12344,13410,70325,71159,
chr1	8412461	8483825	GRA_denovo_PC.1872.7	0	-	8412461	8483825	0	14	2360,178,181,147,721,223,1379,114,162,200,93,163,81,744,	0,2541,3017,3698,5794,7362,7710,9361,10281,11654,12344,13410,70325,70620,
chr1	8412461	8483825	GRA_denovo_PC.1872.8	0	-	8412461	8483825	0	15	2360,178,181,147,721,223,1379,114,162,200,93,163,81,81,205,	0,2541,3017,3698,5794,7362,7710,9361,10281,11654,12344,13410,70325,70765,71159,
chr1	8412461	8483825	GRA_denovo_PC.1872.9	0	-	8412461	8483825	0	14	2360,178,181,147,721,223,1379,114,162,200,93,163,81,599,	0,2541,3017,3698,5794,7362,7710,9361,10281,11654,12344,13410,70325,70765,
chr1	8412461	8483867	GRA_denovo_PC.1872.10	0	-	8412461	8483867	0	13	2360,178,181,147,721,1379,115,161,201,92,165,79,335,	0,2541,3017,3698,5794,7710,9361,10282,11654,12345,13410,70327,71071,
chr1	8412461	8483867	GRA_denovo_PC.1872.11	0	-	8412461	8483867	0	14	2360,178,181,148,726,217,1379,114,162,200,93,163,81,786,	0,2541,3017,3698,5795,7368,7710,9361,10281,11654,12344,13410,70325,70620,
chr1	8412461	8483867	GRA_denovo_PC.1872.12	0	-	8412461	8483867	0	13	2360,178,181,148,720,1379,114,162,200,93,163,81,247,	0,2541,3017,3698,5795,7710,9361,10281,11654,12344,13410,70325,71159,
chr1	8412461	8483867	GRA_denovo_PC.1872.13	0	-	8412461	8483867	0	14	2360,178,181,147,721,1379,114,162,200,93,163,81,82,246,	0,2541,3017,3698,5794,7710,9361,10281,11654,12344,13410,70325,70765,71160,
chr1	8412461	8484334	GRA_denovo_PC.1872.14	0	-	8412461	8484334	0	13	2720,182,145,721,223,1766,162,199,94,162,81,226,260,	0,3018,3700,5794,7362,7710,10282,11655,12344,13411,70325,70620,71613,
chr1	8412461	8484334	GRA_denovo_PC.1872.15	0	-	8412461	8484334	0	13	2360,178,182,146,721,1379,115,161,200,94,162,81,260,	0,2541,3017,3699,5794,7710,9361,10282,11654,12344,13411,70325,71613,
chr1	8412461	8484384	GRA_denovo_PC.1872.16	0	-	8412461	8484384	0	13	2720,181,147,721,222,1379,111,163,200,92,163,81,21,	0,3018,3699,5795,7363,7710,9361,10281,11655,12345,13410,70325,71902,
chr1	8412461	8484663	GRA_denovo_PC.1872.17	0	-	8412461	8484663	0	13	2360,178,183,145,721,1380,113,163,200,92,163,81,589,	0,2541,3017,3700,5794,7710,9362,10281,11655,12345,13410,70325,71613,
chr1	8412461	8485121	GRA_denovo_PC.1872.18	0	-	8412461	8485121	0	13	2719,181,147,721,223,1379,115,163,199,92,163,81,1047,	0,3017,3698,5794,7362,7710,9361,10282,11656,12345,13410,70325,71613,
chr1	8412461	8488649	GRA_denovo_PC.1872.19	0	-	8412461	8488649	0	13	2360,178,181,149,719,223,1765,164,198,93,163,81,4575,	0,2541,3017,3698,5796,7362,7710,10281,11656,12344,13410,70325,71613,
chr1	8412461	8488941	GRA_denovo_PC.1872.20	0	-	8412461	8488941	0	14	2360,178,181,147,721,223,1379,114,162,200,93,163,521,4271,	0,2541,3017,3698,5794,7362,7710,9361,10281,11654,12344,13410,70325,72209,
chr1	8412461	8555220	GRA_denovo_PC.1872.21	0	-	8412461	8555220	0	14	2360,178,181,147,721,1379,116,160,202,93,166,76,99,98,	0,2541,3017,3698,5794,7710,9361,10283,11654,12346,13412,70330,113523,142661,
chr1	8412461	8586002	GRA_denovo_PC.1872.22	0	-	8412461	8586002	0	17	2719,181,147,721,223,1379,114,162,200,93,163,81,99,100,125,49,185,	0,3017,3698,5794,7362,7710,9361,10281,11654,12344,13410,70325,113523,142661,145003,156224,173356,
chr1	8412461	8689914	GRA_denovo_PC.1872.23	0	-	8412461	8689914	0	22	2719,181,147,721,223,1379,114,162,200,93,163,81,99,100,125,49,105,97,106,126,71,176,	0,3017,3698,5794,7362,7710,9361,10281,11654,12344,13410,70325,113523,142661,145003,156224,188811,204072,205015,262158,271907,277277,
chr1	8416148	8526083	GRA_denovo_PC.1872.47	0	-	8416148	8526083	0	11	159,720,223,1379,114,162,200,93,163,81,99,	0,2108,3675,4023,5674,6594,7967,8657,9723,66638,109836,
chr1	8616539	8763347	GRA_denovo_PC.1872.48	0	-	8616539	8763347	0	6	91,106,126,71,469,234,	0,937,58080,67829,99492,146574,
chr1	8921062	8930570	GRA_denovo_PC.9972.32	0	-	8921062	8930570	0	9	426,60,109,202,198,223,134,71,59,	0,1883,2231,2887,4281,5275,6113,6984,9449,
chr1	8921062	8938759	GRA_denovo_PC.9972.30	0	-	8921062	8938759	0	12	426,59,111,200,198,223,134,70,60,95,95,120,	0,1883,2231,2889,4281,5275,6113,6984,9448,10888,13820,17577,
chr1	8921062	8938759	GRA_denovo_PC.9972.31	0	-	8921062	8938759	0	12	426,59,109,202,199,223,133,71,59,95,95,120,	0,1883,2231,2887,4281,5276,6114,6984,9449,10888,13820,17577,
chr1	8921062	8938766	GRA_denovo_PC.9972.23	0	-	8921062	8938766	0	12	426,66,102,202,199,222,134,70,59,96,94,128,	0,1883,2238,2887,4281,5276,6113,6984,9448,10887,13820,17576,
chr1	8921062	8938766	GRA_denovo_PC.9972.24	0	-	8921062	8938766	0	12	426,61,109,203,197,224,133,71,59,96,94,128,	0,1883,2231,2887,4282,5275,6114,6984,9448,10887,13820,17576,
chr1	8921062	8938766	GRA_denovo_PC.9972.25	0	-	8921062	8938766	0	12	426,60,108,202,198,224,133,71,59,95,96,126,	0,1883,2232,2887,4281,5275,6114,6984,9449,10888,13820,17578,
chr1	8921062	8938766	GRA_denovo_PC.9972.26	0	-	8921062	8938766	0	12	426,60,109,203,197,224,133,72,59,94,95,127,	0,1883,2231,2887,4282,5275,6114,6984,9450,10889,13820,17577,
chr1	8921062	8938766	GRA_denovo_PC.9972.27	0	-	8921062	8938766	0	12	426,59,109,202,198,224,133,72,59,96,94,128,	0,1883,2231,2887,4281,5275,6114,6984,9448,10887,13820,17576,
chr1	8921062	8938766	GRA_denovo_PC.9972.28	0	-	8921062	8938766	0	12	426,59,109,202,198,223,135,70,58,97,93,128,	0,1883,2231,2887,4281,5275,6113,6985,9449,10887,13821,17576,
chr1	8921062	8938766	GRA_denovo_PC.9972.29	0	-	8921062	8938766	0	12	426,59,109,202,198,223,134,70,68,87,94,128,	0,1883,2231,2887,4281,5275,6113,6984,9448,10896,13820,17576,
chr1	8921062	8938776	GRA_denovo_PC.9972.17	0	-	8921062	8938776	0	12	426,60,108,202,198,223,134,72,57,96,94,138,	0,1883,2232,2887,4281,5275,6113,6984,9450,10887,13820,17576,
chr1	8921062	8938776	GRA_denovo_PC.9972.18	0	-	8921062	8938776	0	12	426,66,102,203,198,223,134,70,58,96,94,138,	0,1883,2238,2887,4282,5276,6114,6985,9449,10887,13820,17576,
chr1	8921062	8938776	GRA_denovo_PC.9972.19	0	-	8921062	8938776	0	12	426,61,108,203,198,223,133,70,68,88,93,138,	0,1883,2232,2887,4282,5276,6114,6984,9448,10896,13821,17576,
chr1	8921062	8938776	GRA_denovo_PC.9972.20	0	-	8921062	8938776	0	12	426,61,109,202,198,224,133,72,59,96,94,138,	0,1883,2231,2887,4281,5275,6114,6984,9448,10887,13820,17576,
chr1	8921062	8938776	GRA_denovo_PC.9972.21	0	-	8921062	8938776	0	12	427,58,109,202,198,223,134,70,59,96,94,138,	0,1884,2231,2887,4281,5275,6113,6984,9448,10887,13820,17576,
chr1	8921062	8938776	GRA_denovo_PC.9972.22	0	-	8921062	8938776	0	12	426,59,109,202,198,223,134,70,61,95,93,138,	0,1883,2231,2887,4281,5275,6113,6984,9448,10889,13821,17576,
chr1	8921062	8938799	GRA_denovo_PC.9972.10	0	-	8921062	8938799	0	12	426,59,109,202,198,223,135,70,58,96,94,161,	0,1883,2231,2887,4281,5275,6113,6985,9449,10887,13820,17576,
chr1	8921062	8938799	GRA_denovo_PC.9972.11	0	-	8921062	8938799	0	12	426,60,108,202,198,223,134,72,59,96,94,161,	0,1883,2232,2887,4281,5275,6113,6984,9448,10887,13820,17576,
chr1	8921062	8938799	GRA_denovo_PC.9972.12	0	-	8921062	8938799	0	12	426,61,109,202,198,223,134,70,68,87,94,161,	0,1883,2231,2887,4281,5275,6113,6984,9448,10896,13820,17576,
chr1	8921062	8938799	GRA_denovo_PC.9972.13	0	-	8921062	8938799	0	12	426,59,109,202,198,223,134,70,60,95,94,161,	0,1883,2231,2887,4281,5275,6113,6984,9448,10888,13820,17576,
chr1	8921062	8938799	GRA_denovo_PC.9972.14	0	-	8921062	8938799	0	12	426,59,109,202,198,223,134,70,63,92,94,161,	0,1883,2231,2887,4281,5275,6113,6984,9448,10891,13820,17576,
chr1	8921062	8938799	GRA_denovo_PC.9972.15	0	-	8921062	8938799	0	12	427,58,110,201,199,222,134,72,59,96,94,161,	0,1884,2231,2888,4281,5276,6113,6984,9448,10887,13820,17576,
chr1	8921062	8938799	GRA_denovo_PC.9972.16	0	-	8921062	8938799	0	12	426,66,102,203,197,224,133,72,62,92,94,161,	0,1883,2238,2887,4282,5275,6114,6984,9449,10891,13820,17576,
chr1	8921062	8938799	GRA_denovo_PC.9972.8	0	-	8921062	8938799	0	12	426,59,109,202,198,223,134,71,67,88,93,161,	0,1883,2231,2887,4281,5275,6113,6984,9449,10896,13821,17576,
chr1	8921062	8938799	GRA_denovo_PC.9972.9	0	-	8921062	8938799	0	12	426,59,109,202,198,223,135,69,60,96,94,161,	0,1883,2231,2887,4281,5275,6113,6985,9448,10887,13820,17576,
chr1	8921062	8938925	GRA_denovo_PC.9972.7	0	-	8921062	8938925	0	12	426,61,107,202,198,223,134,70,59,96,99,282,	0,1883,2233,2887,4281,5275,6113,6984,9448,10887,13820,17581,
chr1	8921062	8938956	GRA_denovo_PC.9972.1	0	-	8921062	8938956	0	12	426,59,109,202,198,223,134,70,59,96,94,318,	0,1883,2231,2887,4281,5275,6113,6984,9448,10887,13820,17576,
chr1	8921062	8938956	GRA_denovo_PC.9972.2	0	-	8921062	8938956	0	12	426,60,108,202,198,223,134,70,68,88,93,318,	0,1883,2232,2887,4281,5275,6113,6984,9448,10896,13821,17576,
chr1	8921062	8938956	GRA_denovo_PC.9972.3	0	-	8921062	8938956	0	12	426,61,109,202,198,223,134,70,60,97,93,318,	0,1883,2231,2887,4281,5275,6113,6984,9448,10887,13821,17576,
chr1	8921062	8938956	GRA_denovo_PC.9972.4	0	-	8921062	8938956	0	12	426,59,109,202,198,223,134,72,59,96,94,318,	0,1883,2231,2887,4281,5275,6113,6984,9448,10887,13820,17576,
chr1	8921062	8938956	GRA_denovo_PC.9972.5	0	-	8921062	8938956	0	12	426,66,102,203,197,224,133,71,59,96,94,318,	0,1883,2238,2887,4282,5275,6114,6984,9448,10887,13820,17576,
chr1	8921062	8938956	GRA_denovo_PC.9972.6	0	-	8921062	8938956	0	12	427,58,109,202,198,223,134,71,58,96,94,318,	0,1884,2231,2887,4281,5275,6113,6984,9449,10887,13820,17576,
chr1	9096717	9098988	GRA_denovo_PC.9812.1	0	-	9096717	9098988	0	3	1369,73,102,	0,1775,2169,
chr1	9096717	9100949	GRA_denovo_PC.9812.2	0	-	9096717	9100949	0	6	1131,128,76,102,436,827,	0,1238,1772,2169,2893,3405,
chr1	9096717	9102000	GRA_denovo_PC.9812.3	0	-	9096717	9102000	0	6	1131,610,102,436,127,156,	0,1238,2169,2893,3405,5127,
chr1	9096717	9118279	GRA_denovo_PC.9812.4	0	-	9096717	9118279	0	11	1131,128,76,102,111,188,126,153,125,162,69,	0,1238,1772,2169,2893,3141,3405,5126,10951,20789,21493,
chr1	9096717	9129654	GRA_denovo_PC.9812.5	0	-	9096717	9129654	0	12	1131,128,76,102,111,188,126,153,129,162,99,92,	0,1238,1772,2169,2893,3141,3405,5126,10951,20789,21493,32845,
chr1	9096717	9153332	GRA_denovo_PC.9812.6	0	-	9096717	9153332	0	13	1131,128,77,101,436,126,153,125,161,99,91,129,33,	0,1238,1772,2170,2893,3405,5126,10951,20789,21493,32845,48355,56582,
chr1	9096717	9189164	GRA_denovo_PC.9812.7	0	-	9096717	9189164	0	17	1131,128,76,102,111,188,126,153,126,160,99,91,129,1761,194,214,461,	0,1238,1772,2169,2893,3141,3405,5126,10951,20790,21493,32845,48355,66216,68828,74617,91986,
chr1	9107667	9189164	GRA_denovo_PC.9812.8	0	-	9107667	9189164	0	9	126,161,99,91,153,223,414,215,460,	0,9839,10543,21895,37405,55266,56612,63667,81037,
chr1	9117508	9153642	GRA_denovo_PC.9812.9	0	-	9117508	9153642	0	5	160,98,91,129,343,	0,703,12054,27564,35791,
chr1	9160236	9171829	GRA_denovo_PC.9812.20	0	-	9160236	9171829	0	4	2575,1761,202,487,	0,2697,5309,11106,
chr1	9160236	9189164	GRA_denovo_PC.9812.18	0	-	9160236	9189164	0	5	2577,1763,195,214,461,	0,2697,5308,11098,28467,
chr1	9160236	9189164	GRA_denovo_PC.9812.19	0	-	9160236	9189164	0	4	4457,195,221,461,	0,5308,11098,28467,
chr1	9160236	9189189	GRA_denovo_PC.9812.17	0	-	9160236	9189189	0	5	2575,1760,156,214,486,	0,2697,5308,11098,28467,
chr1	9160236	9189201	GRA_denovo_PC.9812.15	0	-	9160236	9189201	0	5	2575,1760,195,214,498,	0,2697,5308,11098,28467,
chr1	9160236	9189201	GRA_denovo_PC.9812.16	0	-	9160236	9189201	0	5	2575,1763,197,209,498,	0,2697,5311,11103,28467,
chr1	9160236	9189220	GRA_denovo_PC.9812.14	0	-	9160236	9189220	0	4	4457,195,216,515,	0,5308,11098,28469,
chr1	9160236	9189245	GRA_denovo_PC.9812.10	0	-	9160236	9189245	0	5	2576,1759,195,214,542,	0,2698,5308,11098,28467,
chr1	9160236	9189245	GRA_denovo_PC.9812.11	0	-	9160236	9189245	0	4	2575,1760,214,542,	0,2697,11098,28467,
chr1	9160236	9189245	GRA_denovo_PC.9812.12	0	-	9160236	9189245	0	5	2575,1760,196,214,542,	0,2697,5308,11098,28467,
chr1	9160236	9189245	GRA_denovo_PC.9812.13	0	-	9160236	9189245	0	5	2575,1760,196,214,541,	0,2697,5308,11099,28468,
chr1	9176625	9189201	GRA_denovo_PC.9812.21	0	-	9176625	9189201	0	2	150,498,	0,12078,
chr1	9294811	9331617	GRA_denovo_PC.9040.1	0	+	9294811	9331617	0	5	314,637,118,270,8050,	0,10172,12213,27306,28756,
chr1	9294811	9331617	GRA_denovo_PC.9040.2	0	+	9294811	9331617	0	4	314,637,118,9500,	0,10172,12213,27306,
chr1	9294818	9331617	GRA_denovo_PC.9040.3	0	+	9294818	9331617	0	5	307,637,118,212,8050,	0,10165,12206,27299,28749,
chr1	9294844	9331617	GRA_denovo_PC.9040.4	0	+	9294844	9331617	0	5	281,637,118,270,4183,	0,10139,12180,27273,32590,
chr1	9299906	9331617	GRA_denovo_PC.9040.5	0	+	9299906	9331617	0	5	171,637,118,212,8050,	0,5077,7118,22211,23661,
chr1	9299906	9331617	GRA_denovo_PC.9040.6	0	+	9299906	9331617	0	5	171,637,118,212,4183,	0,5077,7118,22211,27528,
chr1	9299906	9331617	GRA_denovo_PC.9040.7	0	+	9299906	9331617	0	5	171,637,118,270,8050,	0,5077,7118,22211,23661,
chr1	9299994	9331617	GRA_denovo_PC.9040.8	0	+	9299994	9331617	0	4	83,645,110,9500,	0,4989,7038,22123,
chr1	9300014	9331617	GRA_denovo_PC.9040.9	0	+	9300014	9331617	0	5	63,629,118,270,8050,	0,4977,7010,22103,23553,
chr1	9707584	9783481	GRA_denovo_PC.2384.1	0	+	9707584	9783481	0	22	4276,163,105,176,173,229,230,180,150,90,222,97,131,51,168,122,144,100,180,112,79,299,	0,17069,43940,62578,62897,68014,68322,68913,69432,70010,71167,72394,72585,73084,73215,73600,73917,74234,74448,74718,75001,75598,
chr1	9711740	9801971	GRA_denovo_PC.2384.2	0	+	9711740	9801971	0	22	120,105,173,229,230,180,150,90,222,97,131,299,734,179,113,50,168,124,146,133,1870,13080,	0,39784,58741,63858,64166,64757,65276,65854,67011,68238,68429,68928,69444,70292,70561,70874,71442,72286,72593,73121,75226,77151,
chr1	9711740	9801971	GRA_denovo_PC.2384.3	0	+	9711740	9801971	0	25	120,163,105,173,229,230,180,150,90,222,97,131,51,165,122,144,100,179,113,80,167,453,133,864,9271,	0,12913,39784,58741,63858,64166,64757,65276,65854,67011,68238,68429,68928,69062,69444,69761,70078,70292,70561,70845,71443,72286,73121,75226,80960,
chr1	9711773	9801971	GRA_denovo_PC.2384.4	0	+	9711773	9801971	0	25	87,105,176,173,229,231,179,63,90,222,97,132,51,168,122,417,179,113,79,168,124,146,133,864,11210,	0,39751,58389,58708,63825,64133,64725,65330,65821,66978,68205,68396,68895,69026,69411,69728,70259,70528,70812,71409,72253,72560,73088,75193,78988,
chr1	9711778	9801971	GRA_denovo_PC.2384.5	0	+	9711778	9801971	0	24	82,173,229,230,180,63,90,222,97,131,51,168,122,144,100,179,113,79,168,124,146,133,864,11210,	0,58703,63820,64128,64719,65325,65816,66973,68200,68391,68890,69021,69406,69723,70040,70254,70523,70807,71404,72248,72555,73083,75188,78983,
chr1	9780680	9801971	GRA_denovo_PC.2384.6	0	+	9780680	9801971	0	13	39,165,122,145,102,176,113,50,168,146,133,864,11210,	0,122,504,821,1139,1355,1621,1934,2502,3653,4181,6286,10081,
chr1	9908338	10001365	GRA_denovo_PC.1414.11	0	-	9908338	10001365	0	14	2496,91,120,85,124,173,106,173,83,95,99,136,109,141,	0,22906,23688,29624,38830,41913,45857,73905,83610,84523,86481,87211,88238,92886,
chr1	9908338	10003386	GRA_denovo_PC.1414.12	0	-	9908338	10003386	0	13	2496,91,120,85,124,173,106,173,90,136,109,159,80,	0,22906,23688,29624,38830,41913,45857,73905,86491,87211,88238,94343,94968,
chr1	9908338	10032392	GRA_denovo_PC.1414.13	0	-	9908338	10032392	0	21	2496,91,120,85,124,173,106,173,1267,82,96,99,136,109,159,905,67,131,80,96,262,	0,22906,23688,29624,38830,41913,45857,73905,80910,83610,84522,86481,87211,88238,94343,95068,102950,104058,107540,112433,123792,
chr1	9908338	10032392	GRA_denovo_PC.1414.14	0	-	9908338	10032392	0	20	2496,91,120,85,124,173,106,173,82,96,99,136,109,159,905,67,131,80,96,262,	0,22906,23688,29624,38830,41913,45857,73905,83610,84522,86481,87211,88238,94343,95068,102950,104058,107540,112433,123792,
chr1	9908338	9938056	GRA_denovo_PC.1414.15	0	-	9908338	9938056	0	4	2497,91,119,94,	0,22907,23689,29624,
chr1	9908338	9943776	GRA_denovo_PC.1414.16	0	-	9908338	9943776	0	5	2496,91,120,87,12,	0,22906,23688,29624,35426,
chr1	9908338	9943799	GRA_denovo_PC.1414.17	0	-	9908338	9943799	0	5	2497,90,122,83,37,	0,22907,23688,29626,35424,
chr1	9908338	9943978	GRA_denovo_PC.1414.18	0	-	9908338	9943978	0	5	2496,91,128,77,216,	0,22906,23688,29632,35424,
chr1	9908338	9946686	GRA_denovo_PC.1414.19	0	-	9908338	9946686	0	6	2496,91,120,85,34,15,	0,22906,23688,29624,35424,38333,
chr1	9908338	9950421	GRA_denovo_PC.1414.20	0	-	9908338	9950421	0	5	2497,90,123,82,170,	0,22907,23688,29627,41913,
chr1	9908338	9970373	GRA_denovo_PC.1414.10	0	-	9908338	9970373	0	6	2496,91,120,85,34,221,	0,22906,23688,29624,35424,61814,
chr1	9908338	9970373	GRA_denovo_PC.1414.21	0	-	9908338	9970373	0	6	2497,90,120,85,34,221,	0,22907,23688,29624,35424,61814,
chr1	9908338	9970379	GRA_denovo_PC.1414.9	0	-	9908338	9970379	0	8	2496,91,120,85,124,173,106,227,	0,22906,23688,29624,38830,41913,45857,61814,
chr1	9908338	9970403	GRA_denovo_PC.1414.1	0	-	9908338	9970403	0	6	2496,91,120,85,42,243,	0,22906,23688,29624,35424,61822,
chr1	9908338	9970403	GRA_denovo_PC.1414.2	0	-	9908338	9970403	0	5	2496,91,120,88,251,	0,22906,23688,29624,61814,
chr1	9908338	9970403	GRA_denovo_PC.1414.3	0	-	9908338	9970403	0	5	2496,91,120,85,251,	0,22906,23688,29624,61814,
chr1	9908338	9970403	GRA_denovo_PC.1414.4	0	-	9908338	9970403	0	5	2496,91,120,89,247,	0,22906,23688,29624,61818,
chr1	9908338	9970403	GRA_denovo_PC.1414.5	0	-	9908338	9970403	0	4	2497,90,120,251,	0,22907,23688,61814,
chr1	9908338	9970403	GRA_denovo_PC.1414.6	0	-	9908338	9970403	0	6	2498,89,128,77,34,251,	0,22908,23688,29632,35424,61814,
chr1	9908338	9970403	GRA_denovo_PC.1414.7	0	-	9908338	9970403	0	5	2496,91,124,85,251,	0,22906,23688,29624,61814,
chr1	9908338	9970403	GRA_denovo_PC.1414.8	0	-	9908338	9970403	0	5	2496,91,120,86,250,	0,22906,23688,29624,61815,
chr1	9931012	9932324	GRA_denovo_PC.1414.22	0	-	9931012	9932324	0	4	25,96,115,14,	0,232,1019,1298,
chr1	9986351	10001365	GRA_denovo_PC.1414.23	0	-	9986351	10001365	0	7	4165,82,95,100,136,109,141,	0,5598,6510,8468,9198,10225,14873,
chr1	9986351	10001370	GRA_denovo_PC.1414.24	0	-	9986351	10001370	0	7	4164,83,95,89,136,109,146,	0,5597,6510,8478,9198,10225,14873,
chr1	9986351	10002850	GRA_denovo_PC.1414.25	0	-	9986351	10002850	0	7	4164,83,95,100,135,109,169,	0,5597,6510,8468,9199,10225,16330,
chr1	9986351	10003370	GRA_denovo_PC.1414.26	0	-	9986351	10003370	0	8	4165,81,97,98,136,109,159,64,	0,5598,6509,8469,9198,10225,16330,16955,
chr1	9986351	10003383	GRA_denovo_PC.1414.27	0	-	9986351	10003383	0	8	4164,82,96,99,136,110,102,76,	0,5597,6509,8468,9198,10225,16388,16956,
chr1	9986351	10003406	GRA_denovo_PC.1414.28	0	-	9986351	10003406	0	8	4165,82,96,99,135,110,158,100,	0,5598,6510,8469,9199,10225,16331,16955,
chr1	9986351	10003406	GRA_denovo_PC.1414.29	0	-	9986351	10003406	0	8	4165,83,94,99,136,109,161,98,	0,5598,6511,8468,9198,10225,16330,16957,
chr1	9986351	10004005	GRA_denovo_PC.1414.30	0	-	9986351	10004005	0	8	4165,81,96,99,137,108,159,599,	0,5598,6509,8468,9198,10226,16330,17055,
chr1	9986351	10004299	GRA_denovo_PC.1414.31	0	-	9986351	10004299	0	8	4164,82,96,99,136,109,159,893,	0,5597,6509,8468,9198,10225,16330,17055,
chr1	10003207	10076082	GRA_denovo_PC.1651.1	0	+	10003207	10076082	0	8	366,171,184,140,621,179,103,242,	0,28868,32442,37881,53561,64420,65023,72633,
chr1	10003477	10076082	GRA_denovo_PC.1651.2	0	+	10003477	10076082	0	9	96,171,184,140,211,621,179,102,243,	0,28598,32172,37611,41716,53291,64150,64753,72362,
chr1	10003477	10076082	GRA_denovo_PC.1651.3	0	+	10003477	10076082	0	10	96,171,184,140,1730,211,624,179,102,243,	0,28598,32172,37611,38881,41716,53291,64150,64753,72362,
chr1	10003506	10050020	GRA_denovo_PC.1651.4	0	+	10003506	10050020	0	6	67,171,184,140,1730,4827,	0,28569,32143,37582,38852,41687,
chr1	10003506	10076082	GRA_denovo_PC.1651.5	0	+	10003506	10076082	0	10	67,171,184,140,81,142,120,179,102,243,	0,28569,32143,37582,53262,53536,54332,64121,64724,72333,
chr1	10003506	10076082	GRA_denovo_PC.1651.6	0	+	10003506	10076082	0	9	67,171,184,140,81,347,179,102,243,	0,28569,32143,37582,53262,53536,64121,64724,72333,
chr1	10003508	10050020	GRA_denovo_PC.1651.7	0	+	10003508	10050020	0	7	65,171,184,140,1730,578,2829,	0,28567,32141,37580,38850,41685,43683,
chr1	10003508	10068333	GRA_denovo_PC.1651.8	0	+	10003508	10068333	0	8	65,171,184,140,81,129,179,103,	0,28567,32141,37580,53260,53755,64119,64722,
chr1	10032075	10076082	GRA_denovo_PC.1651.9	0	+	10032075	10076082	0	7	171,184,140,624,179,102,243,	0,3574,9013,24693,35552,36155,43764,
chr1	10056348	10076082	GRA_denovo_PC.1651.10	0	+	10056348	10076082	0	4	1044,179,102,243,	0,11279,11882,19491,
chr1	10056348	10076082	GRA_denovo_PC.1651.11	0	+	10056348	10076082	0	4	1041,179,102,243,	0,11279,11882,19491,
chr1	10057045	10076082	GRA_denovo_PC.1651.12	0	+	10057045	10076082	0	3	344,102,243,	0,11185,18794,
chr1	10057960	10076082	GRA_denovo_PC.1651.13	0	+	10057960	10076082	0	4	141,179,103,242,	0,9667,10270,17880,
chr1	10057968	10076082	GRA_denovo_PC.1651.14	0	+	10057968	10076082	0	4	133,179,102,243,	0,9659,10262,17871,
chr1	10090710	10193643	GRA_denovo_PC.3760.1	0	+	10090710	10193643	0	17	3042,187,136,77,92,141,229,2263,142,101,115,88,53,119,97,114,90,	0,41375,64808,67939,70455,72299,74863,75544,86806,88860,91309,96141,98743,99847,100064,101716,102843,
chr1	10090962	10238876	GRA_denovo_PC.3760.2	0	+	10090962	10238876	0	21	2790,187,136,88,145,229,122,868,92,114,199,139,100,128,99,236,127,145,135,192,175,	0,41123,64556,70203,72043,74611,75292,75538,99817,101464,104083,106162,114035,116058,118279,120421,127451,130237,137231,140233,147739,
chr1	10090962	10238876	GRA_denovo_PC.3760.3	0	+	10090962	10238876	0	25	2790,187,136,88,151,224,141,101,115,84,57,117,99,202,139,97,128,99,248,115,147,133,225,131,175,	0,41123,64556,70203,72043,74617,86555,88608,91057,95889,98487,99595,99810,104083,106165,114038,116058,118279,120421,127463,130237,137233,140200,141996,147739,
chr1	10092974	10133057	GRA_denovo_PC.3760.4	0	+	10092974	10133057	0	3	778,187,546,	0,39111,39537,
chr1	10092974	10228546	GRA_denovo_PC.3760.5	0	+	10092974	10228546	0	22	778,187,136,88,145,229,142,101,115,85,57,117,99,114,199,139,100,128,99,127,145,353,	0,39111,62544,68191,70031,72599,84542,86596,89045,93877,96475,97583,97798,99452,102071,104150,112023,114046,116267,125439,128225,135219,
chr1	10092974	10228546	GRA_denovo_PC.3760.6	0	+	10092974	10228546	0	22	778,187,136,89,144,229,142,101,115,84,57,117,99,114,199,139,100,128,99,236,145,353,	0,39111,62544,68191,70032,72599,84542,86596,89045,93877,96475,97583,97798,99452,102071,104150,112023,114046,116267,118409,128225,135219,
chr1	10092974	10238876	GRA_denovo_PC.3760.7	0	+	10092974	10238876	0	28	442,117,187,136,88,145,229,387,142,101,115,64,84,57,117,99,114,199,139,100,128,99,236,127,145,135,192,175,	0,661,39111,62544,68191,70031,72599,73280,84542,86596,89045,89879,93877,96475,97583,97798,99452,102071,104150,112023,114046,116267,118409,125439,128225,135219,138221,145727,
chr1	10092974	10238876	GRA_denovo_PC.3760.8	0	+	10092974	10238876	0	27	778,187,136,88,145,229,387,23,50,115,64,84,57,117,99,114,199,139,100,128,99,236,127,145,135,192,175,	0,39111,62544,68191,70031,72599,73280,84542,86647,89045,89879,93877,96475,97583,97798,99452,102071,104150,112023,114046,116267,118409,125439,128225,135219,138221,145727,
chr1	10092974	10241317	GRA_denovo_PC.3760.10	0	+	10092974	10241317	0	26	778,187,136,88,145,229,142,101,115,84,57,117,99,114,199,139,100,128,99,236,127,145,135,1035,919,1365,	0,39111,62544,68191,70031,72599,84542,86596,89045,93877,96475,97583,97798,99452,102071,104150,112023,114046,116267,118409,125439,128225,135219,137378,145727,146978,
chr1	10092974	10241317	GRA_denovo_PC.3760.11	0	+	10092974	10241317	0	27	778,187,136,88,145,229,142,101,115,84,57,117,99,114,199,139,100,128,99,236,127,145,135,225,175,147,1365,	0,39111,62544,68191,70031,72599,84542,86596,89045,93877,96475,97583,97798,99452,102071,104150,112023,114046,116267,118409,125439,128225,135219,138188,145727,146499,146978,
chr1	10092974	10241317	GRA_denovo_PC.3760.9	0	+	10092974	10241317	0	26	778,187,136,88,145,229,142,101,115,84,59,117,99,114,199,139,100,128,99,245,118,146,134,192,919,1365,	0,39111,62544,68191,70031,72599,84542,86596,89045,93877,96475,97583,97798,99452,102071,104150,112023,114046,116267,118409,125448,128225,135220,138221,145727,146978,
chr1	10092994	10228060	GRA_denovo_PC.3760.14	0	+	10092994	10228060	0	23	758,188,135,77,117,145,231,385,142,101,115,84,57,117,99,114,199,100,128,99,236,145,228,	0,39091,62525,65655,68171,70011,72579,73262,84522,86576,89025,93857,96455,97563,97778,99432,102051,112003,114026,116247,118389,128205,134838,
chr1	10092994	10241317	GRA_denovo_PC.3760.12	0	+	10092994	10241317	0	26	758,187,136,88,145,229,142,101,115,84,57,99,114,199,139,100,128,99,236,127,145,135,192,175,147,1365,	0,39091,62524,68171,70011,72579,84522,86576,89025,93857,96455,97778,99432,102051,104130,112003,114026,116247,118389,125419,128205,135199,138201,145707,146479,146958,
chr1	10092994	10241317	GRA_denovo_PC.3760.13	0	+	10092994	10241317	0	27	758,187,136,88,145,229,142,101,115,84,57,117,99,114,199,139,100,128,99,236,127,145,135,1035,175,147,1365,	0,39091,62524,68171,70011,72579,84522,86576,89025,93857,96455,97563,97778,99432,102051,104130,112003,114026,116247,118389,125419,128205,135199,137358,145707,146479,146958,
chr1	10092997	10166659	GRA_denovo_PC.3760.15	0	+	10092997	10166659	0	7	755,187,136,92,145,229,405,	0,39088,62521,68168,70008,72576,73257,
chr1	10092997	10220039	GRA_denovo_PC.3760.16	0	+	10092997	10220039	0	25	755,187,136,77,88,145,229,387,142,101,115,84,110,59,115,99,114,199,139,100,128,99,236,127,74,	0,39088,62521,65652,68168,70008,72576,73257,84519,86573,89022,93854,94018,96452,97562,97775,99429,102048,104127,112000,114023,116244,118386,125416,126968,
chr1	10092997	10228060	GRA_denovo_PC.3760.17	0	+	10092997	10228060	0	23	755,187,92,145,229,387,142,101,115,64,84,110,57,117,99,114,199,139,100,128,99,145,228,	0,39088,68168,70008,72576,73257,84519,86573,89022,89856,93854,94018,96452,97560,97775,99429,102048,104127,112000,114023,116244,128202,134835,
chr1	10092997	10238876	GRA_denovo_PC.3760.18	0	+	10092997	10238876	0	26	755,187,136,88,145,229,142,101,115,84,57,117,99,114,199,139,100,128,99,236,127,145,135,192,131,175,	0,39088,62521,68168,70008,72576,84519,86573,89022,93854,96452,97560,97775,99429,102048,104127,112000,114023,116244,118386,125416,128202,135196,138198,139961,145704,
chr1	10092997	10241317	GRA_denovo_PC.3760.19	0	+	10092997	10241317	0	26	755,187,136,88,145,229,142,101,115,84,57,117,99,114,199,139,100,128,99,236,127,145,135,192,919,1365,	0,39088,62521,68168,70008,72576,84519,86573,89022,93854,96452,97560,97775,99429,102048,104127,112000,114023,116244,118386,125416,128202,135196,138198,145704,146955,
chr1	10092997	10241317	GRA_denovo_PC.3760.20	0	+	10092997	10241317	0	27	755,187,136,88,145,229,142,101,115,84,59,117,99,114,199,139,100,128,99,236,145,99,135,225,131,919,1365,	0,39088,62521,68168,70008,72576,84519,86573,89022,93854,96452,97560,97775,99429,102048,104127,112000,114023,116244,118386,128202,133304,135196,138165,139961,145704,146955,
chr1	10092997	10241317	GRA_denovo_PC.3760.21	0	+	10092997	10241317	0	28	755,187,136,77,92,145,229,387,142,101,115,64,86,55,117,99,110,199,139,100,128,99,236,145,135,192,919,1365,	0,39088,62521,65652,68168,70008,72576,73257,84519,86573,89022,89856,93854,96454,97560,97775,99433,102048,104127,112000,114023,116244,118386,128202,135196,138198,145704,146955,
chr1	10093009	10241317	GRA_denovo_PC.3760.22	0	+	10093009	10241317	0	27	743,187,136,88,145,229,142,101,115,87,54,117,99,114,199,100,128,99,238,125,145,99,135,192,131,919,1365,	0,39076,62509,68156,69996,72564,84507,86561,89010,93842,96443,97548,97763,99417,102036,111988,114011,116232,118374,125406,128190,133292,135184,138186,139949,145692,146943,
chr1	10093009	10241317	GRA_denovo_PC.3760.23	0	+	10093009	10241317	0	27	743,187,136,88,145,229,142,101,115,87,54,117,99,114,199,139,100,128,99,236,127,145,135,1035,131,919,1365,	0,39076,62509,68156,69996,72564,84507,86561,89010,93842,96443,97548,97763,99417,102036,104115,111988,114011,116232,118374,125404,128190,135184,137343,139949,145692,146943,
chr1	10207021	10241317	GRA_denovo_PC.3760.24	0	+	10207021	10241317	0	12	127,99,245,118,145,99,135,1035,131,175,147,1365,	0,2220,4362,11401,14178,19280,21172,23331,25937,31680,32452,32931,
chr1	10270604	10323320	GRA_denovo_PC.3769.1	0	+	10270604	10323320	0	6	332,185,77,180,66,255,	0,21703,45700,47946,51358,52461,
chr1	10270605	10442264	GRA_denovo_PC.3769.2	0	+	10270605	10442264	0	45	331,185,77,180,66,179,112,78,66,76,79,143,134,80,76,80,107,84,181,81,86,149,181,136,119,86,130,91,119,56,109,67,83,104,115,134,62,146,240,72,122,150,193,131,5650,	0,21702,45699,47945,51357,56832,57604,60954,61693,64880,65773,67438,71852,80534,81499,84538,85112,86034,86349,86626,109503,111161,113336,114212,123972,126109,126526,129221,131502,132684,135297,137213,138101,142085,150381,151144,152735,154552,154861,157919,160593,163768,164306,164707,166009,
chr1	10270609	10368626	GRA_denovo_PC.3769.3	0	+	10270609	10368626	0	21	327,185,85,172,66,179,112,78,66,79,76,143,134,80,80,76,107,88,177,73,5406,	0,21698,45695,47949,51353,56828,57600,60950,61689,64876,65772,67434,71848,80530,81495,84538,85108,86030,86349,86622,92611,
chr1	10270620	10368626	GRA_denovo_PC.3769.4	0	+	10270620	10368626	0	21	316,185,77,180,66,179,112,78,66,85,70,143,134,80,76,80,107,84,181,73,5406,	0,21687,45684,47930,51342,56817,57589,60939,61678,64865,65767,67423,71837,80519,81484,84523,85097,86019,86334,86611,92600,
chr1	10292310	10332362	GRA_denovo_PC.3769.5	0	+	10292310	10332362	0	8	182,77,180,66,179,112,78,60,	0,23994,26240,29652,35127,35899,39249,39992,
chr1	10335527	10412701	GRA_denovo_PC.3769.6	0	+	10335527	10412701	0	26	34,79,144,133,80,76,80,107,84,181,73,94,149,179,138,119,86,130,163,91,119,74,91,67,87,11,	0,851,2516,6931,15612,16577,19616,20190,21112,21427,21704,44573,46239,48414,49288,59050,61187,61604,61901,64299,66580,67762,70393,72291,73179,77163,
chr1	10434399	10442264	GRA_denovo_PC.3769.7	0	+	10434399	10442264	0	3	124,119,5662,	0,913,2203,
chr1	10456472	10480624	GRA_denovo_PC.3774.1	0	+	10456472	10480624	0	13	2710,76,180,66,119,163,135,190,131,134,100,123,938,	0,3213,3977,6655,7745,11655,15002,16646,20571,20960,22410,23001,23214,
chr1	10456472	10480624	GRA_denovo_PC.3774.2	0	+	10456472	10480624	0	13	2710,76,197,66,119,163,135,190,131,134,100,125,936,	0,3213,3960,6655,7745,11655,15002,16646,20571,20960,22410,23001,23216,
chr1	10456472	10480624	GRA_denovo_PC.3774.3	0	+	10456472	10480624	0	13	2710,76,197,66,119,163,135,190,131,134,100,124,937,	0,3213,3960,6655,7745,11655,15002,16646,20571,20960,22410,23001,23215,
chr1	10458643	10468215	GRA_denovo_PC.3774.4	0	+	10458643	10468215	0	6	539,78,180,66,119,88,	0,1042,1806,4484,5574,9484,
chr1	10458643	10468215	GRA_denovo_PC.3774.5	0	+	10458643	10468215	0	6	539,82,174,66,119,88,	0,1042,1812,4484,5574,9484,
chr1	10458643	10468215	GRA_denovo_PC.3774.6	0	+	10458643	10468215	0	6	539,81,175,66,119,88,	0,1042,1811,4484,5574,9484,
chr1	10458643	10468215	GRA_denovo_PC.3774.7	0	+	10458643	10468215	0	6	539,80,176,66,119,88,	0,1042,1810,4484,5574,9484,
chr1	10458643	10468215	GRA_denovo_PC.3774.8	0	+	10458643	10468215	0	5	539,76,180,119,88,	0,1042,1806,5574,9484,
chr1	10468359	10480624	GRA_denovo_PC.3774.9	0	+	10468359	10480624	0	8	775,135,190,131,134,100,123,938,	0,3115,4759,8684,9073,10523,11114,11327,
chr1	10471474	10480624	GRA_denovo_PC.3774.10	0	+	10471474	10480624	0	6	135,191,522,100,123,938,	0,1644,5570,7408,7999,8212,
chr1	10471474	10480624	GRA_denovo_PC.3774.11	0	+	10471474	10480624	0	7	135,190,131,134,100,124,938,	0,1644,5569,5958,7408,7999,8212,
chr1	10471474	10480624	GRA_denovo_PC.3774.12	0	+	10471474	10480624	0	6	135,190,523,100,124,938,	0,1644,5569,7408,7999,8212,
chr1	10520216	10532564	GRA_denovo_PC.2.1	0	-	10520216	10532564	0	5	1543,152,143,162,185,	0,2898,7030,9017,12163,
chr1	10520216	10532618	GRA_denovo_PC.2.2	0	-	10520216	10532618	0	6	1543,152,190,143,162,239,	0,2898,3271,7030,9017,12163,
chr1	10529000	10532572	GRA_denovo_PC.2.3	0	-	10529000	10532572	0	2	395,193,	0,3379,
chr1	10534985	10691066	GRA_denovo_PC.234.1	0	+	10534985	10691066	0	9	74,48,85,129,87,102,98,92,1479,	0,20345,61284,124309,143403,148091,149411,152343,154602,
chr1	10534985	10691066	GRA_denovo_PC.234.2	0	+	10534985	10691066	0	9	74,48,85,135,80,103,98,92,1479,	0,20345,61284,124309,143409,148090,149411,152343,154602,
chr1	10534985	10691066	GRA_denovo_PC.234.3	0	+	10534985	10691066	0	9	74,48,85,129,86,103,98,92,1479,	0,20345,61284,124309,143403,148090,149411,152343,154602,
chr1	10584493	10691066	GRA_denovo_PC.234.4	0	+	10584493	10691066	0	9	47,109,85,129,86,103,98,92,1479,	0,3814,11776,74801,93895,98582,99903,102835,105094,
chr1	10588317	10691066	GRA_denovo_PC.234.5	0	+	10588317	10691066	0	8	99,85,129,90,99,98,92,1479,	0,7952,70977,90071,94762,96079,99011,101270,
chr1	10588349	10691066	GRA_denovo_PC.234.6	0	+	10588349	10691066	0	8	67,85,131,84,103,98,92,1479,	0,7920,70945,90041,94726,96047,98979,101238,
chr1	10696683	10754497	GRA_denovo_PC.555.1	0	-	10696683	10754497	0	18	3433,142,152,172,199,340,367,64,136,842,173,165,91,69,835,489,39,144,	0,6232,6533,8290,9501,11174,12444,14065,14314,16750,17792,19022,20019,21881,23075,28456,57247,57670,
chr1	10696683	10754501	GRA_denovo_PC.555.2	0	-	10696683	10754501	0	18	3433,142,152,172,199,339,123,155,64,842,174,164,91,69,835,489,39,148,	0,6232,6533,8290,9501,11174,12443,12656,14065,16750,17792,19023,20019,21881,23075,28456,57247,57670,
chr1	10696683	10754507	GRA_denovo_PC.555.3	0	-	10696683	10754507	0	20	3433,978,152,172,199,339,123,192,198,64,135,842,173,165,91,74,830,489,39,154,	0,5396,6533,8290,9501,11174,12443,12656,12949,14066,14315,16750,17792,19022,20019,21881,23080,28456,57247,57670,
chr1	10696683	10754531	GRA_denovo_PC.555.4	0	-	10696683	10754531	0	20	3433,300,142,152,172,199,339,123,155,64,136,842,173,165,91,69,835,489,39,178,	0,5396,6232,6533,8290,9501,11174,12443,12656,14065,14314,16750,17792,19022,20019,21881,23075,28456,57247,57670,
chr1	10696683	10754531	GRA_denovo_PC.555.5	0	-	10696683	10754531	0	19	3433,142,152,172,199,339,123,155,64,136,842,173,165,91,69,835,489,39,178,	0,6232,6533,8290,9501,11174,12443,12656,14065,14314,16750,17792,19022,20019,21881,23075,28456,57247,57670,
chr1	10704976	10754531	GRA_denovo_PC.555.6	0	-	10704976	10754531	0	15	169,199,339,123,155,64,842,173,168,88,69,835,489,39,178,	0,1208,2881,4150,4363,5772,8457,9499,10729,11729,13588,14782,20163,48954,49377,
chr1	10707305	10754507	GRA_denovo_PC.555.7	0	-	10707305	10754507	0	14	891,123,491,64,135,842,173,165,91,74,830,489,39,154,	0,1821,2034,3444,3693,6128,7170,8400,9397,11259,12458,17834,46625,47048,
chr1	10707305	10754507	GRA_denovo_PC.555.8	0	-	10707305	10754507	0	14	891,124,490,64,135,842,173,165,91,74,830,489,39,154,	0,1821,2035,3444,3693,6128,7170,8400,9397,11259,12458,17834,46625,47048,
chr1	10713465	10754507	GRA_denovo_PC.555.9	0	-	10713465	10754507	0	9	810,174,165,90,74,830,489,40,153,	0,1010,2241,3238,5099,6298,11674,40465,40889,
chr1	10713465	10754657	GRA_denovo_PC.555.10	0	-	10713465	10754657	0	9	810,175,163,91,69,835,489,39,304,	0,1010,2242,3237,5099,6293,11674,40465,40888,
chr1	10716427	10754572	GRA_denovo_PC.555.11	0	-	10716427	10754572	0	6	366,69,835,489,39,219,	0,2137,3331,8712,37503,37926,
chr1	11114508	11119689	GRA_denovo_PC.76.1	0	-	11114508	11119689	0	7	434,123,146,84,154,93,408,	0,510,1329,1559,2152,4348,4773,
chr1	11114508	11119689	GRA_denovo_PC.76.2	0	-	11114508	11119689	0	7	434,123,146,84,154,95,406,	0,510,1329,1559,2152,4348,4775,
chr1	11114508	11119847	GRA_denovo_PC.76.3	0	-	11114508	11119847	0	7	633,146,84,155,92,121,14,	0,1329,1559,2152,4349,4773,5325,
chr1	11114508	11119897	GRA_denovo_PC.76.4	0	-	11114508	11119897	0	7	633,147,83,154,93,121,64,	0,1329,1560,2152,4348,4773,5325,
chr1	11114508	11119906	GRA_denovo_PC.76.5	0	-	11114508	11119906	0	8	434,123,146,84,154,95,121,73,	0,510,1329,1559,2152,4348,4773,5325,
chr1	11114508	11119976	GRA_denovo_PC.76.6	0	-	11114508	11119976	0	7	434,123,84,154,93,126,138,	0,510,1559,2152,4348,4773,5330,
chr1	11114508	11119976	GRA_denovo_PC.76.7	0	-	11114508	11119976	0	8	434,123,146,84,154,93,135,129,	0,510,1329,1559,2152,4348,4773,5339,
chr1	11114508	11120005	GRA_denovo_PC.76.8	0	-	11114508	11120005	0	8	434,123,146,84,154,93,121,172,	0,510,1329,1559,2152,4348,4773,5325,
chr1	11126688	11137084	GRA_denovo_PC.637.18	0	-	11126688	11137084	0	9	117,77,62,173,74,84,76,95,186,	0,1376,2013,2927,4269,5456,7302,7600,10210,
chr1	11126688	11137159	GRA_denovo_PC.637.17	0	-	11126688	11137159	0	9	117,79,60,172,89,86,74,96,261,	0,1376,2015,2927,4268,5455,7303,7599,10210,
chr1	11126688	11137228	GRA_denovo_PC.637.16	0	-	11126688	11137228	0	9	117,77,62,172,75,84,75,96,330,	0,1376,2013,2927,4268,5456,7302,7599,10210,
chr1	11126688	11159901	GRA_denovo_PC.637.15	0	-	11126688	11159901	0	25	117,77,62,172,75,84,75,96,107,79,51,112,51,149,157,191,144,111,76,115,166,105,124,137,124,	0,1376,2013,2927,4268,5456,7302,7599,10210,10733,10969,13079,13867,14132,14450,16056,20816,21168,21491,23922,24382,24861,29126,31388,33089,
chr1	11126688	11159909	GRA_denovo_PC.637.14	0	-	11126688	11159909	0	25	117,77,67,167,74,85,75,96,107,79,51,112,51,149,157,191,144,111,76,115,166,105,124,137,132,	0,1376,2013,2932,4268,5455,7302,7599,10210,10733,10969,13079,13867,14132,14450,16056,20816,21168,21491,23922,24382,24861,29126,31388,33089,
chr1	11126688	11159916	GRA_denovo_PC.637.10	0	-	11126688	11159916	0	25	118,76,62,172,74,85,75,96,109,77,51,112,51,149,157,191,144,111,76,115,166,105,124,137,139,	0,1377,2013,2927,4268,5455,7302,7599,10210,10735,10969,13079,13867,14132,14450,16056,20816,21168,21491,23922,24382,24861,29126,31388,33089,
chr1	11126688	11159916	GRA_denovo_PC.637.1	0	-	11126688	11159916	0	25	117,77,62,172,75,85,75,96,107,84,49,112,51,149,157,191,144,111,76,115,166,105,124,137,139,	0,1376,2013,2927,4268,5455,7302,7599,10210,10733,10971,13079,13867,14132,14450,16056,20816,21168,21491,23922,24382,24861,29126,31388,33089,
chr1	11126688	11159916	GRA_denovo_PC.637.11	0	-	11126688	11159916	0	25	117,79,63,171,76,84,74,96,109,84,44,112,51,149,157,191,144,111,76,115,166,105,124,137,139,	0,1376,2013,2928,4268,5457,7303,7599,10210,10735,10976,13079,13867,14132,14450,16056,20816,21168,21491,23922,24382,24861,29126,31388,33089,
chr1	11126688	11159916	GRA_denovo_PC.637.12	0	-	11126688	11159916	0	25	117,77,62,172,74,85,75,96,107,79,51,112,51,149,157,191,144,111,76,115,166,105,124,137,139,	0,1376,2013,2927,4268,5455,7302,7599,10210,10733,10969,13079,13867,14132,14450,16056,20816,21168,21491,23922,24382,24861,29126,31388,33089,
chr1	11126688	11159916	GRA_denovo_PC.637.13	0	-	11126688	11159916	0	23	119,75,62,172,77,86,74,96,107,81,53,110,414,157,144,111,76,115,166,105,124,137,139,	0,1378,2013,2927,4268,5455,7303,7599,10210,10733,10969,13081,13867,14450,20816,21168,21491,23922,24382,24861,29126,31388,33089,
chr1	11126688	11159916	GRA_denovo_PC.637.2	0	-	11126688	11159916	0	24	119,75,62,172,89,85,75,96,107,287,112,51,149,157,191,144,111,76,115,166,105,124,137,139,	0,1378,2013,2927,4268,5455,7302,7599,10210,10733,13079,13867,14132,14450,16056,20816,21168,21491,23922,24382,24861,29126,31388,33089,
chr1	11126688	11159916	GRA_denovo_PC.637.3	0	-	11126688	11159916	0	23	117,79,60,173,75,83,75,96,107,287,112,414,157,191,144,111,76,115,166,105,124,137,139,	0,1376,2015,2927,4269,5457,7302,7599,10210,10733,13079,13867,14450,16056,20816,21168,21491,23922,24382,24861,29126,31388,33089,
chr1	11126688	11159916	GRA_denovo_PC.637.4	0	-	11126688	11159916	0	25	117,79,62,173,73,85,75,96,107,79,52,111,51,149,157,191,144,111,76,115,166,105,124,137,139,	0,1376,2013,2927,4269,5455,7302,7599,10210,10733,10969,13080,13867,14132,14450,16056,20816,21168,21491,23922,24382,24861,29126,31388,33089,
chr1	11126688	11159916	GRA_denovo_PC.637.5	0	-	11126688	11159916	0	25	117,77,62,172,74,85,75,96,107,79,52,111,51,149,157,191,144,111,76,115,166,105,124,137,139,	0,1376,2013,2927,4268,5455,7302,7599,10210,10733,10969,13080,13867,14132,14450,16056,20816,21168,21491,23922,24382,24861,29126,31388,33089,
chr1	11126688	11159916	GRA_denovo_PC.637.6	0	-	11126688	11159916	0	24	117,77,62,172,74,85,75,96,107,82,48,112,414,157,191,144,111,76,115,166,105,124,137,139,	0,1376,2013,2927,4268,5455,7302,7599,10210,10733,10972,13079,13867,14450,16056,20816,21168,21491,23922,24382,24861,29126,31388,33089,
chr1	11126688	11159916	GRA_denovo_PC.637.7	0	-	11126688	11159916	0	25	117,77,62,172,74,86,74,96,107,79,51,112,51,149,157,191,144,111,76,115,166,105,124,137,139,	0,1376,2013,2927,4268,5455,7303,7599,10210,10733,10969,13079,13867,14132,14450,16056,20816,21168,21491,23922,24382,24861,29126,31388,33089,
chr1	11126688	11159916	GRA_denovo_PC.637.8	0	-	11126688	11159916	0	25	119,75,62,172,74,85,75,96,107,79,51,112,51,149,157,191,144,111,76,115,166,105,124,137,139,	0,1378,2013,2927,4268,5455,7302,7599,10210,10733,10969,13079,13867,14132,14450,16056,20816,21168,21491,23922,24382,24861,29126,31388,33089,
chr1	11126688	11159916	GRA_denovo_PC.637.9	0	-	11126688	11159916	0	23	119,75,63,172,75,84,75,96,602,51,51,149,157,191,144,111,76,115,166,105,124,137,139,	0,1378,2013,2927,4268,5456,7302,7599,10210,10969,13867,14132,14450,16056,20816,21168,21491,23922,24382,24861,29126,31388,33089,
chr1	11140773	11159916	GRA_denovo_PC.637.19	0	-	11140773	11159916	0	12	196,157,191,145,110,76,115,166,105,124,137,139,	0,365,1971,6731,7084,7406,9837,10297,10776,15041,17303,19004,
chr1	11166601	11181176	GRA_denovo_PC.3251.16	0	-	11166601	11181176	0	9	956,106,81,81,66,136,75,73,25,	0,1636,2745,3104,6307,7773,8268,8851,14550,
chr1	11166601	11181192	GRA_denovo_PC.3251.17	0	-	11166601	11181192	0	9	956,106,83,79,67,135,75,73,41,	0,1636,2745,3106,6307,7774,8268,8851,14550,
chr1	11166601	11181284	GRA_denovo_PC.3251.18	0	-	11166601	11181284	0	10	956,106,81,81,66,136,75,73,83,133,	0,1636,2745,3104,6307,7773,8268,8851,10459,14550,
chr1	11166601	11297861	GRA_denovo_PC.3251.19	0	-	11166601	11297861	0	45	956,107,80,82,65,136,75,75,84,122,148,136,175,135,183,124,98,98,100,249,118,118,130,126,110,76,116,140,84,139,162,143,148,92,164,112,168,89,249,130,135,94,89,123,69,	0,1636,2746,3104,6308,7773,8268,8851,10459,14702,15434,17953,20077,20465,21079,21459,21910,22310,23194,23984,26535,27806,32761,32988,38103,38425,40131,50607,60897,92721,92997,98016,102767,104270,105767,106252,106854,109603,122125,124380,124755,125891,126854,127598,131191,
chr1	11166601	11303311	GRA_denovo_PC.3251.20	0	-	11166601	11303311	0	50	956,106,81,81,66,136,75,73,83,123,148,136,175,135,183,85,99,97,101,249,118,116,132,126,108,78,116,101,140,76,146,163,143,147,93,163,113,168,87,251,130,135,93,90,123,206,216,245,129,141,	0,1636,2745,3104,6307,7773,8268,8851,10459,14701,15434,17953,20077,20465,21079,21497,21909,22310,23193,23984,26535,27806,32759,32988,38103,38423,40131,43581,50607,60897,92713,92996,98016,102767,104269,105767,106251,106854,109603,122123,124380,124755,125891,126853,127598,131298,131857,133758,135008,136569,
chr1	11166601	11322601	GRA_denovo_PC.3251.13	0	-	11166601	11322601	0	57	956,106,81,81,66,136,75,77,119,148,136,175,135,183,123,99,99,99,249,118,116,132,126,108,78,116,101,140,76,146,163,143,147,93,163,113,168,90,248,130,135,93,90,123,206,216,245,129,187,109,276,135,201,233,109,176,100,	0,1636,2745,3104,6307,7773,8268,8851,14705,15434,17953,20077,20465,21079,21459,21909,22310,23195,23984,26535,27806,32759,32988,38103,38423,40131,43581,50607,60897,92713,92996,98016,102767,104269,105767,106251,106854,109603,122126,124380,124755,125891,126853,127598,131298,131857,133758,135008,136569,141080,141274,147294,149447,150388,151940,152703,155900,
chr1	11166601	11322601	GRA_denovo_PC.3251.14	0	-	11166601	11322601	0	58	956,106,81,81,68,134,75,73,83,123,148,136,175,135,183,123,100,96,101,249,118,116,132,126,108,78,116,101,140,76,146,163,143,147,93,163,113,168,87,251,130,135,93,90,123,206,216,245,129,187,109,276,135,201,233,109,176,100,	0,1636,2745,3104,6307,7775,8268,8851,10459,14701,15434,17953,20077,20465,21079,21459,21909,22311,23193,23984,26535,27806,32759,32988,38103,38423,40131,43581,50607,60897,92713,92996,98016,102767,104269,105767,106251,106854,109603,122123,124380,124755,125891,126853,127598,131298,131857,133758,135008,136569,141080,141274,147294,149447,150388,151940,152703,155900,
chr1	11166601	11322601	GRA_denovo_PC.3251.15	0	-	11166601	11322601	0	57	956,106,81,82,65,136,75,73,86,271,149,135,175,135,504,98,97,101,249,118,117,131,126,109,77,116,101,140,76,146,163,143,147,93,163,113,168,87,251,130,135,93,90,123,206,216,245,129,187,109,276,135,201,233,109,176,100,	0,1636,2745,3104,6308,7773,8268,8851,10459,14553,15434,17954,20077,20465,21079,21910,22310,23193,23984,26535,27806,32760,32988,38103,38424,40131,43581,50607,60897,92713,92996,98016,102767,104269,105767,106251,106854,109603,122123,124380,124755,125891,126853,127598,131298,131857,133758,135008,136569,141080,141274,147294,149447,150388,151940,152703,155900,
chr1	11166601	11322601	GRA_denovo_PC.3251.21	0	-	11166601	11322601	0	57	956,106,81,81,66,136,75,73,123,148,136,175,135,183,125,97,97,101,249,119,116,131,126,108,78,116,101,140,76,146,163,143,147,93,163,113,168,87,251,130,135,93,90,123,206,216,245,129,187,109,276,135,201,233,109,176,100,	0,1636,2745,3104,6307,7773,8268,8851,14701,15434,17953,20077,20465,21079,21459,21911,22310,23193,23984,26535,27807,32760,32988,38103,38423,40131,43581,50607,60897,92713,92996,98016,102767,104269,105767,106251,106854,109603,122123,124380,124755,125891,126853,127598,131298,131857,133758,135008,136569,141080,141274,147294,149447,150388,151940,152703,155900,
chr1	11166601	11322601	GRA_denovo_PC.3251.22	0	-	11166601	11322601	0	56	956,106,81,82,65,136,83,65,85,122,148,135,175,135,183,85,99,97,101,249,118,116,132,126,108,79,115,101,141,75,146,163,143,147,93,163,113,168,87,251,95,88,123,223,199,245,129,187,109,276,135,201,233,109,176,100,	0,1636,2745,3104,6308,7773,8268,8859,10459,14703,15435,17954,20077,20465,21079,21497,21909,22310,23193,23984,26535,27806,32759,32988,38103,38423,40132,43581,50607,60898,92713,92996,98016,102767,104269,105767,106251,106854,109603,122123,125891,126855,127598,131298,131874,133758,135008,136569,141080,141274,147294,149447,150388,151940,152703,155900,
chr1	11166601	11322601	GRA_denovo_PC.3251.23	0	-	11166601	11322601	0	58	956,106,81,81,66,136,77,73,83,123,148,136,175,135,183,85,99,97,101,249,118,116,132,126,108,78,116,101,140,76,146,163,143,147,93,163,113,168,87,251,130,135,93,90,123,206,216,245,129,187,109,276,135,201,233,109,176,100,	0,1636,2745,3104,6307,7773,8268,8851,10459,14701,15434,17953,20077,20465,21079,21497,21909,22310,23193,23984,26535,27806,32759,32988,38103,38423,40131,43581,50607,60897,92713,92996,98016,102767,104269,105767,106251,106854,109603,122123,124380,124755,125891,126853,127598,131298,131857,133758,135008,136569,141080,141274,147294,149447,150388,151940,152703,155900,
chr1	11166601	11322601	GRA_denovo_PC.3251.24	0	-	11166601	11322601	0	57	956,106,82,81,66,135,75,73,83,123,148,136,175,135,183,123,99,97,101,249,118,116,132,126,108,78,116,101,140,76,146,163,143,147,93,163,113,168,87,251,130,135,95,88,123,313,216,245,129,187,109,276,135,203,107,176,100,	0,1636,2745,3105,6308,7774,8268,8851,10459,14701,15434,17953,20077,20465,21079,21459,21909,22310,23193,23984,26535,27806,32759,32988,38103,38423,40131,43581,50607,60897,92713,92996,98016,102767,104269,105767,106251,106854,109603,122123,124380,124755,125891,126855,127598,131191,131857,133758,135008,136569,141080,141274,147294,149447,151942,152703,155900,
chr1	11166601	11322601	GRA_denovo_PC.3251.25	0	-	11166601	11322601	0	58	956,106,81,81,66,136,78,70,83,274,148,136,175,135,183,123,99,97,101,249,118,116,132,126,108,78,116,101,140,76,146,163,143,147,93,163,113,168,87,251,130,135,93,90,123,206,216,245,129,187,109,276,135,201,233,109,176,100,	0,1636,2745,3104,6307,7773,8268,8854,10459,14550,15434,17953,20077,20465,21079,21459,21909,22310,23193,23984,26535,27806,32759,32988,38103,38423,40131,43581,50607,60897,92713,92996,98016,102767,104269,105767,106251,106854,109603,122123,124380,124755,125891,126853,127598,131298,131857,133758,135008,136569,141080,141274,147294,149447,150388,151940,152703,155900,
chr1	11166601	11322601	GRA_denovo_PC.3251.26	0	-	11166601	11322601	0	57	956,112,75,82,66,135,75,73,83,123,148,136,175,141,497,99,97,101,249,118,116,132,126,108,78,116,101,145,71,146,163,143,147,93,163,113,168,87,251,130,135,93,90,123,206,216,245,129,187,109,276,137,199,233,110,175,100,	0,1636,2751,3104,6308,7774,8268,8851,10459,14701,15434,17953,20077,20465,21085,21909,22310,23193,23984,26535,27806,32759,32988,38103,38423,40131,43581,50607,60902,92713,92996,98016,102767,104269,105767,106251,106854,109603,122123,124380,124755,125891,126853,127598,131298,131857,133758,135008,136569,141080,141274,147294,149449,150388,151940,152704,155900,
chr1	11166601	11322601	GRA_denovo_PC.3251.27	0	-	11166601	11322601	0	56	956,106,81,82,65,136,75,73,123,148,136,175,135,183,123,99,98,100,249,118,116,132,126,108,78,116,101,140,76,146,163,143,147,93,163,113,170,86,250,130,135,94,89,123,206,216,245,129,187,470,136,200,233,109,176,100,	0,1636,2745,3104,6308,7773,8268,8851,14701,15434,17953,20077,20465,21079,21459,21909,22310,23194,23984,26535,27806,32759,32988,38103,38423,40131,43581,50607,60897,92713,92996,98016,102767,104269,105767,106251,106854,109605,122124,124380,124755,125891,126854,127598,131298,131857,133758,135008,136569,141080,147294,149448,150388,151940,152703,155900,
chr1	11166601	11322601	GRA_denovo_PC.3251.28	0	-	11166601	11322601	0	57	956,106,81,89,58,136,75,73,83,123,148,136,175,135,183,85,100,96,101,249,122,112,134,125,107,79,115,101,141,76,145,163,143,147,94,162,113,168,87,251,130,135,93,90,123,206,216,245,129,187,470,135,201,233,109,176,100,	0,1636,2745,3104,6315,7773,8268,8851,10459,14701,15434,17953,20077,20465,21079,21497,21909,22311,23193,23984,26535,27810,32759,32990,38104,38423,40132,43581,50607,60898,92714,92996,98016,102767,104269,105768,106251,106854,109603,122123,124380,124755,125891,126853,127598,131298,131857,133758,135008,136569,141080,147294,149447,150388,151940,152703,155900,
chr1	11166601	11322601	GRA_denovo_PC.3251.29	0	-	11166601	11322601	0	52	956,106,81,81,73,129,75,73,83,123,148,136,175,135,503,99,97,103,250,117,132,126,108,81,113,101,140,76,146,163,143,148,92,163,113,168,90,248,93,90,123,206,217,244,129,187,276,135,201,109,176,100,	0,1636,2745,3104,6307,7780,8268,8851,10459,14701,15434,17953,20077,20465,21079,21909,22310,23193,23984,26536,32759,32988,38103,38423,40134,43581,50607,60897,92713,92996,98016,102767,104270,105767,106251,106854,109603,122126,125891,126853,127598,131298,131857,133759,135008,136569,141274,147294,149447,151940,152703,155900,
chr1	11166601	11322601	GRA_denovo_PC.3251.30	0	-	11166601	11322601	0	58	956,106,81,81,67,135,75,73,83,123,148,136,175,135,183,123,99,97,101,249,118,116,132,126,108,78,116,101,140,76,146,163,143,147,93,163,113,168,90,248,130,135,93,90,123,206,216,245,129,187,109,276,135,201,233,109,176,100,	0,1636,2745,3104,6307,7774,8268,8851,10459,14701,15434,17953,20077,20465,21079,21459,21909,22310,23193,23984,26535,27806,32759,32988,38103,38423,40131,43581,50607,60897,92713,92996,98016,102767,104269,105767,106251,106854,109603,122126,124380,124755,125891,126853,127598,131298,131857,133758,135008,136569,141080,141274,147294,149447,150388,151940,152703,155900,
chr1	11166601	11322611	GRA_denovo_PC.3251.10	0	-	11166601	11322611	0	57	956,106,81,82,80,121,75,73,87,135,149,135,175,135,503,99,97,101,249,118,116,133,125,108,78,116,101,140,76,146,163,143,149,91,163,113,168,87,251,130,135,94,89,123,206,216,245,131,185,109,276,136,200,233,109,176,110,	0,1636,2745,3104,6308,7788,8268,8851,10459,14705,15434,17954,20077,20465,21079,21909,22310,23193,23984,26535,27806,32759,32989,38103,38423,40131,43581,50607,60897,92713,92996,98016,102767,104271,105767,106251,106854,109603,122123,124380,124755,125891,126854,127598,131298,131857,133758,135008,136571,141080,141274,147294,149448,150388,151940,152703,155900,
chr1	11166601	11322611	GRA_denovo_PC.3251.1	0	-	11166601	11322611	0	58	957,106,81,87,60,136,75,73,83,123,148,136,175,135,183,123,99,97,101,249,118,116,132,126,108,78,116,101,140,76,146,163,143,147,93,163,113,168,87,251,130,135,93,90,123,206,216,245,131,185,109,276,136,200,233,109,176,110,	0,1636,2745,3104,6313,7773,8268,8851,10459,14701,15434,17953,20077,20465,21079,21459,21909,22310,23193,23984,26535,27806,32759,32988,38103,38423,40131,43581,50607,60897,92713,92996,98016,102767,104269,105767,106251,106854,109603,122123,124380,124755,125891,126853,127598,131298,131857,133758,135008,136571,141080,141274,147294,149448,150388,151940,152703,155900,
chr1	11166601	11322611	GRA_denovo_PC.3251.11	0	-	11166601	11322611	0	57	956,106,81,81,68,134,75,73,84,122,148,136,175,135,183,123,99,97,101,249,118,116,133,125,108,78,116,101,140,76,146,163,143,148,92,163,113,168,87,251,130,135,93,90,123,206,216,245,131,185,109,276,135,201,109,176,110,	0,1636,2745,3104,6307,7775,8268,8851,10459,14702,15434,17953,20077,20465,21079,21459,21909,22310,23193,23984,26535,27806,32759,32989,38103,38423,40131,43581,50607,60897,92713,92996,98016,102767,104270,105767,106251,106854,109603,122123,124380,124755,125891,126853,127598,131298,131857,133758,135008,136571,141080,141274,147294,149447,151940,152703,155900,
chr1	11166601	11322611	GRA_denovo_PC.3251.12	0	-	11166601	11322611	0	57	956,106,81,81,66,136,77,71,123,148,136,175,135,183,123,99,97,101,249,118,116,132,126,108,78,116,101,140,76,146,163,143,147,93,163,113,168,87,251,130,135,93,90,123,206,216,245,131,185,109,276,135,201,233,109,176,110,	0,1636,2745,3104,6307,7773,8268,8853,14701,15434,17953,20077,20465,21079,21459,21909,22310,23193,23984,26535,27806,32759,32988,38103,38423,40131,43581,50607,60897,92713,92996,98016,102767,104269,105767,106251,106854,109603,122123,124380,124755,125891,126853,127598,131298,131857,133758,135008,136571,141080,141274,147294,149447,150388,151940,152703,155900,
chr1	11166601	11322611	GRA_denovo_PC.3251.2	0	-	11166601	11322611	0	57	956,106,81,81,75,127,75,73,124,147,136,175,136,182,124,98,97,101,249,118,116,132,126,108,78,116,101,140,98,124,163,143,147,93,163,113,168,87,251,130,135,93,90,123,206,216,245,131,185,109,276,136,200,233,109,176,110,	0,1636,2745,3104,6307,7782,8268,8851,14701,15435,17953,20077,20465,21080,21459,21910,22310,23193,23984,26535,27806,32759,32988,38103,38423,40131,43581,50607,60897,92735,92996,98016,102767,104269,105767,106251,106854,109603,122123,124380,124755,125891,126853,127598,131298,131857,133758,135008,136571,141080,141274,147294,149448,150388,151940,152703,155900,
chr1	11166601	11322611	GRA_denovo_PC.3251.3	0	-	11166601	11322611	0	58	956,106,81,82,65,136,77,73,83,123,148,136,175,135,183,123,99,97,101,249,118,116,132,126,108,78,116,101,140,76,146,163,143,147,93,163,113,168,87,251,130,135,93,90,123,206,216,245,131,185,109,276,135,201,233,109,176,110,	0,1636,2745,3104,6308,7773,8268,8851,10459,14701,15434,17953,20077,20465,21079,21459,21909,22310,23193,23984,26535,27806,32759,32988,38103,38423,40131,43581,50607,60897,92713,92996,98016,102767,104269,105767,106251,106854,109603,122123,124380,124755,125891,126853,127598,131298,131857,133758,135008,136571,141080,141274,147294,149447,150388,151940,152703,155900,
chr1	11166601	11322611	GRA_denovo_PC.3251.4	0	-	11166601	11322611	0	58	956,106,81,81,66,136,75,73,87,119,148,136,175,135,183,123,99,97,101,249,118,116,132,126,108,78,116,101,140,76,146,163,143,147,93,163,113,168,87,251,130,135,93,90,123,206,216,245,131,185,109,276,136,200,233,109,176,110,	0,1636,2745,3104,6307,7773,8268,8851,10459,14705,15434,17953,20077,20465,21079,21459,21909,22310,23193,23984,26535,27806,32759,32988,38103,38423,40131,43581,50607,60897,92713,92996,98016,102767,104269,105767,106251,106854,109603,122123,124380,124755,125891,126853,127598,131298,131857,133758,135008,136571,141080,141274,147294,149448,150388,151940,152703,155900,
chr1	11166601	11322611	GRA_denovo_PC.3251.5	0	-	11166601	11322611	0	56	956,107,80,82,72,130,75,75,81,139,148,136,175,135,183,123,99,97,101,249,118,116,355,108,78,116,101,140,76,146,164,142,147,93,163,113,168,87,251,130,135,93,91,122,206,217,244,131,185,276,135,201,233,109,176,110,	0,1636,2746,3104,6307,7779,8268,8851,10461,14701,15434,17953,20077,20465,21079,21459,21909,22310,23193,23984,26535,27806,32759,38103,38423,40131,43581,50607,60897,92713,92996,98017,102767,104269,105767,106251,106854,109603,122123,124380,124755,125891,126853,127599,131298,131857,133759,135008,136571,141274,147294,149447,150388,151940,152703,155900,
chr1	11166601	11322611	GRA_denovo_PC.3251.6	0	-	11166601	11322611	0	58	956,106,81,89,58,136,76,72,83,123,148,136,175,135,183,123,99,97,101,249,118,116,132,126,108,78,116,101,140,76,146,163,143,147,93,163,113,168,87,251,130,135,93,90,123,206,216,245,131,185,109,276,135,201,233,109,176,110,	0,1636,2745,3104,6315,7773,8268,8852,10459,14701,15434,17953,20077,20465,21079,21459,21909,22310,23193,23984,26535,27806,32759,32988,38103,38423,40131,43581,50607,60897,92713,92996,98016,102767,104269,105767,106251,106854,109603,122123,124380,124755,125891,126853,127598,131298,131857,133758,135008,136571,141080,141274,147294,149447,150388,151940,152703,155900,
chr1	11166601	11322611	GRA_denovo_PC.3251.7	0	-	11166601	11322611	0	57	956,106,83,79,66,136,75,73,123,151,136,176,134,183,123,99,97,101,249,118,116,132,126,108,78,116,101,140,76,146,163,143,147,93,163,113,168,87,251,130,135,93,90,123,206,216,245,131,185,109,276,136,200,233,109,176,110,	0,1636,2745,3106,6307,7773,8268,8851,14701,15434,17953,20077,20466,21079,21459,21909,22310,23193,23984,26535,27806,32759,32988,38103,38423,40131,43581,50607,60897,92713,92996,98016,102767,104269,105767,106251,106854,109603,122123,124380,124755,125891,126853,127598,131298,131857,133758,135008,136571,141080,141274,147294,149448,150388,151940,152703,155900,
chr1	11166601	11322611	GRA_denovo_PC.3251.8	0	-	11166601	11322611	0	58	956,106,85,84,59,136,85,63,83,123,148,136,175,135,183,123,99,97,101,249,118,116,132,126,108,78,116,101,140,76,146,163,143,147,93,163,113,168,87,251,130,135,93,90,123,206,216,245,131,185,109,276,136,200,233,109,176,110,	0,1636,2745,3108,6314,7773,8268,8861,10459,14701,15434,17953,20077,20465,21079,21459,21909,22310,23193,23984,26535,27806,32759,32988,38103,38423,40131,43581,50607,60897,92713,92996,98016,102767,104269,105767,106251,106854,109603,122123,124380,124755,125891,126853,127598,131298,131857,133758,135008,136571,141080,141274,147294,149448,150388,151940,152703,155900,
chr1	11166601	11322611	GRA_denovo_PC.3251.9	0	-	11166601	11322611	0	58	956,106,82,80,71,133,73,73,85,123,149,135,175,135,185,121,99,97,101,249,118,116,132,127,107,78,116,101,140,76,146,163,143,148,92,163,113,168,87,251,130,135,93,90,124,205,216,245,131,185,109,276,136,200,233,109,176,110,	0,1636,2745,3105,6307,7778,8270,8851,10459,14701,15434,17954,20077,20465,21079,21461,21909,22310,23193,23984,26535,27806,32759,32988,38104,38423,40131,43581,50607,60897,92713,92996,98016,102767,104270,105767,106251,106854,109603,122123,124380,124755,125891,126853,127598,131299,131857,133758,135008,136571,141080,141274,147294,149448,150388,151940,152703,155900,
chr1	11272371	11297889	GRA_denovo_PC.3251.31	0	-	11272371	11297889	0	11	160,119,162,87,251,133,134,92,89,123,97,	0,481,1090,3833,16353,18610,18988,20123,21084,21828,25421,
chr1	11272371	11308493	GRA_denovo_PC.3251.32	0	-	11272371	11308493	0	17	160,113,168,87,251,130,135,93,90,124,205,216,245,129,187,276,20,	0,481,1084,3833,16353,18610,18985,20121,21083,21828,25529,26087,27988,29238,30799,35504,36102,
chr1	11333202	11348633	GRA_denovo_PC.312.1	0	+	11333202	11348633	0	2	915,2933,	0,12498,
chr1	11333236	11348633	GRA_denovo_PC.312.2	0	+	11333236	11348633	0	2	882,2933,	0,12464,
chr1	11333236	11355399	GRA_denovo_PC.312.3	0	+	11333236	11355399	0	3	881,89,470,	0,12464,21693,
chr1	11714947	11722862	GRA_denovo_PC.394.1	0	+	11714947	11722862	0	6	62,295,98,136,179,181,	0,915,3376,3845,6239,7734,
chr1	11714952	11722630	GRA_denovo_PC.394.2	0	+	11714952	11722630	0	5	57,295,98,136,1444,	0,910,3371,3840,6234,
chr1	11715387	11722862	GRA_denovo_PC.394.3	0	+	11715387	11722862	0	6	369,295,98,136,179,181,	0,475,2936,3405,5799,7294,
chr1	11715387	11722862	GRA_denovo_PC.394.4	0	+	11715387	11722862	0	6	770,127,96,136,179,181,	0,2936,3202,3405,5799,7294,
chr1	11715387	11723364	GRA_denovo_PC.394.5	0	+	11715387	11723364	0	7	369,295,362,136,1551,113,163,	0,475,2936,3405,5799,7485,7814,
chr1	11715410	11723364	GRA_denovo_PC.394.6	0	+	11715410	11723364	0	8	350,291,96,136,179,107,77,163,	0,456,2915,3382,5776,7271,7498,7791,
chr1	11724157	11734919	GRA_denovo_PC.712.1	0	+	11724157	11734919	0	6	155,289,127,96,137,1247,	0,4555,7165,7827,9176,9515,
chr1	11724157	11734919	GRA_denovo_PC.712.2	0	+	11724157	11734919	0	6	155,289,127,96,141,1243,	0,4555,7165,7827,9176,9519,
chr1	11724158	11734919	GRA_denovo_PC.712.3	0	+	11724158	11734919	0	6	154,289,127,96,136,1248,	0,4554,7164,7826,9175,9513,
chr1	11724165	11734919	GRA_denovo_PC.712.4	0	+	11724165	11734919	0	5	147,289,96,136,839,	0,4547,7819,9168,9915,
chr1	11724165	11737741	GRA_denovo_PC.712.5	0	+	11724165	11737741	0	6	147,289,127,98,134,2062,	0,4547,7157,7819,9170,11514,
chr1	11724168	11734919	GRA_denovo_PC.712.6	0	+	11724168	11734919	0	6	144,289,127,96,136,839,	0,4544,7154,7816,9165,9912,
chr1	11724168	11734919	GRA_denovo_PC.712.7	0	+	11724168	11734919	0	6	144,289,127,97,135,1248,	0,4544,7154,7816,9166,9503,
chr1	11724370	11734919	GRA_denovo_PC.712.8	0	+	11724370	11734919	0	6	110,289,127,96,136,839,	0,4342,6952,7614,8963,9710,
chr1	11724416	11734919	GRA_denovo_PC.712.9	0	+	11724416	11734919	0	6	64,289,127,96,136,1248,	0,4296,6906,7568,8917,9255,
chr1	11728055	11741210	GRA_denovo_PC.798.1	0	-	11728055	11741210	0	9	6818,93,74,95,101,72,119,60,107,	0,7083,7659,8047,8849,9544,12354,12563,13048,
chr1	11728055	11741210	GRA_denovo_PC.798.2	0	-	11728055	11741210	0	9	6818,93,74,96,100,72,119,53,115,	0,7083,7659,8047,8850,9544,12354,12563,13040,
chr1	11728055	11741223	GRA_denovo_PC.798.3	0	-	11728055	11741223	0	9	6818,94,74,94,101,72,119,52,128,	0,7083,7660,8048,8849,9544,12354,12563,13040,
chr1	11728055	11741235	GRA_denovo_PC.798.4	0	-	11728055	11741235	0	9	6818,93,74,95,109,64,119,52,140,	0,7083,7659,8047,8849,9552,12354,12563,13040,
chr1	11728055	11741235	GRA_denovo_PC.798.5	0	-	11728055	11741235	0	9	6818,93,74,95,101,72,119,55,137,	0,7083,7659,8047,8849,9544,12354,12563,13043,
chr1	11728055	11741235	GRA_denovo_PC.798.6	0	-	11728055	11741235	0	9	6818,93,75,94,109,64,121,50,140,	0,7083,7659,8048,8849,9552,12354,12565,13040,
chr1	11728055	11741235	GRA_denovo_PC.798.7	0	-	11728055	11741235	0	9	6818,93,84,85,109,64,119,54,138,	0,7083,7659,8057,8849,9552,12354,12563,13042,
chr1	11728055	11741235	GRA_denovo_PC.798.8	0	-	11728055	11741235	0	9	6818,93,74,95,101,73,118,52,140,	0,7083,7659,8047,8849,9544,12355,12563,13040,
chr1	11728055	11741236	GRA_denovo_PC.798.10	0	-	11728055	11741236	0	9	6819,92,78,95,101,72,119,52,141,	0,7084,7659,8047,8849,9544,12354,12563,13040,
chr1	11728055	11741236	GRA_denovo_PC.798.9	0	-	11728055	11741236	0	9	6818,93,74,96,100,73,119,52,141,	0,7083,7659,8047,8850,9544,12354,12563,13040,
chr1	11728055	11741239	GRA_denovo_PC.798.11	0	-	11728055	11741239	0	9	6819,92,75,95,100,76,115,53,144,	0,7084,7659,8048,8850,9544,12358,12563,13040,
chr1	11728055	11741239	GRA_denovo_PC.798.12	0	-	11728055	11741239	0	9	6818,93,75,94,101,75,119,52,144,	0,7083,7659,8048,8849,9544,12354,12563,13040,
chr1	11728055	11741254	GRA_denovo_PC.798.13	0	-	11728055	11741254	0	9	6818,93,74,95,101,75,119,52,159,	0,7083,7659,8047,8849,9544,12354,12563,13040,
chr1	11728055	11741254	GRA_denovo_PC.798.14	0	-	11728055	11741254	0	9	6818,93,74,95,101,72,119,52,159,	0,7083,7659,8047,8849,9544,12354,12563,13040,
chr1	11795614	11814633	GRA_denovo_PC.879.1	0	+	11795614	11814633	0	5	678,36,106,196,4500,	0,10245,11882,12857,14519,
chr1	11795614	11814633	GRA_denovo_PC.879.2	0	+	11795614	11814633	0	5	678,421,106,175,4500,	0,10245,11882,12857,14519,
chr1	11795614	11814633	GRA_denovo_PC.879.3	0	+	11795614	11814633	0	5	678,35,1534,196,4500,	0,10245,10454,12857,14519,
chr1	11795614	11814633	GRA_denovo_PC.879.4	0	+	11795614	11814633	0	6	678,36,35,106,196,4500,	0,8975,10245,11882,12857,14519,
chr1	11795614	11814633	GRA_denovo_PC.879.5	0	+	11795614	11814633	0	6	678,35,97,106,197,4499,	0,10245,10569,11882,12857,14520,
chr1	11795614	11814633	GRA_denovo_PC.879.6	0	+	11795614	11814633	0	7	678,36,35,97,106,196,4500,	0,8975,10245,10569,11882,12857,14519,
chr1	11795614	11814633	GRA_denovo_PC.879.7	0	+	11795614	11814633	0	5	678,35,106,196,4500,	0,10245,11882,12857,14519,
chr1	11795735	11814633	GRA_denovo_PC.879.10	0	+	11795735	11814633	0	5	557,36,105,175,4500,	0,10124,11762,12736,14398,
chr1	11795735	11814633	GRA_denovo_PC.879.11	0	+	11795735	11814633	0	6	557,35,97,106,196,4500,	0,10124,10448,11761,12736,14398,
chr1	11795735	11814633	GRA_denovo_PC.879.12	0	+	11795735	11814633	0	5	557,36,1743,175,4500,	0,8854,10124,12736,14398,
chr1	11795735	11814633	GRA_denovo_PC.879.8	0	+	11795735	11814633	0	5	557,37,104,175,4500,	0,10124,11763,12736,14398,
chr1	11795735	11814633	GRA_denovo_PC.879.9	0	+	11795735	11814633	0	5	557,35,1419,196,4500,	0,10124,10448,12736,14398,
chr1	11795760	11814633	GRA_denovo_PC.879.13	0	+	11795760	11814633	0	5	532,37,104,196,4500,	0,10099,11738,12711,14373,
chr1	11795760	11814633	GRA_denovo_PC.879.14	0	+	11795760	11814633	0	6	532,36,35,106,175,4500,	0,8829,10099,11736,12711,14373,
chr1	11795760	11814633	GRA_denovo_PC.879.15	0	+	11795760	11814633	0	6	532,35,236,106,197,4499,	0,10099,10284,11736,12711,14374,
chr1	11795802	11814633	GRA_denovo_PC.879.16	0	+	11795802	11814633	0	5	490,39,102,175,4500,	0,10057,11698,12669,14331,
chr1	11795802	11814633	GRA_denovo_PC.879.17	0	+	11795802	11814633	0	5	490,35,1419,175,4500,	0,10057,10381,12669,14331,
chr1	11795802	11814633	GRA_denovo_PC.879.18	0	+	11795802	11814633	0	4	490,1743,198,4498,	0,10057,12669,14333,
chr1	11795802	11814633	GRA_denovo_PC.879.19	0	+	11795802	11814633	0	5	490,35,1616,175,4500,	0,10057,10184,12669,14331,
chr1	11795802	11814633	GRA_denovo_PC.879.20	0	+	11795802	11814633	0	5	490,35,1558,175,4500,	0,10057,10242,12669,14331,
chr1	11795802	11814633	GRA_denovo_PC.879.21	0	+	11795802	11814633	0	5	490,421,106,196,4500,	0,10057,11694,12669,14331,
chr1	11796156	11814633	GRA_denovo_PC.879.22	0	+	11796156	11814633	0	6	136,35,97,106,175,4500,	0,9703,10027,11340,12315,13977,
chr1	11796156	11814633	GRA_denovo_PC.879.23	0	+	11796156	11814633	0	5	136,35,106,197,4499,	0,9703,11340,12315,13978,
chr1	11796156	11814633	GRA_denovo_PC.879.24	0	+	11796156	11814633	0	5	136,36,1743,196,4500,	0,8433,9703,12315,13977,
chr1	11796156	11814633	GRA_denovo_PC.879.25	0	+	11796156	11814633	0	5	136,35,106,175,4500,	0,9703,11340,12315,13977,
chr1	11796156	11814633	GRA_denovo_PC.879.26	0	+	11796156	11814633	0	5	136,35,1534,175,4500,	0,9703,9912,12315,13977,
chr1	11796157	11814633	GRA_denovo_PC.879.27	0	+	11796157	11814633	0	5	135,35,1616,196,4500,	0,9702,9829,12314,13976,
chr1	11796157	11814633	GRA_denovo_PC.879.28	0	+	11796157	11814633	0	5	135,35,1419,198,4498,	0,9702,10026,12314,13978,
chr1	11796157	11814633	GRA_denovo_PC.879.29	0	+	11796157	11814633	0	6	135,36,35,1419,196,4500,	0,8432,9702,10026,12314,13976,
chr1	11845785	11863192	GRA_denovo_PC.1023.18	0	-	11845785	11863192	0	10	5172,118,103,182,506,251,194,111,239,255,	0,5480,6549,8179,8629,9369,10477,14483,15432,17152,
chr1	11845785	11865913	GRA_denovo_PC.1023.16	0	-	11845785	11865913	0	11	5170,120,102,183,181,135,251,194,111,239,2976,	0,5478,6549,8178,8629,9000,9369,10477,14483,15432,17152,
chr1	11845785	11865913	GRA_denovo_PC.1023.17	0	-	11845785	11865913	0	12	5170,120,102,183,181,135,251,194,111,239,249,858,	0,5478,6549,8178,8629,9000,9369,10477,14483,15432,17152,19270,
chr1	11845785	11866010	GRA_denovo_PC.1023.14	0	-	11845785	11866010	0	10	5170,120,103,182,181,135,251,194,1188,3073,	0,5478,6549,8179,8629,9000,9369,10477,14483,17152,
chr1	11845785	11866010	GRA_denovo_PC.1023.15	0	-	11845785	11866010	0	8	5170,120,102,183,991,194,111,607,	0,5478,6549,8178,8629,10477,14483,19618,
chr1	11845785	11866030	GRA_denovo_PC.1023.13	0	-	11845785	11866030	0	11	5598,102,183,181,135,252,193,111,239,249,86,	0,6549,8178,8629,9000,9369,10478,14483,15432,17152,20159,
chr1	11845785	11866051	GRA_denovo_PC.1023.10	0	-	11845785	11866051	0	12	5170,120,102,183,181,135,251,194,111,240,248,107,	0,5478,6549,8178,8629,9000,9369,10477,14483,15432,17153,20159,
chr1	11845785	11866051	GRA_denovo_PC.1023.11	0	-	11845785	11866051	0	10	5170,120,102,183,991,194,75,239,246,107,	0,5478,6549,8178,8629,10477,14519,15432,17152,20159,
chr1	11845785	11866051	GRA_denovo_PC.1023.12	0	-	11845785	11866051	0	12	5170,120,102,183,181,135,251,194,111,239,249,107,	0,5478,6549,8178,8629,9000,9369,10477,14483,15432,17152,20159,
chr1	11845785	11866057	GRA_denovo_PC.1023.6	0	-	11845785	11866057	0	11	5170,120,102,183,181,620,194,111,239,249,113,	0,5478,6549,8178,8629,9000,10477,14483,15432,17152,20159,
chr1	11845785	11866057	GRA_denovo_PC.1023.7	0	-	11845785	11866057	0	11	5173,117,102,183,181,620,194,111,239,249,113,	0,5481,6549,8178,8629,9000,10477,14483,15432,17152,20159,
chr1	11845785	11866057	GRA_denovo_PC.1023.8	0	-	11845785	11866057	0	11	5170,120,102,183,181,622,192,111,239,249,113,	0,5478,6549,8178,8629,9000,10479,14483,15432,17152,20159,
chr1	11845785	11866057	GRA_denovo_PC.1023.9	0	-	11845785	11866057	0	10	5598,102,183,181,620,194,111,239,249,113,	0,6549,8178,8629,9000,10477,14483,15432,17152,20159,
chr1	11845785	11866064	GRA_denovo_PC.1023.1	0	-	11845785	11866064	0	9	5170,120,102,183,506,251,194,1205,3127,	0,5478,6549,8178,8629,9369,10477,14483,17152,
chr1	11845785	11866064	GRA_denovo_PC.1023.2	0	-	11845785	11866064	0	10	4988,120,102,183,991,194,111,413,251,118,	0,5478,6549,8178,8629,10477,14483,15275,17152,20161,
chr1	11845785	11866064	GRA_denovo_PC.1023.3	0	-	11845785	11866064	0	12	4988,120,102,183,181,135,251,194,111,256,249,120,	0,5478,6549,8178,8629,9000,9369,10477,14483,15432,17152,20159,
chr1	11845785	11866064	GRA_denovo_PC.1023.4	0	-	11845785	11866064	0	10	5598,102,183,506,251,194,111,256,249,120,	0,6549,8178,8629,9369,10477,14483,15432,17152,20159,
chr1	11845785	11866064	GRA_denovo_PC.1023.5	0	-	11845785	11866064	0	10	5170,120,102,183,181,622,192,1189,248,2603,	0,5478,6549,8178,8629,9000,10479,14483,17153,17676,
chr1	11853963	11863476	GRA_denovo_PC.1023.19	0	-	11853963	11863476	0	7	189,500,253,192,1188,249,15,	0,457,1191,2301,6305,8974,9498,
chr1	11866126	11903436	GRA_denovo_PC.1249.1	0	+	11866126	11903436	0	24	280,60,66,70,63,107,127,68,59,133,114,167,127,124,154,160,107,187,158,157,108,126,1335,730,	0,1061,9776,10545,13422,16625,17637,18416,20086,21019,22036,22388,23126,27445,27807,28166,28414,29897,30929,31273,32265,32465,34073,36580,
chr1	11866126	11903436	GRA_denovo_PC.1249.2	0	+	11866126	11903436	0	24	280,60,66,70,63,107,127,68,59,133,114,167,127,124,154,160,107,187,158,157,108,126,1065,730,	0,1061,9776,10545,13422,16625,17637,18416,20086,21019,22036,22388,23126,27445,27807,28166,28414,29897,30929,31273,32265,32465,34073,36580,
chr1	11866332	11887184	GRA_denovo_PC.1249.3	0	+	11866332	11887184	0	10	74,60,66,66,67,107,128,68,66,32,	0,855,9570,10339,13212,16419,17431,18210,19880,20820,
chr1	11889255	11903436	GRA_denovo_PC.1249.4	0	+	11889255	11903436	0	10	124,124,157,157,107,187,161,156,324,3237,	0,4316,4678,5040,5285,6768,7800,8147,9138,10944,
chr1	11893569	11903436	GRA_denovo_PC.1249.5	0	+	11893569	11903436	0	11	126,154,160,107,187,158,157,108,126,1065,859,	0,364,723,971,2454,3486,3830,4822,5022,6630,9008,
chr1	11893569	11903436	GRA_denovo_PC.1249.6	0	+	11893569	11903436	0	11	126,157,157,107,187,158,157,108,126,2256,859,	0,364,726,971,2454,3486,3830,4822,5022,6630,9008,
chr1	11893570	11903436	GRA_denovo_PC.1249.7	0	+	11893570	11903436	0	10	125,154,160,107,187,158,157,108,126,3237,	0,363,722,970,2453,3485,3829,4821,5021,6629,
chr1	11893585	11903436	GRA_denovo_PC.1249.8	0	+	11893585	11903436	0	11	114,150,160,107,187,162,161,100,128,1063,730,	0,352,707,955,2438,3470,3818,4814,5006,6616,9121,
chr1	11979738	11986554	GRA_denovo_PC.1169.1	0	-	11979738	11986554	0	4	651,480,300,1292,	0,2954,3509,5524,
chr1	11979738	11986944	GRA_denovo_PC.1169.2	0	-	11979738	11986944	0	4	651,480,302,1683,	0,2954,3509,5523,
chr1	11979738	11987458	GRA_denovo_PC.1169.3	0	-	11979738	11987458	0	3	652,853,2197,	0,2955,5523,
chr1	11979738	11987880	GRA_denovo_PC.1169.4	0	-	11979738	11987880	0	3	651,854,2619,	0,2954,5523,
chr1	11979738	11987880	GRA_denovo_PC.1169.5	0	-	11979738	11987880	0	3	653,852,2619,	0,2956,5523,
chr1	11994119	12035503	GRA_denovo_PC.1332.1	0	+	11994119	12035503	0	20	793,92,134,164,113,64,98,104,102,132,122,105,126,142,114,66,105,147,126,794,	0,13913,15710,16294,18560,20767,22854,23027,23779,24453,26583,29469,30112,30581,31417,32188,32924,36607,38809,40590,
chr1	11994119	12035503	GRA_denovo_PC.1332.2	0	+	11994119	12035503	0	19	793,92,134,164,113,64,98,102,132,122,105,126,142,114,66,105,147,126,794,	0,13913,15710,16294,18560,20767,22854,23779,24453,26583,29469,30112,30581,31417,32188,32924,36607,38809,40590,
chr1	11994418	12035503	GRA_denovo_PC.1332.3	0	+	11994418	12035503	0	19	494,92,134,169,108,64,99,102,131,122,105,126,144,114,64,105,147,132,788,	0,13614,15411,15995,18266,20468,22555,23481,24155,26284,29170,29813,30282,31120,31891,32625,36308,38510,40297,
chr1	11994740	12035503	GRA_denovo_PC.1332.4	0	+	11994740	12035503	0	18	172,92,134,164,67,95,102,132,122,105,126,142,114,68,103,147,126,794,	0,13292,15089,15673,20146,22236,23158,23832,25962,28848,29491,29960,30796,31567,32305,35986,38188,39969,
chr1	11994740	12035503	GRA_denovo_PC.1332.5	0	+	11994740	12035503	0	19	172,92,134,164,113,66,96,102,132,122,105,126,142,114,66,105,147,126,794,	0,13292,15089,15673,17939,20146,22235,23158,23832,25962,28848,29491,29960,30796,31567,32303,35986,38188,39969,
chr1	12018572	12035503	GRA_denovo_PC.1332.6	0	+	12018572	12035503	0	11	132,122,105,126,142,115,66,105,147,126,794,	0,2130,5016,5659,6128,6964,7735,8471,12154,14356,16137,
chr1	12025537	12035503	GRA_denovo_PC.1332.7	0	+	12025537	12035503	0	6	113,67,104,147,126,794,	0,770,1507,5189,7391,9172,
chr1	12038527	12049400	GRA_denovo_PC.2224.1	0	+	12038527	12049400	0	3	2014,305,179,	0,3339,10694,
chr1	12038527	12064035	GRA_denovo_PC.2224.2	0	+	12038527	12064035	0	12	2014,145,179,136,163,125,109,109,153,68,122,221,	0,3499,10694,14084,17685,18826,20299,20517,22931,23298,23511,25287,
chr1	12039343	12064035	GRA_denovo_PC.2224.3	0	+	12039343	12064035	0	10	1198,145,179,136,163,125,329,151,335,221,	0,2683,9878,13268,16869,18010,19483,22117,22482,24471,
chr1	12039343	12065989	GRA_denovo_PC.2224.4	0	+	12039343	12065989	0	14	1198,48,179,136,163,125,326,154,68,124,125,106,102,222,	0,2780,9878,13268,16869,18010,19483,22114,22482,22695,24707,25222,25539,26424,
chr1	12040198	12073567	GRA_denovo_PC.2224.5	0	+	12040198	12073567	0	19	343,141,68,179,136,163,125,326,154,68,122,127,105,103,221,156,197,135,2015,	0,1832,2381,9023,12413,16014,17155,18628,21259,21627,21840,23850,24367,24683,25569,26396,26911,29450,31354,
chr1	12040198	12073567	GRA_denovo_PC.2224.6	0	+	12040198	12073567	0	19	343,145,179,136,163,125,109,108,154,68,122,127,105,103,221,156,197,135,2015,	0,1828,9023,12413,16014,17155,18628,18846,21259,21627,21840,23850,24367,24683,25569,26396,26911,29450,31354,
chr1	12040198	12073567	GRA_denovo_PC.2224.7	0	+	12040198	12073567	0	19	343,145,179,136,163,125,109,108,154,69,122,127,105,103,221,156,197,135,2015,	0,1828,9023,12413,16014,17155,18628,18846,21259,21627,21840,23850,24367,24683,25569,26396,26911,29450,31354,
chr1	12040210	12065989	GRA_denovo_PC.2224.8	0	+	12040210	12065989	0	14	331,179,136,163,125,109,108,154,68,122,127,105,103,222,	0,9011,12401,16002,17143,18616,18834,21247,21615,21828,23838,24355,24671,25557,
chr1	12040210	12091948	GRA_denovo_PC.2224.10	0	+	12040210	12091948	0	26	331,141,179,136,163,125,326,154,69,121,127,105,103,983,197,135,2980,1611,196,348,85,250,129,97,138,170,	0,1820,9011,12401,16002,17143,18616,21247,21615,21829,23838,24355,24671,25557,26899,29438,31342,37788,41491,41941,42679,48879,49612,49874,51112,51568,
chr1	12040210	12091948	GRA_denovo_PC.2224.11	0	+	12040210	12091948	0	27	331,145,179,136,163,125,109,108,154,68,122,127,105,103,983,197,135,2980,1611,348,85,109,63,126,97,139,169,	0,1816,9011,12401,16002,17143,18616,18834,21247,21615,21828,23838,24355,24671,25557,26899,29438,31342,37788,41941,42679,48879,49069,49615,49874,51112,51569,
chr1	12040210	12091948	GRA_denovo_PC.2224.12	0	+	12040210	12091948	0	25	331,141,179,136,163,125,326,154,69,121,127,105,103,983,197,135,2980,1611,348,85,115,666,97,138,170,	0,1820,9011,12401,16002,17143,18616,21247,21615,21829,23838,24355,24671,25557,26899,29438,31342,37788,41941,42679,48879,49075,49874,51112,51568,
chr1	12040210	12091948	GRA_denovo_PC.2224.9	0	+	12040210	12091948	0	26	331,141,179,136,163,125,326,154,69,121,127,105,103,983,197,135,2980,1611,348,85,109,59,131,96,139,169,	0,1820,9011,12401,16002,17143,18616,21247,21615,21829,23838,24355,24671,25557,26899,29438,31342,37788,41941,42679,48879,49069,49611,49875,51112,51569,
chr1	12040226	12069702	GRA_denovo_PC.2224.13	0	+	12040226	12069702	0	18	315,141,179,136,163,125,109,108,154,76,114,127,105,103,221,156,197,54,	0,1804,8995,12385,15986,17127,18600,18818,21231,21599,21820,23822,24339,24655,25541,26368,26883,29422,
chr1	12040226	12073567	GRA_denovo_PC.2224.14	0	+	12040226	12073567	0	19	315,48,179,136,163,125,109,108,154,68,122,127,105,103,221,156,197,135,2015,	0,1897,8995,12385,15986,17127,18600,18818,21231,21599,21812,23822,24339,24655,25541,26368,26883,29422,31326,
chr1	12040698	12073567	GRA_denovo_PC.2224.15	0	+	12040698	12073567	0	18	1473,179,136,163,125,109,108,154,68,122,127,105,103,221,156,197,135,2015,	0,8523,11913,15514,16655,18128,18346,20759,21127,21340,23350,23867,24183,25069,25896,26411,28950,30854,
chr1	12041042	12059151	GRA_denovo_PC.2224.16	0	+	12041042	12059151	0	9	868,141,68,179,136,163,125,109,107,	0,988,1537,8179,11569,15170,16311,17784,18002,
chr1	12058596	12065989	GRA_denovo_PC.2224.17	0	+	12058596	12065989	0	9	339,108,154,68,122,127,106,102,222,	0,448,2861,3229,3442,5452,5969,6286,7171,
chr1	12058600	12073567	GRA_denovo_PC.2224.18	0	+	12058600	12073567	0	13	336,107,154,76,115,126,105,103,221,156,197,135,2015,	0,445,2857,3225,3446,5449,5965,6281,7167,7994,8509,11048,12952,
chr1	12058603	12073567	GRA_denovo_PC.2224.19	0	+	12058603	12073567	0	13	332,108,154,68,122,127,105,103,221,156,197,135,2015,	0,441,2854,3222,3435,5445,5962,6278,7164,7991,8506,11045,12949,
chr1	12066830	12091948	GRA_denovo_PC.2224.20	0	+	12066830	12091948	0	12	476,135,2980,1611,348,85,112,56,130,97,138,170,	0,2818,4722,11168,15321,16059,22259,22452,22991,23254,24492,24948,
chr1	12079132	12090181	GRA_denovo_PC.2224.21	0	+	12079132	12090181	0	6	477,196,348,85,115,896,	0,2569,3019,3757,9957,10153,
chr1	12079132	12091948	GRA_denovo_PC.2224.22	0	+	12079132	12091948	0	10	477,196,348,85,109,59,130,97,138,170,	0,2569,3019,3757,9957,10147,10689,10952,12190,12646,
chr1	12079132	12091948	GRA_denovo_PC.2224.23	0	+	12079132	12091948	0	9	477,202,342,85,115,668,95,141,167,	0,2569,3025,3757,9957,10153,10954,12190,12649,
chr1	12079132	12091948	GRA_denovo_PC.2224.24	0	+	12079132	12091948	0	9	477,196,348,85,113,668,97,138,170,	0,2569,3019,3757,9957,10151,10952,12190,12646,
chr1	12079132	12091948	GRA_denovo_PC.2224.25	0	+	12079132	12091948	0	10	477,196,348,85,109,672,97,139,37,24,	0,2569,3019,3757,9957,10147,10952,12190,12647,12792,
chr1	12079211	12091766	GRA_denovo_PC.2224.26	0	+	12079211	12091766	0	10	398,196,348,85,109,59,131,96,138,169,	0,2490,2940,3678,9878,10068,10610,10874,12111,12386,
chr1	12079211	12091948	GRA_denovo_PC.2224.27	0	+	12079211	12091948	0	9	398,196,348,85,109,672,97,138,170,	0,2490,2940,3678,9878,10068,10873,12111,12567,
chr1	12079211	12091948	GRA_denovo_PC.2224.28	0	+	12079211	12091948	0	9	398,196,348,85,109,66,353,138,170,	0,2490,2940,3678,9878,10068,10617,12111,12567,
chr1	12079212	12091766	GRA_denovo_PC.2224.29	0	+	12079212	12091766	0	8	397,196,348,86,109,902,138,169,	0,2489,2939,3677,9877,10067,12110,12385,
chr1	12079212	12091948	GRA_denovo_PC.2224.30	0	+	12079212	12091948	0	10	397,196,348,85,109,59,131,96,138,170,	0,2489,2939,3677,9877,10067,10609,10873,12110,12566,
chr1	12079212	12091948	GRA_denovo_PC.2224.31	0	+	12079212	12091948	0	10	397,196,348,85,109,63,126,97,138,170,	0,2489,2939,3677,9877,10067,10613,10872,12110,12566,
chr1	12079541	12091948	GRA_denovo_PC.2224.32	0	+	12079541	12091948	0	10	68,196,348,85,109,64,125,97,138,170,	0,2160,2610,3348,9548,9738,10285,10543,11781,12237,
chr1	12185668	12214463	GRA_denovo_PC.1716.1	0	+	12185668	12214463	0	4	446,49,26,12120,	0,576,9976,16675,
chr1	12185668	12214463	GRA_denovo_PC.1716.2	0	+	12185668	12214463	0	5	446,49,26,208,12120,	0,576,9976,12617,16675,
chr1	12185668	12214463	GRA_denovo_PC.1716.3	0	+	12185668	12214463	0	5	446,49,26,205,12120,	0,576,9976,12620,16675,
chr1	12185668	12214463	GRA_denovo_PC.1716.4	0	+	12185668	12214463	0	4	441,26,211,12117,	0,9976,12617,16678,
chr1	12185670	12214463	GRA_denovo_PC.1716.5	0	+	12185670	12214463	0	5	439,54,26,208,12120,	0,569,9974,12615,16673,
chr1	12185670	12214463	GRA_denovo_PC.1716.6	0	+	12185670	12214463	0	5	439,60,20,208,12120,	0,569,9980,12615,16673,
chr1	12185697	12214463	GRA_denovo_PC.1716.7	0	+	12185697	12214463	0	4	412,54,26,12120,	0,542,9947,16646,
chr1	12185760	12214463	GRA_denovo_PC.1716.8	0	+	12185760	12214463	0	4	349,54,29,12117,	0,479,9884,16586,
chr1	12185760	12214463	GRA_denovo_PC.1716.9	0	+	12185760	12214463	0	5	349,60,26,202,12120,	0,479,9890,12531,16583,
chr1	12185908	12214463	GRA_denovo_PC.1716.10	0	+	12185908	12214463	0	4	201,26,205,12120,	0,9736,12380,16435,
chr1	12185908	12214463	GRA_denovo_PC.1716.11	0	+	12185908	12214463	0	6	201,60,26,202,2313,9070,	0,331,9742,12383,16435,19485,
chr1	12226330	12277847	GRA_denovo_PC.3829.1	0	+	12226330	12277847	0	11	896,100,129,150,94,236,71,39,203,9397,96,	0,22522,24683,25500,26157,26589,27681,28310,35697,40468,51421,
chr1	12226700	12262194	GRA_denovo_PC.3829.2	0	+	12226700	12262194	0	9	526,100,130,149,98,237,78,35,171,	0,22152,24313,25131,25787,26219,27311,27940,35323,
chr1	12226700	12274582	GRA_denovo_PC.3829.3	0	+	12226700	12274582	0	12	526,100,129,150,94,236,78,35,205,66,312,208,	0,22152,24313,25130,25787,26219,27311,27940,35323,35863,40096,47674,
chr1	12226961	12269214	GRA_denovo_PC.3829.4	0	+	12226961	12269214	0	9	265,100,129,150,94,236,78,35,2418,	0,21891,24052,24869,25526,25958,27050,27679,39835,
chr1	12226961	12269214	GRA_denovo_PC.3829.5	0	+	12226961	12269214	0	10	265,100,129,150,94,236,78,37,203,2418,	0,21891,24052,24869,25526,25958,27050,27679,35064,39835,
chr1	12226961	12269214	GRA_denovo_PC.3829.6	0	+	12226961	12269214	0	10	265,100,129,150,94,236,78,40,200,2418,	0,21891,24052,24869,25526,25958,27050,27679,35067,39835,
chr1	12226961	12277734	GRA_denovo_PC.3829.7	0	+	12226961	12277734	0	14	265,100,129,150,94,236,78,37,203,57,105,278,526,1082,	0,21891,24052,24869,25526,25958,27050,27679,35064,39835,40042,47621,48707,49691,
chr1	12226961	12287376	GRA_denovo_PC.3829.10	0	+	12226961	12287376	0	12	265,100,129,150,94,236,78,35,205,9398,108,84,	0,21891,24052,24869,25526,25958,27050,27679,35062,39835,50789,60331,
chr1	12226961	12287376	GRA_denovo_PC.3829.8	0	+	12226961	12287376	0	12	265,129,96,93,236,78,40,200,66,9398,108,84,	0,24052,24924,25527,25958,27050,27679,35067,35602,39835,50789,60331,
chr1	12226961	12287376	GRA_denovo_PC.3829.9	0	+	12226961	12287376	0	12	265,100,129,150,94,236,71,37,203,312,108,84,	0,21891,24052,24869,25526,25958,27050,27679,35064,39835,50789,60331,
chr1	12227032	12269214	GRA_denovo_PC.3829.11	0	+	12227032	12269214	0	10	194,100,130,149,94,236,78,38,202,2418,	0,21820,23981,24799,25455,25887,26979,27608,34994,39764,
chr1	12227032	12269214	GRA_denovo_PC.3829.12	0	+	12227032	12269214	0	10	194,100,129,150,94,236,83,35,205,2418,	0,21820,23981,24798,25455,25887,26979,27608,34991,39764,
chr1	12227032	12269214	GRA_denovo_PC.3829.13	0	+	12227032	12269214	0	10	194,100,129,145,94,236,78,38,202,2421,	0,21820,23981,24803,25455,25887,26979,27608,34994,39761,
chr1	12227039	12269214	GRA_denovo_PC.3829.14	0	+	12227039	12269214	0	10	187,100,129,145,94,236,83,35,205,2421,	0,21813,23974,24796,25448,25880,26972,27601,34984,39754,
chr1	12227048	12269214	GRA_denovo_PC.3829.15	0	+	12227048	12269214	0	9	178,129,145,98,237,82,33,203,2418,	0,23965,24787,25439,25871,26963,27596,34977,39748,
chr1	12227048	12269214	GRA_denovo_PC.3829.16	0	+	12227048	12269214	0	9	178,129,145,94,236,71,40,200,2418,	0,23965,24787,25439,25871,26963,27592,34980,39748,
chr1	12227048	12269214	GRA_denovo_PC.3829.17	0	+	12227048	12269214	0	9	178,129,150,94,236,78,35,205,2418,	0,23965,24782,25439,25871,26963,27592,34975,39748,
chr1	12252485	12269214	GRA_denovo_PC.3829.18	0	+	12252485	12269214	0	6	96,236,79,35,204,2421,	0,434,1526,2156,9539,14308,
chr1	12252486	12269214	GRA_denovo_PC.3829.19	0	+	12252486	12269214	0	6	95,237,77,35,205,2418,	0,433,1526,2154,9537,14310,
chr1	12252486	12269214	GRA_denovo_PC.3829.20	0	+	12252486	12269214	0	7	95,237,81,32,140,43,2418,	0,433,1525,2157,9537,9699,14310,
chr1	12252486	12269214	GRA_denovo_PC.3829.21	0	+	12252486	12269214	0	6	95,236,79,35,204,2418,	0,433,1525,2155,9538,14310,
chr1	12290096	12364785	GRA_denovo_PC.3863.1	0	+	12290096	12364785	0	26	81,173,78,191,81,117,105,171,101,169,102,202,180,131,81,166,131,133,2214,152,1032,91,127,181,183,223,	0,4151,12473,14206,14497,19183,23682,26293,26947,27895,30653,30908,31861,36841,37805,38671,40954,42963,45785,49459,52665,58183,60958,63484,69162,74466,
chr1	12290096	12364785	GRA_denovo_PC.3863.2	0	+	12290096	12364785	0	26	81,173,78,191,81,117,105,171,101,169,102,202,180,131,81,167,130,133,2218,148,1032,91,127,181,183,223,	0,4151,12473,14206,14497,19183,23682,26293,26947,27895,30653,30908,31861,36841,37805,38671,40955,42963,45785,49463,52665,58183,60958,63484,69162,74466,
chr1	12290096	12398343	GRA_denovo_PC.3863.3	0	+	12290096	12398343	0	40	81,173,78,191,81,117,105,171,101,169,102,202,180,131,76,171,131,133,2214,152,1032,91,127,181,184,222,211,172,113,213,266,134,156,211,76,204,90,141,123,56,	0,4151,12473,14206,14497,19183,23682,26293,26947,27895,30653,30908,31861,36841,37805,38666,40954,42963,45785,49459,52665,58183,60958,63484,69162,74467,78391,81414,81773,84075,88032,89457,91769,92496,93668,97611,99789,103186,105665,108191,
chr1	12290096	12521436	GRA_denovo_PC.3863.4	0	+	12290096	12521436	0	66	81,173,78,191,81,117,105,171,101,169,102,202,180,131,83,164,131,133,2214,152,1032,91,127,181,183,223,211,172,114,212,266,134,156,211,78,204,90,141,123,106,153,136,48,151,211,192,127,143,132,175,124,236,109,164,109,180,114,151,149,97,149,135,168,133,196,29,	0,4151,12473,14206,14497,19183,23682,26293,26947,27895,30653,30908,31861,36841,37805,38673,40954,42963,45785,49459,52665,58183,60958,63484,69162,74466,78391,81414,81773,84076,88032,89457,91769,92496,93666,97611,99789,103186,105665,111740,112859,115334,116565,118783,119124,125859,126358,128418,132679,133032,138426,139425,143708,148385,149445,152938,155222,156147,170142,171564,173781,185043,186616,…
chr1	12290096	12572139	GRA_denovo_PC.3863.5	0	+	12290096	12572139	0	69	81,173,78,191,81,117,105,171,101,169,102,202,180,131,76,171,131,133,2214,152,1032,91,127,181,183,223,211,172,113,213,266,134,156,211,75,207,90,141,123,103,153,136,48,151,211,248,192,127,143,131,176,124,236,109,164,109,180,114,150,150,97,149,135,168,133,196,132,241,3193,	0,4151,12473,14206,14497,19183,23682,26293,26947,27895,30653,30908,31861,36841,37805,38666,40954,42963,45785,49459,52665,58183,60958,63484,69162,74466,78391,81414,81773,84075,88032,89457,91769,92496,93666,97608,99789,103186,105665,111743,112859,115334,116565,118783,119124,123934,125859,126358,128418,132679,133031,138426,139425,143708,148385,149445,152938,155222,156147,170141,171564,173781,185043,…
chr1	12290096	12572139	GRA_denovo_PC.3863.6	0	+	12290096	12572139	0	69	81,173,78,191,81,117,105,171,101,169,102,202,180,131,76,171,131,133,2214,152,1032,91,127,181,183,223,211,172,113,213,266,134,156,211,75,207,90,141,123,106,153,136,48,151,211,248,192,127,143,131,176,124,236,109,164,109,180,114,150,150,97,149,135,168,133,196,132,241,3193,	0,4151,12473,14206,14497,19183,23682,26293,26947,27895,30653,30908,31861,36841,37805,38666,40954,42963,45785,49459,52665,58183,60958,63484,69162,74466,78391,81414,81773,84075,88032,89457,91769,92496,93666,97608,99789,103186,105665,111740,112859,115334,116565,118783,119124,123934,125859,126358,128418,132679,133031,138426,139425,143708,148385,149445,152938,155222,156147,170141,171564,173781,185043,…
chr1	12290096	12572139	GRA_denovo_PC.3863.7	0	+	12290096	12572139	0	69	81,173,78,191,81,117,105,171,101,169,102,202,180,131,83,164,131,133,2214,152,1032,91,127,181,183,223,211,172,113,213,266,134,156,211,75,207,90,141,123,103,153,136,48,151,211,248,192,127,143,131,176,124,236,109,164,109,180,114,150,150,97,149,135,168,133,196,132,172,3193,	0,4151,12473,14206,14497,19183,23682,26293,26947,27895,30653,30908,31861,36841,37805,38673,40954,42963,45785,49459,52665,58183,60958,63484,69162,74466,78391,81414,81773,84075,88032,89457,91769,92496,93666,97608,99789,103186,105665,111743,112859,115334,116565,118783,119124,123934,125859,126358,128418,132679,133031,138426,139425,143708,148385,149445,152938,155222,156147,170141,171564,173781,185043,…
chr1	12290096	12572139	GRA_denovo_PC.3863.8	0	+	12290096	12572139	0	69	81,173,78,191,81,117,105,171,101,169,102,202,180,131,83,164,131,133,2214,152,1032,91,127,181,183,223,211,172,113,213,266,134,156,211,75,207,90,141,123,106,153,136,48,151,211,248,192,127,143,131,176,124,236,109,164,109,180,114,150,150,97,149,135,168,133,196,132,241,3193,	0,4151,12473,14206,14497,19183,23682,26293,26947,27895,30653,30908,31861,36841,37805,38673,40954,42963,45785,49459,52665,58183,60958,63484,69162,74466,78391,81414,81773,84075,88032,89457,91769,92496,93666,97608,99789,103186,105665,111740,112859,115334,116565,118783,119124,123934,125859,126358,128418,132679,133031,138426,139425,143708,148385,149445,152938,155222,156147,170141,171564,173781,185043,…
chr1	12320628	12378092	GRA_denovo_PC.3863.9	0	+	12320628	12378092	0	21	20,102,202,180,131,81,166,133,131,2220,146,1032,96,122,193,171,223,172,113,213,24,	0,121,376,1329,6309,7273,8139,10422,12433,15253,18933,22133,27651,30431,32952,38642,43934,50882,51241,53543,57440,
chr1	12338046	12572139	GRA_denovo_PC.3863.10	0	+	12338046	12572139	0	50	50,151,1032,91,127,181,183,223,211,172,113,213,266,134,156,211,78,204,90,141,123,106,135,136,48,151,81,192,127,143,131,176,124,236,109,164,109,180,114,150,150,97,149,135,168,133,196,132,241,3193,	0,1510,4715,10233,13008,15534,21212,26516,30441,33464,33823,36125,40082,41507,43819,44546,45716,49661,51839,55236,57715,63790,64927,67384,68615,70833,76151,77909,78408,80468,84729,85081,90476,91475,95758,100435,101495,104988,107272,108197,122191,123614,125831,137093,138666,178007,182209,219507,228860,230900,
chr1	12339561	12383836	GRA_denovo_PC.3863.11	0	+	12339561	12383836	0	15	146,1032,96,122,181,183,223,172,113,213,266,134,156,63,74,	0,3200,8718,11498,14019,19697,25001,31949,32308,34610,38567,39992,42304,43179,44201,
chr1	12342761	12379644	GRA_denovo_PC.3863.12	0	+	12342761	12379644	0	11	1032,91,127,193,171,223,172,113,213,266,91,	0,5518,8293,10819,16509,21801,28749,29108,31410,35367,36792,
chr1	12342761	12389974	GRA_denovo_PC.3863.13	0	+	12342761	12389974	0	17	1032,96,122,193,171,223,211,172,113,213,266,134,161,206,75,207,89,	0,5518,8298,10819,16509,21801,25726,28749,29108,31410,35367,36792,39104,39836,41001,44943,47124,
chr1	12342761	12402496	GRA_denovo_PC.3863.14	0	+	12342761	12402496	0	20	1032,96,122,193,171,223,172,113,213,266,134,156,211,75,213,84,141,123,106,23,	0,5518,8298,10819,16509,21801,28749,29108,31410,35367,36792,39104,39831,41001,44943,47130,50521,53000,59075,59712,
chr1	12368489	12414274	GRA_denovo_PC.3863.15	0	+	12368489	12414274	0	20	209,119,113,213,266,134,156,211,75,207,90,141,123,103,153,136,48,151,211,244,	0,3074,3380,5682,9639,11064,13376,14103,15273,19215,21396,24793,27272,33350,34466,36941,38172,40390,40731,45541,
chr1	12393282	12409431	GRA_denovo_PC.3863.16	0	+	12393282	12409431	0	8	141,123,103,153,136,48,152,204,	0,2479,8557,9673,12148,13379,15597,15945,
chr1	12393284	12572139	GRA_denovo_PC.3863.17	0	+	12393284	12572139	0	30	139,123,103,153,136,48,151,81,192,127,143,131,176,124,236,109,164,109,180,114,150,150,97,149,135,168,133,196,132,3193,	0,2477,8555,9671,12146,13377,15595,20913,22671,23170,25230,29491,29843,35238,36237,40520,45197,46257,49750,52034,52959,66953,68376,70593,81855,83428,122769,126971,164269,175662,
chr1	12429521	12572139	GRA_denovo_PC.3863.18	0	+	12429521	12572139	0	17	237,108,164,109,180,114,150,150,97,149,135,168,133,196,132,241,3193,	0,4284,8960,10020,13513,15797,16722,30716,32139,34356,45618,47191,86532,90734,128032,137385,139425,
chr1	12510728	12522920	GRA_denovo_PC.3863.19	0	+	12510728	12522920	0	4	22,133,196,32,	0,5325,9527,12160,
chr1	12627948	12640696	GRA_denovo_PC.1794.1	0	-	12627948	12640696	0	3	505,126,146,	0,4807,12602,
chr1	12632529	12639442	GRA_denovo_PC.1794.2	0	-	12632529	12639442	0	3	352,239,122,	0,6216,6791,
chr1	14026745	14114622	GRA_denovo_PC.2783.1	0	+	14026745	14114622	0	7	50,118,104,153,127,111,9710,	0,30749,32528,41754,49110,72827,78167,
chr1	14026745	14114622	GRA_denovo_PC.2783.2	0	+	14026745	14114622	0	8	50,118,104,153,127,111,4414,1613,	0,30749,32528,41754,49110,72827,78167,86264,
chr1	14026762	14114622	GRA_denovo_PC.2783.3	0	+	14026762	14114622	0	10	33,74,118,104,153,127,56,111,4415,1613,	0,15273,30732,32511,41737,49093,68850,72810,78150,86247,
chr1	14026777	14114622	GRA_denovo_PC.2783.4	0	+	14026777	14114622	0	7	18,118,104,153,127,111,1613,	0,30717,32496,41722,49078,72795,86232,
chr1	14026777	14114622	GRA_denovo_PC.2783.5	0	+	14026777	14114622	0	7	18,118,104,153,127,112,9709,	0,30717,32496,41722,49078,72795,78136,
chr1	14026777	14114622	GRA_denovo_PC.2783.6	0	+	14026777	14114622	0	8	18,118,104,153,127,111,4415,1613,	0,30717,32496,41722,49078,72795,78135,86232,
chr1	14057491	14114622	GRA_denovo_PC.2783.9	0	+	14057491	14114622	0	7	121,104,153,127,112,4413,1613,	0,1782,11008,18364,42081,47422,55518,
chr1	14057491	14151583	GRA_denovo_PC.2783.7	0	+	14057491	14151583	0	7	121,104,153,127,111,144,1930,	0,1782,11008,18364,42081,85430,92162,
chr1	14057491	14151583	GRA_denovo_PC.2783.8	0	+	14057491	14151583	0	7	121,153,127,111,4414,144,1930,	0,11008,18364,42081,47421,85430,92162,
chr1	14068498	14135068	GRA_denovo_PC.2783.10	0	+	14068498	14135068	0	5	154,127,111,1415,49,	0,7357,31074,39413,66521,
chr1	14068498	14151583	GRA_denovo_PC.2783.11	0	+	14068498	14151583	0	7	154,127,56,111,4414,144,1930,	0,7357,27114,31074,36414,74423,81155,
chr1	14068503	14151583	GRA_denovo_PC.2783.12	0	+	14068503	14151583	0	7	149,131,107,1573,2796,144,1930,	0,7352,31073,36409,38027,74418,81150,
chr1	14068503	14151583	GRA_denovo_PC.2783.13	0	+	14068503	14151583	0	8	149,127,56,111,4414,65,144,1930,	0,7352,27109,31069,36409,66516,74418,81150,
chr1	14068503	14151583	GRA_denovo_PC.2783.14	0	+	14068503	14151583	0	8	149,127,56,113,4414,144,730,1930,	0,7352,27109,31069,36409,74418,79640,81150,
chr1	14077068	14151583	GRA_denovo_PC.2783.15	0	+	14077068	14151583	0	5	24,113,4414,144,1930,	0,22504,27844,65853,72585,
chr1	14098433	14151583	GRA_denovo_PC.2783.16	0	+	14098433	14151583	0	5	276,111,4414,144,1930,	0,1139,6479,44488,51220,
chr1	14099802	14120195	GRA_denovo_PC.2783.17	0	+	14099802	14120195	0	3	26,4414,22,	0,5110,20371,
chr1	15250614	15394653	GRA_denovo_PC.3326.1	0	+	15250614	15394653	0	8	454,192,137,171,190,131,51,2528,	0,36565,110630,119870,131972,136053,139453,141511,
chr1	15250614	15425999	GRA_denovo_PC.3326.2	0	+	15250614	15425999	0	11	454,192,137,171,190,134,350,124,206,119,576,	0,36565,110630,119870,131972,136053,139456,141511,170061,170696,174809,
chr1	15250614	15425999	GRA_denovo_PC.3326.3	0	+	15250614	15425999	0	11	454,192,137,171,190,131,353,124,206,119,576,	0,36565,110630,119870,131972,136053,139453,141511,170061,170696,174809,
chr1	15250614	15444608	GRA_denovo_PC.3326.4	0	+	15250614	15444608	0	15	454,192,137,171,191,133,54,118,206,119,232,102,167,115,3642,	0,36565,110630,119870,131972,136054,139456,141517,170061,170696,177424,179240,179904,188308,190352,
chr1	15250622	15394653	GRA_denovo_PC.3326.5	0	+	15250622	15394653	0	8	446,192,137,171,190,132,51,2528,	0,36557,110622,119862,131964,136045,139445,141503,
chr1	15250622	15394653	GRA_denovo_PC.3326.6	0	+	15250622	15394653	0	8	446,192,137,171,190,131,59,2520,	0,36557,110622,119862,131964,136045,139445,141511,
chr1	15250622	15444608	GRA_denovo_PC.3326.7	0	+	15250622	15444608	0	16	446,192,137,171,190,131,71,104,206,119,88,232,102,167,115,3642,	0,36557,110622,119862,131964,136045,139445,141523,170053,170688,176711,177416,179232,179896,188300,190344,
chr1	15250622	15444608	GRA_denovo_PC.3326.8	0	+	15250622	15444608	0	16	446,192,137,171,190,131,51,144,124,206,119,937,102,167,115,3642,	0,36557,110622,119862,131964,136045,139445,139654,141503,170053,170688,176711,179232,179896,188300,190344,
chr1	15250622	15444608	GRA_denovo_PC.3326.9	0	+	15250622	15444608	0	16	446,192,137,171,190,133,82,91,206,119,1998,232,103,166,115,3642,	0,36557,110622,119862,131964,136045,139447,141536,170053,170688,174801,177416,179232,179897,188300,190344,
chr1	15250628	15444608	GRA_denovo_PC.3326.10	0	+	15250628	15444608	0	16	440,192,137,171,190,131,51,124,206,119,1998,232,102,167,115,3642,	0,36551,110616,119856,131958,136039,139439,141497,170047,170682,174795,177410,179226,179890,188294,190338,
chr1	15250628	15444608	GRA_denovo_PC.3326.11	0	+	15250628	15444608	0	16	440,192,137,171,190,131,51,124,206,119,2000,230,102,167,115,3642,	0,36551,110616,119856,131958,136039,139439,141497,170047,170682,174795,177412,179226,179890,188294,190338,
chr1	15250643	15394653	GRA_denovo_PC.3326.12	0	+	15250643	15394653	0	8	425,192,137,171,190,131,353,2528,	0,36536,110601,119841,131943,136024,139424,141482,
chr1	15250647	15394653	GRA_denovo_PC.3326.13	0	+	15250647	15394653	0	8	421,192,137,171,190,132,352,2528,	0,36532,110597,119837,131939,136020,139421,141478,
chr1	15250647	15444608	GRA_denovo_PC.3326.14	0	+	15250647	15444608	0	15	421,192,137,172,189,138,47,114,206,119,232,102,167,115,3642,	0,36532,110597,119837,131940,136027,139434,141488,170028,170663,177391,179207,179871,188275,190319,
chr1	15250647	15444608	GRA_denovo_PC.3326.15	0	+	15250647	15444608	0	16	421,192,137,171,190,131,51,199,124,206,119,232,107,162,115,3642,	0,36532,110597,119837,131939,136020,139420,139574,141478,170028,170663,177391,179207,179876,188275,190319,
chr1	15251122	15444608	GRA_denovo_PC.3326.16	0	+	15251122	15444608	0	15	124,192,137,171,190,131,61,114,206,119,937,102,167,115,3642,	0,36057,110122,119362,131464,135545,138945,141013,169553,170188,176211,178732,179396,187800,189844,
chr1	15251161	15390676	GRA_denovo_PC.3326.17	0	+	15251161	15390676	0	9	85,192,137,171,191,130,51,199,17,	0,36018,110083,119323,131425,135507,138906,139060,139498,
chr1	15251161	15394653	GRA_denovo_PC.3326.18	0	+	15251161	15394653	0	9	85,192,137,171,190,131,51,199,2528,	0,36018,110083,119323,131425,135506,138906,139060,140964,
chr1	15251161	15444608	GRA_denovo_PC.3326.19	0	+	15251161	15444608	0	15	85,192,137,171,190,131,51,124,206,119,2847,102,167,115,3642,	0,36018,110083,119323,131425,135506,138906,140964,169514,170149,174262,178693,179357,187761,189805,
chr1	15251161	15444608	GRA_denovo_PC.3326.20	0	+	15251161	15444608	0	15	85,192,137,171,191,130,353,124,206,119,2847,102,167,115,3642,	0,36018,110083,119323,131425,135507,138906,140964,169514,170149,174262,178693,179357,187761,189805,
chr1	15251182	15394653	GRA_denovo_PC.3326.21	0	+	15251182	15394653	0	8	64,192,137,171,190,132,60,2518,	0,35997,110062,119302,131404,135485,138886,140953,
chr1	15269891	15391385	GRA_denovo_PC.3326.22	0	+	15269891	15391385	0	9	151,128,192,137,171,190,131,353,305,	0,961,17288,91353,100593,112695,116776,120176,121189,
chr1	15421536	15444608	GRA_denovo_PC.3326.23	0	+	15421536	15444608	0	6	3815,937,102,167,115,3642,	0,5797,8318,8982,17386,19430,
chr1	15731113	15772244	GRA_denovo_PC.2626.1	0	+	15731113	15772244	0	10	5662,148,135,2401,92,98,126,137,146,153,	0,21253,22532,23975,35682,35875,37829,38800,39987,40978,
chr1	15731113	15772244	GRA_denovo_PC.2626.2	0	+	15731113	15772244	0	10	5662,149,136,2401,92,98,126,115,146,153,	0,21253,22533,23975,35682,35875,37829,38822,39987,40978,
chr1	15731113	15772244	GRA_denovo_PC.2626.3	0	+	15731113	15772244	0	9	5662,148,136,2401,92,98,126,137,153,	0,21253,22532,23975,35682,35875,37829,38800,40978,
chr1	15733247	15773104	GRA_denovo_PC.2626.4	0	+	15733247	15773104	0	12	3528,148,137,735,1301,92,98,126,137,146,153,35,	0,19119,20398,21841,22941,33548,33741,35695,36666,37853,38844,39822,
chr1	15735250	15769068	GRA_denovo_PC.2626.5	0	+	15735250	15769068	0	5	1526,147,135,2401,126,	0,17117,18395,19838,33692,
chr1	15736140	15757594	GRA_denovo_PC.2626.6	0	+	15736140	15757594	0	4	635,148,137,2506,	0,16226,17505,18948,
chr1	15736140	15771243	GRA_denovo_PC.2626.7	0	+	15736140	15771243	0	7	635,148,135,2401,92,126,1330,	0,16226,17505,18948,30655,32802,33773,
chr1	15736140	15771243	GRA_denovo_PC.2626.8	0	+	15736140	15771243	0	9	635,148,136,2400,92,98,130,133,143,	0,16226,17505,18949,30655,30848,32802,33777,34960,
chr1	15736140	15772244	GRA_denovo_PC.2626.9	0	+	15736140	15772244	0	9	635,148,135,2401,92,98,126,137,153,	0,16226,17505,18948,30655,30848,32802,33773,35951,
chr1	15736209	15771243	GRA_denovo_PC.2626.10	0	+	15736209	15771243	0	8	567,147,135,2401,92,98,130,1326,	0,16158,17436,18879,30586,30779,32733,33708,
chr1	15736209	15771243	GRA_denovo_PC.2626.11	0	+	15736209	15771243	0	8	568,146,135,2401,92,98,126,1330,	0,16159,17436,18879,30586,30779,32733,33704,
chr1	15815721	15821010	GRA_denovo_PC.3083.20	0	-	15815721	15821010	0	2	3809,624,	0,4665,
chr1	15815721	15822994	GRA_denovo_PC.3083.19	0	-	15815721	15822994	0	4	3809,129,161,14,	0,4665,6065,7259,
chr1	15815721	15831728	GRA_denovo_PC.3083.18	0	-	15815721	15831728	0	5	3809,112,178,148,18,	0,4665,6048,15384,15989,
chr1	15815721	15846411	GRA_denovo_PC.3083.17	0	-	15815721	15846411	0	9	3810,111,178,149,89,235,38,285,34,	0,4666,6048,15384,16764,17672,18646,28886,30656,
chr1	15815721	15850743	GRA_denovo_PC.3083.14	0	-	15815721	15850743	0	5	3809,110,180,286,180,	0,4665,6046,28883,34842,
chr1	15815721	15850743	GRA_denovo_PC.3083.15	0	-	15815721	15850743	0	8	3810,109,180,90,178,35,286,180,	0,4666,6046,16763,17672,18646,28883,34842,
chr1	15815721	15850743	GRA_denovo_PC.3083.16	0	-	15815721	15850743	0	9	3809,110,180,148,90,178,35,288,178,	0,4665,6046,15384,16763,17672,18646,28883,34844,
chr1	15815721	15850747	GRA_denovo_PC.3083.13	0	-	15815721	15850747	0	9	3809,110,180,149,89,177,35,286,184,	0,4665,6046,15384,16764,17672,18646,28883,34842,
chr1	15815721	15850749	GRA_denovo_PC.3083.12	0	-	15815721	15850749	0	8	3809,110,180,92,175,36,286,186,	0,4665,6046,16763,17674,18646,28883,34842,
chr1	15815721	15850753	GRA_denovo_PC.3083.10	0	-	15815721	15850753	0	9	3809,110,180,148,98,227,38,295,178,	0,4665,6046,15384,16763,17680,18646,28886,34854,
chr1	15815721	15850753	GRA_denovo_PC.3083.11	0	-	15815721	15850753	0	9	3809,110,180,148,90,182,30,286,190,	0,4665,6046,15384,16763,17672,18651,28883,34842,
chr1	15815721	15850864	GRA_denovo_PC.3083.6	0	-	15815721	15850864	0	9	3809,137,180,149,89,177,35,286,301,	0,4665,6046,15384,16764,17672,18646,28883,34842,
chr1	15815721	15850864	GRA_denovo_PC.3083.7	0	-	15815721	15850864	0	8	3809,94,180,90,177,36,285,301,	0,4665,6046,16763,17672,18646,28884,34842,
chr1	15815721	15850864	GRA_denovo_PC.3083.8	0	-	15815721	15850864	0	10	3810,109,181,147,90,177,36,171,35,301,	0,4666,6046,15385,16763,17672,18646,28884,29134,34842,
chr1	15815721	15850864	GRA_denovo_PC.3083.9	0	-	15815721	15850864	0	9	3809,110,180,148,91,176,35,286,301,	0,4665,6046,15384,16763,17673,18646,28883,34842,
chr1	15815721	15850879	GRA_denovo_PC.3083.2	0	-	15815721	15850879	0	9	3809,111,179,149,89,177,37,284,316,	0,4665,6047,15384,16764,17672,18646,28885,34842,
chr1	15815721	15850879	GRA_denovo_PC.3083.3	0	-	15815721	15850879	0	9	3809,110,180,148,90,177,35,286,316,	0,4665,6046,15384,16763,17672,18646,28883,34842,
chr1	15815721	15850879	GRA_denovo_PC.3083.4	0	-	15815721	15850879	0	9	3811,108,180,148,90,177,35,286,316,	0,4667,6046,15384,16763,17672,18646,28883,34842,
chr1	15815721	15850879	GRA_denovo_PC.3083.5	0	-	15815721	15850879	0	9	3810,109,180,148,90,177,36,285,316,	0,4666,6046,15384,16763,17672,18646,28884,34842,
chr1	15815721	15851380	GRA_denovo_PC.3083.1	0	-	15815721	15851380	0	9	3809,110,252,146,91,177,35,286,34,	0,4665,5976,15386,16763,17673,18646,28883,35625,
chr1	15821402	15850743	GRA_denovo_PC.3083.21	0	-	15821402	15850743	0	7	545,149,89,177,36,285,180,	0,9703,11083,11991,12965,23203,29161,
chr1	15821402	15850749	GRA_denovo_PC.3083.22	0	-	15821402	15850749	0	7	545,148,91,234,35,286,186,	0,9703,11082,11992,12965,23202,29161,
chr1	15821402	15850749	GRA_denovo_PC.3083.23	0	-	15821402	15850749	0	7	546,147,90,235,35,286,186,	0,9704,11082,11991,12965,23202,29161,
chr1	15821402	15850879	GRA_denovo_PC.3083.24	0	-	15821402	15850879	0	7	545,148,90,177,36,288,314,	0,9703,11082,11991,12965,23202,29163,
chr1	15827150	15851365	GRA_denovo_PC.3083.25	0	-	15827150	15851365	0	7	125,148,90,177,36,286,19,	0,3955,5334,6243,7217,17454,24196,
chr1	15853364	15898612	GRA_denovo_PC.2932.1	0	+	15853364	15898612	0	15	89,185,67,340,185,105,159,131,185,183,77,81,99,171,4340,	0,2218,7367,9605,17529,19897,21400,32656,35272,37059,37413,39049,39212,40229,40908,
chr1	15853364	15898612	GRA_denovo_PC.2932.2	0	+	15853364	15898612	0	15	89,185,76,331,185,105,159,131,184,183,78,82,217,171,4340,	0,2218,7367,9614,17529,19897,21400,32656,35272,37059,37413,39049,39213,40229,40908,
chr1	15853372	15898612	GRA_denovo_PC.2932.3	0	+	15853372	15898612	0	13	81,67,341,184,105,159,131,184,183,77,381,171,4340,	0,7359,9597,17522,19889,21392,32648,35264,37051,37405,39041,40221,40900,
chr1	15853378	15898612	GRA_denovo_PC.2932.4	0	+	15853378	15898612	0	15	75,185,74,333,185,105,159,131,184,183,86,72,99,171,4340,	0,2204,7353,9598,17515,19883,21386,32642,35258,37045,37399,39044,39198,40215,40894,
chr1	15853378	15898612	GRA_denovo_PC.2932.5	0	+	15853378	15898612	0	15	75,185,67,340,185,105,159,131,184,183,77,81,99,171,4340,	0,2204,7353,9591,17515,19883,21386,32642,35258,37045,37399,39035,39198,40215,40894,
chr1	15853391	15898612	GRA_denovo_PC.2932.6	0	+	15853391	15898612	0	13	62,67,340,185,105,159,131,183,79,79,218,171,4340,	0,7340,9578,17502,19870,21373,32629,37032,37386,39024,39185,40202,40881,
chr1	15855581	15898612	GRA_denovo_PC.2932.7	0	+	15855581	15898612	0	12	186,67,340,185,105,159,131,184,183,81,1347,4340,	0,5150,7388,15312,17680,19183,30439,33055,34842,35196,36836,38691,
chr1	15855589	15898612	GRA_denovo_PC.2932.8	0	+	15855589	15898612	0	13	178,67,341,185,105,159,131,186,183,78,262,171,4340,	0,5142,7380,15304,17672,19175,30431,33047,34834,35188,36824,38004,38683,
chr1	15855589	15898612	GRA_denovo_PC.2932.9	0	+	15855589	15898612	0	13	178,69,338,185,105,159,131,184,183,77,81,1188,4340,	0,5142,7382,15304,17672,19175,30431,33047,34834,35188,36824,36987,38683,
chr1	15860718	15898612	GRA_denovo_PC.2932.10	0	+	15860718	15898612	0	13	84,336,185,105,159,131,184,183,77,81,99,171,4340,	0,2255,10175,12543,14046,25302,27918,29705,30059,31695,31858,32875,33554,
chr1	15860718	15898612	GRA_denovo_PC.2932.11	0	+	15860718	15898612	0	13	84,336,185,105,159,131,184,183,83,75,99,171,4340,	0,2255,10175,12543,14046,25302,27918,29705,30059,31701,31858,32875,33554,
chr1	15860719	15898612	GRA_denovo_PC.2932.12	0	+	15860719	15898612	0	13	84,336,184,105,159,131,184,183,77,81,99,171,4340,	0,2255,10175,12542,14045,25301,27917,29704,30058,31694,31857,32874,33553,
chr1	15874767	15898612	GRA_denovo_PC.2932.13	0	+	15874767	15898612	0	9	156,131,185,182,77,81,99,171,4340,	0,11253,13869,15657,16010,17646,17809,18826,19505,
chr1	15943977	15990285	GRA_denovo_PC.2704.1	0	+	15943977	15990285	0	9	326,130,237,127,129,104,190,63,3954,	0,9186,12842,15956,26039,32237,34223,39134,42354,
chr1	15976220	15990285	GRA_denovo_PC.2704.2	0	+	15976220	15990285	0	3	98,190,3954,	0,1980,10111,
chr1	15982662	15990285	GRA_denovo_PC.2704.3	0	+	15982662	15990285	0	2	512,3954,	0,3669,
chr1	16009018	16057591	GRA_denovo_PC.3310.1	0	+	16009018	16057591	0	16	2095,107,112,98,89,186,60,229,491,70,92,64,89,133,191,11,	0,33713,34183,35371,36014,37211,38805,42793,44490,45555,45743,46146,46578,47273,48008,48562,
chr1	16009018	16064408	GRA_denovo_PC.3310.2	0	+	16009018	16064408	0	20	2095,107,110,100,88,187,229,819,70,91,65,89,133,191,66,160,180,117,3067,241,	0,33713,34183,35369,36014,37210,42793,44490,45555,45743,46145,46578,47273,48008,48668,49365,49826,50088,51273,55149,
chr1	16009018	16067887	GRA_denovo_PC.3310.3	0	+	16009018	16067887	0	21	2095,107,110,100,88,187,229,819,71,94,61,89,133,192,65,99,379,3069,64,636,2169,	0,33713,34183,35369,36014,37210,42793,44490,45555,45744,46149,46578,47273,48008,48669,49426,49826,51273,55407,55569,56700,
chr1	16009018	16067887	GRA_denovo_PC.3310.4	0	+	16009018	16067887	0	22	2095,107,110,100,88,187,229,819,70,47,65,89,133,191,66,160,180,117,3069,64,636,2169,	0,33713,34183,35369,36014,37210,42793,44490,45555,45743,46145,46578,47273,48008,48668,49365,49826,50088,51273,55407,55569,56700,
chr1	16009339	16062106	GRA_denovo_PC.3310.5	0	+	16009339	16062106	0	20	1774,107,110,100,88,187,60,229,819,70,91,73,81,133,191,66,99,180,117,1815,	0,33392,33862,35048,35693,36889,38484,42472,44169,45234,45422,45824,46265,46952,47687,48347,49105,49505,49767,50952,
chr1	16009339	16062106	GRA_denovo_PC.3310.6	0	+	16009339	16062106	0	20	1774,107,110,100,88,187,60,229,819,70,91,65,89,133,191,66,160,180,117,1815,	0,33392,33862,35048,35693,36889,38484,42472,44169,45234,45422,45824,46257,46952,47687,48347,49044,49505,49767,50952,
chr1	16009339	16062106	GRA_denovo_PC.3310.7	0	+	16009339	16062106	0	20	1774,107,110,100,88,187,60,229,819,70,91,65,89,133,191,66,99,180,117,1815,	0,33392,33862,35048,35693,36889,38484,42472,44169,45234,45422,45824,46257,46952,47687,48347,49105,49505,49767,50952,
chr1	16009339	16062106	GRA_denovo_PC.3310.8	0	+	16009339	16062106	0	19	1774,107,110,100,88,187,60,229,819,70,91,68,86,133,191,67,160,379,1815,	0,33392,33862,35048,35693,36889,38484,42472,44169,45234,45422,45824,46260,46952,47687,48347,49044,49505,50952,
chr1	16009339	16065063	GRA_denovo_PC.3310.9	0	+	16009339	16065063	0	23	1774,107,110,100,88,187,60,229,819,70,91,66,89,133,191,66,160,180,117,1320,103,66,476,	0,33392,33862,35048,35693,36889,38484,42472,44169,45234,45422,45824,46257,46952,47687,48347,49044,49505,49767,50952,53916,55084,55248,
chr1	16009339	16067887	GRA_denovo_PC.3310.10	0	+	16009339	16067887	0	25	1774,107,110,100,88,187,60,229,819,70,91,65,89,133,191,66,160,181,116,1320,103,66,153,135,2169,	0,33392,33862,35048,35693,36889,38484,42472,44169,45234,45422,45824,46257,46952,47687,48347,49044,49505,49768,50952,53916,55084,55248,55749,56379,
chr1	16009339	16067887	GRA_denovo_PC.3310.11	0	+	16009339	16067887	0	26	1774,107,110,100,88,187,60,229,819,70,91,66,88,133,191,66,99,180,117,346,238,103,66,154,134,2169,	0,33392,33862,35048,35693,36889,38484,42472,44169,45234,45422,45824,46258,46952,47687,48347,49105,49505,49767,50952,52034,53916,55084,55248,55750,56379,
chr1	16009339	16067887	GRA_denovo_PC.3310.12	0	+	16009339	16067887	0	25	1774,107,110,100,88,187,60,229,819,70,91,65,89,133,191,66,160,180,117,1320,103,66,153,135,2169,	0,33392,33862,35048,35693,36889,38484,42472,44169,45234,45422,45824,46257,46952,47687,48347,49044,49505,49767,50952,53916,55084,55248,55749,56379,
chr1	16009339	16067887	GRA_denovo_PC.3310.13	0	+	16009339	16067887	0	25	1774,107,110,100,88,187,60,229,819,70,91,65,89,133,191,67,159,180,117,1320,103,66,153,135,2169,	0,33392,33862,35048,35693,36889,38484,42472,44169,45234,45422,45824,46257,46952,47687,48347,49045,49505,49767,50952,53916,55084,55248,55749,56379,
chr1	16009339	16067887	GRA_denovo_PC.3310.14	0	+	16009339	16067887	0	22	1774,107,110,102,86,187,60,229,820,69,94,62,89,133,191,66,160,379,1323,1234,633,2169,	0,33392,33862,35048,35695,36889,38484,42472,44169,45235,45422,45827,46257,46952,47687,48347,49044,49505,50952,53919,55251,56379,
chr1	16009339	16067887	GRA_denovo_PC.3310.15	0	+	16009339	16067887	0	24	1774,107,110,100,88,187,60,229,819,70,91,66,88,133,191,70,156,379,1320,1184,66,153,135,2169,	0,33392,33862,35048,35693,36889,38484,42472,44169,45234,45422,45824,46258,46952,47687,48347,49048,49505,50952,52835,55084,55248,55749,56379,
chr1	16009391	16062106	GRA_denovo_PC.3310.16	0	+	16009391	16062106	0	20	1722,107,110,100,89,186,60,229,819,70,91,73,81,133,191,67,160,180,117,1815,	0,33340,33810,34996,35641,36838,38432,42420,44117,45182,45370,45772,46213,46900,47635,48295,48992,49453,49715,50900,
chr1	16010599	16067887	GRA_denovo_PC.3310.17	0	+	16010599	16067887	0	23	514,107,110,100,88,187,229,819,70,91,65,89,133,192,65,160,379,1320,103,66,153,135,2169,	0,32132,32602,33788,34433,35629,41212,42909,43974,44162,44564,44997,45692,46427,47088,47784,48245,49692,52656,53824,53988,54489,55119,
chr1	16010599	16067887	GRA_denovo_PC.3310.18	0	+	16010599	16067887	0	22	514,107,110,100,88,187,229,819,70,91,65,89,133,191,66,840,1320,103,66,153,135,2169,	0,32132,32602,33788,34433,35629,41212,42909,43974,44162,44564,44997,45692,46427,47087,47784,49692,52656,53824,53988,54489,55119,
chr1	16010599	16067887	GRA_denovo_PC.3310.19	0	+	16010599	16067887	0	24	514,107,110,100,88,187,229,819,70,91,66,89,133,191,66,99,180,118,1319,103,66,153,135,2169,	0,32132,32602,33788,34433,35629,41212,42909,43974,44162,44564,44997,45692,46427,47087,47845,48245,48507,49693,52656,53824,53988,54489,55119,
chr1	16010599	16067887	GRA_denovo_PC.3310.20	0	+	16010599	16067887	0	24	514,107,110,100,88,187,229,819,70,91,65,89,133,191,67,160,180,117,1320,103,66,153,135,2169,	0,32132,32602,33788,34433,35629,41212,42909,43974,44162,44564,44997,45692,46427,47087,47784,48245,48507,49692,52656,53824,53988,54489,55119,
chr1	16010970	16067887	GRA_denovo_PC.3310.21	0	+	16010970	16067887	0	24	143,107,110,101,87,187,60,229,819,70,91,69,85,133,191,66,99,379,1320,103,66,153,135,2169,	0,31761,32231,33417,34063,35258,36853,40841,42538,43603,43791,44193,44630,45321,46056,46716,47474,47874,49321,52285,53453,53617,54118,54748,
chr1	16010970	16067887	GRA_denovo_PC.3310.22	0	+	16010970	16067887	0	24	143,107,110,101,87,187,60,229,819,70,91,73,81,133,191,67,160,379,1320,103,66,153,135,2169,	0,31761,32231,33417,34063,35258,36853,40841,42538,43603,43791,44193,44634,45321,46056,46716,47413,47874,49321,52285,53453,53617,54118,54748,
chr1	16010970	16067887	GRA_denovo_PC.3310.23	0	+	16010970	16067887	0	25	143,107,110,100,89,186,60,229,819,70,91,65,89,133,191,66,160,180,117,1320,103,66,153,135,2169,	0,31761,32231,33417,34062,35259,36853,40841,42538,43603,43791,44193,44626,45321,46056,46716,47413,47874,48136,49321,52285,53453,53617,54118,54748,
chr1	16011006	16067887	GRA_denovo_PC.3310.24	0	+	16011006	16067887	0	25	107,107,110,100,88,187,60,229,819,70,92,64,89,133,191,68,640,116,1320,103,66,153,135,117,2169,	0,31725,32195,33381,34026,35222,36817,40805,42502,43567,43755,44158,44590,45285,46020,46680,47379,48101,49285,52249,53417,53581,54082,54469,54712,
chr1	16011006	16067887	GRA_denovo_PC.3310.25	0	+	16011006	16067887	0	27	107,107,110,100,88,187,60,229,819,70,92,69,84,133,191,68,99,180,117,1320,228,103,66,153,135,117,2169,	0,31725,32195,33381,34026,35222,36817,40805,42502,43567,43755,44158,44595,45285,46020,46680,47438,47838,48100,49285,51168,52249,53417,53581,54082,54469,54712,
chr1	16011006	16067887	GRA_denovo_PC.3310.26	0	+	16011006	16067887	0	23	107,107,111,99,90,185,229,819,70,91,67,89,133,191,67,98,379,1320,103,66,153,135,2169,	0,31725,32195,33382,34026,35224,40805,42502,43567,43755,44157,44590,45285,46020,46680,47439,47838,49285,52249,53417,53581,54082,54712,
chr1	16044387	16062106	GRA_denovo_PC.3310.27	0	+	16044387	16062106	0	16	100,88,187,60,229,819,70,47,68,86,133,191,66,99,379,1815,	0,645,1841,3436,7424,9121,10186,10374,10776,11212,11904,12639,13299,14057,14457,15904,
chr1	16044387	16062106	GRA_denovo_PC.3310.28	0	+	16044387	16062106	0	17	100,88,187,60,229,819,70,92,67,86,133,191,67,159,181,116,1815,	0,645,1841,3436,7424,9121,10186,10374,10777,11212,11904,12639,13299,13997,14457,14720,15904,
chr1	16044387	16062106	GRA_denovo_PC.3310.29	0	+	16044387	16062106	0	17	100,88,187,60,229,819,70,92,64,89,133,191,66,99,180,117,1815,	0,645,1841,3436,7424,9121,10186,10374,10777,11209,11904,12639,13299,14057,14457,14719,15904,
chr1	16044387	16067887	GRA_denovo_PC.3310.30	0	+	16044387	16067887	0	21	100,88,187,60,229,819,70,47,65,89,133,191,67,98,379,1320,103,66,153,135,2169,	0,645,1841,3436,7424,9121,10186,10374,10776,11209,11904,12639,13299,14058,14457,15904,18868,20036,20200,20701,21331,
chr1	16134101	16141355	GRA_denovo_PC.3006.1	0	-	16134101	16141355	0	3	2577,47,187,	0,4716,7067,
chr1	16134101	16147685	GRA_denovo_PC.3006.2	0	-	16134101	16147685	0	4	2577,118,47,136,	0,3071,4716,13448,
chr1	16134101	16172273	GRA_denovo_PC.3006.3	0	-	16134101	16172273	0	3	565,49,78,	0,4714,38094,
chr1	16174211	16285865	GRA_denovo_PC.3370.1	0	+	16174211	16285865	0	16	434,1580,477,161,201,152,126,114,114,101,8176,159,4427,92,130,7101,	0,25099,28485,61604,63384,68411,71209,71687,73153,74532,80374,89770,90095,94638,94878,104553,
chr1	16174211	16285865	GRA_denovo_PC.3370.2	0	+	16174211	16285865	0	17	434,321,161,201,152,126,114,101,8176,228,159,195,319,2482,92,130,7101,	0,25099,61604,63384,68411,71209,71687,74532,80374,89446,89770,90095,91579,92040,94638,94878,104553,
chr1	16268560	16302593	GRA_denovo_PC.3378.13	0	-	16268560	16302593	0	9	189,1189,1604,126,163,189,207,87,116,	0,265,1533,3649,4088,4869,6225,30973,33917,
chr1	16268560	16302593	GRA_denovo_PC.3378.14	0	-	16268560	16302593	0	14	187,91,209,131,117,793,143,266,126,141,189,1118,87,116,	0,265,464,998,1533,1742,2631,2871,3649,4088,4869,5314,30973,33917,
chr1	16268560	16302593	GRA_denovo_PC.3378.15	0	-	16268560	16302593	0	13	187,90,210,456,118,87,904,125,141,189,207,87,116,	0,265,463,998,1533,1743,2234,3650,4088,4869,6225,30973,33917,
chr1	16268560	16302593	GRA_denovo_PC.3378.16	0	-	16268560	16302593	0	11	673,131,121,297,301,143,266,580,1563,87,116,	0,998,1333,1533,2234,2631,2871,3649,4869,30973,33917,
chr1	16268560	16302602	GRA_denovo_PC.3378.10	0	-	16268560	16302602	0	13	189,408,131,121,117,88,903,127,140,189,207,87,125,	0,265,998,1333,1533,1742,2234,3649,4089,4869,6225,30973,33917,
chr1	16268560	16302602	GRA_denovo_PC.3378.11	0	-	16268560	16302602	0	12	187,111,210,456,1002,143,266,580,189,207,87,125,	0,265,463,998,1533,2631,2871,3649,4869,6225,30973,33917,
chr1	16268560	16302602	GRA_denovo_PC.3378.12	0	-	16268560	16302602	0	15	187,111,666,121,117,88,301,143,266,126,141,189,207,87,125,	0,265,463,1333,1533,1742,2234,2631,2871,3649,4088,4869,6225,30973,33917,
chr1	16268560	16302603	GRA_denovo_PC.3378.8	0	-	16268560	16302603	0	14	187,96,204,131,126,114,86,903,127,140,192,204,89,124,	0,265,469,998,1333,1538,1744,2234,3649,4089,4869,6228,30973,33919,
chr1	16268560	16302603	GRA_denovo_PC.3378.9	0	-	16268560	16302603	0	12	187,864,121,117,793,506,129,138,189,207,87,126,	0,265,1333,1533,1742,2631,3649,4091,4869,6225,30973,33917,
chr1	16268560	16302608	GRA_denovo_PC.3378.2	0	-	16268560	16302608	0	14	187,91,666,120,297,303,141,266,126,141,189,207,87,131,	0,265,464,1334,1533,2234,2633,2871,3649,4088,4869,6225,30973,33917,
chr1	16268560	16302608	GRA_denovo_PC.3378.3	0	-	16268560	16302608	0	12	673,131,121,117,793,143,266,126,141,1563,87,131,	0,998,1333,1533,1742,2631,2871,3649,4088,4869,30973,33917,
chr1	16268560	16302608	GRA_denovo_PC.3378.4	0	-	16268560	16302608	0	10	187,1189,117,1033,265,580,189,207,87,131,	0,265,1533,1742,2872,3649,4869,6225,30973,33917,
chr1	16268560	16302608	GRA_denovo_PC.3378.5	0	-	16268560	16302608	0	14	187,91,210,456,116,89,302,154,254,580,189,207,87,131,	0,265,464,999,1534,1742,2234,2632,2883,3649,4869,6225,30973,33917,
chr1	16268560	16302608	GRA_denovo_PC.3378.6	0	-	16268560	16302608	0	13	187,409,130,121,117,88,301,506,126,141,1563,87,131,	0,265,999,1333,1533,1742,2234,2631,3649,4088,4869,30973,33917,
chr1	16268560	16302608	GRA_denovo_PC.3378.7	0	-	16268560	16302608	0	13	187,403,131,117,794,142,266,126,141,189,207,87,131,	0,265,998,1533,1742,2632,2871,3649,4088,4869,6225,30973,33917,
chr1	16268560	16302631	GRA_denovo_PC.3378.1	0	-	16268560	16302631	0	16	187,90,210,131,121,117,88,301,143,266,126,141,189,207,87,154,	0,265,463,998,1333,1533,1742,2234,2631,2871,3649,4088,4869,6225,30973,33917,
chr1	16269394	16302631	GRA_denovo_PC.3378.17	0	-	16269394	16302631	0	8	620,1605,125,163,190,206,87,154,	0,699,2816,3254,4035,5392,30139,33083,
chr1	16524456	16526269	GRA_denovo_PC.3167.1	0	-	16524456	16526269	0	2	783,625,	0,1188,
chr1	16524456	16531929	GRA_denovo_PC.3167.2	0	-	16524456	16531929	0	6	783,105,80,159,162,347,	0,1188,3820,4454,6797,7126,
chr1	16524456	16533548	GRA_denovo_PC.3167.3	0	-	16524456	16533548	0	11	783,105,80,159,161,97,76,129,153,161,106,	0,1188,3820,4454,6797,7125,7389,7577,7969,8218,8986,
chr1	16524456	16533548	GRA_denovo_PC.3167.4	0	-	16524456	16533548	0	11	783,105,80,161,159,97,79,126,153,161,106,	0,1188,3820,4454,6799,7125,7389,7580,7969,8218,8986,
chr1	16524456	16533548	GRA_denovo_PC.3167.5	0	-	16524456	16533548	0	11	783,105,80,159,161,90,75,130,153,161,106,	0,1188,3820,4454,6797,7125,7389,7576,7969,8218,8986,
chr1	16525423	16533541	GRA_denovo_PC.3167.6	0	-	16525423	16533541	0	8	326,80,159,162,338,153,161,99,	0,2853,3487,5830,6159,7002,7251,8019,
chr1	16527738	16533548	GRA_denovo_PC.3167.7	0	-	16527738	16533548	0	8	618,159,161,340,129,153,161,106,	0,1172,3515,3843,4295,4687,4936,5704,
chr1	16528791	16532394	GRA_denovo_PC.3167.8	0	-	16528791	16532394	0	5	278,161,90,75,362,	0,2462,2790,3054,3241,
chr1	16566712	16578899	GRA_denovo_PC.3346.30	0	-	16566712	16578899	0	3	2695,6081,117,	0,5487,12070,
chr1	16566712	16587531	GRA_denovo_PC.3346.29	0	-	16566712	16587531	0	8	1207,114,4605,117,57,111,154,36,	0,2548,6963,12070,12878,15493,16388,20783,
chr1	16566712	16587604	GRA_denovo_PC.3346.27	0	-	16566712	16587604	0	7	11569,116,66,88,111,154,109,	0,12071,12878,13426,15493,16388,20783,
chr1	16566712	16587604	GRA_denovo_PC.3346.28	0	-	16566712	16587604	0	8	2694,4605,118,56,98,110,154,109,	0,6963,12070,12879,13417,15494,16388,20783,
chr1	16566712	16587624	GRA_denovo_PC.3346.26	0	-	16566712	16587624	0	7	11570,115,57,97,111,154,129,	0,12072,12878,13417,15493,16388,20783,
chr1	16566712	16636764	GRA_denovo_PC.3346.25	0	-	16566712	16636764	0	7	11568,97,111,154,135,117,34,	0,13417,15493,16388,54565,65585,70018,
chr1	16566712	16636766	GRA_denovo_PC.3346.24	0	-	16566712	16636766	0	10	1207,9020,117,62,97,111,155,134,117,36,	0,2548,12070,12878,13417,15493,16388,54566,65585,70018,
chr1	16566712	16639743	GRA_denovo_PC.3346.23	0	-	16566712	16639743	0	9	11568,121,53,97,111,157,132,122,250,	0,12070,12882,13417,15493,16388,54568,65585,72781,
chr1	16566712	16655222	GRA_denovo_PC.3346.22	0	-	16566712	16655222	0	11	11568,117,57,97,111,154,135,117,267,289,20,	0,12070,12878,13417,15493,16388,54565,65585,74951,76219,88490,
chr1	16566712	16655231	GRA_denovo_PC.3346.21	0	-	16566712	16655231	0	12	1207,9020,117,57,97,111,163,126,117,272,284,29,	0,2548,12070,12878,13417,15493,16388,54574,65585,74951,76224,88490,
chr1	16566712	16678951	GRA_denovo_PC.3346.20	0	-	16566712	16678951	0	9	11568,57,97,111,155,134,117,267,202,	0,12878,13417,15493,16388,54566,65585,74951,112037,
chr1	16566712	16678954	GRA_denovo_PC.3346.19	0	-	16566712	16678954	0	10	11569,117,65,88,111,154,135,117,267,205,	0,12071,12879,13426,15493,16388,54565,65585,74951,112037,
chr1	16566712	16678961	GRA_denovo_PC.3346.14	0	-	16566712	16678961	0	9	11568,57,97,111,154,135,117,267,212,	0,12878,13417,15493,16388,54565,65585,74951,112037,
chr1	16566712	16678961	GRA_denovo_PC.3346.15	0	-	16566712	16678961	0	10	11569,117,56,97,111,154,135,117,267,212,	0,12071,12879,13417,15493,16388,54565,65585,74951,112037,
chr1	16566712	16678961	GRA_denovo_PC.3346.16	0	-	16566712	16678961	0	12	1207,9020,117,57,97,111,154,135,117,267,132,212,	0,2548,12070,12878,13417,15493,16388,54565,65585,74951,76219,112037,
chr1	16566712	16678961	GRA_denovo_PC.3346.17	0	-	16566712	16678961	0	12	1207,9020,117,57,97,111,154,135,117,267,135,212,	0,2548,12070,12878,13417,15493,16388,54565,65585,74951,76219,112037,
chr1	16566712	16678961	GRA_denovo_PC.3346.18	0	-	16566712	16678961	0	11	1418,9020,57,97,111,154,135,117,267,132,212,	0,2548,12878,13417,15493,16388,54565,65585,74951,76219,112037,
chr1	16566712	16678962	GRA_denovo_PC.3346.12	0	-	16566712	16678962	0	10	11568,117,62,92,111,154,135,121,265,211,	0,12070,12878,13422,15493,16388,54565,65585,74955,112039,
chr1	16566712	16678962	GRA_denovo_PC.3346.13	0	-	16566712	16678962	0	11	11568,117,62,92,111,154,135,117,267,136,212,	0,12070,12878,13422,15493,16388,54565,65585,74951,76219,112038,
chr1	16566712	16678963	GRA_denovo_PC.3346.11	0	-	16566712	16678963	0	12	11568,117,47,97,111,154,166,135,117,267,135,214,	0,12070,12878,13417,15493,16388,20783,54565,65585,74951,76219,112037,
chr1	16566712	16678968	GRA_denovo_PC.3346.10	0	-	16566712	16678968	0	10	11568,117,57,97,111,154,135,117,267,219,	0,12070,12878,13417,15493,16388,54565,65585,74951,112037,
chr1	16566712	16678968	GRA_denovo_PC.3346.9	0	-	16566712	16678968	0	10	11568,117,57,97,111,156,133,119,267,217,	0,12070,12878,13417,15493,16388,54567,65585,74953,112039,
chr1	16566712	16678995	GRA_denovo_PC.3346.7	0	-	16566712	16678995	0	10	11568,117,60,94,111,155,134,117,267,246,	0,12070,12878,13420,15493,16388,54566,65585,74951,112037,
chr1	16566712	16678995	GRA_denovo_PC.3346.8	0	-	16566712	16678995	0	10	11568,118,57,96,111,154,135,117,267,246,	0,12070,12879,13418,15493,16388,54565,65585,74951,112037,
chr1	16566712	16678998	GRA_denovo_PC.3346.1	0	-	16566712	16678998	0	11	11568,117,57,97,112,153,135,117,267,132,249,	0,12070,12878,13417,15493,16389,54565,65585,74951,76219,112037,
chr1	16566712	16678998	GRA_denovo_PC.3346.2	0	-	16566712	16678998	0	10	11568,117,60,94,112,153,135,267,132,249,	0,12070,12878,13420,15493,16389,54565,74951,76219,112037,
chr1	16566712	16678998	GRA_denovo_PC.3346.3	0	-	16566712	16678998	0	9	11568,57,97,111,154,135,118,266,249,	0,12878,13417,15493,16388,54565,65585,74952,112037,
chr1	16566712	16678998	GRA_denovo_PC.3346.4	0	-	16566712	16678998	0	10	11568,117,57,97,111,154,135,118,266,249,	0,12070,12878,13417,15493,16388,54565,65585,74952,112037,
chr1	16566712	16678998	GRA_denovo_PC.3346.5	0	-	16566712	16678998	0	10	11568,117,59,95,111,154,135,117,267,249,	0,12070,12878,13419,15493,16388,54565,65585,74951,112037,
chr1	16566712	16678998	GRA_denovo_PC.3346.6	0	-	16566712	16678998	0	11	11568,117,57,97,111,154,135,117,267,221,249,	0,12070,12878,13417,15493,16388,54565,65585,74951,76219,112037,
chr1	16586063	16653789	GRA_denovo_PC.3346.31	0	-	16586063	16653789	0	7	28,166,135,117,267,221,93,	0,1432,35214,46234,55600,56868,67633,
chr1	16693587	16724640	GRA_denovo_PC.3259.1	0	+	16693587	16724640	0	3	216,255,3108,	0,26135,27945,
chr1	16693587	16724640	GRA_denovo_PC.3259.2	0	+	16693587	16724640	0	3	216,252,3108,	0,26138,27945,
chr1	16693587	16724640	GRA_denovo_PC.3259.3	0	+	16693587	16724640	0	4	216,50,255,3108,	0,24282,26135,27945,
chr1	16693587	16724640	GRA_denovo_PC.3259.4	0	+	16693587	16724640	0	5	216,50,252,541,657,	0,24282,26138,27945,30396,
chr1	16693679	16724640	GRA_denovo_PC.3259.5	0	+	16693679	16724640	0	6	124,78,50,253,540,657,	0,12831,24190,26046,27854,30304,
chr1	16693709	16724640	GRA_denovo_PC.3259.6	0	+	16693709	16724640	0	4	94,252,541,657,	0,26016,27823,30274,
chr1	16693709	16724640	GRA_denovo_PC.3259.7	0	+	16693709	16724640	0	5	94,78,50,255,3108,	0,12801,24160,26013,27823,
chr1	16693709	16724640	GRA_denovo_PC.3259.8	0	+	16693709	16724640	0	5	94,51,252,541,656,	0,24160,26017,27824,30275,
chr1	16693737	16724640	GRA_denovo_PC.3259.9	0	+	16693737	16724640	0	4	66,50,252,3108,	0,24132,25988,27795,
chr1	16713587	16724640	GRA_denovo_PC.3259.10	0	+	16713587	16724640	0	5	33,50,255,541,657,	0,4282,6135,7945,10396,
chr1	16767189	16779718	GRA_denovo_PC.3274.1	0	+	16767189	16779718	0	6	159,101,272,115,172,69,	0,2937,7175,8398,11149,12460,
chr1	16767199	16775067	GRA_denovo_PC.3274.2	0	+	16767199	16775067	0	5	149,101,105,82,99,	0,2927,7165,7355,7769,
chr1	16767199	16779718	GRA_denovo_PC.3274.3	0	+	16767199	16779718	0	8	149,101,105,83,108,117,178,69,	0,2927,7165,7355,8389,9420,11133,12450,
chr1	16767200	16779718	GRA_denovo_PC.3274.4	0	+	16767200	16779718	0	7	148,101,105,82,109,178,69,	0,2926,7164,7354,8387,11132,12449,
chr1	16888921	16891418	GRA_denovo_PC.3504.1	0	-	16888921	16891418	0	2	1760,117,	0,2380,
chr1	16892922	16940091	GRA_denovo_PC.3490.1	0	-	16892922	16940091	0	20	32,173,52,164,58,206,73,215,103,210,212,73,215,103,210,155,70,83,272,259,	0,751,1551,2645,6714,8059,8729,9839,10889,12765,20622,21297,22421,23471,25419,25731,28164,28503,42080,46910,
chr1	16892922	16940091	GRA_denovo_PC.3490.2	0	-	16892922	16940091	0	20	32,173,52,164,52,206,73,215,103,210,212,73,215,103,210,155,70,83,272,259,	0,751,1551,2645,6714,8059,8729,9839,10889,12765,14317,14992,16116,23471,25419,25731,28164,28503,42080,46910,
chr1	16892922	16940091	GRA_denovo_PC.3490.3	0	-	16892922	16940091	0	25	32,173,52,164,52,206,73,215,103,210,212,73,216,102,210,212,73,215,103,210,155,70,83,272,259,	0,751,1551,2645,6714,8059,8729,9839,10889,12765,14317,14992,16116,17167,19061,20622,21297,22421,23471,25419,25731,28164,28503,42080,46910,
chr1	16892922	16940091	GRA_denovo_PC.3490.4	0	-	16892922	16940091	0	25	32,173,52,164,52,206,73,215,103,210,212,73,215,103,210,212,73,215,103,210,155,70,83,272,259,	0,751,1551,2645,6714,8059,8729,9839,10889,12765,14317,14992,16116,17166,19061,20622,21297,22421,23471,25419,25731,28164,28503,42080,46910,
chr1	16892922	16940091	GRA_denovo_PC.3490.5	0	-	16892922	16940091	0	20	32,173,52,164,58,206,73,215,103,210,212,73,215,103,210,155,70,83,272,259,	0,751,1551,2645,6714,8059,8729,9839,10889,19061,20622,21297,22421,23471,25419,25731,28164,28503,42080,46910,
chr1	16892922	16940091	GRA_denovo_PC.3490.6	0	-	16892922	16940091	0	20	32,173,52,164,58,206,73,215,103,210,212,73,215,103,210,155,70,83,272,259,	0,751,1551,2645,6714,8059,8729,9839,17166,19061,20622,21297,22421,23471,25419,25731,28164,28503,42080,46910,
chr1	16892922	16940091	GRA_denovo_PC.3490.7	0	-	16892922	16940091	0	20	32,173,52,164,60,198,76,212,103,210,212,73,215,103,210,155,70,83,272,259,	0,751,1551,2645,6714,8067,8729,9842,10889,12765,14317,14992,22421,23471,25419,25731,28164,28503,42080,46910,
chr1	16893680	16919347	GRA_denovo_PC.3490.8	0	-	16893680	16919347	0	16	166,52,164,52,206,73,215,103,210,212,73,215,103,210,155,433,	0,793,1887,5956,7301,7971,9081,16408,18303,19864,20539,21663,22713,24661,24973,25234,
chr1	16893680	16919347	GRA_denovo_PC.3490.9	0	-	16893680	16919347	0	16	166,52,164,52,206,73,215,103,210,212,73,215,103,210,155,433,	0,793,1887,5956,7301,7971,9081,10131,12007,13559,14234,15358,22713,24661,24973,25234,
chr1	16919937	16940076	GRA_denovo_PC.3490.10	0	-	16919937	16940076	0	5	126,70,83,272,244,	0,1149,1488,15065,19895,
chr1	16927518	16940076	GRA_denovo_PC.3490.11	0	-	16927518	16940076	0	3	820,272,244,	0,7484,12314,
chr1	16929777	16940076	GRA_denovo_PC.3490.12	0	-	16929777	16940076	0	3	42,272,244,	0,5225,10055,
chr1	17240617	17299528	GRA_denovo_PC.3333.1	0	+	17240617	17299528	0	33	15,186,84,62,166,107,237,97,84,234,200,183,145,147,231,194,128,170,180,135,144,239,160,168,170,82,165,216,225,150,201,132,674,	0,15723,16001,16163,16306,17168,22514,23518,24277,24786,25771,29977,31339,32136,32638,34208,34676,36830,39179,40100,40611,41189,41874,44460,51600,51915,52285,54080,54993,55662,56130,56513,58237,
chr1	17256345	17299528	GRA_denovo_PC.3333.2	0	+	17256345	17299528	0	31	181,84,309,107,237,97,84,234,200,183,145,147,231,194,128,3405,144,239,160,168,373,170,121,164,216,225,150,201,132,183,674,	0,273,435,1440,6786,7790,8549,9058,10043,14249,15611,16408,16910,18480,18948,21102,24883,25461,26146,28732,30907,35872,36148,36557,38352,39265,39934,40402,40785,41614,42509,
chr1	17256621	17299528	GRA_denovo_PC.3333.3	0	+	17256621	17299528	0	31	81,62,166,237,97,84,234,200,183,145,147,231,194,128,2529,135,144,239,160,168,373,170,121,164,219,222,150,201,132,183,674,	0,159,302,6510,7514,8273,8782,9767,13973,15335,16132,16634,18204,18672,20826,24096,24607,25185,25870,28456,30631,35596,35872,36281,38076,38992,39658,40126,40509,41338,42233,
chr1	17260639	17275013	GRA_denovo_PC.3333.4	0	+	17260639	17275013	0	11	21,237,100,81,234,200,183,145,147,233,186,	0,2492,3496,4258,4764,5749,9955,11317,12114,12616,14188,
chr1	17266425	17299528	GRA_denovo_PC.3333.5	0	+	17266425	17299528	0	21	163,183,145,147,231,194,128,3405,144,239,160,169,372,171,120,164,216,201,132,183,674,	0,4169,5531,6328,6830,8400,8868,11022,14803,15381,16066,18652,20828,25792,26069,26477,28272,30322,30705,31534,32429,
chr1	17271638	17291614	GRA_denovo_PC.3333.6	0	+	17271638	17291614	0	14	112,145,147,231,194,128,180,135,144,239,160,168,373,122,	0,318,1115,1617,3187,3655,8158,9079,9590,10168,10853,13439,15614,19854,
chr1	17277451	17299528	GRA_denovo_PC.3333.7	0	+	17277451	17299528	0	17	166,1056,144,239,160,169,372,170,121,164,217,224,219,201,132,183,674,	0,2345,3777,4355,5040,7626,9802,14766,15042,15451,17246,18160,18759,19296,19679,20508,21403,
chr1	17278774	17283468	GRA_denovo_PC.3333.8	0	+	17278774	17283468	0	5	1202,135,144,239,977,	0,1943,2454,3032,3717,
chr1	17280001	17299528	GRA_denovo_PC.3333.10	0	+	17280001	17299528	0	16	851,144,239,160,168,373,170,121,164,216,225,150,201,141,174,674,	0,1227,1805,2490,5076,7251,12216,12492,12901,14696,15609,16278,16746,17129,17967,18853,
chr1	17280001	17299528	GRA_denovo_PC.3333.11	0	+	17280001	17299528	0	16	851,144,239,160,168,373,170,121,164,219,222,150,201,132,183,674,	0,1227,1805,2490,5076,7251,12216,12492,12901,14696,15612,16278,16746,17129,17958,18853,
chr1	17280001	17299528	GRA_denovo_PC.3333.9	0	+	17280001	17299528	0	15	851,144,239,160,168,373,170,121,164,216,225,150,201,132,674,	0,1227,1805,2490,5076,7251,12216,12492,12901,14696,15609,16278,16746,17129,18853,
chr1	17296144	17299528	GRA_denovo_PC.3333.12	0	+	17296144	17299528	0	5	285,201,132,162,674,	0,603,986,1815,2710,
chr1	17312452	17318268	GRA_denovo_PC.3317.1	0	-	17312452	17318268	0	9	401,170,152,224,338,79,117,170,31,	0,505,847,1088,2180,3734,3929,4169,5785,
chr1	17312452	17319078	GRA_denovo_PC.3317.2	0	-	17312452	17319078	0	12	401,170,152,224,351,66,117,161,125,123,158,98,	0,505,847,1088,2180,3747,3929,4169,5776,6051,6287,6528,
chr1	17312452	17320686	GRA_denovo_PC.3317.3	0	-	17312452	17320686	0	12	401,153,223,338,79,117,161,125,121,161,96,563,	0,847,1089,2180,3734,3929,4169,5776,6051,6285,6528,7671,
chr1	17312452	17323845	GRA_denovo_PC.3317.4	0	-	17312452	17323845	0	17	401,170,152,224,337,80,117,163,123,121,160,96,207,189,47,113,331,	0,505,847,1088,2180,3733,3929,4169,5778,6051,6285,6528,7671,10018,10296,10428,11062,
chr1	17312452	17327031	GRA_denovo_PC.3317.5	0	-	17312452	17327031	0	19	401,170,152,224,337,80,117,161,125,121,160,96,207,189,49,109,156,308,131,	0,505,847,1088,2180,3733,3929,4169,5776,6051,6285,6528,7671,10018,10296,10430,11062,14053,14448,
chr1	17312452	17331301	GRA_denovo_PC.3317.6	0	-	17312452	17331301	0	24	401,152,225,96,153,80,117,161,125,124,160,96,207,189,47,111,156,132,75,127,70,78,80,100,	0,847,1088,2181,2364,3733,3929,4169,5776,6051,6285,6528,7671,10018,10296,10428,11062,14053,14288,14450,16076,16338,18374,18749,
chr1	17312452	17338292	GRA_denovo_PC.3317.7	0	-	17312452	17338292	0	28	401,170,152,224,97,153,80,117,161,125,121,160,96,207,189,47,111,159,132,67,135,340,80,115,59,183,98,69,	0,505,847,1088,2180,2364,3733,3929,4169,5776,6051,6285,6528,7671,10018,10296,10428,11062,14053,14288,14442,16076,18374,18749,19056,19416,19726,25771,
chr1	17312452	17338292	GRA_denovo_PC.3317.8	0	-	17312452	17338292	0	29	401,170,152,224,97,153,80,117,161,125,121,160,96,207,189,52,106,159,133,66,137,70,78,80,130,59,183,98,69,	0,505,847,1088,2180,2364,3733,3929,4169,5776,6051,6285,6528,7671,10018,10296,10433,11062,14053,14289,14442,16076,16338,18374,18734,19056,19416,19726,25771,
chr1	17312452	17338336	GRA_denovo_PC.3317.9	0	-	17312452	17338336	0	28	401,170,152,224,97,153,80,117,161,127,121,160,97,206,189,246,159,133,66,108,70,78,80,130,59,183,95,113,	0,505,847,1088,2180,2364,3733,3929,4169,5776,6051,6285,6528,7672,10018,10296,11062,14053,14289,14442,16076,16338,18374,18734,19056,19416,19726,25771,
chr1	17313729	17331301	GRA_denovo_PC.3317.10	0	-	17313729	17331301	0	22	35,97,153,80,117,162,124,121,160,96,207,189,47,111,156,132,75,127,70,78,80,100,	0,903,1087,2456,2652,2892,4500,4774,5008,5251,6394,8741,9019,9151,9785,12776,13011,13173,14799,15061,17097,17472,
chr1	17314649	17319078	GRA_denovo_PC.3317.11	0	-	17314649	17319078	0	8	334,66,117,161,125,121,160,98,	0,1550,1732,1972,3579,3854,4088,4331,
chr1	17326491	17338292	GRA_denovo_PC.3317.12	0	-	17326491	17338292	0	11	146,67,135,70,78,80,130,59,183,98,69,	0,249,403,2037,2299,4335,4695,5017,5377,5687,11732,
chr1	17345217	17380662	GRA_denovo_PC.3339.16	0	-	17345217	17380662	0	8	236,123,104,115,138,86,128,220,	0,3885,5250,9028,9877,14337,26038,35225,
chr1	17345217	17380662	GRA_denovo_PC.3339.17	0	-	17345217	17380662	0	8	236,123,102,107,137,86,127,220,	0,3885,5250,9037,9878,14338,26039,35225,
chr1	17345217	17380670	GRA_denovo_PC.3339.13	0	-	17345217	17380670	0	8	236,123,103,116,83,86,128,228,	0,3885,5250,9027,9931,14337,26038,35225,
chr1	17345217	17380670	GRA_denovo_PC.3339.14	0	-	17345217	17380670	0	8	236,124,101,117,137,86,129,227,	0,3885,5251,9026,9877,14337,26038,35226,
chr1	17345217	17380670	GRA_denovo_PC.3339.15	0	-	17345217	17380670	0	8	236,124,101,117,84,85,128,228,	0,3885,5251,9026,9931,14338,26038,35225,
chr1	17345217	17380673	GRA_denovo_PC.3339.10	0	-	17345217	17380673	0	8	237,122,103,116,137,87,127,231,	0,3886,5250,9027,9877,14337,26039,35225,
chr1	17345217	17380673	GRA_denovo_PC.3339.11	0	-	17345217	17380673	0	8	236,124,103,115,137,86,128,231,	0,3885,5251,9028,9877,14337,26038,35225,
chr1	17345217	17380673	GRA_denovo_PC.3339.12	0	-	17345217	17380673	0	8	236,124,101,117,137,88,126,231,	0,3885,5251,9026,9877,14337,26040,35225,
chr1	17345217	17380673	GRA_denovo_PC.3339.8	0	-	17345217	17380673	0	8	236,123,103,116,138,87,126,231,	0,3885,5250,9027,9877,14338,26040,35225,
chr1	17345217	17380673	GRA_denovo_PC.3339.9	0	-	17345217	17380673	0	8	237,122,103,116,138,85,128,231,	0,3886,5250,9027,9877,14338,26038,35225,
chr1	17345217	17380686	GRA_denovo_PC.3339.4	0	-	17345217	17380686	0	8	236,124,101,118,137,87,126,244,	0,3885,5251,9026,9878,14338,26040,35225,
chr1	17345217	17380686	GRA_denovo_PC.3339.5	0	-	17345217	17380686	0	8	237,123,102,116,137,87,127,244,	0,3886,5251,9027,9877,14337,26039,35225,
chr1	17345217	17380686	GRA_denovo_PC.3339.6	0	-	17345217	17380686	0	8	236,123,103,116,138,85,129,243,	0,3885,5250,9027,9877,14338,26038,35226,
chr1	17345217	17380686	GRA_denovo_PC.3339.7	0	-	17345217	17380686	0	8	236,123,102,117,137,87,127,244,	0,3885,5250,9026,9877,14337,26039,35225,
chr1	17345217	17380694	GRA_denovo_PC.3339.2	0	-	17345217	17380694	0	8	236,123,104,115,137,86,128,252,	0,3885,5250,9028,9877,14337,26038,35225,
chr1	17345217	17380694	GRA_denovo_PC.3339.3	0	-	17345217	17380694	0	8	236,123,102,117,137,86,128,252,	0,3885,5250,9026,9877,14337,26038,35225,
chr1	17345217	17380812	GRA_denovo_PC.3339.1	0	-	17345217	17380812	0	8	237,122,102,117,137,86,128,370,	0,3886,5250,9026,9877,14337,26038,35225,
chr1	17349189	17380694	GRA_denovo_PC.3339.18	0	-	17349189	17380694	0	7	36,102,117,85,85,127,252,	0,1278,5054,5959,10367,22067,31253,
chr1	17349189	17380694	GRA_denovo_PC.3339.19	0	-	17349189	17380694	0	7	36,102,120,134,87,127,252,	0,1278,5054,5908,10365,22067,31253,
chr1	17349189	17380694	GRA_denovo_PC.3339.20	0	-	17349189	17380694	0	7	36,103,116,137,86,128,252,	0,1278,5055,5905,10365,22066,31253,
chr1	17393299	17401831	GRA_denovo_PC.3437.26	0	-	17393299	17401831	0	5	2474,128,86,94,213,	0,3284,4601,8051,8319,
chr1	17393299	17406305	GRA_denovo_PC.3437.25	0	-	17393299	17406305	0	7	2473,129,89,91,145,152,315,	0,3283,4601,8054,8874,12459,12691,
chr1	17393299	17409158	GRA_denovo_PC.3437.23	0	-	17393299	17409158	0	6	2473,129,86,94,145,119,	0,3283,4601,8051,8874,15740,
chr1	17393299	17409158	GRA_denovo_PC.3437.24	0	-	17393299	17409158	0	7	2473,130,85,94,701,151,119,	0,3283,4602,8051,8319,12460,15740,
chr1	17393299	17409518	GRA_denovo_PC.3437.22	0	-	17393299	17409518	0	7	2473,129,86,94,145,152,479,	0,3283,4601,8051,8874,12459,15740,
chr1	17393299	17419721	GRA_denovo_PC.3437.21	0	-	17393299	17419721	0	12	2473,129,86,94,701,151,108,112,104,179,126,182,	0,3283,4601,8051,8319,12460,15740,16921,17794,19716,25603,26240,
chr1	17393299	17420059	GRA_denovo_PC.3437.20	0	-	17393299	17420059	0	11	2473,129,86,96,143,108,112,104,179,126,76,	0,3283,4601,8051,8876,15740,16921,17794,19716,25603,26684,
chr1	17393299	17445967	GRA_denovo_PC.3437.19	0	-	17393299	17445967	0	16	2474,128,87,93,145,153,107,112,104,179,127,117,62,80,177,193,	0,3284,4601,8052,8874,12459,15741,16921,17794,19716,25603,26763,29104,36182,38080,52475,
chr1	17393299	17445971	GRA_denovo_PC.3437.14	0	-	17393299	17445971	0	16	2473,129,86,95,144,152,108,112,104,179,126,118,62,73,184,197,	0,3283,4601,8051,8875,12459,15740,16921,17794,19716,25603,26762,29104,36182,38073,52475,
chr1	17393299	17445971	GRA_denovo_PC.3437.15	0	-	17393299	17445971	0	16	2473,130,85,94,145,152,108,112,104,179,126,118,63,73,184,197,	0,3283,4602,8051,8874,12459,15740,16921,17794,19716,25603,26762,29104,36182,38073,52475,
chr1	17393299	17445971	GRA_denovo_PC.3437.16	0	-	17393299	17445971	0	16	2473,129,87,93,145,152,108,112,105,178,126,118,62,80,177,197,	0,3283,4601,8052,8874,12459,15740,16921,17794,19717,25603,26762,29104,36182,38080,52475,
chr1	17393299	17445971	GRA_denovo_PC.3437.17	0	-	17393299	17445971	0	16	2473,129,86,94,145,152,108,112,104,179,126,118,62,74,183,197,	0,3283,4601,8051,8874,12459,15740,16921,17794,19716,25603,26762,29104,36182,38074,52475,
chr1	17393299	17445971	GRA_denovo_PC.3437.18	0	-	17393299	17445971	0	15	2473,129,88,94,145,152,108,112,104,126,118,62,80,177,197,	0,3283,4601,8051,8874,12459,15740,16921,17794,25603,26762,29104,36182,38080,52475,
chr1	17393299	17445974	GRA_denovo_PC.3437.10	0	-	17393299	17445974	0	16	2473,129,87,93,145,152,108,112,104,179,126,118,62,78,179,200,	0,3283,4601,8052,8874,12459,15740,16921,17794,19716,25603,26762,29104,36182,38078,52475,
chr1	17393299	17445974	GRA_denovo_PC.3437.11	0	-	17393299	17445974	0	16	2473,129,86,94,145,152,108,112,104,179,126,118,62,75,182,200,	0,3283,4601,8051,8874,12459,15740,16921,17794,19716,25603,26762,29104,36182,38075,52475,
chr1	17393299	17445974	GRA_denovo_PC.3437.12	0	-	17393299	17445974	0	16	2473,129,86,94,145,152,108,112,104,179,126,118,62,73,184,200,	0,3283,4601,8051,8874,12459,15740,16921,17794,19716,25603,26762,29104,36182,38073,52475,
chr1	17393299	17445974	GRA_denovo_PC.3437.13	0	-	17393299	17445974	0	16	2473,129,88,92,145,152,108,112,105,178,126,118,62,73,184,200,	0,3283,4601,8053,8874,12459,15740,16921,17794,19717,25603,26762,29104,36182,38073,52475,
chr1	17393299	17445974	GRA_denovo_PC.3437.9	0	-	17393299	17445974	0	16	2473,129,86,94,145,152,108,112,104,179,126,119,61,74,184,199,	0,3283,4601,8051,8874,12459,15740,16921,17794,19716,25603,26762,29105,36182,38074,52476,
chr1	17393299	17445979	GRA_denovo_PC.3437.1	0	-	17393299	17445979	0	16	2473,129,86,94,145,152,108,112,104,179,126,118,62,73,185,204,	0,3283,4601,8051,8874,12459,15740,16921,17794,19716,25603,26762,29104,36182,38073,52476,
chr1	17393299	17445979	GRA_denovo_PC.3437.2	0	-	17393299	17445979	0	16	2473,129,86,94,145,152,108,112,104,179,126,118,62,77,184,205,	0,3283,4601,8051,8874,12459,15740,16921,17794,19716,25603,26762,29104,36182,38073,52475,
chr1	17393299	17445979	GRA_denovo_PC.3437.3	0	-	17393299	17445979	0	16	2473,129,86,94,145,152,108,112,104,179,126,118,62,77,180,205,	0,3283,4601,8051,8874,12459,15740,16921,17794,19716,25603,26762,29104,36182,38077,52475,
chr1	17393299	17445979	GRA_denovo_PC.3437.4	0	-	17393299	17445979	0	16	2473,129,86,94,145,152,108,112,104,179,126,118,63,72,184,205,	0,3283,4601,8051,8874,12459,15740,16921,17794,19716,25603,26762,29104,36183,38073,52475,
chr1	17393299	17445979	GRA_denovo_PC.3437.5	0	-	17393299	17445979	0	16	2473,129,87,93,145,152,108,112,104,179,126,118,62,76,184,205,	0,3283,4601,8052,8874,12459,15740,16921,17794,19716,25603,26762,29104,36182,38073,52475,
chr1	17393299	17445979	GRA_denovo_PC.3437.6	0	-	17393299	17445979	0	16	2473,130,85,94,145,152,108,112,104,179,126,118,62,73,184,205,	0,3283,4602,8051,8874,12459,15740,16921,17794,19716,25603,26762,29104,36182,38073,52475,
chr1	17393299	17445979	GRA_denovo_PC.3437.7	0	-	17393299	17445979	0	16	2473,130,86,95,143,153,108,111,104,180,126,117,62,74,183,205,	0,3283,4602,8052,8876,12459,15741,16922,17794,19716,25604,26763,29104,36182,38074,52475,
chr1	17393299	17445979	GRA_denovo_PC.3437.8	0	-	17393299	17445979	0	16	2473,129,86,94,700,152,108,112,104,179,126,118,62,74,184,205,	0,3283,4601,8051,8319,12459,15740,16921,17794,19716,25603,26762,29104,36182,38073,52475,
chr1	17634658	17689064	GRA_denovo_PC.3469.1	0	+	17634658	17689064	0	16	151,181,67,68,118,126,179,104,112,845,155,145,103,78,122,99,	0,22805,25779,27995,29874,31524,33779,34135,37864,39777,46369,47819,48193,50674,51123,54307,
chr1	17634658	17690340	GRA_denovo_PC.3469.2	0	+	17634658	17690340	0	16	151,181,67,68,118,126,179,104,112,108,155,145,103,71,129,324,	0,22805,25779,27995,29874,31524,33779,34135,37864,39777,46369,47819,48193,50674,51116,55358,
chr1	17634658	17690340	GRA_denovo_PC.3469.3	0	+	17634658	17690340	0	16	151,181,67,68,118,126,179,104,112,845,155,145,103,71,127,324,	0,22805,25779,27995,29874,31524,33779,34135,37864,39777,46369,47819,48193,50674,51118,55358,
chr1	17634658	17690340	GRA_denovo_PC.3469.4	0	+	17634658	17690340	0	16	151,181,67,68,118,126,179,104,112,108,155,145,103,76,124,324,	0,22805,25779,27995,29874,31524,33779,34135,37864,39777,46369,47819,48193,50674,51121,55358,
chr1	17634658	17690340	GRA_denovo_PC.3469.5	0	+	17634658	17690340	0	16	151,181,67,68,116,126,179,104,112,845,155,145,103,74,126,324,	0,22805,25779,27995,29876,31524,33779,34135,37864,39777,46369,47819,48193,50674,51119,55358,
chr1	17634658	17690340	GRA_denovo_PC.3469.6	0	+	17634658	17690340	0	15	151,181,69,66,118,126,104,112,845,155,145,103,72,128,324,	0,22805,25779,27997,29874,31524,34135,37864,39777,46369,47819,48193,50674,51117,55358,
chr1	17634661	17690340	GRA_denovo_PC.3469.10	0	+	17634661	17690340	0	17	148,181,67,68,118,126,180,103,112,108,86,155,145,103,71,129,324,	0,22802,25776,27992,29871,31521,33776,34133,37861,39774,40533,46366,47816,48190,50671,51113,55355,
chr1	17634661	17690340	GRA_denovo_PC.3469.11	0	+	17634661	17690340	0	16	148,181,67,68,118,126,179,104,112,845,155,145,103,71,129,324,	0,22802,25776,27992,29871,31521,33776,34132,37861,39774,46366,47816,48190,50671,51113,55355,
chr1	17634661	17690340	GRA_denovo_PC.3469.12	0	+	17634661	17690340	0	18	148,181,145,70,65,118,126,179,105,111,108,60,155,145,228,71,129,324,	0,22802,25103,25776,27995,29871,31521,33776,34132,37862,39774,40559,46366,47816,48065,50671,51113,55355,
chr1	17634661	17690340	GRA_denovo_PC.3469.13	0	+	17634661	17690340	0	15	148,183,67,68,116,126,180,103,112,108,155,228,73,127,324,	0,22802,25776,27992,29873,31521,33776,34133,37861,39774,46366,48065,50671,51115,55355,
chr1	17634661	17690340	GRA_denovo_PC.3469.7	0	+	17634661	17690340	0	16	148,181,73,76,104,126,104,112,108,73,155,145,103,71,129,324,	0,22802,25776,27998,29885,31521,34132,37861,39774,40546,46366,47816,48190,50671,51113,55355,
chr1	17634661	17690340	GRA_denovo_PC.3469.8	0	+	17634661	17690340	0	16	148,181,67,68,116,126,179,104,112,108,156,144,228,72,128,324,	0,22802,25776,27992,29873,31521,33776,34132,37861,39774,46366,47817,48065,50671,51114,55355,
chr1	17634661	17690340	GRA_denovo_PC.3469.9	0	+	17634661	17690340	0	16	148,181,145,69,66,116,126,104,112,108,155,145,228,78,122,324,	0,22802,25103,25776,27994,29873,31521,34132,37861,39774,46366,47816,48065,50671,51120,55355,
chr1	17634664	17681147	GRA_denovo_PC.3469.14	0	+	17634664	17681147	0	10	145,181,67,68,116,126,104,113,108,120,	0,22799,25773,27989,29870,31518,34129,37858,39771,46363,
chr1	17634664	17690340	GRA_denovo_PC.3469.15	0	+	17634664	17690340	0	17	145,183,67,68,116,126,179,104,112,108,86,155,145,103,71,129,324,	0,22799,25773,27989,29870,31518,33773,34129,37858,39771,40530,46363,47813,48187,50668,51110,55352,
chr1	17634664	17690340	GRA_denovo_PC.3469.16	0	+	17634664	17690340	0	16	145,182,67,69,117,126,104,112,108,74,155,145,228,78,126,324,	0,22799,25773,27989,29869,31518,34129,37858,39771,40543,46363,47813,48062,50668,51117,55352,
chr1	17634664	17690340	GRA_denovo_PC.3469.17	0	+	17634664	17690340	0	16	145,181,67,68,116,126,179,104,112,845,155,145,103,78,122,324,	0,22799,25773,27989,29870,31518,33773,34129,37858,39771,46363,47813,48187,50668,51117,55352,
chr1	17634665	17690340	GRA_denovo_PC.3469.18	0	+	17634665	17690340	0	17	144,181,67,69,117,126,180,103,112,108,60,155,145,228,71,129,324,	0,22798,25772,27988,29868,31517,33772,34129,37857,39770,40555,46362,47812,48061,50667,51109,55351,
chr1	17634666	17690340	GRA_denovo_PC.3469.19	0	+	17634666	17690340	0	16	143,181,67,68,118,126,179,104,112,108,155,145,103,71,127,324,	0,22797,25771,27987,29866,31516,33771,34127,37856,39769,46361,47811,48185,50666,51110,55350,
chr1	17634666	17690340	GRA_denovo_PC.3469.20	0	+	17634666	17690340	0	17	143,182,66,76,110,126,180,103,112,108,60,155,145,103,71,129,324,	0,22797,25772,27987,29874,31516,33771,34128,37856,39769,40554,46361,47811,48185,50666,51108,55350,
chr1	17634666	17690340	GRA_denovo_PC.3469.21	0	+	17634666	17690340	0	17	143,181,67,68,118,126,179,104,112,108,73,155,145,103,71,129,324,	0,22797,25771,27987,29866,31516,33771,34127,37856,39769,40541,46361,47811,48185,50666,51108,55350,
chr1	17634666	17690340	GRA_denovo_PC.3469.22	0	+	17634666	17690340	0	16	143,183,67,68,116,126,104,112,108,86,155,145,103,71,127,324,	0,22797,25771,27987,29868,31516,34127,37856,39769,40528,46361,47811,48185,50666,51110,55350,
chr1	17634666	17690340	GRA_denovo_PC.3469.23	0	+	17634666	17690340	0	16	143,181,67,68,116,126,179,104,112,108,155,145,103,72,128,324,	0,22797,25771,27987,29868,31516,33771,34127,37856,39769,46361,47811,48185,50666,51109,55350,
chr1	17634667	17690340	GRA_denovo_PC.3469.24	0	+	17634667	17690340	0	15	142,181,69,67,117,126,104,112,845,156,144,104,70,129,324,	0,22796,25770,27988,29866,31515,34126,37855,39768,46360,47811,48184,50666,51107,55349,
chr1	17634667	17690340	GRA_denovo_PC.3469.25	0	+	17634667	17690340	0	15	142,181,67,68,118,126,104,113,844,155,145,108,66,129,324,	0,22796,25770,27986,29865,31515,34126,37855,39769,46360,47810,48184,50670,51107,55349,
chr1	17634667	17690340	GRA_denovo_PC.3469.26	0	+	17634667	17690340	0	16	142,181,67,68,116,126,179,104,112,108,155,145,103,71,129,324,	0,22796,25770,27986,29867,31515,33770,34126,37855,39768,46360,47810,48184,50665,51107,55349,
chr1	17634667	17690340	GRA_denovo_PC.3469.27	0	+	17634667	17690340	0	16	142,181,69,66,118,126,179,104,112,845,155,145,105,69,129,324,	0,22796,25770,27988,29865,31515,33770,34126,37855,39768,46360,47810,48184,50667,51107,55349,
chr1	17634667	17690340	GRA_denovo_PC.3469.28	0	+	17634667	17690340	0	18	142,181,145,67,68,118,126,179,105,111,108,86,161,139,103,72,128,324,	0,22796,25097,25770,27986,29865,31515,33770,34126,37856,39768,40527,46360,47816,48184,50665,51108,55349,
chr1	17634674	17690340	GRA_denovo_PC.3469.29	0	+	17634674	17690340	0	16	135,186,62,68,118,127,178,104,112,845,155,145,103,71,129,324,	0,22789,25768,27979,29858,31508,33764,34119,37848,39761,46353,47803,48177,50658,51100,55342,
chr1	17634674	17690340	GRA_denovo_PC.3469.30	0	+	17634674	17690340	0	15	135,186,62,68,118,126,104,112,845,156,144,103,71,129,324,	0,22789,25768,27979,29858,31508,34119,37848,39761,46353,47804,48177,50658,51100,55342,
chr1	17634674	17690340	GRA_denovo_PC.3469.31	0	+	17634674	17690340	0	17	135,182,66,68,118,126,180,103,114,106,86,161,139,103,71,129,324,	0,22789,25764,27979,29858,31508,33763,34120,37848,39763,40520,46353,47809,48177,50658,51100,55342,
chr1	17634674	17690340	GRA_denovo_PC.3469.32	0	+	17634674	17690340	0	18	135,181,145,67,68,118,126,179,106,112,106,86,158,142,103,71,129,324,	0,22789,25090,25763,27979,29858,31508,33763,34119,37850,39763,40520,46353,47806,48177,50658,51100,55342,
chr1	17634674	17690340	GRA_denovo_PC.3469.33	0	+	17634674	17690340	0	16	135,183,65,68,118,126,181,103,111,845,157,143,103,71,129,324,	0,22789,25765,27979,29858,31508,33763,34121,37849,39761,46353,47805,48177,50658,51100,55342,
chr1	17634674	17690340	GRA_denovo_PC.3469.34	0	+	17634674	17690340	0	16	135,183,65,68,118,126,179,104,112,108,156,144,103,71,129,324,	0,22789,25765,27979,29858,31508,33763,34119,37848,39761,46353,47804,48177,50658,51100,55342,
chr1	17634674	17690340	GRA_denovo_PC.3469.35	0	+	17634674	17690340	0	16	135,181,67,68,118,126,179,104,113,107,155,145,105,69,129,324,	0,22789,25763,27979,29858,31508,33763,34119,37848,39762,46353,47803,48177,50660,51100,55342,
chr1	17634674	17690340	GRA_denovo_PC.3469.36	0	+	17634674	17690340	0	16	135,181,63,68,118,126,179,109,107,109,159,140,103,72,128,324,	0,22789,25763,27979,29858,31508,33763,34119,37853,39761,46354,47808,48177,50658,51101,55342,
chr1	17634674	17690340	GRA_denovo_PC.3469.37	0	+	17634674	17690340	0	16	135,183,65,74,112,127,178,105,113,107,160,139,103,71,129,324,	0,22789,25765,27979,29864,31508,33764,34119,37849,39763,46354,47809,48177,50658,51100,55342,
chr1	17634674	17690340	GRA_denovo_PC.3469.38	0	+	17634674	17690340	0	16	135,181,67,68,118,126,179,104,112,108,157,143,228,71,129,324,	0,22789,25763,27979,29858,31508,33763,34119,37848,39761,46353,47805,48052,50658,51100,55342,
chr1	17634674	17690340	GRA_denovo_PC.3469.39	0	+	17634674	17690340	0	16	135,181,63,68,116,126,179,104,114,843,155,145,104,70,129,324,	0,22789,25763,27979,29860,31508,33763,34119,37848,39763,46353,47803,48177,50659,51100,55342,
chr1	17634674	17690340	GRA_denovo_PC.3469.40	0	+	17634674	17690340	0	16	135,181,67,68,118,126,179,104,112,108,158,142,228,73,127,324,	0,22789,25763,27979,29858,31508,33763,34119,37848,39761,46353,47806,48052,50658,51102,55342,
chr1	17634682	17690340	GRA_denovo_PC.3469.41	0	+	17634682	17690340	0	16	127,181,67,68,118,126,179,104,112,108,155,145,103,80,120,324,	0,22781,25755,27971,29850,31500,33755,34111,37840,39753,46345,47795,48169,50650,51101,55334,
chr1	17666182	17690340	GRA_denovo_PC.3469.42	0	+	17666182	17690340	0	10	126,104,112,845,155,145,103,76,124,324,	0,2611,6340,8253,14845,16295,16669,19150,19597,23834,
chr1	17733274	17738637	GRA_denovo_PC.3404.17	0	-	17733274	17738637	0	4	1777,214,81,17,	0,2202,3195,5346,
chr1	17733274	17741017	GRA_denovo_PC.3404.16	0	-	17733274	17741017	0	4	2416,78,79,1449,	0,3195,5343,6294,
chr1	17733274	17741734	GRA_denovo_PC.3404.15	0	-	17733274	17741734	0	6	1957,216,77,79,107,1701,	0,2201,3196,5343,6294,6759,
chr1	17733274	17765043	GRA_denovo_PC.3404.14	0	-	17733274	17765043	0	11	2416,78,81,105,3110,115,89,132,144,94,318,	0,3195,5343,6295,6758,13935,15424,15926,18762,22327,31451,
chr1	17733274	17765047	GRA_denovo_PC.3404.10	0	-	17733274	17765047	0	10	2418,76,73,3574,115,89,132,144,94,322,	0,3197,5343,6294,13935,15424,15926,18762,22327,31451,
chr1	17733274	17765047	GRA_denovo_PC.3404.11	0	-	17733274	17765047	0	12	2416,78,73,106,181,167,115,89,132,144,94,322,	0,3195,5343,6294,6758,9701,13935,15424,15926,18762,22327,31451,
chr1	17733274	17765047	GRA_denovo_PC.3404.12	0	-	17733274	17765047	0	11	2417,77,73,106,3110,115,89,132,144,94,322,	0,3196,5343,6294,6758,13935,15424,15926,18762,22327,31451,
chr1	17733274	17765047	GRA_denovo_PC.3404.13	0	-	17733274	17765047	0	11	2422,72,73,106,3110,115,89,132,144,94,322,	0,3201,5343,6294,6758,13935,15424,15926,18762,22327,31451,
chr1	17733274	17765047	GRA_denovo_PC.3404.4	0	-	17733274	17765047	0	12	2416,78,73,106,181,168,114,89,132,144,94,322,	0,3195,5343,6294,6758,9701,13936,15424,15926,18762,22327,31451,
chr1	17733274	17765047	GRA_denovo_PC.3404.5	0	-	17733274	17765047	0	12	2416,79,75,104,181,167,115,91,130,144,94,322,	0,3195,5343,6296,6758,9701,13935,15424,15928,18762,22327,31451,
chr1	17733274	17765047	GRA_denovo_PC.3404.6	0	-	17733274	17765047	0	11	2416,78,75,104,3110,115,89,132,144,94,322,	0,3195,5343,6296,6758,13935,15424,15926,18762,22327,31451,
chr1	17733274	17765047	GRA_denovo_PC.3404.7	0	-	17733274	17765047	0	11	2419,79,72,645,167,115,89,132,144,94,322,	0,3195,5344,6294,9701,13935,15424,15926,18762,22327,31451,
chr1	17733274	17765047	GRA_denovo_PC.3404.8	0	-	17733274	17765047	0	12	2416,79,75,104,181,2032,115,89,132,144,94,322,	0,3195,5343,6296,6758,7836,13935,15424,15926,18762,22327,31451,
chr1	17733274	17765047	GRA_denovo_PC.3404.9	0	-	17733274	17765047	0	10	2419,80,71,3574,115,91,130,144,94,322,	0,3195,5345,6294,13935,15424,15928,18762,22327,31451,
chr1	17733274	17766094	GRA_denovo_PC.3404.3	0	-	17733274	17766094	0	12	2416,78,73,106,181,169,113,89,132,94,293,54,	0,3195,5343,6294,6758,9701,13937,15424,15926,22327,31451,32766,
chr1	17733274	17766151	GRA_denovo_PC.3404.2	0	-	17733274	17766151	0	12	2416,78,73,645,167,115,89,132,144,94,293,111,	0,3195,5343,6294,9701,13935,15424,15926,18762,22327,31451,32766,
chr1	17733274	17766181	GRA_denovo_PC.3404.1	0	-	17733274	17766181	0	12	2416,78,76,643,166,115,89,132,144,94,293,141,	0,3195,5343,6297,9702,13935,15424,15926,18762,22327,31451,32766,
chr1	19197963	19203761	GRA_denovo_PC.3362.1	0	-	19197963	19203761	0	5	1488,122,122,153,60,	0,2993,3912,4845,5738,
chr1	19197963	19203761	GRA_denovo_PC.3362.2	0	-	19197963	19203761	0	5	1488,122,124,151,60,	0,2993,3912,4847,5738,
chr1	19197963	19204120	GRA_denovo_PC.3362.3	0	-	19197963	19204120	0	6	1494,119,122,153,48,211,	0,2993,3912,4845,5738,5946,
chr1	19197963	19208244	GRA_denovo_PC.3362.4	0	-	19197963	19208244	0	8	1488,119,122,153,48,197,74,51,	0,2993,3912,4845,5738,5946,7830,10230,
chr1	19232023	19245339	GRA_denovo_PC.3387.1	0	-	19232023	19245339	0	6	3137,133,93,121,140,484,	0,4812,5854,6433,11373,12832,
chr1	19232023	19282283	GRA_denovo_PC.3387.2	0	-	19232023	19282283	0	9	3137,131,93,121,140,141,96,63,122,	0,4812,5854,6433,11373,12832,14148,15531,50138,
chr1	19246184	19282708	GRA_denovo_PC.3387.3	0	-	19246184	19282708	0	3	83,61,547,	0,1370,35977,
chr1	19401010	19426173	GRA_denovo_PC.3715.19	0	-	19401010	19426173	0	17	380,163,91,225,195,126,144,113,219,100,174,191,120,108,128,88,83,	0,2223,3459,6832,9987,11628,12162,13300,14242,18302,18796,19432,20389,21028,22006,22676,25080,
chr1	19401010	19431337	GRA_denovo_PC.3715.17	0	-	19401010	19431337	0	21	380,163,91,225,195,126,144,113,219,100,174,192,119,108,128,89,84,195,121,174,259,	0,2223,3459,6832,9987,11628,12162,13300,14242,18302,18796,19432,20390,21028,22006,22676,25081,25863,27004,29567,30068,
chr1	19401010	19431337	GRA_denovo_PC.3715.18	0	-	19401010	19431337	0	21	380,163,91,225,195,126,143,114,219,100,174,191,120,108,128,88,83,198,123,173,259,	0,2223,3459,6832,9987,11628,12162,13299,14242,18302,18796,19432,20389,21028,22006,22676,25080,25859,27003,29568,30068,
chr1	19401010	19456566	GRA_denovo_PC.3715.16	0	-	19401010	19456566	0	46	380,163,91,225,197,124,144,114,219,101,173,191,108,130,89,82,196,122,174,87,137,110,159,129,128,90,86,344,129,127,138,240,195,87,87,144,169,246,86,221,150,210,117,108,97,135,	0,2223,3459,6832,9987,11630,12162,13300,14242,18302,18797,19432,21028,22006,22676,25081,25861,27003,29567,30068,30536,31216,32052,32321,35579,35863,36230,38007,39182,39428,40295,40881,42704,43307,44355,45041,45663,46672,47417,48323,50024,51929,53106,53694,54461,55421,
chr1	19401010	19464499	GRA_denovo_PC.3715.15	0	-	19401010	19464499	0	45	380,163,92,224,197,124,145,112,221,100,172,191,108,128,81,198,123,173,87,138,109,159,129,129,84,92,344,128,127,138,242,193,87,86,146,169,246,83,242,132,210,116,108,97,20,	0,2223,3459,6833,9987,11630,12162,13301,14242,18304,18798,19432,21028,22006,25080,25859,27003,29568,30068,30536,31217,32052,32321,35579,35864,36225,38008,39183,39428,40295,40881,42706,43307,44355,45040,45664,46673,47418,48321,50043,51930,53107,53694,54461,63469,
chr1	19401010	19528437	GRA_denovo_PC.3715.14	0	-	19401010	19528437	0	105	380,163,91,225,195,126,143,114,219,100,174,191,120,108,128,88,81,198,122,174,82,143,109,158,130,85,91,344,129,126,139,240,194,88,87,145,169,246,80,228,150,211,117,107,97,176,131,105,178,131,112,122,142,174,135,67,214,217,164,202,172,161,228,153,160,182,171,231,149,70,200,56,189,199,101,102,210,158,98,122,230,126,183,129,77,136,283,170,87,159,188,118,138,100,191,60,125,125,144,101,140,130,104,98,3…	0,2223,3459,6832,9987,11628,12162,13299,14242,18302,18796,19432,20389,21028,22006,22676,25080,25859,27003,29567,30068,30531,31217,32052,32320,35863,36225,38007,39182,39428,40294,40881,42704,43306,44355,45040,45663,46672,47417,48316,50024,51929,53107,53695,54461,63490,64567,66271,66830,67130,69463,70269,71276,72310,73476,74046,76063,77126,77796,78784,79251,80401,80924,81754,82250,83299,85594,86400…
chr1	19401010	19536556	GRA_denovo_PC.3715.13	0	-	19401010	19536556	0	106	380,163,91,225,195,126,143,114,219,100,174,191,120,108,128,89,80,198,122,174,82,142,110,158,130,128,90,86,344,129,126,139,240,194,88,86,145,169,246,79,228,150,210,117,108,97,175,138,105,178,128,112,122,141,175,135,64,217,217,164,202,172,158,228,154,158,183,171,231,148,71,192,64,189,199,102,101,210,158,98,122,230,126,183,129,80,136,283,170,86,160,188,118,138,100,191,69,116,125,142,103,140,130,104,…	0,2223,3459,6832,9987,11628,12162,13299,14242,18302,18796,19432,20389,21028,22006,22676,25081,25859,27003,29567,30068,30531,31216,32052,32320,35579,35863,36230,38007,39182,39428,40294,40881,42704,43306,44355,45040,45663,46672,47417,48316,50024,51929,53106,53694,54461,63490,64566,66271,66830,67130,69463,70269,71276,72309,73476,74046,76060,77126,77796,78784,79251,80401,80924,81754,82251,83298,85594…
chr1	19401010	19536777	GRA_denovo_PC.3715.12	0	-	19401010	19536777	0	106	380,163,91,225,195,126,143,114,219,100,174,191,120,108,128,88,81,198,122,174,82,142,110,158,130,128,85,91,344,129,126,139,240,194,88,86,145,169,246,79,228,150,210,117,108,97,175,138,105,178,131,112,122,139,174,135,64,217,217,164,202,172,158,228,153,159,183,171,231,148,71,192,64,189,199,101,102,210,158,98,122,230,126,183,129,80,136,283,170,86,160,188,118,138,100,191,60,125,125,142,103,140,130,104,…	0,2223,3459,6832,9987,11628,12162,13299,14242,18302,18796,19432,20389,21028,22006,22676,25080,25859,27003,29567,30068,30531,31216,32052,32320,35579,35863,36225,38007,39182,39428,40294,40881,42704,43306,44355,45040,45663,46672,47417,48316,50024,51929,53106,53694,54461,63490,64566,66271,66830,67130,69463,70269,71276,72310,73476,74046,76060,77126,77796,78784,79251,80401,80924,81754,82250,83298,85594…
chr1	19401010	19536781	GRA_denovo_PC.3715.10	0	-	19401010	19536781	0	106	380,163,91,225,195,126,144,114,218,101,173,193,119,107,130,89,80,198,122,174,83,141,110,158,130,128,90,86,344,129,126,139,240,194,88,86,145,169,246,80,227,150,210,118,107,97,175,138,105,178,131,112,122,141,175,135,64,217,217,164,202,172,158,228,153,159,183,171,231,148,71,192,64,189,199,101,102,210,158,98,122,230,126,183,129,80,136,283,170,86,160,188,118,138,100,191,60,125,125,142,103,140,130,104,…	0,2223,3459,6832,9987,11628,12162,13300,14243,18302,18797,19432,20391,21029,22006,22676,25081,25859,27003,29567,30068,30532,31216,32052,32320,35579,35863,36230,38007,39182,39428,40294,40881,42704,43306,44355,45040,45663,46672,47417,48317,50024,51929,53106,53695,54461,63490,64566,66271,66830,67130,69463,70269,71276,72309,73476,74046,76060,77126,77796,78784,79251,80401,80924,81754,82250,83298,85594…
chr1	19401010	19536781	GRA_denovo_PC.3715.11	0	-	19401010	19536781	0	106	380,163,91,225,196,125,143,115,219,99,174,192,120,107,129,89,79,198,122,174,82,142,110,158,130,128,90,86,344,129,126,139,240,194,88,86,145,169,246,79,228,150,210,117,108,97,175,138,105,178,131,112,122,141,175,135,64,217,217,164,202,172,158,228,153,159,183,171,231,148,71,192,64,189,199,101,102,210,158,98,122,230,126,183,129,80,136,283,170,86,160,188,118,138,100,191,60,125,125,142,103,140,130,104,9…	0,2223,3459,6832,9987,11629,12162,13299,14243,18303,18796,19432,20390,21029,22006,22677,25082,25859,27003,29567,30068,30531,31216,32052,32320,35579,35863,36230,38007,39182,39428,40294,40881,42704,43306,44355,45040,45663,46672,47417,48316,50024,51929,53106,53694,54461,63490,64566,66271,66830,67130,69463,70269,71276,72309,73476,74046,76060,77126,77796,78784,79251,80401,80924,81754,82250,83298,85594…
chr1	19401010	19536781	GRA_denovo_PC.3715.7	0	-	19401010	19536781	0	106	380,165,90,225,194,126,144,113,219,100,174,191,120,108,128,88,81,198,122,174,84,140,110,158,130,128,89,87,344,129,126,139,240,194,88,87,144,169,247,78,228,150,210,117,108,97,175,138,105,178,131,112,122,141,175,135,65,216,217,164,202,172,158,228,153,159,183,171,231,148,71,192,64,189,199,101,102,210,158,99,121,230,126,183,129,80,136,283,170,86,160,188,118,138,100,191,60,125,125,142,103,140,130,104,…	0,2223,3461,6833,9988,11628,12162,13300,14242,18302,18796,19432,20389,21028,22006,22676,25080,25859,27003,29567,30068,30533,31216,32052,32320,35579,35863,36229,38007,39182,39428,40294,40881,42704,43306,44355,45041,45663,46672,47418,48316,50024,51929,53106,53694,54461,63490,64566,66271,66830,67130,69463,70269,71276,72309,73476,74046,76061,77126,77796,78784,79251,80401,80924,81754,82250,83298,85594…
chr1	19401010	19536781	GRA_denovo_PC.3715.8	0	-	19401010	19536781	0	105	380,163,92,224,195,126,143,114,219,100,174,191,120,108,130,89,85,193,122,174,82,142,110,158,130,128,85,91,344,129,126,139,240,194,88,86,145,169,246,79,228,150,210,117,108,97,175,138,105,178,131,112,122,141,175,135,66,215,217,164,202,172,158,228,153,159,183,171,231,148,71,192,64,189,199,101,102,210,158,99,121,443,183,129,80,136,283,170,86,160,188,118,138,100,191,60,125,125,142,103,140,130,104,98,2…	0,2223,3459,6833,9987,11628,12162,13299,14242,18302,18796,19432,20389,21028,22006,22676,25081,25864,27003,29567,30068,30531,31216,32052,32320,35579,35863,36225,38007,39182,39428,40294,40881,42704,43306,44355,45040,45663,46672,47417,48316,50024,51929,53106,53694,54461,63490,64566,66271,66830,67130,69463,70269,71276,72309,73476,74046,76062,77126,77796,78784,79251,80401,80924,81754,82250,83298,85594…
chr1	19401010	19536781	GRA_denovo_PC.3715.9	0	-	19401010	19536781	0	106	380,163,91,225,195,126,143,114,219,100,174,191,120,108,128,89,80,198,122,174,82,142,110,158,130,128,85,92,343,129,126,139,240,194,88,86,145,169,246,79,228,150,210,117,108,97,175,138,105,178,131,112,122,141,175,135,64,217,217,164,202,172,158,228,153,159,183,171,231,148,71,192,64,189,199,101,102,210,158,98,122,230,126,183,129,80,136,283,170,86,160,188,118,138,100,191,60,125,125,142,103,140,130,104,…	0,2223,3459,6832,9987,11628,12162,13299,14242,18302,18796,19432,20389,21028,22006,22676,25081,25859,27003,29567,30068,30531,31216,32052,32320,35579,35863,36225,38008,39182,39428,40294,40881,42704,43306,44355,45040,45663,46672,47417,48316,50024,51929,53106,53694,54461,63490,64566,66271,66830,67130,69463,70269,71276,72309,73476,74046,76060,77126,77796,78784,79251,80401,80924,81754,82250,83298,85594…
chr1	19401010	19536782	GRA_denovo_PC.3715.5	0	-	19401010	19536782	0	106	380,163,92,224,195,126,143,114,219,100,174,191,120,108,128,88,82,197,122,174,83,141,111,157,130,128,85,91,344,129,126,139,240,194,88,86,145,169,246,79,228,150,210,117,108,97,175,138,105,178,131,112,122,141,175,135,64,217,217,164,202,172,158,228,153,159,183,171,231,148,71,192,64,189,199,101,102,210,158,98,122,230,126,183,129,80,136,283,170,86,160,188,118,138,100,191,60,125,125,142,103,140,130,104,…	0,2223,3459,6833,9987,11628,12162,13299,14242,18302,18796,19432,20389,21028,22006,22676,25080,25860,27003,29567,30068,30532,31216,32053,32320,35579,35863,36225,38007,39182,39428,40294,40881,42704,43306,44355,45040,45663,46672,47417,48316,50024,51929,53106,53694,54461,63490,64566,66271,66830,67130,69463,70269,71276,72309,73476,74046,76060,77126,77796,78784,79251,80401,80924,81754,82250,83298,85594…
chr1	19401010	19536782	GRA_denovo_PC.3715.6	0	-	19401010	19536782	0	106	380,163,91,225,195,127,142,114,219,100,174,191,120,108,128,88,82,197,122,174,84,142,110,158,130,128,90,86,344,129,126,139,240,194,88,86,145,169,246,79,228,150,210,117,108,97,175,138,105,178,131,112,122,141,175,135,64,217,217,164,202,172,158,228,153,159,183,171,231,148,71,192,64,189,199,101,102,210,158,98,122,230,126,183,129,80,136,283,170,86,160,188,118,138,100,191,60,125,125,142,103,140,130,104,…	0,2223,3459,6832,9987,11628,12163,13299,14242,18302,18796,19432,20389,21028,22006,22676,25080,25860,27003,29567,30068,30531,31216,32052,32320,35579,35863,36230,38007,39182,39428,40294,40881,42704,43306,44355,45040,45663,46672,47417,48316,50024,51929,53106,53694,54461,63490,64566,66271,66830,67130,69463,70269,71276,72309,73476,74046,76060,77126,77796,78784,79251,80401,80924,81754,82250,83298,85594…
chr1	19401010	19536792	GRA_denovo_PC.3715.3	0	-	19401010	19536792	0	105	380,163,91,225,195,128,141,114,219,100,174,191,120,108,128,90,79,198,122,174,82,142,110,158,130,128,85,91,344,129,126,139,240,194,88,86,145,169,246,79,228,150,210,117,108,98,174,138,105,178,131,112,122,141,175,135,64,217,217,164,202,172,158,228,153,159,183,172,230,148,71,192,64,189,199,101,102,210,158,108,112,443,183,129,80,136,283,170,86,160,188,118,138,100,191,60,125,125,142,103,140,130,104,98,…	0,2223,3459,6832,9987,11628,12164,13299,14242,18302,18796,19432,20389,21028,22006,22676,25082,25859,27003,29567,30068,30531,31216,32052,32320,35579,35863,36225,38007,39182,39428,40294,40881,42704,43306,44355,45040,45663,46672,47417,48316,50024,51929,53106,53694,54461,63491,64566,66271,66830,67130,69463,70269,71276,72309,73476,74046,76060,77126,77796,78784,79251,80401,80924,81754,82250,83298,85594…
chr1	19401010	19536792	GRA_denovo_PC.3715.4	0	-	19401010	19536792	0	106	381,162,91,225,195,131,138,114,219,100,174,191,120,108,128,89,80,198,122,174,82,142,110,158,130,128,85,91,344,129,126,139,240,194,88,86,145,169,246,79,228,150,210,117,108,97,175,138,105,178,131,112,122,141,175,135,64,217,217,164,202,172,158,228,153,159,183,172,230,148,71,192,64,189,199,101,102,210,158,98,122,230,126,183,129,80,136,283,170,86,160,188,118,138,100,191,60,125,125,142,103,140,130,104,…	0,2224,3459,6832,9987,11628,12167,13299,14242,18302,18796,19432,20389,21028,22006,22676,25081,25859,27003,29567,30068,30531,31216,32052,32320,35579,35863,36225,38007,39182,39428,40294,40881,42704,43306,44355,45040,45663,46672,47417,48316,50024,51929,53106,53694,54461,63490,64566,66271,66830,67130,69463,70269,71276,72309,73476,74046,76060,77126,77796,78784,79251,80401,80924,81754,82250,83298,85594…
chr1	19401010	19536799	GRA_denovo_PC.3715.2	0	-	19401010	19536799	0	106	380,163,91,225,195,126,143,114,219,100,174,191,120,108,128,88,81,198,122,174,84,140,111,157,130,128,86,90,344,129,126,139,240,194,88,86,145,169,246,79,228,150,210,117,108,97,175,138,105,178,131,112,122,141,175,135,64,217,217,164,202,172,158,228,153,159,183,171,231,148,71,192,64,189,199,101,102,210,158,98,122,230,126,183,129,80,136,283,170,86,160,188,118,138,100,191,60,125,125,142,103,140,130,104,…	0,2223,3459,6832,9987,11628,12162,13299,14242,18302,18796,19432,20389,21028,22006,22676,25080,25859,27003,29567,30068,30533,31216,32053,32320,35579,35863,36226,38007,39182,39428,40294,40881,42704,43306,44355,45040,45663,46672,47417,48316,50024,51929,53106,53694,54461,63490,64566,66271,66830,67130,69463,70269,71276,72309,73476,74046,76060,77126,77796,78784,79251,80401,80924,81754,82250,83298,85594…
chr1	19401010	19539107	GRA_denovo_PC.3715.1	0	-	19401010	19539107	0	104	380,163,97,219,195,126,143,114,219,100,174,191,120,108,128,88,81,198,122,174,82,142,110,158,130,128,85,91,344,129,126,139,240,194,88,86,145,169,246,79,228,150,210,117,108,97,175,138,105,178,131,112,122,141,175,135,64,217,217,164,202,172,158,228,153,159,183,171,231,148,71,193,63,189,199,101,102,210,158,98,122,443,183,129,80,136,283,170,86,166,182,118,138,100,353,125,125,142,103,140,130,104,104,253…	0,2223,3459,6838,9987,11628,12162,13299,14242,18302,18796,19432,20389,21028,22006,22676,25080,25859,27003,29567,30068,30531,31216,32052,32320,35579,35863,36225,38007,39182,39428,40294,40881,42704,43306,44355,45040,45663,46672,47417,48316,50024,51929,53106,53694,54461,63490,64566,66271,66830,67130,69463,70269,71276,72309,73476,74046,76060,77126,77796,78784,79251,80401,80924,81754,82250,83298,85594…
chr1	19410997	19419271	GRA_denovo_PC.3715.20	0	-	19410997	19419271	0	6	195,127,142,117,216,111,	0,1641,2176,3312,4258,8163,
chr1	19410997	19431172	GRA_denovo_PC.3715.21	0	-	19410997	19431172	0	17	195,127,143,113,220,99,174,192,119,109,127,88,83,198,123,173,94,	0,1641,2176,3313,4255,8316,8809,9445,10403,11041,12020,12689,15093,15872,17016,19581,20081,
chr1	19566855	19577989	GRA_denovo_PC.3730.1	0	-	19566855	19577989	0	6	781,129,94,66,125,81,	0,1983,3252,3588,4544,11053,
chr1	19582442	19586443	GRA_denovo_PC.3397.1	0	+	19582442	19586443	0	6	103,82,68,152,77,1269,	0,1115,1505,1884,2528,2732,
chr1	19593930	19638615	GRA_denovo_PC.3413.1	0	-	19593930	19638615	0	7	25,130,100,97,105,188,295,	0,38581,39565,39877,40721,41018,44390,
chr1	19595170	19638590	GRA_denovo_PC.3413.2	0	-	19595170	19638590	0	6	25,100,97,105,188,270,	0,38325,38637,39481,39778,43150,
chr1	19609283	19638590	GRA_denovo_PC.3413.3	0	-	19609283	19638590	0	7	103,130,100,99,105,188,270,	0,23228,24212,24524,25368,25665,29037,
chr1	19609283	19638615	GRA_denovo_PC.3413.4	0	-	19609283	19638615	0	7	103,130,103,94,105,190,293,	0,23228,24212,24527,25368,25665,29039,
chr1	19630461	19638615	GRA_denovo_PC.3413.5	0	-	19630461	19638615	0	7	419,130,100,97,105,188,295,	0,2050,3034,3346,4190,4487,7859,
chr1	19630461	19638615	GRA_denovo_PC.3413.6	0	-	19630461	19638615	0	7	419,130,103,94,105,190,293,	0,2050,3034,3349,4190,4487,7861,
chr1	19661843	19746249	GRA_denovo_PC.3585.27	0	-	19661843	19746249	0	8	4269,77,69,116,143,114,121,95,	0,9008,9837,21286,22072,43191,50156,84311,
chr1	19661843	19812038	GRA_denovo_PC.3585.24	0	-	19661843	19812038	0	9	4269,76,66,117,143,113,122,90,109,	0,9009,9837,21285,22072,43191,50155,84311,150086,
chr1	19661843	19812038	GRA_denovo_PC.3585.25	0	-	19661843	19812038	0	9	4268,79,66,118,141,115,121,90,109,	0,9008,9837,21285,22073,43190,50156,84311,150086,
chr1	19661843	19812038	GRA_denovo_PC.3585.26	0	-	19661843	19812038	0	9	4268,79,67,116,142,114,123,89,109,	0,9008,9837,21286,22072,43190,50155,84312,150086,
chr1	19661843	19812060	GRA_denovo_PC.3585.17	0	-	19661843	19812060	0	9	4268,77,69,114,142,114,123,89,131,	0,9008,9837,21288,22072,43190,50155,84312,150086,
chr1	19661843	19812060	GRA_denovo_PC.3585.18	0	-	19661843	19812060	0	9	4268,77,67,116,142,114,122,90,131,	0,9008,9837,21286,22072,43190,50155,84311,150086,
chr1	19661843	19812060	GRA_denovo_PC.3585.19	0	-	19661843	19812060	0	9	4269,76,69,117,142,115,121,90,131,	0,9009,9837,21285,22072,43190,50156,84311,150086,
chr1	19661843	19812060	GRA_denovo_PC.3585.20	0	-	19661843	19812060	0	9	4268,79,66,116,141,114,123,89,131,	0,9008,9839,21287,22073,43190,50155,84312,150086,
chr1	19661843	19812060	GRA_denovo_PC.3585.21	0	-	19661843	19812060	0	9	4268,78,65,118,141,114,122,90,131,	0,9008,9838,21285,22073,43190,50155,84311,150086,
chr1	19661843	19812060	GRA_denovo_PC.3585.22	0	-	19661843	19812060	0	9	4268,78,66,116,144,113,121,90,131,	0,9008,9838,21286,22072,43192,50156,84311,150086,
chr1	19661843	19812060	GRA_denovo_PC.3585.23	0	-	19661843	19812060	0	9	4268,79,66,117,142,115,121,90,131,	0,9008,9837,21285,22072,43190,50156,84311,150086,
chr1	19661843	19812068	GRA_denovo_PC.3585.14	0	-	19661843	19812068	0	9	4268,77,67,117,141,114,123,89,139,	0,9008,9837,21286,22073,43190,50155,84312,150086,
chr1	19661843	19812068	GRA_denovo_PC.3585.15	0	-	19661843	19812068	0	9	4268,79,66,115,142,115,121,90,139,	0,9008,9839,21287,22072,43190,50156,84311,150086,
chr1	19661843	19812068	GRA_denovo_PC.3585.16	0	-	19661843	19812068	0	9	4268,78,66,116,142,115,121,90,139,	0,9008,9838,21286,22072,43190,50156,84311,150086,
chr1	19661843	19812071	GRA_denovo_PC.3585.12	0	-	19661843	19812071	0	9	4269,76,68,115,142,114,122,91,141,	0,9009,9837,21287,22072,43190,50155,84311,150087,
chr1	19661843	19812071	GRA_denovo_PC.3585.13	0	-	19661843	19812071	0	9	4268,79,64,118,141,115,121,90,142,	0,9008,9839,21285,22073,43190,50156,84311,150086,
chr1	19661843	19812094	GRA_denovo_PC.3585.10	0	-	19661843	19812094	0	9	4268,77,66,117,142,115,121,96,159,	0,9008,9837,21285,22072,43190,50156,84311,150092,
chr1	19661843	19812094	GRA_denovo_PC.3585.11	0	-	19661843	19812094	0	9	4268,78,65,118,141,115,121,91,164,	0,9008,9838,21285,22073,43190,50156,84311,150087,
chr1	19661843	19812094	GRA_denovo_PC.3585.7	0	-	19661843	19812094	0	9	4269,76,68,115,142,114,122,90,165,	0,9009,9837,21287,22072,43190,50155,84311,150086,
chr1	19661843	19812094	GRA_denovo_PC.3585.8	0	-	19661843	19812094	0	9	4268,78,65,118,141,114,124,94,159,	0,9008,9838,21285,22073,43190,50155,84313,150092,
chr1	19661843	19812094	GRA_denovo_PC.3585.9	0	-	19661843	19812094	0	9	4268,77,67,116,144,113,121,92,163,	0,9008,9837,21286,22072,43192,50156,84311,150088,
chr1	19661843	19812200	GRA_denovo_PC.3585.1	0	-	19661843	19812200	0	9	4268,77,69,117,142,114,122,90,271,	0,9008,9837,21285,22072,43190,50155,84311,150086,
chr1	19661843	19812200	GRA_denovo_PC.3585.2	0	-	19661843	19812200	0	9	4268,77,66,117,142,114,122,90,271,	0,9008,9837,21285,22072,43190,50155,84311,150086,
chr1	19661843	19812200	GRA_denovo_PC.3585.3	0	-	19661843	19812200	0	9	4268,78,65,117,142,114,122,90,271,	0,9008,9838,21285,22072,43190,50155,84311,150086,
chr1	19661843	19812200	GRA_denovo_PC.3585.4	0	-	19661843	19812200	0	9	4269,76,66,117,142,114,122,90,271,	0,9009,9837,21285,22072,43190,50155,84311,150086,
chr1	19661843	19812200	GRA_denovo_PC.3585.5	0	-	19661843	19812200	0	9	4268,79,66,117,142,114,122,90,271,	0,9008,9837,21285,22072,43190,50155,84311,150086,
chr1	19661843	19812200	GRA_denovo_PC.3585.6	0	-	19661843	19812200	0	9	4268,78,66,116,142,114,123,89,271,	0,9008,9838,21286,22072,43190,50155,84312,150086,
chr1	19923436	19956231	GRA_denovo_PC.3421.1	0	+	19923436	19956231	0	4	167,49,110,3351,	0,25157,26531,29444,
chr1	19923436	19956231	GRA_denovo_PC.3421.2	0	+	19923436	19956231	0	3	167,110,3351,	0,26531,29444,
chr1	19923436	19956231	GRA_denovo_PC.3421.3	0	+	19923436	19956231	0	4	167,48,110,3351,	0,25157,26531,29444,
chr1	19923436	19956231	GRA_denovo_PC.3421.4	0	+	19923436	19956231	0	4	170,48,2159,3351,	0,25157,26531,29444,
chr1	19923456	19956231	GRA_denovo_PC.3421.5	0	+	19923456	19956231	0	4	150,48,110,3351,	0,25137,26511,29424,
chr1	19923468	19956231	GRA_denovo_PC.3421.6	0	+	19923468	19956231	0	4	135,54,104,3351,	0,25125,26505,29412,
chr1	19923482	19951963	GRA_denovo_PC.3421.7	0	+	19923482	19951963	0	4	121,49,110,78,	0,25111,26485,28403,
chr1	20008757	20097056	GRA_denovo_PC.3458.1	0	-	20008757	20097056	0	11	1180,118,118,85,137,165,120,144,98,133,22,	0,12169,18503,55107,57559,58512,63267,64191,64898,73369,88277,
chr1	20072005	20113614	GRA_denovo_PC.3458.2	0	-	20072005	20113614	0	8	140,151,90,133,28,175,187,96,	0,944,1658,10121,25029,25795,35067,41513,
chr1	20208902	20239438	GRA_denovo_PC.3444.1	0	+	20208902	20239438	0	7	325,149,113,123,132,97,5376,	0,7975,11958,15130,21857,22481,25160,
chr1	20208936	20231794	GRA_denovo_PC.3444.2	0	+	20208936	20231794	0	5	277,149,113,123,1035,	0,7941,11924,15096,21823,
chr1	20208936	20239438	GRA_denovo_PC.3444.3	0	+	20208936	20239438	0	8	277,149,113,123,132,97,185,5376,	0,7941,11924,15096,21823,22447,23988,25126,
chr1	20208936	20239438	GRA_denovo_PC.3444.4	0	+	20208936	20239438	0	8	277,149,113,123,132,97,186,5375,	0,7941,11924,15096,21823,22447,23988,25127,
chr1	20208936	20239438	GRA_denovo_PC.3444.5	0	+	20208936	20239438	0	8	277,149,113,123,132,97,185,6221,	0,7941,11924,15096,21823,22447,23988,24281,
chr1	20209151	20239438	GRA_denovo_PC.3444.6	0	+	20209151	20239438	0	7	62,149,113,123,108,97,5376,	0,7726,11709,14881,21608,22232,24911,
chr1	20216624	20239438	GRA_denovo_PC.3444.7	0	+	20216624	20239438	0	6	402,113,123,108,97,5376,	0,4236,7408,14135,14759,17438,
chr1	20216663	20239438	GRA_denovo_PC.3444.8	0	+	20216663	20239438	0	6	363,113,123,132,97,5376,	0,4197,7369,14096,14720,17399,
chr1	20230863	20239438	GRA_denovo_PC.3444.9	0	+	20230863	20239438	0	3	29,96,5376,	0,521,3199,
chr1	20231116	20239438	GRA_denovo_PC.3444.10	0	+	20231116	20239438	0	3	364,185,5376,	0,1808,2946,
chr1	20232199	20239438	GRA_denovo_PC.3444.11	0	+	20232199	20239438	0	2	910,5376,	0,1863,
chr1	20512523	20518974	GRA_denovo_PC.3453.1	0	+	20512523	20518974	0	2	123,1935,	0,4516,
chr1	20826046	20834302	GRA_denovo_PC.3481.1	0	-	20826046	20834302	0	4	1866,121,88,286,	0,2515,3668,7970,
chr1	20826046	20834620	GRA_denovo_PC.3481.2	0	-	20826046	20834620	0	4	1867,121,90,223,	0,2515,3668,8351,
chr1	20826046	20834620	GRA_denovo_PC.3481.3	0	-	20826046	20834620	0	4	1868,120,87,223,	0,2517,3669,8351,
chr1	20826046	20834642	GRA_denovo_PC.3481.4	0	-	20826046	20834642	0	4	1867,121,88,245,	0,2516,3668,8351,
chr1	20826046	20834642	GRA_denovo_PC.3481.5	0	-	20826046	20834642	0	4	1866,121,88,22,	0,2515,3668,8574,
chr1	20826046	20834643	GRA_denovo_PC.3481.6	0	-	20826046	20834643	0	4	1867,120,90,246,	0,2516,3668,8351,
chr1	20826046	20834644	GRA_denovo_PC.3481.7	0	-	20826046	20834644	0	4	1866,123,86,247,	0,2515,3670,8351,
chr1	20826046	20834644	GRA_denovo_PC.3481.8	0	-	20826046	20834644	0	4	1868,119,88,247,	0,2517,3668,8351,
chr1	20826046	20834645	GRA_denovo_PC.3481.9	0	-	20826046	20834645	0	4	1866,122,87,248,	0,2515,3669,8351,
chr1	20826046	20834769	GRA_denovo_PC.3481.10	0	-	20826046	20834769	0	4	1866,121,88,372,	0,2515,3668,8351,
chr1	20828359	20834645	GRA_denovo_PC.3481.11	0	-	20828359	20834645	0	3	323,90,248,	0,1355,6038,
chr1	20915382	20945359	GRA_denovo_PC.3512.1	0	+	20915382	20945359	0	4	395,111,64,409,	0,16039,24952,29568,
chr1	20915382	20945359	GRA_denovo_PC.3512.2	0	+	20915382	20945359	0	4	396,110,62,411,	0,16040,24952,29566,
chr1	20915382	20945359	GRA_denovo_PC.3512.3	0	+	20915382	20945359	0	2	394,415,	0,29562,
chr1	20915382	20945359	GRA_denovo_PC.3512.4	0	+	20915382	20945359	0	3	394,112,415,	0,16038,29562,
chr1	20915382	20945359	GRA_denovo_PC.3512.5	0	+	20915382	20945359	0	4	394,112,58,415,	0,16038,24952,29562,
chr1	20915382	20945359	GRA_denovo_PC.3512.6	0	+	20915382	20945359	0	4	394,112,59,414,	0,16038,24952,29563,
chr1	20915385	20945359	GRA_denovo_PC.3512.7	0	+	20915385	20945359	0	4	393,110,64,409,	0,16037,24949,29565,
chr1	20915392	20945359	GRA_denovo_PC.3512.8	0	+	20915392	20945359	0	3	385,111,415,	0,16029,29552,
chr1	20915412	20945359	GRA_denovo_PC.3512.9	0	+	20915412	20945359	0	4	365,111,59,414,	0,16009,24922,29533,
chr1	20977120	20988004	GRA_denovo_PC.3537.17	0	-	20977120	20988004	0	11	1901,107,121,148,149,94,95,104,87,111,315,	0,1993,2223,2999,3595,3986,4812,5048,5473,10253,10569,
chr1	20977120	20988005	GRA_denovo_PC.3537.16	0	-	20977120	20988005	0	11	1902,106,121,148,149,94,95,104,87,111,316,	0,1994,2223,2999,3595,3986,4812,5048,5473,10253,10569,
chr1	20977120	20988009	GRA_denovo_PC.3537.10	0	-	20977120	20988009	0	10	1902,106,121,150,93,96,104,86,111,320,	0,1994,2223,3595,3987,4812,5049,5474,10253,10569,
chr1	20977120	20988009	GRA_denovo_PC.3537.11	0	-	20977120	20988009	0	11	1901,107,121,148,149,94,96,103,87,111,320,	0,1993,2223,2999,3595,3986,4812,5049,5473,10253,10569,
chr1	20977120	20988009	GRA_denovo_PC.3537.12	0	-	20977120	20988009	0	11	1901,107,121,148,149,95,94,104,87,111,320,	0,1993,2223,2999,3595,3986,4813,5048,5473,10253,10569,
chr1	20977120	20988009	GRA_denovo_PC.3537.13	0	-	20977120	20988009	0	11	1901,107,121,148,149,95,96,102,89,109,320,	0,1993,2223,2999,3595,3986,4813,5050,5473,10255,10569,
chr1	20977120	20988009	GRA_denovo_PC.3537.14	0	-	20977120	20988009	0	11	1901,108,120,148,151,92,95,104,87,111,320,	0,1993,2224,2999,3595,3988,4812,5048,5473,10253,10569,
chr1	20977120	20988009	GRA_denovo_PC.3537.15	0	-	20977120	20988009	0	11	1901,109,119,148,149,94,95,105,87,110,320,	0,1993,2225,2999,3595,3986,4812,5048,5474,10254,10569,
chr1	20977120	20988009	GRA_denovo_PC.3537.9	0	-	20977120	20988009	0	9	1902,109,119,148,148,94,87,112,319,	0,1994,2226,3000,3596,3986,5473,10253,10570,
chr1	20977120	20988010	GRA_denovo_PC.3537.7	0	-	20977120	20988010	0	11	1901,113,115,149,153,89,96,103,88,116,315,	0,1993,2229,2999,3596,3991,4812,5049,5473,10254,10575,
chr1	20977120	20988010	GRA_denovo_PC.3537.8	0	-	20977120	20988010	0	11	1905,103,121,148,149,94,95,104,89,109,321,	0,1997,2223,2999,3595,3986,4812,5048,5473,10255,10569,
chr1	20977120	20988016	GRA_denovo_PC.3537.1	0	-	20977120	20988016	0	10	2100,121,149,148,94,95,104,87,111,327,	0,2223,2999,3596,3986,4812,5048,5473,10253,10569,
chr1	20977120	20988016	GRA_denovo_PC.3537.2	0	-	20977120	20988016	0	10	1901,107,121,149,94,95,104,87,111,327,	0,1993,2223,3595,3986,4812,5048,5473,10253,10569,
chr1	20977120	20988016	GRA_denovo_PC.3537.3	0	-	20977120	20988016	0	11	1902,107,120,149,148,95,94,104,87,111,327,	0,1994,2224,2999,3596,3986,4813,5048,5473,10253,10569,
chr1	20977120	20988016	GRA_denovo_PC.3537.4	0	-	20977120	20988016	0	11	1901,108,121,147,151,92,95,104,87,111,327,	0,1993,2224,3000,3595,3988,4812,5048,5473,10253,10569,
chr1	20977120	20988016	GRA_denovo_PC.3537.5	0	-	20977120	20988016	0	10	2100,121,148,149,94,97,102,87,111,327,	0,2223,2999,3595,3986,4812,5050,5473,10253,10569,
chr1	20977120	20988016	GRA_denovo_PC.3537.6	0	-	20977120	20988016	0	10	2100,121,148,149,94,95,105,86,111,327,	0,2223,2999,3595,3986,4812,5048,5474,10253,10569,
chr1	21064305	21100618	GRA_denovo_PC.3562.1	0	-	21064305	21100618	0	10	606,348,115,111,166,85,155,81,144,675,	0,6931,7730,9732,11910,19359,27564,29771,33117,35638,
chr1	21064305	21113125	GRA_denovo_PC.3562.2	0	-	21064305	21113125	0	14	606,353,110,111,161,90,155,81,144,160,157,94,191,119,	0,6931,7735,9732,11910,19354,27564,29771,33117,35638,38784,42002,42537,48701,
chr1	21065383	21097824	GRA_denovo_PC.3562.20	0	-	21065383	21097824	0	8	6201,114,112,160,91,155,81,402,	0,6652,8653,10832,18275,26486,28693,32039,
chr1	21065383	21097824	GRA_denovo_PC.3562.21	0	-	21065383	21097824	0	8	6201,114,112,160,91,155,83,402,	0,6652,8653,10832,18275,26486,28693,32039,
chr1	21065383	21097824	GRA_denovo_PC.3562.22	0	-	21065383	21097824	0	8	6202,113,112,160,92,154,82,401,	0,6653,8653,10832,18275,26487,28693,32040,
chr1	21065383	21097824	GRA_denovo_PC.3562.23	0	-	21065383	21097824	0	8	6203,114,112,160,91,155,81,402,	0,6652,8653,10832,18275,26486,28693,32039,
chr1	21065383	21097982	GRA_denovo_PC.3562.14	0	-	21065383	21097982	0	9	6201,114,112,160,91,155,81,144,70,	0,6652,8653,10832,18275,26486,28693,32039,32529,
chr1	21065383	21097982	GRA_denovo_PC.3562.15	0	-	21065383	21097982	0	8	6202,114,111,161,90,155,144,70,	0,6653,8654,10832,18276,26486,32039,32529,
chr1	21065383	21097982	GRA_denovo_PC.3562.16	0	-	21065383	21097982	0	9	6201,114,112,253,91,155,81,144,70,	0,6652,8653,10832,18275,26486,28693,32039,32529,
chr1	21065383	21097982	GRA_denovo_PC.3562.17	0	-	21065383	21097982	0	9	6201,114,112,161,90,155,81,144,70,	0,6652,8653,10832,18276,26486,28693,32039,32529,
chr1	21065383	21097982	GRA_denovo_PC.3562.18	0	-	21065383	21097982	0	9	6201,114,112,160,91,155,82,143,70,	0,6652,8653,10832,18275,26486,28693,32040,32529,
chr1	21065383	21097982	GRA_denovo_PC.3562.19	0	-	21065383	21097982	0	9	6201,114,112,160,92,154,82,144,70,	0,6652,8653,10832,18275,26487,28693,32039,32529,
chr1	21065383	21113087	GRA_denovo_PC.3562.13	0	-	21065383	21113087	0	12	6201,114,112,253,92,154,144,160,154,100,191,81,	0,6652,8653,10832,18275,26487,32039,34560,37706,40921,41459,47623,
chr1	21065383	21113125	GRA_denovo_PC.3562.12	0	-	21065383	21113125	0	13	6202,113,112,160,91,155,81,144,160,154,100,196,119,	0,6653,8653,10832,18275,26486,28693,32039,34560,37706,40921,41454,47623,
chr1	21065383	21113129	GRA_denovo_PC.3562.11	0	-	21065383	21113129	0	14	6201,114,112,160,91,150,83,142,160,38,154,100,191,123,	0,6652,8653,10832,18275,26486,28693,32041,34560,37077,37706,40921,41459,47623,
chr1	21065383	21113805	GRA_denovo_PC.3562.10	0	-	21065383	21113805	0	13	6202,114,111,160,91,155,81,144,160,154,97,191,118,	0,6653,8654,10832,18275,26486,28693,32039,34560,37706,40921,41459,48304,
chr1	21065383	21113809	GRA_denovo_PC.3562.9	0	-	21065383	21113809	0	14	4284,348,114,112,160,91,155,81,144,160,154,97,196,122,	0,5853,6652,8653,10832,18275,26486,28693,32039,34560,37706,40921,41454,48304,
chr1	21065383	21113822	GRA_denovo_PC.3562.3	0	-	21065383	21113822	0	13	4284,348,114,113,159,91,155,81,144,160,154,100,135,	0,5853,6652,8653,10833,18275,26486,28693,32039,34560,37706,40921,48304,
chr1	21065383	21113822	GRA_denovo_PC.3562.4	0	-	21065383	21113822	0	13	6201,114,112,160,91,155,81,144,160,154,100,196,135,	0,6652,8653,10832,18275,26486,28693,32039,34560,37706,40921,41454,48304,
chr1	21065383	21113822	GRA_denovo_PC.3562.5	0	-	21065383	21113822	0	13	6201,114,112,160,91,155,81,144,160,154,100,191,135,	0,6652,8653,10832,18275,26486,28693,32039,34560,37706,40921,41459,48304,
chr1	21065383	21113822	GRA_denovo_PC.3562.6	0	-	21065383	21113822	0	12	6201,114,112,160,91,155,81,144,160,154,100,135,	0,6652,8653,10832,18275,26486,28693,32039,34560,37706,40921,48304,
chr1	21065383	21113822	GRA_denovo_PC.3562.7	0	-	21065383	21113822	0	13	6201,114,112,253,91,155,81,144,160,154,100,196,135,	0,6652,8653,10832,18275,26486,28693,32039,34560,37706,40921,41454,48304,
chr1	21065383	21113822	GRA_denovo_PC.3562.8	0	-	21065383	21113822	0	14	4284,349,113,113,159,91,155,81,144,160,154,100,191,135,	0,5853,6653,8653,10833,18275,26486,28693,32039,34560,37706,40921,41459,48304,
chr1	21100048	21113254	GRA_denovo_PC.3562.24	0	-	21100048	21113254	0	5	55,154,97,196,113,	0,3041,6256,6789,13093,
chr1	21100048	21113812	GRA_denovo_PC.3562.25	0	-	21100048	21113812	0	5	56,153,100,196,125,	0,3042,6256,6789,13639,
chr1	21100048	21113822	GRA_denovo_PC.3562.26	0	-	21100048	21113822	0	5	55,155,99,196,135,	0,3041,6257,6789,13639,
chr1	21100048	21113822	GRA_denovo_PC.3562.27	0	-	21100048	21113822	0	4	56,153,100,135,	0,3042,6256,13639,
chr1	21132978	21150705	GRA_denovo_PC.4512.15	0	-	21132978	21150705	0	5	1015,147,82,147,35,	0,4252,6672,10906,17692,
chr1	21132978	21174339	GRA_denovo_PC.4512.16	0	-	21132978	21174339	0	9	1015,147,82,147,99,82,128,171,41,	0,4252,6672,10906,18614,21131,22661,34372,41320,
chr1	21132978	21174363	GRA_denovo_PC.4512.17	0	-	21132978	21174363	0	8	1015,82,141,99,82,126,173,65,	0,6672,10912,18614,21131,22661,34370,41320,
chr1	21132978	21174432	GRA_denovo_PC.4512.18	0	-	21132978	21174432	0	9	1015,147,84,145,99,83,125,173,134,	0,4252,6672,10908,18614,21131,22662,34370,41320,
chr1	21132978	21193624	GRA_denovo_PC.4512.19	0	-	21132978	21193624	0	18	1015,150,79,147,100,82,125,174,115,221,118,95,94,133,105,237,147,27,	0,4252,6675,10906,18614,21132,22662,34370,42930,44772,47074,48492,50918,53899,55742,57990,58630,60619,
chr1	21132978	21193698	GRA_denovo_PC.4512.20	0	-	21132978	21193698	0	18	1015,147,84,146,98,84,124,173,116,168,118,94,95,134,104,237,147,101,	0,4252,6672,10908,18615,21131,22663,34370,42929,44772,47074,48492,50917,53899,55743,57990,58630,60619,
chr1	21132978	21193707	GRA_denovo_PC.4512.21	0	-	21132978	21193707	0	17	1015,82,147,99,86,122,173,116,223,116,94,95,133,105,237,147,110,	0,6672,10906,18614,21131,22665,34370,42929,44772,47076,48492,50917,53899,55742,57990,58630,60619,
chr1	21132978	21194517	GRA_denovo_PC.4512.22	0	-	21132978	21194517	0	17	1015,147,82,147,99,126,175,114,222,117,94,96,133,104,237,147,72,	0,4252,6672,10906,18614,22661,34370,42931,44772,47075,48492,50917,53900,55743,57990,58630,61467,
chr1	21132978	21197236	GRA_denovo_PC.4512.23	0	-	21132978	21197236	0	17	1015,147,82,147,100,125,175,114,221,118,95,94,134,104,237,147,16,	0,4252,6672,10906,18614,22662,34370,42931,44772,47074,48492,50918,53899,55743,57990,58630,64242,
chr1	21132978	21324114	GRA_denovo_PC.4512.24	0	-	21132978	21324114	0	31	1015,82,147,99,82,126,181,108,168,118,94,95,133,105,243,143,198,169,111,120,140,245,85,137,840,116,113,98,118,177,21,	0,6672,10906,18614,21131,22661,34370,42937,44772,47074,48492,50917,53899,55742,57990,58636,72839,79717,86133,87031,88882,93217,98401,134773,135005,143517,162998,166516,173848,174565,191115,
chr1	21132978	21399967	GRA_denovo_PC.4512.25	0	-	21132978	21399967	0	32	1015,147,83,147,99,113,95,175,114,221,118,95,94,133,105,237,147,198,171,120,134,247,89,840,109,123,98,115,180,96,129,12,	0,4252,6672,10906,18614,21131,22692,34370,42931,44772,47074,48492,50918,53899,55742,57990,58630,72837,79715,87031,88882,93211,98397,135005,143517,162988,166516,173848,174562,196227,244380,266977,
chr1	21132978	21424723	GRA_denovo_PC.4512.26	0	-	21132978	21424723	0	32	1015,147,82,147,99,126,173,116,221,118,94,95,133,105,237,149,198,169,123,131,251,86,839,106,123,101,115,179,94,134,71,16,	0,4252,6672,10906,18614,22661,34370,42929,44772,47074,48492,50917,53899,55742,57990,58630,72839,79717,87031,88885,93211,98401,135006,143517,162988,166516,173851,174565,196229,244380,282657,291729,
chr1	21132978	21437849	GRA_denovo_PC.4512.27	0	-	21132978	21437849	0	32	1015,147,82,147,99,82,126,173,116,221,118,94,99,129,105,243,143,198,169,120,140,241,89,840,109,123,98,115,96,129,76,34,	0,4252,6672,10906,18614,21131,22661,34370,42929,44772,47074,48492,50917,53903,55742,57990,58636,72839,79717,87031,88882,93217,98397,135005,143517,162988,166516,173848,196227,244380,282652,304837,
chr1	21132978	21441467	GRA_denovo_PC.4512.28	0	-	21132978	21441467	0	31	1015,82,147,99,126,173,116,221,118,94,95,133,105,237,147,239,171,120,134,247,89,840,106,123,98,115,180,96,76,61,130,	0,6672,10906,18614,22661,34370,42929,44772,47074,48492,50917,53899,55742,57990,58630,72796,79715,87031,88882,93211,98397,135005,143517,162988,166516,173848,174562,196227,282652,304837,308359,
chr1	21132978	21503727	GRA_denovo_PC.4512.13	0	-	21132978	21503727	0	34	1015,147,82,147,99,82,126,173,116,221,118,94,95,133,105,237,149,198,169,120,140,245,85,840,106,123,98,118,177,96,129,76,184,513,	0,4252,6672,10906,18614,21131,22661,34370,42929,44772,47074,48492,50917,53899,55742,57990,58630,72839,79717,87031,88882,93217,98401,135005,143517,162988,166516,173848,174565,196227,244380,282652,369689,370236,
chr1	21132978	21503727	GRA_denovo_PC.4512.14	0	-	21132978	21503727	0	34	1015,147,82,147,99,82,126,173,116,221,118,94,99,129,105,237,149,198,169,120,134,251,85,840,106,123,98,118,177,96,129,76,185,512,	0,4252,6672,10906,18614,21131,22661,34370,42929,44772,47074,48492,50917,53903,55742,57990,58630,72839,79717,87031,88882,93211,98401,135005,143517,162988,166516,173848,174565,196227,244380,282652,369689,370237,
chr1	21132978	21503727	GRA_denovo_PC.4512.29	0	-	21132978	21503727	0	35	1015,147,82,147,99,82,126,173,116,221,118,94,95,133,105,243,141,198,171,120,140,245,85,850,96,123,98,118,181,110,96,129,76,185,512,	0,4252,6672,10906,18614,21131,22661,34370,42929,44772,47074,48492,50917,53899,55742,57990,58636,72837,79715,87031,88882,93217,98401,135005,143527,162988,166516,173848,174565,194717,196227,244380,282652,369689,370237,
chr1	21132978	21503737	GRA_denovo_PC.4512.10	0	-	21132978	21503737	0	35	1015,147,82,147,99,82,126,175,114,221,118,94,95,133,105,237,147,198,171,111,120,134,247,89,840,109,123,98,115,180,96,129,76,184,523,	0,4252,6672,10906,18614,21131,22661,34370,42931,44772,47074,48492,50917,53899,55742,57990,58630,72837,79715,86133,87031,88882,93211,98397,135005,143517,162988,166516,173848,174562,196227,244380,282652,369689,370236,
chr1	21132978	21503737	GRA_denovo_PC.4512.11	0	-	21132978	21503737	0	34	1015,147,82,147,99,82,126,173,116,221,118,94,95,133,105,237,147,198,171,120,134,247,89,840,109,123,98,115,180,96,129,76,184,523,	0,4252,6672,10906,18614,21131,22661,34370,42929,44772,47074,48492,50917,53899,55742,57990,58630,72837,79715,87031,88882,93211,98397,135005,143517,162988,166516,173848,174562,196227,244380,282652,369689,370236,
chr1	21132978	21503737	GRA_denovo_PC.4512.12	0	-	21132978	21503737	0	33	1015,147,84,147,100,81,126,116,222,117,95,96,131,106,236,147,239,171,120,134,247,89,840,109,123,98,115,180,96,129,76,184,523,	0,4252,6672,10906,18614,21132,22661,42929,44772,47075,48492,50918,53901,55742,57991,58630,72796,79715,87031,88882,93211,98397,135005,143517,162988,166516,173848,174562,196227,244380,282652,369689,370236,
chr1	21132978	21503737	GRA_denovo_PC.4512.9	0	-	21132978	21503737	0	36	1015,148,81,147,99,82,126,173,116,221,118,94,95,133,105,237,147,239,171,111,120,134,247,89,137,840,109,123,98,115,180,96,129,76,184,523,	0,4252,6673,10906,18614,21131,22661,34370,42929,44772,47074,48492,50917,53899,55742,57990,58630,72796,79715,86133,87031,88882,93211,98397,134773,135005,143517,162988,166516,173848,174562,196227,244380,282652,369689,370236,
chr1	21132978	21503806	GRA_denovo_PC.4512.8	0	-	21132978	21503806	0	34	1015,148,82,146,99,86,122,173,116,222,117,94,95,133,105,237,148,198,171,111,120,134,144,89,137,840,106,123,98,96,129,76,184,592,	0,4252,6673,10907,18614,21131,22665,34370,42929,44772,47075,48492,50917,53899,55742,57990,58630,72837,79715,86133,87031,88882,93314,98397,134773,135005,143517,162988,166516,196227,244380,282652,369689,370236,
chr1	21132978	21503845	GRA_denovo_PC.4512.6	0	-	21132978	21503845	0	33	1015,82,141,99,82,126,116,222,117,94,96,132,105,237,148,197,171,111,120,134,247,89,840,109,123,98,115,180,97,128,76,184,631,	0,6672,10912,18614,21131,22661,42929,44772,47075,48492,50917,53900,55742,57990,58630,72838,79715,86133,87031,88882,93211,98397,135005,143517,162988,166516,173848,174562,196227,244381,282652,369689,370236,
chr1	21132978	21503845	GRA_denovo_PC.4512.7	0	-	21132978	21503845	0	36	1015,147,82,147,99,82,126,173,116,221,118,94,95,133,105,237,147,239,171,111,120,134,247,89,137,840,109,123,98,115,180,96,129,76,184,631,	0,4252,6672,10906,18614,21131,22661,34370,42929,44772,47074,48492,50917,53899,55742,57990,58630,72796,79715,86133,87031,88882,93211,98397,134773,135005,143517,162988,166516,173848,174562,196227,244380,282652,369689,370236,
chr1	21132978	21504115	GRA_denovo_PC.4512.1	0	-	21132978	21504115	0	34	1015,147,82,147,99,82,126,173,116,221,118,94,95,133,105,237,147,239,171,120,134,247,89,840,106,123,98,115,180,96,129,76,184,901,	0,4252,6672,10906,18614,21131,22661,34370,42929,44772,47074,48492,50917,53899,55742,57990,58630,72796,79715,87031,88882,93211,98397,135005,143517,162988,166516,173848,174562,196227,244380,282652,369689,370236,
chr1	21132978	21504115	GRA_denovo_PC.4512.2	0	-	21132978	21504115	0	35	1015,147,84,148,99,82,125,174,115,221,118,95,94,134,104,237,147,239,171,111,120,135,247,88,840,106,123,98,115,180,96,129,76,184,901,	0,4252,6672,10906,18615,21132,22662,34370,42930,44772,47074,48492,50918,53899,55743,57990,58630,72796,79715,86133,87031,88882,93212,98398,135005,143517,162988,166516,173848,174562,196227,244380,282652,369689,370236,
chr1	21132978	21504115	GRA_denovo_PC.4512.3	0	-	21132978	21504115	0	34	1015,147,82,148,98,85,123,173,116,221,118,94,95,133,105,237,147,198,171,120,134,247,89,840,106,123,98,115,180,96,129,76,184,901,	0,4252,6672,10906,18615,21131,22664,34370,42929,44772,47074,48492,50917,53899,55742,57990,58630,72837,79715,87031,88882,93211,98397,135005,143517,162988,166516,173848,174562,196227,244380,282652,369689,370236,
chr1	21132978	21504115	GRA_denovo_PC.4512.4	0	-	21132978	21504115	0	35	1015,147,82,147,99,82,126,173,116,221,118,94,95,133,105,237,147,198,171,120,134,247,89,137,840,109,123,98,115,180,97,128,76,184,901,	0,4252,6672,10906,18614,21131,22661,34370,42929,44772,47074,48492,50917,53899,55742,57990,58630,72837,79715,87031,88882,93211,98397,134773,135005,143517,162988,166516,173848,174562,196227,244381,282652,369689,370236,
chr1	21132978	21504115	GRA_denovo_PC.4512.5	0	-	21132978	21504115	0	35	1015,147,82,147,99,82,126,174,115,221,118,94,95,133,105,237,147,198,171,111,120,134,247,89,840,109,123,98,115,180,96,129,76,184,901,	0,4252,6672,10906,18614,21131,22661,34370,42930,44772,47074,48492,50917,53899,55742,57990,58630,72837,79715,86133,87031,88882,93211,98397,135005,143517,162988,166516,173848,174562,196227,244380,282652,369689,370236,
chr1	21151598	21441370	GRA_denovo_PC.4512.30	0	-	21151598	21441370	0	30	93,82,126,173,116,221,118,94,95,133,105,237,147,198,176,115,141,243,86,840,111,118,98,115,180,96,129,76,61,33,	0,2511,4041,15750,24309,26152,28454,29872,32297,35279,37122,39370,40010,54217,61095,68416,70262,74598,79780,116385,124897,144373,147896,155228,155942,177607,225760,264032,286217,289739,
chr1	21243869	21399967	GRA_denovo_PC.4512.31	0	-	21243869	21399967	0	11	103,137,841,108,123,98,115,182,95,128,12,	0,23882,24114,32627,52097,55625,62957,63671,85338,133490,156086,
chr1	21267578	21441370	GRA_denovo_PC.4512.32	0	-	21267578	21441370	0	12	23,135,840,111,118,98,115,96,129,76,61,33,	0,175,405,8917,28393,31916,39248,61627,109780,148052,170237,173759,
chr1	21535530	21586635	GRA_denovo_PC.3660.23	0	-	21535530	21586635	0	15	11094,96,68,111,34,104,80,97,111,115,143,192,66,147,34,	0,12709,18121,18893,23034,24520,26812,27710,29096,35951,38183,46909,48487,49655,51071,
chr1	21535530	21616675	GRA_denovo_PC.3660.24	0	-	21535530	21616675	0	18	11094,96,192,71,107,104,78,100,110,116,143,191,67,146,123,212,144,111,	0,12709,16212,18122,18897,24520,26812,27708,29097,35951,38184,46910,48487,49656,51233,63662,70153,81034,
chr1	21535530	21616677	GRA_denovo_PC.3660.25	0	-	21535530	21616677	0	18	11094,96,193,68,109,104,79,98,111,116,142,192,66,148,121,213,142,115,	0,12709,16212,18123,18895,24520,26812,27709,29096,35951,38184,46909,48487,49655,51234,63661,70153,81032,
chr1	21535530	21616720	GRA_denovo_PC.3660.26	0	-	21535530	21616720	0	18	11094,98,189,70,109,104,79,98,111,115,143,193,65,147,122,213,142,158,	0,12709,16214,18121,18895,24520,26812,27709,29096,35951,38183,46909,48488,49655,51233,63661,70153,81032,
chr1	21535530	21616720	GRA_denovo_PC.3660.27	0	-	21535530	21616720	0	18	11094,96,191,68,111,104,78,99,111,115,143,192,67,146,123,212,142,158,	0,12709,16212,18121,18893,24520,26812,27708,29096,35951,38183,46909,48487,49656,51233,63662,70153,81032,
chr1	21535530	21616956	GRA_denovo_PC.3660.28	0	-	21535530	21616956	0	20	8355,2614,95,191,72,111,104,78,99,111,115,145,190,70,143,123,212,143,86,100,	0,8481,12710,16212,18121,18893,24520,26812,27708,29096,35951,38183,46911,48487,49659,51233,63662,70153,81033,81326,
chr1	21535530	21616956	GRA_denovo_PC.3660.29	0	-	21535530	21616956	0	19	11094,98,190,69,109,104,79,98,111,115,143,192,66,148,121,213,142,87,100,	0,12709,16214,18122,18895,24520,26812,27709,29096,35951,38183,46909,48487,49655,51234,63661,70153,81032,81326,
chr1	21535530	21616956	GRA_denovo_PC.3660.30	0	-	21535530	21616956	0	19	11094,96,192,71,107,104,80,98,112,114,143,192,70,147,123,212,144,85,100,	0,12709,16212,18122,18897,24520,26812,27709,29096,35952,38183,46909,48487,49655,51233,63662,70153,81034,81326,
chr1	21535530	21616956	GRA_denovo_PC.3660.31	0	-	21535530	21616956	0	19	11094,97,191,69,109,104,78,100,111,115,142,192,69,144,122,213,144,86,99,	0,12709,16213,18122,18895,24520,26812,27708,29097,35952,38184,46909,48487,49658,51233,63661,70153,81034,81327,
[truncated: 130,864 more rows]
