# Supplementary material for: Long non-coding RNAs display higher natural expression variation than protein-coding genes in healthy humans
Source: Genome Biol. 2016 Jan 29;17:14. doi: 10.1186/s13059-016-0873-8 (PMC4731934; doi:10.1186/s13059-016-0873-8)
Supplement: Additional file 7: — A List of robust lncRNA transcripts in granulocytes (2,825 transcripts): columns are formatted as a BED12 file. B List of robust well expressed (RPKM >1) lncRNA transcripts in granulocytes (931 transcripts): columns are formatted as a BED12 file. (XLSX 250 kb) [file 13059_2016_873_MOESM7_ESM.xlsx]

## Sheet: robust_RPKM>0.2
chr1	751651	762859	GRA_denovo_LNC.859.1	0	-	751651	762859	0	2	1927,205,	0,11003,
chr1	751651	762873	GRA_denovo_LNC.859.2	0	-	751651	762873	0	2	1927,10,	0,11212,
chr1	751651	762900	GRA_denovo_LNC.859.3	0	-	751651	762900	0	2	1929,35,	0,11214,
chr1	751651	763155	GRA_denovo_LNC.859.4	0	-	751651	763155	0	2	1938,281,	0,11223,
chr1	1712127	1731693	GRA_denovo_LNC.1283.1	0	+	1712127	1731693	0	2	2547,14435,	0,5131,
chr1	2477771	2488544	GRA_denovo_LNC.1139.1	0	-	2477771	2488544	0	5	3943,158,1712,3071,129,	0,4241,4659,7293,10644,
chr1	2477771	2488544	GRA_denovo_LNC.1139.2	0	-	2477771	2488544	0	4	3942,2017,197,1424,	0,4659,7768,9349,
chr1	2477771	2488815	GRA_denovo_LNC.1139.3	0	-	2477771	2488815	0	3	3942,196,1696,	0,7768,9348,
chr1	8484074	8495012	GRA_denovo_LNC.375.2	0	+	8484074	8495012	0	3	1740,107,5126,	0,4467,5812,
chr1	8484077	8495012	GRA_denovo_LNC.375.3	0	+	8484077	8495012	0	3	684,2819,320,	0,5809,10615,
chr1	8488509	8495012	GRA_denovo_LNC.375.6	0	+	8488509	8495012	0	3	139,2819,320,	0,1377,6183,
chr1	11968128	11974984	GRA_denovo_LNC.204.1	0	+	11968128	11974984	0	2	314,2110,	0,4746,
chr1	22351984	22357717	GRA_denovo_LNC.636.3	0	+	22351984	22357717	0	2	148,945,	0,4788,
chr1	22351984	22357717	GRA_denovo_LNC.636.4	0	+	22351984	22357717	0	2	148,942,	0,4791,
chr1	22351984	22357717	GRA_denovo_LNC.636.5	0	+	22351984	22357717	0	2	152,945,	0,4788,
chr1	22351984	22357717	GRA_denovo_LNC.636.6	0	+	22351984	22357717	0	2	152,942,	0,4791,
chr1	22351984	22357717	GRA_denovo_LNC.636.7	0	+	22351984	22357717	0	3	152,121,945,	0,1922,4788,
chr1	28568365	28573782	GRA_denovo_LNC.730.6	0	-	28568365	28573782	0	2	107,668,	0,4749,
chr1	65437890	65474290	GRA_denovo_LNC.1065.1	0	-	65437890	65474290	0	7	7525,58,60,114,102,301,4238,	0,7603,17227,19090,22779,30913,32162,
chr1	65437890	65536125	GRA_denovo_LNC.1065.2	0	-	65437890	65536125	0	10	7661,60,147,105,102,1575,4445,8808,41,3815,	0,17227,19090,21269,22779,64082,72272,77652,87391,94420,
chr1	65455126	65503538	GRA_denovo_LNC.1065.3	0	-	65455126	65503538	0	5	51,144,105,102,1566,	0,1854,4033,5543,46846,
chr1	65457554	65474290	GRA_denovo_LNC.1065.4	0	-	65457554	65474290	0	4	1018,110,102,4238,	0,1600,3115,12498,
chr1	65500783	65524282	GRA_denovo_LNC.1065.5	0	-	65500783	65524282	0	3	13824,656,3704,	0,14196,19795,
chr1	65500783	65524284	GRA_denovo_LNC.1065.6	0	-	65500783	65524284	0	3	13824,93,5050,	0,14759,18451,
chr1	65500783	65536124	GRA_denovo_LNC.1065.7	0	-	65500783	65536124	0	4	13825,8807,175,2838,	0,14760,31527,32503,
chr1	65515885	65532476	GRA_denovo_LNC.1065.8	0	-	65515885	65532476	0	3	4444,64,166,	0,8401,16425,
chr1	85036258	85054870	GRA_denovo_LNC.1060.1	0	+	85036258	85054870	0	4	3849,80,119,6246,	0,4399,7443,12366,
chr1	85039779	85054870	GRA_denovo_LNC.1060.2	0	+	85039779	85054870	0	2	327,11165,	0,3926,
chr1	85039779	85054870	GRA_denovo_LNC.1060.3	0	+	85039779	85054870	0	2	342,11169,	0,3922,
chr1	85040242	85054870	GRA_denovo_LNC.1060.4	0	+	85040242	85054870	0	2	29,11169,	0,3459,
chr1	85040242	85054870	GRA_denovo_LNC.1060.5	0	+	85040242	85054870	0	2	3576,6248,	0,8380,
chr1	85040249	85054870	GRA_denovo_LNC.1060.6	0	+	85040249	85054870	0	2	3569,8348,	0,6273,
chr1	115642105	115645683	GRA_denovo_LNC.1221.1	0	+	115642105	115645683	0	2	267,815,	0,2763,
chr1	115642105	115655855	GRA_denovo_LNC.1221.3	0	+	115642105	115655855	0	3	267,401,3081,	0,2763,10669,
chr1	115642137	115645683	GRA_denovo_LNC.1221.6	0	+	115642137	115645683	0	2	238,812,	0,2734,
chr1	117025724	117035140	GRA_denovo_LNC.1261-2.1	0	-	117025724	117035140	0	2	3904,2897,	0,6519,
chr1	117029718	117047053	GRA_denovo_LNC.1261-2.2	0	-	117029718	117047053	0	3	7810,100,61,	0,11854,17274,
chr1	143739614	143745586	GRA_denovo_LNC.1265.1	0	-	143739614	143745586	0	2	544,2347,	0,3625,
chr1	149653489	149661061	GRA_denovo_LNC.1351.1	0	+	149653489	149661061	0	2	2033,4481,	0,3091,
chr1	150518652	150528529	GRA_denovo_LNC.1532.1	0	-	150518652	150528529	0	3	6749,110,99,	0,8358,9778,
chr1	173386630	173394005	GRA_denovo_LNC.77.11	0	-	173386630	173394005	0	2	1131,993,	0,6382,
chr1	173386630	173412510	GRA_denovo_LNC.77.12	0	-	173386630	173412510	0	5	1131,101,288,130,953,	0,6382,22971,24427,24927,
chr1	173386630	173412510	GRA_denovo_LNC.77.13	0	-	173386630	173412510	0	3	1131,288,1453,	0,22971,24427,
chr1	173386630	173412510	GRA_denovo_LNC.77.14	0	-	173386630	173412510	0	4	5442,102,288,1453,	0,6382,22971,24427,
chr1	173386630	173412592	GRA_denovo_LNC.77.15	0	-	173386630	173412592	0	3	1131,289,1534,	0,22971,24428,
chr1	173386630	173412592	GRA_denovo_LNC.77.16	0	-	173386630	173412592	0	3	6483,288,1535,	0,22971,24427,
chr1	173386630	173446301	GRA_denovo_LNC.77.17	0	-	173386630	173446301	0	7	6484,288,130,239,168,131,531,	0,22971,24427,42886,43701,44832,59140,
chr1	173386630	173446309	GRA_denovo_LNC.77.10	0	-	173386630	173446309	0	5	6483,288,179,131,539,	0,22971,24427,44832,59140,
chr1	173386630	173446309	GRA_denovo_LNC.77.18	0	-	173386630	173446309	0	4	6483,983,131,539,	0,42886,44832,59140,
chr1	173386630	173446309	GRA_denovo_LNC.77.19	0	-	173386630	173446309	0	4	1131,288,130,539,	0,22971,24427,59140,
chr1	173386630	173446309	GRA_denovo_LNC.77.20	0	-	173386630	173446309	0	6	1132,3548,288,179,2077,539,	0,2935,22971,24427,42886,59140,
chr1	173386630	173446309	GRA_denovo_LNC.77.21	0	-	173386630	173446309	0	3	1131,131,539,	0,44832,59140,
chr1	173386630	173446311	GRA_denovo_LNC.77.9	0	-	173386630	173446311	0	5	6483,288,130,131,541,	0,22971,24427,44832,59140,
chr1	173386630	173446318	GRA_denovo_LNC.77.5	0	-	173386630	173446318	0	6	1131,104,285,96,131,548,	0,6382,22974,24427,44832,59140,
chr1	173386630	173446318	GRA_denovo_LNC.77.6	0	-	173386630	173446318	0	6	1131,101,288,96,131,548,	0,6382,22971,24427,44832,59140,
chr1	173386630	173446318	GRA_denovo_LNC.77.7	0	-	173386630	173446318	0	4	1131,94,131,548,	0,6382,44832,59140,
chr1	173386630	173446318	GRA_denovo_LNC.77.8	0	-	173386630	173446318	0	4	1131,101,131,548,	0,6382,44832,59140,
chr1	173386630	173446323	GRA_denovo_LNC.77.2	0	-	173386630	173446323	0	5	1132,287,179,131,553,	0,22972,24427,44832,59140,
chr1	173386630	173446323	GRA_denovo_LNC.77.3	0	-	173386630	173446323	0	4	1132,100,131,553,	0,6383,44832,59140,
chr1	173386630	173446323	GRA_denovo_LNC.77.4	0	-	173386630	173446323	0	6	1131,101,288,179,131,553,	0,6382,22971,24427,44832,59140,
chr1	173386630	173446337	GRA_denovo_LNC.77.1	0	-	173386630	173446337	0	6	1131,101,288,179,2077,567,	0,6382,22971,24427,42886,59140,
chr1	173401975	173412592	GRA_denovo_LNC.77.22	0	-	173401975	173412592	0	3	7914,180,1034,	0,9082,9583,
chr1	173401975	173446337	GRA_denovo_LNC.77.23	0	-	173401975	173446337	0	4	7914,96,131,567,	0,9082,29487,43795,
chr1	173401975	173446337	GRA_denovo_LNC.77.24	0	-	173401975	173446337	0	4	7915,178,131,567,	0,9083,29487,43795,
chr1	173410084	173412626	GRA_denovo_LNC.77.25	0	-	173410084	173412626	0	2	1152,1069,	0,1473,
chr1	173417232	173446309	GRA_denovo_LNC.77.26	0	-	173417232	173446309	0	3	794,131,539,	0,14230,28538,
chr1	173428305	173446323	GRA_denovo_LNC.77.27	0	-	173428305	173446323	0	3	2194,131,553,	0,3157,17465,
chr1	173830970	173835497	GRA_denovo_LNC.82.1	0	-	173830970	173835497	0	7	2243,250,30,54,77,38,183,	0,2424,2842,3396,3638,4024,4344,
chr1	173830970	173835497	GRA_denovo_LNC.82.2	0	-	173830970	173835497	0	6	2243,452,50,38,38,183,	0,2424,3400,3677,4024,4344,
chr1	173830970	173835497	GRA_denovo_LNC.82.3	0	-	173830970	173835497	0	6	2243,451,51,77,38,183,	0,2424,3399,3638,4024,4344,
chr1	173830970	173835497	GRA_denovo_LNC.82.4	0	-	173830970	173835497	0	5	2243,450,317,38,183,	0,2424,3398,4024,4344,
chr1	173830970	173835976	GRA_denovo_LNC.82.5	0	-	173830970	173835976	0	7	2243,1028,80,38,26,72,45,	0,2424,3640,4029,4349,4696,4961,
chr1	173830970	173837781	GRA_denovo_LNC.82.6	0	-	173830970	173837781	0	7	2243,250,30,55,76,956,1637,	0,2424,2842,3396,3639,4024,5174,
chr1	173830970	173837781	GRA_denovo_LNC.82.7	0	-	173830970	173837781	0	9	2243,250,30,54,77,350,269,53,663,	0,2424,2842,3396,3638,4024,4695,5158,6148,
chr1	175839844	175889554	GRA_denovo_LNC.91.1	0	-	175839844	175889554	0	4	162,1191,224,7341,	0,33237,37838,42369,
chr1	175839844	175897686	GRA_denovo_LNC.91.2	0	-	175839844	175897686	0	6	162,1191,224,3369,95,6599,	0,33237,37838,42369,49747,51243,
chr1	175859567	175897686	GRA_denovo_LNC.91.3	0	-	175859567	175897686	0	7	113,173,1197,218,1447,95,6599,	0,8559,13514,18121,25885,30024,31520,
chr1	175859567	175897754	GRA_denovo_LNC.91.4	0	-	175859567	175897754	0	6	113,173,1191,402,95,6667,	0,8559,13514,25885,30024,31520,
chr1	175862358	175891045	GRA_denovo_LNC.91.5	0	-	175862358	175891045	0	5	55,173,1191,224,8832,	0,5768,10723,15324,19855,
chr1	175862358	175899642	GRA_denovo_LNC.91.6	0	-	175862358	175899642	0	8	55,173,1192,224,3640,97,224,4130,	0,5768,10723,15325,19856,27233,28731,33154,
chr1	175862358	175899642	GRA_denovo_LNC.91.7	0	-	175862358	175899642	0	8	55,173,1191,224,6216,100,226,4270,	0,5768,10723,15324,17008,27233,28729,33014,
chr1	175867370	175890314	GRA_denovo_LNC.91.10	0	-	175867370	175890314	0	7	827,29,59,329,226,3639,723,	0,900,5711,6573,10312,14845,22221,
chr1	175867370	175891926	GRA_denovo_LNC.91.9	0	-	175867370	175891926	0	6	929,62,212,224,100,839,	0,5711,6690,10312,22221,23717,
chr1	175867370	175897803	GRA_denovo_LNC.91.8	0	-	175867370	175897803	0	7	932,59,329,3641,95,226,2431,	0,5711,6573,14843,22221,23717,28002,
chr1	175872631	175888545	GRA_denovo_LNC.91.11	0	-	175872631	175888545	0	4	1641,224,69,3093,	0,5051,9582,12821,
chr1	175872631	175890462	GRA_denovo_LNC.91.12	0	-	175872631	175890462	0	5	1641,224,69,402,871,	0,5051,9582,12821,16960,
chr1	175872631	175897761	GRA_denovo_LNC.91.13	0	-	175872631	175897761	0	5	1641,224,95,226,2389,	0,5051,16960,18456,22741,
chr1	175872631	175897761	GRA_denovo_LNC.91.14	0	-	175872631	175897761	0	7	1641,224,84,1447,100,226,2389,	0,5051,9582,12821,16960,18456,22741,
chr1	175872631	175897803	GRA_denovo_LNC.91.15	0	-	175872631	175897803	0	6	1641,224,130,95,226,2431,	0,5051,12821,16960,18456,22741,
chr1	175881807	175897754	GRA_denovo_LNC.91.16	0	-	175881807	175897754	0	3	4025,95,6667,	0,7784,9280,
chr1	175881807	175897761	GRA_denovo_LNC.91.17	0	-	175881807	175897761	0	4	5098,94,226,2249,	0,7790,9280,13705,
chr1	175881807	175897803	GRA_denovo_LNC.91.18	0	-	175881807	175897803	0	4	5103,84,226,2431,	0,7795,9280,13565,
chr1	182118766	182151961	GRA_denovo_LNC.117.1	0	+	182118766	182151961	0	6	199,209,107,79,116,2574,	0,15104,19515,28769,30342,30621,
chr1	182118766	182151961	GRA_denovo_LNC.117.2	0	+	182118766	182151961	0	6	199,209,109,77,116,2574,	0,15104,19515,28771,30342,30621,
chr1	182118844	182134809	GRA_denovo_LNC.117.3	0	+	182118844	182134809	0	2	121,939,	0,15026,
chr1	182118864	182174471	GRA_denovo_LNC.117.4	0	+	182118864	182174471	0	3	103,209,1312,	0,15006,54295,
chr1	182719755	182734998	GRA_denovo_LNC.147.1	0	-	182719755	182734998	0	3	2437,195,7088,	0,4686,8155,
chr1	182719755	182738113	GRA_denovo_LNC.147.2	0	-	182719755	182738113	0	4	4080,195,122,10203,	0,4686,6796,8155,
chr1	182719755	182759696	GRA_denovo_LNC.147.6	0	-	182719755	182759696	0	7	2437,195,110,11207,7986,141,6943,	0,4686,6280,8155,20864,29685,32998,
chr1	182719755	182760774	GRA_denovo_LNC.147.7	0	-	182719755	182760774	0	6	2437,195,110,85,3394,11334,	0,4686,6280,8155,8380,29685,
chr1	182719755	182761722	GRA_denovo_LNC.147.8	0	-	182719755	182761722	0	5	2437,196,13804,545,12282,	0,4686,8156,28305,29685,
chr1	182746778	182753130	GRA_denovo_LNC.147.10	0	-	182746778	182753130	0	2	1829,3688,	0,2664,
chr1	182746778	182753130	GRA_denovo_LNC.147.9	0	-	182746778	182753130	0	2	1827,3690,	0,2662,
chr1	184734793	184744612	GRA_denovo_LNC.232.1	0	-	184734793	184744612	0	2	5196,2107,	0,7712,
chr1	185282055	185347326	GRA_denovo_LNC.183.1	0	+	185282055	185347326	0	4	5354,122,111,3798,	0,57744,60694,61473,
chr1	185286631	185347326	GRA_denovo_LNC.183.2	0	+	185286631	185347326	0	3	778,111,3798,	0,56118,56897,
chr1	185286631	185347326	GRA_denovo_LNC.183.3	0	+	185286631	185347326	0	5	778,112,122,111,3798,	0,48917,53168,56118,56897,
chr1	185297747	185347326	GRA_denovo_LNC.183.4	0	+	185297747	185347326	0	5	73,112,122,111,3798,	0,37801,42052,45002,45781,
chr1	185343033	185347326	GRA_denovo_LNC.183.5	0	+	185343033	185347326	0	2	655,2062,	0,2231,
chr1	185354749	185389946	GRA_denovo_LNC.136.2	0	-	185354749	185389946	0	5	367,72,2813,103,911,	0,1084,1316,21853,34286,
chr1	185354749	185389946	GRA_denovo_LNC.136.3	0	-	185354749	185389946	0	4	367,72,2813,911,	0,1084,1316,34286,
chr1	185355778	185389859	GRA_denovo_LNC.136.5	0	-	185355778	185389859	0	4	127,1129,503,236,	0,1971,33257,33845,
chr1	186584067	186595786	GRA_denovo_LNC.152.2	0	+	186584067	186595786	0	4	274,139,200,165,	0,3765,11181,11554,
chr1	186584067	186595786	GRA_denovo_LNC.152.3	0	+	186584067	186595786	0	4	274,139,85,165,	0,3765,11296,11554,
chr1	186584348	186595786	GRA_denovo_LNC.152.4	0	+	186584348	186595786	0	4	378,139,85,165,	0,3484,11015,11273,
chr1	192877068	192884894	GRA_denovo_LNC.172.4	0	+	192877068	192884894	0	3	381,161,4531,	0,2113,3295,
chr1	192877068	192884894	GRA_denovo_LNC.172.5	0	+	192877068	192884894	0	3	382,160,4532,	0,2113,3294,
chr1	192877068	192884894	GRA_denovo_LNC.172.6	0	+	192877068	192884894	0	4	381,160,145,4532,	0,2113,2524,3294,
chr1	192877068	192884894	GRA_denovo_LNC.172.7	0	+	192877068	192884894	0	4	381,160,75,4532,	0,2113,2594,3294,
chr1	192877164	192884894	GRA_denovo_LNC.172.8	0	+	192877164	192884894	0	3	291,154,4532,	0,2023,3198,
chr1	192877164	192884894	GRA_denovo_LNC.172.9	0	+	192877164	192884894	0	3	290,155,4532,	0,2022,3198,
chr1	192877214	192884894	GRA_denovo_LNC.172.10	0	+	192877214	192884894	0	5	236,160,75,271,3085,	0,1967,2448,3148,4595,
chr1	192877214	192884894	GRA_denovo_LNC.172.11	0	+	192877214	192884894	0	4	235,177,58,4532,	0,1967,2465,3148,
chr1	192877214	192884894	GRA_denovo_LNC.172.13	0	+	192877214	192884894	0	3	235,162,4530,	0,1967,3150,
chr1	192879180	192905530	GRA_denovo_LNC.170.1	0	-	192879180	192905530	0	4	1431,60,75,108,	0,15561,25778,26242,
chr1	192879180	192956023	GRA_denovo_LNC.170.2	0	-	192879180	192956023	0	4	1431,75,121,174,	0,25778,47253,76669,
chr1	192879180	192956270	GRA_denovo_LNC.170.3	0	-	192879180	192956270	0	4	1431,75,119,423,	0,25778,47253,76667,
chr1	192905213	192907142	GRA_denovo_LNC.173.1	0	+	192905213	192907142	0	2	114,1379,	0,550,
chr1	200294966	200346905	GRA_denovo_LNC.207.3	0	-	200294966	200346905	0	5	3463,219,207,120,4685,	0,7577,42826,45207,47254,
chr1	200294966	200346941	GRA_denovo_LNC.207.4	0	-	200294966	200346941	0	5	3463,87,267,207,4721,	0,7577,41125,42826,47254,
chr1	200298490	200355428	GRA_denovo_LNC.207.7	0	-	200298490	200355428	0	5	88,89,207,120,13208,	0,4183,39302,41683,43730,
chr1	200311329	200340302	GRA_denovo_LNC.207.12	0	-	200311329	200340302	0	4	556,3029,207,129,	0,22000,26463,28844,
chr1	200311329	200356893	GRA_denovo_LNC.207.10	0	-	200311329	200356893	0	4	1209,3031,205,14673,	0,22000,26465,30891,
chr1	200311329	200356893	GRA_denovo_LNC.207.11	0	-	200311329	200356893	0	2	1209,14673,	0,30891,
chr1	200311329	200356893	GRA_denovo_LNC.207.8	0	-	200311329	200356893	0	4	1209,3029,207,14673,	0,22000,26463,30891,
chr1	200311329	200356893	GRA_denovo_LNC.207.9	0	-	200311329	200356893	0	5	1209,152,120,77,13751,	0,26463,28844,30891,31813,
chr1	200323718	200355519	GRA_denovo_LNC.207.14	0	-	200323718	200355519	0	5	506,3029,207,81,12373,	0,9611,14074,18502,19428,
chr1	200328369	200346941	GRA_denovo_LNC.207.15	0	-	200328369	200346941	0	5	7989,207,120,1154,3447,	0,9423,11804,13851,15125,
chr1	200328369	200355607	GRA_denovo_LNC.207.16	0	-	200328369	200355607	0	6	5021,269,205,120,77,12465,	0,7722,9425,11804,13851,14773,
chr1	200328369	200356893	GRA_denovo_LNC.207.17	0	-	200328369	200356893	0	3	7989,207,14673,	0,9423,13851,
chr1	203237624	203259603	GRA_denovo_LNC.309.1	0	+	203237624	203259603	0	5	5786,57,246,263,1970,	0,6262,18569,19492,20009,
chr1	203237624	203259603	GRA_denovo_LNC.309.2	0	+	203237624	203259603	0	3	5786,62,2482,	0,6262,19497,
chr1	203243890	203259603	GRA_denovo_LNC.309.3	0	+	203243890	203259603	0	3	53,246,2487,	0,12303,13226,
chr1	203245554	203256592	GRA_denovo_LNC.304.1	0	-	203245554	203256592	0	2	1205,692,	0,10346,
chr1	203254660	203259603	GRA_denovo_LNC.309.4	0	+	203254660	203259603	0	2	1779,2487,	0,2456,
chr1	203255707	203259603	GRA_denovo_LNC.309.5	0	+	203255707	203259603	0	3	732,262,1971,	0,1409,1925,
chr1	203256788	203287684	GRA_denovo_LNC.307.1	0	-	203256788	203287684	0	6	1433,141,192,186,10046,3208,	0,12846,13429,16859,17396,27688,
chr1	203256818	203259603	GRA_denovo_LNC.309.6	0	+	203256818	203259603	0	3	141,318,1971,	0,298,814,
chr1	207970165	207989430	GRA_denovo_LNC.332.27	0	-	207970165	207989430	0	3	7815,2096,157,	0,8449,19108,
chr1	207970165	207990782	GRA_denovo_LNC.332.26	0	-	207970165	207990782	0	4	7815,137,1361,1509,	0,8449,9184,19108,
chr1	207970165	207991497	GRA_denovo_LNC.332.25	0	-	207970165	207991497	0	3	5842,93,10888,	0,9184,10444,
chr1	207970165	207991553	GRA_denovo_LNC.332.24	0	-	207970165	207991553	0	4	5875,280,152,970,	0,9184,19108,20418,
chr1	207970165	207991588	GRA_denovo_LNC.332.23	0	-	207970165	207991588	0	5	7815,137,1361,152,1005,	0,8449,9184,19108,20418,
chr1	207970165	207993703	GRA_denovo_LNC.332.22	0	-	207970165	207993703	0	4	8592,10070,176,1397,	0,9190,20418,22141,
chr1	207970165	207994578	GRA_denovo_LNC.332.21	0	-	207970165	207994578	0	5	8586,280,905,1486,2272,	0,9184,10444,19108,22141,
chr1	207970165	207997087	GRA_denovo_LNC.332.20	0	-	207970165	207997087	0	6	9277,152,176,185,113,126,	0,19108,20418,22141,25383,26796,
chr1	207970165	207997109	GRA_denovo_LNC.332.19	0	-	207970165	207997109	0	7	5842,2165,152,176,185,113,148,	0,9184,19108,20418,22141,25383,26796,
chr1	207970165	207997110	GRA_denovo_LNC.332.18	0	-	207970165	207997110	0	5	9464,152,176,185,149,	0,19108,20418,22141,26796,
chr1	207970165	207997111	GRA_denovo_LNC.332.17	0	-	207970165	207997111	0	5	5875,93,152,176,150,	0,9184,19108,20418,26796,
chr1	207970165	207997113	GRA_denovo_LNC.332.16	0	-	207970165	207997113	0	4	8586,280,1486,152,	0,9184,19108,26796,
chr1	207970165	207997116	GRA_denovo_LNC.332.13	0	-	207970165	207997116	0	4	8586,10076,176,155,	0,9184,20418,26796,
chr1	207970165	207997116	GRA_denovo_LNC.332.14	0	-	207970165	207997116	0	5	8586,10076,176,185,155,	0,9184,20418,22141,26796,
chr1	207970165	207997116	GRA_denovo_LNC.332.15	0	-	207970165	207997116	0	3	10545,1486,155,	0,19108,26796,
chr1	207970165	208041959	GRA_denovo_LNC.332.12	0	-	207970165	208041959	0	6	5842,93,153,175,98,29,	0,9184,19108,20419,71105,71765,
chr1	207970165	208042493	GRA_denovo_LNC.332.11	0	-	207970165	208042493	0	6	9464,117,152,176,98,121,	0,10428,19108,20418,71105,72207,
chr1	207970165	208042497	GRA_denovo_LNC.332.10	0	-	207970165	208042497	0	6	8586,93,152,176,98,125,	0,9184,19108,20418,71105,72207,
chr1	207970165	208042498	GRA_denovo_LNC.332.7	0	-	207970165	208042498	0	5	9316,152,176,98,126,	0,19108,20418,71105,72207,
chr1	207970165	208042498	GRA_denovo_LNC.332.8	0	-	207970165	208042498	0	6	7815,137,5881,1486,98,126,	0,8449,9184,19108,71105,72207,
chr1	207970165	208042498	GRA_denovo_LNC.332.9	0	-	207970165	208042498	0	6	5842,93,152,176,98,126,	0,9184,19108,20418,71105,72207,
chr1	207970165	208042502	GRA_denovo_LNC.332.6	0	-	207970165	208042502	0	7	7815,137,1361,153,176,97,130,	0,8449,9184,19108,20419,71106,72207,
chr1	207970165	208042512	GRA_denovo_LNC.332.1	0	-	207970165	208042512	0	5	10546,151,176,98,140,	0,19109,20418,71105,72207,
chr1	207970165	208042512	GRA_denovo_LNC.332.2	0	-	207970165	208042512	0	7	8586,93,152,176,174,100,140,	0,9184,19108,20418,29890,71105,72207,
chr1	207970165	208042512	GRA_denovo_LNC.332.3	0	-	207970165	208042512	0	6	8586,9367,152,176,100,140,	0,9184,19108,20418,71105,72207,
chr1	207970165	208042512	GRA_denovo_LNC.332.4	0	-	207970165	208042512	0	6	5842,93,153,175,100,140,	0,9184,19108,20419,71105,72207,
chr1	207970165	208042512	GRA_denovo_LNC.332.5	0	-	207970165	208042512	0	6	5875,2334,8915,174,1741,140,	0,9184,11679,29890,69464,72207,
chr1	208038576	208042512	GRA_denovo_LNC.332.28	0	-	208038576	208042512	0	2	2794,140,	0,3796,
chr1	208712225	208787743	GRA_denovo_LNC.314.1	0	+	208712225	208787743	0	3	115,60,985,	0,68475,74533,
chr1	208712225	208787743	GRA_denovo_LNC.314.2	0	+	208712225	208787743	0	3	115,60,229,	0,68475,75289,
chr1	208712225	208787743	GRA_denovo_LNC.314.3	0	+	208712225	208787743	0	2	115,985,	0,74533,
chr1	208712245	208787743	GRA_denovo_LNC.314.4	0	+	208712245	208787743	0	4	95,60,124,229,	0,68455,74513,75269,
chr1	208712254	208787743	GRA_denovo_LNC.314.5	0	+	208712254	208787743	0	3	86,124,229,	0,74504,75260,
chr1	208776972	208787743	GRA_denovo_LNC.314.6	0	+	208776972	208787743	0	3	37,60,985,	0,3728,9786,
chr1	209834711	209849720	GRA_denovo_LNC.316.1	0	-	209834711	209849720	0	3	202,150,1154,	0,1545,13855,
chr1	209834711	209897496	GRA_denovo_LNC.316.3	0	-	209834711	209897496	0	4	201,151,1318,116,	0,1544,13855,62669,
chr1	225652473	225655462	GRA_denovo_LNC.393.1	0	-	225652473	225655462	0	2	594,572,	0,2417,
chr1	231494861	231516448	GRA_denovo_LNC.470.1	0	+	231494861	231516448	0	2	7367,11149,	0,10438,
chr1	231653388	231665105	GRA_denovo_LNC.463.1	0	-	231653388	231665105	0	4	1788,2622,77,940,	0,2374,9696,10777,
chr1	231655721	231665105	GRA_denovo_LNC.463.2	0	-	231655721	231665105	0	3	2662,80,938,	0,7362,8446,
chr1	234986838	235102051	GRA_denovo_LNC.507.11	0	-	234986838	235102051	0	5	27,3454,150,1543,382,	0,105371,110325,111222,114831,
chr1	234986838	235116531	GRA_denovo_LNC.507.10	0	-	234986838	235116531	0	6	27,3454,150,90,103,129,	0,105371,110325,112675,117296,129564,
chr1	234986838	235116531	GRA_denovo_LNC.507.4	0	-	234986838	235116531	0	3	27,3462,121,	0,105371,129572,
chr1	234986838	235116531	GRA_denovo_LNC.507.5	0	-	234986838	235116531	0	4	27,3454,103,129,	0,105371,117296,129564,
chr1	234986838	235116531	GRA_denovo_LNC.507.6	0	-	234986838	235116531	0	9	27,1059,2051,150,90,90,103,142,129,	0,105371,106774,110325,111454,112675,117296,122090,129564,
chr1	234986838	235116531	GRA_denovo_LNC.507.7	0	-	234986838	235116531	0	3	27,3454,129,	0,105371,129564,
chr1	234986838	235116531	GRA_denovo_LNC.507.8	0	-	234986838	235116531	0	6	27,1622,71,102,142,129,	0,105371,108755,117297,122090,129564,
chr1	234986838	235116531	GRA_denovo_LNC.507.9	0	-	234986838	235116531	0	6	27,1059,213,76,103,129,	0,105371,106774,108749,117296,129564,
chr1	234986838	235116551	GRA_denovo_LNC.507.1	0	-	234986838	235116551	0	8	27,1616,76,1219,90,103,142,149,	0,105371,108749,110325,112675,117296,122090,129564,
chr1	234986838	235116551	GRA_denovo_LNC.507.2	0	-	234986838	235116551	0	5	27,3454,103,142,149,	0,105371,117296,122090,129564,
chr1	234986838	235116551	GRA_denovo_LNC.507.3	0	-	234986838	235116551	0	5	27,3454,150,103,149,	0,105371,110325,117296,129564,
chr1	235087870	235102011	GRA_denovo_LNC.507.29	0	-	235087870	235102011	0	5	5955,29,150,142,3719,	0,7764,9293,10190,10422,
chr1	235087870	235102011	GRA_denovo_LNC.507.30	0	-	235087870	235102011	0	5	5398,2056,994,90,2498,	0,5742,9298,10422,11643,
chr1	235087870	235103361	GRA_denovo_LNC.507.31	0	-	235087870	235103361	0	4	5955,76,150,23,	0,7717,9293,15468,
chr1	235087870	235116525	GRA_denovo_LNC.507.32	0	-	235087870	235116525	0	5	5957,74,2441,102,123,	0,7719,9293,16265,28532,
chr1	235087870	235116525	GRA_denovo_LNC.507.33	0	-	235087870	235116525	0	6	5398,213,76,150,103,123,	0,5742,7717,9293,16264,28532,
chr1	235087870	235116525	GRA_denovo_LNC.507.34	0	-	235087870	235116525	0	5	5398,213,76,103,123,	0,5742,7717,16264,28532,
chr1	235087870	235116530	GRA_denovo_LNC.507.35	0	-	235087870	235116530	0	7	5955,76,150,90,103,142,128,	0,7717,9293,11643,16264,21058,28532,
chr1	235087870	235116530	GRA_denovo_LNC.507.36	0	-	235087870	235116530	0	7	7793,150,20,90,103,142,128,	0,9293,10492,11643,16264,21058,28532,
chr1	235087870	235116530	GRA_denovo_LNC.507.37	0	-	235087870	235116530	0	5	5956,75,103,142,128,	0,7718,16264,21058,28532,
chr1	235087870	235116530	GRA_denovo_LNC.507.38	0	-	235087870	235116530	0	7	5398,214,75,150,103,142,128,	0,5742,7718,9293,16264,21058,28532,
chr1	235087870	235116530	GRA_denovo_LNC.507.39	0	-	235087870	235116530	0	6	5956,75,999,90,103,128,	0,7718,9293,11643,16264,28532,
chr1	235087870	235116530	GRA_denovo_LNC.507.40	0	-	235087870	235116530	0	4	5956,75,142,128,	0,7718,21058,28532,
chr1	235087870	235116531	GRA_denovo_LNC.507.41	0	-	235087870	235116531	0	6	5955,76,150,103,142,129,	0,7717,9293,16264,21058,28532,
chr1	235087870	235116531	GRA_denovo_LNC.507.42	0	-	235087870	235116531	0	6	5955,76,999,3734,103,129,	0,7717,9293,11643,16264,28532,
chr1	235087870	235116551	GRA_denovo_LNC.507.12	0	-	235087870	235116551	0	6	5398,213,80,103,142,149,	0,5742,7717,16264,21058,28532,
chr1	235087870	235116551	GRA_denovo_LNC.507.43	0	-	235087870	235116551	0	9	5955,145,150,102,90,90,103,142,149,	0,7648,9293,10190,10422,11643,16264,21058,28532,
chr1	235087870	235116551	GRA_denovo_LNC.507.44	0	-	235087870	235116551	0	5	5955,145,150,103,149,	0,7648,9293,16264,28532,
chr1	235087870	235116551	GRA_denovo_LNC.507.45	0	-	235087870	235116551	0	7	5955,76,999,4955,103,142,149,	0,7717,9293,10422,16264,21058,28532,
chr1	235087870	235116551	GRA_denovo_LNC.507.46	0	-	235087870	235116551	0	5	5955,145,6084,103,149,	0,7648,9293,16264,28532,
chr1	235087870	235116574	GRA_denovo_LNC.507.13	0	-	235087870	235116574	0	4	5398,76,103,172,	0,7717,16264,28532,
chr1	235087870	235116574	GRA_denovo_LNC.507.14	0	-	235087870	235116574	0	6	5955,76,2441,102,142,172,	0,7717,9293,16265,21058,28532,
chr1	235087870	235116574	GRA_denovo_LNC.507.15	0	-	235087870	235116574	0	5	7793,150,103,142,172,	0,9293,16264,21058,28532,
chr1	235087870	235116574	GRA_denovo_LNC.507.16	0	-	235087870	235116574	0	7	5955,29,1219,121,103,142,172,	0,7764,9293,11643,16264,21058,28532,
chr1	235087870	235116574	GRA_denovo_LNC.507.17	0	-	235087870	235116574	0	6	7793,999,90,103,142,172,	0,9293,11643,16264,21058,28532,
chr1	235087870	235116574	GRA_denovo_LNC.507.18	0	-	235087870	235116574	0	5	5955,76,150,103,172,	0,7717,9293,16264,28532,
chr1	235087870	235116574	GRA_denovo_LNC.507.19	0	-	235087870	235116574	0	8	5398,213,76,1000,89,90,103,172,	0,5742,7717,9293,10423,11643,16264,28532,
chr1	235087870	235116574	GRA_denovo_LNC.507.20	0	-	235087870	235116574	0	5	5955,76,103,142,172,	0,7717,16264,21058,28532,
chr1	235087870	235116574	GRA_denovo_LNC.507.21	0	-	235087870	235116574	0	3	7793,103,172,	0,16264,28532,
chr1	235087870	235116574	GRA_denovo_LNC.507.22	0	-	235087870	235116574	0	6	7793,150,3734,103,142,172,	0,9293,11643,16264,21058,28532,
chr1	235087870	235116574	GRA_denovo_LNC.507.23	0	-	235087870	235116574	0	4	5955,76,142,172,	0,7717,21058,28532,
chr1	235087870	235116601	GRA_denovo_LNC.507.24	0	-	235087870	235116601	0	4	5955,29,142,199,	0,7764,21058,28532,
chr1	235087870	235116601	GRA_denovo_LNC.507.25	0	-	235087870	235116601	0	5	5398,223,69,139,199,	0,5742,7727,21061,28532,
chr1	235087870	235116601	GRA_denovo_LNC.507.26	0	-	235087870	235116601	0	5	5965,66,103,142,199,	0,7727,16264,21058,28532,
chr1	235087870	235116601	GRA_denovo_LNC.507.27	0	-	235087870	235116601	0	5	7793,1578,103,142,199,	0,13799,16264,21058,28532,
chr1	235087870	235116601	GRA_denovo_LNC.507.28	0	-	235087870	235116601	0	5	5398,76,6084,103,199,	0,7717,9293,16264,28532,
chr1	235114300	235116574	GRA_denovo_LNC.507.47	0	-	235114300	235116574	0	2	1790,172,	0,2102,
chr1	244208227	244212112	GRA_denovo_LNC.532.1	0	-	244208227	244212112	0	3	30,1075,1377,	0,1282,2508,
chr1	248903058	249094311	GRA_denovo_LNC.584.2	0	+	248903058	249094311	0	3	347,650,650,	0,187467,190603,
chr10	17248930	17273314	GRA_denovo_LNC.589.1	0	-	17248930	17273314	0	4	22,2395,108,1971,	0,6038,9235,22413,
chr10	17251763	17260786	GRA_denovo_LNC.589.2	0	-	17251763	17260786	0	3	864,363,2621,	0,5237,6402,
chr10	17251763	17272314	GRA_denovo_LNC.589.3	0	-	17251763	17272314	0	3	5600,108,860,	0,6402,19691,
chr10	17251763	17279598	GRA_denovo_LNC.589.4	0	-	17251763	17279598	0	3	2361,274,8255,	0,5326,19580,
chr10	17251763	17280362	GRA_denovo_LNC.589.5	0	-	17251763	17280362	0	3	5600,108,9019,	0,6402,19580,
chr10	26874178	26883228	GRA_denovo_LNC.594.1	0	+	26874178	26883228	0	2	6164,366,	0,8684,
chr10	28811684	28820688	GRA_denovo_LNC.598.1	0	-	28811684	28820688	0	3	1858,61,25,	0,3192,8979,
chr10	28811684	28820762	GRA_denovo_LNC.598.2	0	-	28811684	28820762	0	3	1820,60,99,	0,3193,8979,
chr10	28811684	28820887	GRA_denovo_LNC.598.3	0	-	28811684	28820887	0	3	1856,61,224,	0,3192,8979,
chr10	28811684	28820991	GRA_denovo_LNC.598.4	0	-	28811684	28820991	0	3	1857,60,328,	0,3193,8979,
chr10	28811684	28822600	GRA_denovo_LNC.598.5	0	-	28811684	28822600	0	2	3253,1230,	0,9686,
chr10	28811684	28823009	GRA_denovo_LNC.598.6	0	-	28811684	28823009	0	3	3253,37,1273,	0,8979,10052,
chr10	28811684	28823009	GRA_denovo_LNC.598.7	0	-	28811684	28823009	0	3	1856,61,1639,	0,3192,9686,
chr10	31605273	31608001	GRA_denovo_LNC.601.2	0	-	31605273	31608001	0	2	2201,172,	0,2556,
chr10	31605273	31608018	GRA_denovo_LNC.601.3	0	-	31605273	31608018	0	2	2223,194,	0,2551,
chr10	31605273	31608224	GRA_denovo_LNC.601.4	0	-	31605273	31608224	0	2	2196,400,	0,2551,
chr10	31605273	31608826	GRA_denovo_LNC.601.5	0	-	31605273	31608826	0	2	2196,383,	0,3170,
chr10	31605273	31609316	GRA_denovo_LNC.601.6	0	-	31605273	31609316	0	2	2198,103,	0,3940,
chr10	52381738	52386668	GRA_denovo_LNC.610.5	0	+	52381738	52386668	0	2	3213,239,	0,4691,
chr10	52382176	52389046	GRA_denovo_LNC.610.6	0	+	52382176	52389046	0	4	1135,2311,190,256,	0,2078,5003,6614,
chr10	52382276	52387587	GRA_denovo_LNC.610.7	0	+	52382276	52387587	0	2	4289,490,	0,4821,
chr10	52382930	52389046	GRA_denovo_LNC.610.8	0	+	52382930	52389046	0	6	55,109,1616,136,272,256,	0,272,1324,3499,4167,5860,
chr10	70751151	70809902	GRA_denovo_LNC.612.1	0	-	70751151	70809902	0	3	22,31,4726,	0,33478,54025,
chr10	70783591	70805364	GRA_denovo_LNC.612.2	0	-	70783591	70805364	0	2	1069,188,	0,21585,
chr10	75255481	75264550	GRA_denovo_LNC.614.5	0	+	75255481	75264550	0	5	94,765,218,93,609,	0,418,2926,3871,8460,
chr10	89809310	89835331	GRA_denovo_LNC.623.1	0	-	89809310	89835331	0	4	38,118,316,1344,	0,16323,23322,24677,
chr10	89809310	89848807	GRA_denovo_LNC.623.2	0	-	89809310	89848807	0	3	38,1154,6269,	0,29830,33228,
chr10	89809310	89848814	GRA_denovo_LNC.623.3	0	-	89809310	89848814	0	3	38,316,9674,	0,23322,29830,
chr10	89809310	89849207	GRA_denovo_LNC.623.4	0	-	89809310	89849207	0	6	38,615,3204,8408,3300,6669,	0,1056,9283,16319,29830,33228,
chr10	89809310	89864169	GRA_denovo_LNC.623.5	0	-	89809310	89864169	0	8	38,316,106,3300,59,30,153,100,	0,23322,28537,29830,33228,35695,40036,54759,
chr10	89809310	89864169	GRA_denovo_LNC.623.6	0	-	89809310	89864169	0	5	38,316,106,1154,100,	0,23322,28537,29830,54759,
chr10	89809310	89864210	GRA_denovo_LNC.623.7	0	-	89809310	89864210	0	4	38,1154,87,141,	0,29830,53653,54759,
chr10	89809310	89865027	GRA_denovo_LNC.623.10	0	-	89809310	89865027	0	7	38,615,9900,3574,3457,153,958,	0,1056,9283,20064,29830,40036,54759,
chr10	89809310	89865027	GRA_denovo_LNC.623.8	0	-	89809310	89865027	0	8	38,615,3204,10766,1150,2497,153,958,	0,1056,9283,12876,29834,33228,40036,54759,
chr10	89809310	89865027	GRA_denovo_LNC.623.9	0	-	89809310	89865027	0	8	38,615,14355,3300,59,32,151,958,	0,1056,9283,29830,33228,35695,40038,54759,
chr10	89814470	89834102	GRA_denovo_LNC.623.24	0	-	89814470	89834102	0	3	7327,7678,115,	0,10800,19517,
chr10	89814470	89835138	GRA_denovo_LNC.623.25	0	-	89814470	89835138	0	2	7327,9505,	0,11163,
chr10	89814470	89849262	GRA_denovo_LNC.623.26	0	-	89814470	89849262	0	3	10926,7315,10122,	0,11163,24670,
chr10	89814470	89851245	GRA_denovo_LNC.623.27	0	-	89814470	89851245	0	8	7327,347,316,50,106,3457,30,1952,	0,11163,18162,19517,23377,24670,30535,34823,
chr10	89814470	89853249	GRA_denovo_LNC.623.28	0	-	89814470	89853249	0	10	7327,331,3905,316,106,1154,59,57,126,159,	0,7716,11163,18162,23377,24670,28068,30535,34903,38620,
chr10	89814470	89864169	GRA_denovo_LNC.623.29	0	-	89814470	89864169	0	7	10926,7315,50,3460,30,153,100,	0,11163,19517,24670,30535,34876,49599,
chr10	89814470	89864169	GRA_denovo_LNC.623.30	0	-	89814470	89864169	0	7	7327,10762,50,106,5895,153,100,	0,7716,19517,23377,24670,34876,49599,
chr10	89814470	89864169	GRA_denovo_LNC.623.31	0	-	89814470	89864169	0	6	7327,3210,7315,106,10359,100,	0,7716,11163,23377,24670,49599,
chr10	89814470	89864169	GRA_denovo_LNC.623.32	0	-	89814470	89864169	0	7	7327,347,316,106,5919,153,100,	0,11163,18162,23377,24670,34876,49599,
chr10	89814470	89864169	GRA_denovo_LNC.623.33	0	-	89814470	89864169	0	8	7327,3210,7315,50,3457,34,149,100,	0,7716,11163,19517,24670,30535,34880,49599,
chr10	89814470	89864169	GRA_denovo_LNC.623.34	0	-	89814470	89864169	0	8	7327,3210,7315,106,3300,59,153,100,	0,7716,11163,23377,24670,28068,34876,49599,
chr10	89814470	89864169	GRA_denovo_LNC.623.35	0	-	89814470	89864169	0	6	10926,7315,50,3457,30,100,	0,11163,19517,24670,30535,49599,
chr10	89814470	89864169	GRA_denovo_LNC.623.36	0	-	89814470	89864169	0	7	10926,118,7095,3457,30,153,100,	0,11163,11383,24670,30535,34876,49599,
chr10	89814470	89864210	GRA_denovo_LNC.623.11	0	-	89814470	89864210	0	7	7327,10762,106,3300,59,32,139,	0,7716,23377,24670,28068,30535,49601,
chr10	89814470	89864210	GRA_denovo_LNC.623.12	0	-	89814470	89864210	0	5	10926,7315,5896,152,141,	0,11163,24670,34877,49599,
chr10	89814470	89864210	GRA_denovo_LNC.623.13	0	-	89814470	89864210	0	7	10926,7315,3300,62,30,153,141,	0,11163,24670,28068,30535,34876,49599,
chr10	89814470	89864210	GRA_denovo_LNC.623.14	0	-	89814470	89864210	0	4	10926,7315,5895,141,	0,11163,24670,49599,
chr10	89814470	89864210	GRA_denovo_LNC.623.15	0	-	89814470	89864210	0	7	10926,7315,50,3457,30,153,141,	0,11163,19517,24670,30535,34876,49599,
chr10	89814470	89864210	GRA_denovo_LNC.623.16	0	-	89814470	89864210	0	7	8047,347,1405,106,3300,59,141,	0,11163,18162,23377,24670,28068,49599,
chr10	89814470	89864210	GRA_denovo_LNC.623.17	0	-	89814470	89864210	0	5	10926,7315,9779,152,141,	0,11163,24670,34877,49599,
chr10	89814470	89864726	GRA_denovo_LNC.623.18	0	-	89814470	89864726	0	9	7327,3210,7315,50,106,3457,30,153,657,	0,7716,11163,19517,23377,24670,30535,34876,49599,
chr10	89814470	89864726	GRA_denovo_LNC.623.19	0	-	89814470	89864726	0	8	7327,564,7315,51,106,3457,30,657,	0,10362,11163,19517,23377,24670,30535,49599,
chr10	89814470	89864726	GRA_denovo_LNC.623.20	0	-	89814470	89864726	0	9	7327,3210,118,7102,50,3300,59,36,651,	0,7716,11163,11383,19517,24670,28068,30535,49605,
chr10	89814470	89864726	GRA_denovo_LNC.623.21	0	-	89814470	89864726	0	10	7327,3210,7315,50,898,58,462,30,153,657,	0,7716,11163,19517,24670,25767,28069,30535,34876,49599,
chr10	89814470	89864726	GRA_denovo_LNC.623.22	0	-	89814470	89864726	0	8	7327,331,126,7316,3299,59,153,657,	0,7716,10800,11163,24671,28068,34876,49599,
chr10	89814470	89865027	GRA_denovo_LNC.623.23	0	-	89814470	89865027	0	6	10926,8404,106,3300,2497,958,	0,11163,23377,24670,28068,49599,
chr10	89833209	89864726	GRA_denovo_LNC.623.37	0	-	89833209	89864726	0	3	828,1154,657,	0,5931,30860,
chr10	89833209	89864726	GRA_denovo_LNC.623.38	0	-	89833209	89864726	0	5	828,106,3457,38,649,	0,4638,5931,11796,30868,
chr10	89835416	89845438	GRA_denovo_LNC.623.39	0	-	89835416	89845438	0	3	2537,3457,433,	0,3724,9589,
chr10	89835416	89864169	GRA_denovo_LNC.623.40	0	-	89835416	89864169	0	4	2537,5903,145,100,	0,3724,13938,28653,
chr10	89835416	89865027	GRA_denovo_LNC.623.41	0	-	89835416	89865027	0	3	2537,1154,958,	0,3724,28653,
chr10	90787086	90795737	GRA_denovo_LNC.621.1	0	+	90787086	90795737	0	2	5644,194,	0,8457,
chr10	97849022	97849976	GRA_denovo_LNC.626.1	0	-	97849022	97849976	0	2	42,238,	0,716,
chr10	106111120	106113372	GRA_denovo_LNC.633.1	0	-	106111120	106113372	0	2	566,391,	0,1861,
chr10	106111120	106113372	GRA_denovo_LNC.633.2	0	-	106111120	106113372	0	2	567,495,	0,1757,
chr10	106111120	106117429	GRA_denovo_LNC.633.3	0	-	106111120	106117429	0	2	565,4449,	0,1860,
chr10	106111120	106117429	GRA_denovo_LNC.633.4	0	-	106111120	106117429	0	2	565,4554,	0,1755,
chr10	129845651	129861680	GRA_denovo_LNC.639.1	0	-	129845651	129861680	0	3	13457,210,587,	0,14739,15442,
chr10	129845651	129861707	GRA_denovo_LNC.639.2	0	-	129845651	129861707	0	3	11584,158,1317,	0,13299,14739,
chr10	129845651	129864199	GRA_denovo_LNC.639.3	0	-	129845651	129864199	0	4	10982,115,158,3809,	0,11469,13299,14739,
chr10	134823014	134832454	GRA_denovo_LNC.638.1	0	+	134823014	134832454	0	4	3463,864,291,3718,	0,3762,4813,5722,
chr10	134823014	134832454	GRA_denovo_LNC.638.2	0	+	134823014	134832454	0	4	1689,1588,109,4627,	0,1875,4517,4813,
chr11	8985595	8988634	GRA_denovo_LNC.656.1	0	+	8985595	8988634	0	3	1100,141,547,	0,1855,2492,
chr11	10317756	10325575	GRA_denovo_LNC.672.1	0	-	10317756	10325575	0	3	4289,132,333,	0,7086,7486,
chr11	10561382	10599904	GRA_denovo_LNC.664.1	0	+	10561382	10599904	0	2	1707,6107,	0,32415,
chr11	10562823	10627939	GRA_denovo_LNC.664.2	0	+	10562823	10627939	0	2	266,12276,	0,52840,
chr11	10603413	10627939	GRA_denovo_LNC.664.3	0	+	10603413	10627939	0	2	1492,12276,	0,12250,
chr11	15593215	15595307	GRA_denovo_LNC.668.17	0	-	15593215	15595307	0	3	731,244,79,	0,916,2013,
chr11	15593215	15612697	GRA_denovo_LNC.668.18	0	-	15593215	15612697	0	3	732,169,718,	0,17412,18764,
chr11	15593215	15612697	GRA_denovo_LNC.668.19	0	-	15593215	15612697	0	4	731,70,79,718,	0,13552,17411,18764,
chr11	15593215	15615362	GRA_denovo_LNC.668.20	0	-	15593215	15615362	0	4	731,79,100,135,	0,17411,18764,22012,
chr11	15593215	15615470	GRA_denovo_LNC.668.21	0	-	15593215	15615470	0	4	731,130,72,243,	0,9178,13552,22012,
chr11	15593215	15615559	GRA_denovo_LNC.668.22	0	-	15593215	15615559	0	3	731,70,332,	0,13552,22012,
chr11	15593215	15615648	GRA_denovo_LNC.668.23	0	-	15593215	15615648	0	4	731,130,70,421,	0,9178,13552,22012,
chr11	15593215	15615648	GRA_denovo_LNC.668.24	0	-	15593215	15615648	0	2	731,421,	0,22012,
chr11	15593215	15616369	GRA_denovo_LNC.668.25	0	-	15593215	15616369	0	6	731,135,47,170,100,63,	0,916,2013,17411,18764,23091,
chr11	15593215	15644313	GRA_denovo_LNC.668.26	0	-	15593215	15644313	0	5	731,47,170,100,463,	0,2013,17411,18764,50635,
chr11	15593215	15645207	GRA_denovo_LNC.668.27	0	-	15593215	15645207	0	5	732,170,100,353,60,	0,17411,18764,50635,51932,
chr11	15593215	15645207	GRA_denovo_LNC.668.28	0	-	15593215	15645207	0	4	731,173,353,60,	0,17411,50635,51932,
chr11	15593215	15645207	GRA_denovo_LNC.668.29	0	-	15593215	15645207	0	3	764,353,60,	0,50635,51932,
chr11	15593215	15645207	GRA_denovo_LNC.668.30	0	-	15593215	15645207	0	4	731,130,353,60,	0,9178,50635,51932,
chr11	15593215	15645207	GRA_denovo_LNC.668.31	0	-	15593215	15645207	0	5	727,170,100,353,60,	0,17411,18764,50635,51932,
chr11	15593215	15646341	GRA_denovo_LNC.668.13	0	-	15593215	15646341	0	5	731,170,100,353,1194,	0,17411,18764,50635,51932,
chr11	15593215	15646341	GRA_denovo_LNC.668.14	0	-	15593215	15646341	0	6	731,130,70,170,353,1194,	0,9178,13552,17411,50635,51932,
chr11	15593215	15646341	GRA_denovo_LNC.668.15	0	-	15593215	15646341	0	5	731,70,170,353,1194,	0,13552,17411,50635,51932,
chr11	15593215	15646583	GRA_denovo_LNC.668.10	0	-	15593215	15646583	0	4	732,169,356,1436,	0,17412,50635,51932,
chr11	15593215	15646583	GRA_denovo_LNC.668.11	0	-	15593215	15646583	0	4	731,170,356,1436,	0,17411,50635,51932,
chr11	15593215	15646583	GRA_denovo_LNC.668.12	0	-	15593215	15646583	0	3	731,356,1436,	0,50635,51932,
chr11	15593215	15646583	GRA_denovo_LNC.668.8	0	-	15593215	15646583	0	5	731,130,173,356,1436,	0,9178,17411,50635,51932,
chr11	15593215	15646583	GRA_denovo_LNC.668.9	0	-	15593215	15646583	0	6	731,70,170,100,356,1436,	0,13552,17411,18764,50635,51932,
chr11	15593215	15647328	GRA_denovo_LNC.668.5	0	-	15593215	15647328	0	8	731,130,70,170,100,356,1136,56,	0,9178,13552,17411,18764,50635,51932,54057,
chr11	15593215	15647328	GRA_denovo_LNC.668.6	0	-	15593215	15647328	0	4	731,353,1136,56,	0,50635,51932,54057,
chr11	15593215	15647328	GRA_denovo_LNC.668.7	0	-	15593215	15647328	0	5	731,170,353,1136,56,	0,17411,50635,51932,54057,
chr11	15593215	15647373	GRA_denovo_LNC.668.1	0	-	15593215	15647373	0	9	736,189,47,995,170,105,351,1136,101,	0,921,2013,12627,17411,18764,50640,51932,54057,
chr11	15593215	15647373	GRA_denovo_LNC.668.2	0	-	15593215	15647373	0	8	731,194,47,995,170,356,1136,101,	0,916,2013,12627,17411,50635,51932,54057,
chr11	15593215	15647373	GRA_denovo_LNC.668.3	0	-	15593215	15647373	0	4	731,356,1136,101,	0,50635,51932,54057,
chr11	15593215	15647373	GRA_denovo_LNC.668.4	0	-	15593215	15647373	0	5	731,170,356,1136,101,	0,17411,50635,51932,54057,
chr11	58989164	58993841	GRA_denovo_LNC.674.1	0	+	58989164	58993841	0	2	2836,243,	0,4434,
chr11	62619463	62623332	GRA_denovo_LNC.676.25	0	-	62619463	62623332	0	11	445,26,29,41,39,35,51,33,51,80,437,	0,664,819,1083,1560,1809,2026,2531,2900,3145,3432,
chr11	62619463	62623332	GRA_denovo_LNC.676.26	0	-	62619463	62623332	0	5	690,1025,47,452,694,	0,819,2028,2529,3175,
chr11	62619463	62623332	GRA_denovo_LNC.676.27	0	-	62619463	62623332	0	5	690,29,516,33,1843,	0,819,1083,1809,2026,
chr11	62619463	62623332	GRA_denovo_LNC.676.28	0	-	62619463	62623332	0	4	690,32,516,2060,	0,819,1083,1809,
chr11	62619463	62623339	GRA_denovo_LNC.676.29	0	-	62619463	62623339	0	7	851,518,34,41,33,55,731,	0,1086,1814,2032,2527,2896,3145,
chr11	62619463	62623342	GRA_denovo_LNC.676.30	0	-	62619463	62623342	0	6	690,29,516,1138,84,447,	0,819,1083,1809,3141,3432,
chr11	62619463	62623342	GRA_denovo_LNC.676.31	0	-	62619463	62623342	0	7	1601,33,47,33,51,84,447,	0,1809,2026,2527,2896,3141,3432,
chr11	62619463	62623342	GRA_denovo_LNC.676.32	0	-	62619463	62623342	0	9	445,26,183,75,5,751,51,84,447,	0,664,819,1083,1594,1809,2896,3141,3432,
chr11	62619463	62623342	GRA_denovo_LNC.676.33	0	-	62619463	62623342	0	6	1599,33,47,420,84,447,	0,1809,2026,2527,3141,3432,
chr11	62619463	62623342	GRA_denovo_LNC.676.34	0	-	62619463	62623342	0	10	445,36,19,522,29,45,33,60,75,447,	0,664,829,1083,1815,2028,2527,2896,3150,3432,
chr11	62619463	62623342	GRA_denovo_LNC.676.35	0	-	62619463	62623342	0	7	690,32,513,35,919,84,447,	0,819,1086,1809,2028,3141,3432,
chr11	62619463	62623342	GRA_denovo_LNC.676.36	0	-	62619463	62623342	0	7	690,780,33,534,51,84,447,	0,819,1809,2026,2896,3141,3432,
chr11	62619463	62623342	GRA_denovo_LNC.676.37	0	-	62619463	62623342	0	9	445,33,298,39,264,33,60,75,447,	0,664,826,1560,1809,2527,2896,3150,3432,
chr11	62619463	62623342	GRA_denovo_LNC.676.38	0	-	62619463	62623342	0	8	690,29,516,33,534,51,84,447,	0,819,1083,1809,2026,2896,3141,3432,
chr11	62619463	62623342	GRA_denovo_LNC.676.39	0	-	62619463	62623342	0	7	1124,39,33,47,420,84,447,	0,1560,1809,2026,2527,3141,3432,
chr11	62619463	62623342	GRA_denovo_LNC.676.40	0	-	62619463	62623342	0	6	690,780,33,921,84,447,	0,819,1809,2026,3141,3432,
chr11	62619463	62623342	GRA_denovo_LNC.676.41	0	-	62619463	62623342	0	8	690,29,41,39,33,921,84,447,	0,819,1083,1560,1809,2026,3141,3432,
chr11	62619463	62623343	GRA_denovo_LNC.676.1	0	-	62619463	62623343	0	9	690,29,41,39,33,535,50,87,445,	0,819,1083,1560,1809,2026,2897,3141,3435,
chr11	62619463	62623343	GRA_denovo_LNC.676.2	0	-	62619463	62623343	0	4	1124,1000,51,739,	0,1560,2896,3141,
chr11	62619463	62623343	GRA_denovo_LNC.676.3	0	-	62619463	62623343	0	5	690,785,33,1197,445,	0,819,1814,2031,3435,
chr11	62619463	62623343	GRA_denovo_LNC.676.4	0	-	62619463	62623343	0	7	1124,39,33,47,33,51,739,	0,1560,1809,2026,2527,2896,3141,
chr11	62619463	62623343	GRA_denovo_LNC.676.42	0	-	62619463	62623343	0	4	690,29,990,1353,	0,819,1083,2527,
chr11	62619463	62623343	GRA_denovo_LNC.676.43	0	-	62619463	62623343	0	8	690,29,41,39,751,51,84,448,	0,819,1083,1560,1809,2896,3141,3432,
chr11	62619463	62623343	GRA_denovo_LNC.676.44	0	-	62619463	62623343	0	6	690,781,33,46,33,984,	0,819,1810,2027,2527,2896,
chr11	62619463	62623343	GRA_denovo_LNC.676.45	0	-	62619463	62623343	0	7	690,780,33,47,422,82,448,	0,819,1809,2026,2527,3143,3432,
chr11	62619463	62623343	GRA_denovo_LNC.676.46	0	-	62619463	62623343	0	6	690,780,264,33,51,739,	0,819,1809,2527,2896,3141,
chr11	62619463	62623343	GRA_denovo_LNC.676.47	0	-	62619463	62623343	0	6	691,29,516,1138,87,445,	0,819,1083,1809,3141,3435,
chr11	62619463	62623343	GRA_denovo_LNC.676.48	0	-	62619463	62623343	0	7	668,29,520,33,43,33,984,	0,819,1083,1813,2030,2527,2896,
chr11	62619463	62623343	GRA_denovo_LNC.676.49	0	-	62619463	62623343	0	7	445,26,29,43,39,1138,739,	0,664,819,1083,1560,1809,3141,
chr11	62619463	62623346	GRA_denovo_LNC.676.10	0	-	62619463	62623346	0	7	690,29,41,39,752,51,741,	0,819,1083,1560,1809,2897,3142,
chr11	62619463	62623346	GRA_denovo_LNC.676.11	0	-	62619463	62623346	0	6	691,29,516,33,534,987,	0,819,1083,1809,2026,2896,
chr11	62619463	62623346	GRA_denovo_LNC.676.12	0	-	62619463	62623346	0	8	1124,39,33,48,33,51,83,451,	0,1560,1809,2026,2528,2897,3142,3432,
chr11	62619463	62623346	GRA_denovo_LNC.676.13	0	-	62619463	62623346	0	10	445,26,29,41,40,43,42,415,84,451,	0,664,819,1083,1560,1809,2036,2532,3141,3432,
chr11	62619463	62623346	GRA_denovo_LNC.676.14	0	-	62619463	62623346	0	7	690,29,516,33,47,33,987,	0,819,1083,1809,2026,2527,2896,
chr11	62619463	62623346	GRA_denovo_LNC.676.5	0	-	62619463	62623346	0	8	1126,39,37,47,29,70,65,451,	0,1560,1809,2030,2531,2896,3160,3432,
chr11	62619463	62623346	GRA_denovo_LNC.676.6	0	-	62619463	62623346	0	9	692,27,516,49,49,33,57,76,451,	0,821,1083,1809,2026,2529,2898,3149,3432,
chr11	62619463	62623346	GRA_denovo_LNC.676.7	0	-	62619463	62623346	0	8	848,49,274,47,33,51,84,451,	0,1083,1568,2026,2527,2896,3141,3432,
chr11	62619463	62623346	GRA_denovo_LNC.676.8	0	-	62619463	62623346	0	5	690,1741,51,84,451,	0,819,2896,3141,3432,
chr11	62619463	62623346	GRA_denovo_LNC.676.9	0	-	62619463	62623346	0	6	690,305,39,1138,84,451,	0,819,1560,1809,3141,3432,
chr11	62619463	62623353	GRA_denovo_LNC.676.15	0	-	62619463	62623353	0	9	1124,39,33,47,36,51,84,43,17,	0,1560,1809,2026,2527,2896,3141,3432,3873,
chr11	62619463	62623353	GRA_denovo_LNC.676.16	0	-	62619463	62623353	0	7	447,26,29,516,751,51,749,	0,664,819,1083,1809,2896,3141,
chr11	62619463	62623353	GRA_denovo_LNC.676.17	0	-	62619463	62623353	0	4	690,1741,51,749,	0,819,2896,3141,
chr11	62619463	62623353	GRA_denovo_LNC.676.18	0	-	62619463	62623353	0	10	690,29,41,39,33,47,33,57,78,458,	0,819,1083,1560,1809,2026,2527,2896,3147,3432,
chr11	62619463	62623353	GRA_denovo_LNC.676.19	0	-	62619463	62623353	0	10	445,26,29,41,45,33,46,33,324,458,	0,664,819,1083,1560,1815,2032,2532,2901,3432,
chr11	62619463	62623353	GRA_denovo_LNC.676.20	0	-	62619463	62623353	0	9	690,183,41,39,35,532,51,84,458,	0,819,1083,1560,1809,2028,2896,3141,3432,
chr11	62619463	62623353	GRA_denovo_LNC.676.21	0	-	62619463	62623353	0	8	690,780,33,47,33,51,84,458,	0,819,1809,2026,2527,2896,3141,3432,
chr11	62619463	62623353	GRA_denovo_LNC.676.22	0	-	62619463	62623353	0	7	691,29,45,39,747,83,717,	0,819,1083,1564,1813,2896,3173,
chr11	62619463	62623353	GRA_denovo_LNC.676.23	0	-	62619463	62623353	0	7	690,29,516,33,534,51,749,	0,819,1083,1809,2026,2896,3141,
chr11	62619463	62623353	GRA_denovo_LNC.676.24	0	-	62619463	62623353	0	6	690,1254,33,51,84,458,	0,819,2527,2896,3141,3432,
chr11	65029693	65058492	GRA_denovo_LNC.682.1	0	-	65029693	65058492	0	4	273,691,761,363,	0,8922,16561,28436,
chr11	65036122	65050648	GRA_denovo_LNC.682.5	0	-	65036122	65050648	0	4	3184,72,761,750,	0,3814,10132,13776,
chr11	65036122	65058164	GRA_denovo_LNC.682.7	0	-	65036122	65058164	0	4	3184,72,282,35,	0,3814,10132,22007,
chr11	65036122	65058168	GRA_denovo_LNC.682.8	0	-	65036122	65058168	0	4	662,691,72,39,	0,2493,3814,22007,
chr11	65042866	65047293	GRA_denovo_LNC.682.13	0	-	65042866	65047293	0	2	2532,1039,	0,3388,
chr11	65042866	65048063	GRA_denovo_LNC.682.12	0	-	65042866	65048063	0	2	2532,1834,	0,3363,
chr11	65042866	65058170	GRA_denovo_LNC.682.11	0	-	65042866	65058170	0	2	4149,41,	0,15263,
chr11	65042866	65058492	GRA_denovo_LNC.682.10	0	-	65042866	65058492	0	3	4149,366,363,	0,7032,15263,
chr11	65042866	65060809	GRA_denovo_LNC.682.9	0	-	65042866	65060809	0	3	2532,761,2680,	0,3388,15263,
chr11	65055524	65082203	GRA_denovo_LNC.682.14	0	-	65055524	65082203	0	3	5088,195,389,	0,20959,26290,
chr11	65265216	65275444	GRA_denovo_LNC.683.1	0	+	65265216	65275444	0	5	4982,1090,953,72,1588,	0,5371,6580,7845,8640,
chr11	65265216	65275444	GRA_denovo_LNC.683.2	0	+	65265216	65275444	0	6	4648,484,478,953,159,1588,	0,4891,5983,6580,7758,8640,
chr11	65265216	65275444	GRA_denovo_LNC.683.3	0	+	65265216	65275444	0	4	3069,1570,1941,1588,	0,4891,6580,8640,
chr11	65266384	65275444	GRA_denovo_LNC.683.4	0	+	65266384	65275444	0	4	3090,73,3026,1588,	0,3407,3723,7472,
chr11	65266489	65275444	GRA_denovo_LNC.683.5	0	+	65266489	65275444	0	4	1796,73,2383,2787,	0,3302,3618,6168,
chr11	65267398	65275444	GRA_denovo_LNC.683.6	0	+	65267398	65275444	0	2	5092,1588,	0,6458,
chr11	82783117	82785171	GRA_denovo_LNC.696.1	0	+	82783117	82785171	0	3	71,182,827,	0,547,1227,
chr11	82783118	82785171	GRA_denovo_LNC.696.3	0	+	82783118	82785171	0	3	105,182,825,	0,546,1228,
chr11	82783123	82785171	GRA_denovo_LNC.696.6	0	+	82783123	82785171	0	3	100,182,827,	0,541,1221,
chr11	82783132	82785171	GRA_denovo_LNC.696.7	0	+	82783132	82785171	0	2	714,827,	0,1212,
chr11	82783304	82785171	GRA_denovo_LNC.696.8	0	+	82783304	82785171	0	2	440,827,	0,1040,
chr11	82899959	82905713	GRA_denovo_LNC.697.1	0	-	82899959	82905713	0	3	2251,81,1205,	0,3818,4549,
chr11	85912885	85914605	GRA_denovo_LNC.700.1	0	-	85912885	85914605	0	2	753,761,	0,959,
chr11	121533088	121554348	GRA_denovo_LNC.709.1	0	+	121533088	121554348	0	4	2123,271,1514,293,	0,4564,18940,20967,
chr11	121544221	121554348	GRA_denovo_LNC.709.2	0	+	121544221	121554348	0	4	66,139,1514,293,	0,747,7807,9834,
chr11	121553560	121560493	GRA_denovo_LNC.710.1	0	+	121553560	121560493	0	2	102,4977,	0,1956,
chr11	122933330	122955825	GRA_denovo_LNC.713.1	0	+	122933330	122955825	0	3	75,183,547,	0,708,21948,
chr11	122933330	123006830	GRA_denovo_LNC.713.2	0	+	122933330	123006830	0	3	75,183,28,	0,708,73472,
chr11	122933350	122955825	GRA_denovo_LNC.713.3	0	+	122933350	122955825	0	2	55,547,	0,21928,
chr11	126198614	126231529	GRA_denovo_LNC.724.1	0	-	126198614	126231529	0	4	1595,497,3057,6193,	0,9958,10547,26722,
chr11	126201667	126225328	GRA_denovo_LNC.724.2	0	-	126201667	126225328	0	3	7402,3056,37,	0,7494,23624,
chr11	126201667	126225455	GRA_denovo_LNC.724.3	0	-	126201667	126225455	0	2	10556,113,	0,23675,
chr11	126201667	126225461	GRA_denovo_LNC.724.4	0	-	126201667	126225461	0	2	10558,117,	0,23677,
chr11	126201667	126225487	GRA_denovo_LNC.724.5	0	-	126201667	126225487	0	2	10551,150,	0,23670,
chr11	126201667	126231529	GRA_denovo_LNC.724.6	0	-	126201667	126231529	0	2	10550,6193,	0,23669,
chr12	725488	739026	GRA_denovo_LNC.722.1	0	+	725488	739026	0	3	4543,994,3395,	0,5580,10143,
chr12	725488	744271	GRA_denovo_LNC.722.2	0	+	725488	744271	0	3	3349,1481,2278,	0,14813,16505,
chr12	725488	759305	GRA_denovo_LNC.722.3	0	+	725488	759305	0	4	10277,108,182,6180,	0,16186,24521,27637,
chr12	726226	750771	GRA_denovo_LNC.722.4	0	+	726226	750771	0	4	3805,9382,477,762,	0,4842,15420,23783,
chr12	726226	775557	GRA_denovo_LNC.722.5	0	+	726226	775557	0	6	13870,136,183,181,144,3075,	0,15420,15714,23783,26898,46256,
chr12	726226	775557	GRA_denovo_LNC.722.6	0	+	726226	775557	0	6	3805,4697,136,181,144,3115,	0,4842,15420,23783,26898,46216,
chr12	726661	750771	GRA_denovo_LNC.722.7	0	+	726661	750771	0	2	9104,762,	0,23348,
chr12	726967	750771	GRA_denovo_LNC.722.8	0	+	726967	750771	0	4	135,63,6153,760,	0,5032,8664,23044,
chr12	726967	750771	GRA_denovo_LNC.722.9	0	+	726967	750771	0	3	135,6153,760,	0,8664,23044,
chr12	729902	775557	GRA_denovo_LNC.722.10	0	+	729902	775557	0	6	5863,136,183,181,144,3075,	0,11744,12038,20107,23222,42580,
chr12	751805	775557	GRA_denovo_LNC.722.11	0	+	751805	775557	0	3	1081,147,3069,	0,1322,20683,
chr12	752107	775557	GRA_denovo_LNC.722.12	0	+	752107	775557	0	3	896,144,3075,	0,1017,20375,
chr12	2027015	2033819	GRA_denovo_LNC.721.2	0	+	2027015	2033819	0	2	1801,2055,	0,4749,
chr12	7259980	7281673	GRA_denovo_LNC.731.1	0	+	7259980	7281673	0	11	1563,275,582,58,90,68,411,128,54,120,890,	0,2913,3640,4622,7745,8001,10882,11514,12115,13121,20803,
chr12	8106809	8127031	GRA_denovo_LNC.728.1	0	+	8106809	8127031	0	2	238,2528,	0,17694,
chr12	8116157	8123856	GRA_denovo_LNC.729.1	0	-	8116157	8123856	0	2	744,781,	0,6918,
chr12	8116157	8125044	GRA_denovo_LNC.729.2	0	-	8116157	8125044	0	3	1447,122,2401,	0,1625,6486,
chr12	8116157	8125044	GRA_denovo_LNC.729.3	0	-	8116157	8125044	0	2	745,2400,	0,6487,
chr12	8116157	8125044	GRA_denovo_LNC.729.4	0	-	8116157	8125044	0	2	744,2401,	0,6486,
chr12	8116157	8126687	GRA_denovo_LNC.729.6	0	-	8116157	8126687	0	3	744,122,3441,	0,1625,7089,
chr12	8116157	8142636	GRA_denovo_LNC.729.12	0	-	8116157	8142636	0	6	744,122,166,126,70,61,	0,1625,14910,19700,21494,26418,
chr12	8116157	8142675	GRA_denovo_LNC.729.13	0	-	8116157	8142675	0	6	744,122,73,166,124,100,	0,1625,14259,14910,16897,26418,
chr12	14720411	14818945	GRA_denovo_LNC.735.1	0	+	14720411	14818945	0	6	715,48,49,222,4172,153,	0,45401,47044,51674,52260,98381,
chr12	14720558	14804796	GRA_denovo_LNC.735.2	0	+	14720558	14804796	0	6	568,48,49,222,4172,932,	0,45254,46897,51527,52113,83306,
chr12	20521769	20704555	GRA_denovo_LNC.733.1	0	-	20521769	20704555	0	2	17,192,	0,182594,
chr12	29430041	29464906	GRA_denovo_LNC.740.1	0	-	29430041	29464906	0	6	4434,197,80,475,195,2203,	0,5055,15106,15957,30741,32662,
chr12	31881903	31916020	GRA_denovo_LNC.737.1	0	+	31881903	31916020	0	2	1497,18,	0,34099,
chr12	40533663	40552368	GRA_denovo_LNC.738.1	0	-	40533663	40552368	0	5	2773,124,115,202,131,	0,4319,12167,17992,18574,
chr12	40533663	40552368	GRA_denovo_LNC.738.2	0	-	40533663	40552368	0	5	2773,126,114,202,130,	0,4319,12169,17993,18575,
chr12	40533663	40552368	GRA_denovo_LNC.738.3	0	-	40533663	40552368	0	5	2773,270,115,202,131,	0,4173,12167,17992,18574,
chr12	40533663	40553268	GRA_denovo_LNC.738.4	0	-	40533663	40553268	0	5	2773,270,115,202,889,	0,4173,12167,17992,18716,
chr12	40533663	40561667	GRA_denovo_LNC.738.5	0	-	40533663	40561667	0	7	2774,123,115,202,900,117,613,	0,4320,12167,17992,21357,22460,27391,
chr12	40533663	40561667	GRA_denovo_LNC.738.6	0	-	40533663	40561667	0	9	2773,270,115,202,141,48,236,117,613,	0,4173,12167,17992,18716,21357,22021,22460,27391,
chr12	40533663	40561667	GRA_denovo_LNC.738.7	0	-	40533663	40561667	0	8	2773,130,111,55,136,900,117,613,	0,4319,12173,18144,18721,21357,22460,27391,
chr12	40576800	40583671	GRA_denovo_LNC.739.1	0	-	40576800	40583671	0	2	3185,787,	0,6084,
chr12	40576800	40583671	GRA_denovo_LNC.739.2	0	-	40576800	40583671	0	2	3187,785,	0,6086,
chr12	46777219	46965196	GRA_denovo_LNC.742.2	0	+	46777219	46965196	0	4	83,226,110,158,	0,4310,86716,187819,
chr12	46777228	46782051	GRA_denovo_LNC.742.3	0	+	46777228	46782051	0	2	74,522,	0,4301,
chr12	46777431	46782051	GRA_denovo_LNC.742.7	0	+	46777431	46782051	0	2	65,522,	0,4098,
chr12	46777466	46864323	GRA_denovo_LNC.742.8	0	+	46777466	46864323	0	3	30,226,388,	0,4063,86469,
chr12	47599674	47601119	GRA_denovo_LNC.741.24	0	-	47599674	47601119	0	2	254,826,	0,619,
chr12	47599674	47610082	GRA_denovo_LNC.741.25	0	-	47599674	47610082	0	5	278,75,178,123,135,	0,619,3389,4748,10273,
chr12	47599674	47610082	GRA_denovo_LNC.741.26	0	-	47599674	47610082	0	4	178,202,122,135,	0,3389,4748,10273,
chr12	47599674	47610092	GRA_denovo_LNC.741.27	0	-	47599674	47610092	0	3	697,122,145,	0,4748,10273,
chr12	47599674	47610092	GRA_denovo_LNC.741.28	0	-	47599674	47610092	0	3	278,78,145,	0,619,10273,
chr12	47599674	47610092	GRA_denovo_LNC.741.29	0	-	47599674	47610092	0	3	694,178,145,	0,3389,10273,
chr12	47599674	47610092	GRA_denovo_LNC.741.30	0	-	47599674	47610092	0	4	178,178,122,145,	0,3389,4748,10273,
chr12	47599674	47610092	GRA_denovo_LNC.741.31	0	-	47599674	47610092	0	4	699,200,122,145,	0,3391,4748,10273,
chr12	47599674	47610155	GRA_denovo_LNC.741.32	0	-	47599674	47610155	0	4	256,73,178,208,	0,621,3389,10273,
chr12	47599674	47610155	GRA_denovo_LNC.741.33	0	-	47599674	47610155	0	3	254,122,208,	0,4748,10273,
chr12	47599674	47610209	GRA_denovo_LNC.741.34	0	-	47599674	47610209	0	4	178,75,180,41,	0,619,3389,10494,
chr12	47599674	47610211	GRA_denovo_LNC.741.35	0	-	47599674	47610211	0	5	254,179,121,135,45,	0,3389,4749,10273,10492,
chr12	47599674	47610217	GRA_denovo_LNC.741.36	0	-	47599674	47610217	0	6	278,75,179,121,56,47,	0,619,3389,4749,10273,10496,
chr12	47599674	47610217	GRA_denovo_LNC.741.37	0	-	47599674	47610217	0	6	256,73,181,122,49,51,	0,621,3389,4748,10273,10492,
chr12	47599674	47610219	GRA_denovo_LNC.741.38	0	-	47599674	47610219	0	5	178,78,122,135,53,	0,619,4748,10273,10492,
chr12	47599674	47610222	GRA_denovo_LNC.741.39	0	-	47599674	47610222	0	5	178,80,176,100,56,	0,619,3391,10273,10492,
chr12	47599674	47610222	GRA_denovo_LNC.741.40	0	-	47599674	47610222	0	6	178,78,178,122,100,56,	0,619,3389,4748,10273,10492,
chr12	47599674	47610222	GRA_denovo_LNC.741.41	0	-	47599674	47610222	0	5	254,179,122,99,56,	0,3389,4749,10274,10492,
chr12	47599674	47610226	GRA_denovo_LNC.741.42	0	-	47599674	47610226	0	5	178,75,202,122,60,	0,619,3389,4748,10492,
chr12	47599674	47610231	GRA_denovo_LNC.741.43	0	-	47599674	47610231	0	5	254,78,123,101,65,	0,619,4748,10273,10492,
chr12	47599674	47610231	GRA_denovo_LNC.741.44	0	-	47599674	47610231	0	6	255,75,178,122,100,65,	0,619,3389,4748,10273,10492,
chr12	47599674	47610231	GRA_denovo_LNC.741.45	0	-	47599674	47610231	0	6	254,75,202,122,100,65,	0,619,3389,4748,10273,10492,
chr12	47599674	47610266	GRA_denovo_LNC.741.1	0	-	47599674	47610266	0	6	278,78,202,122,100,100,	0,619,3389,4748,10273,10492,
chr12	47599674	47610266	GRA_denovo_LNC.741.2	0	-	47599674	47610266	0	6	255,77,178,123,100,100,	0,620,3389,4748,10273,10492,
chr12	47599674	47610266	GRA_denovo_LNC.741.3	0	-	47599674	47610266	0	5	254,178,122,100,100,	0,3389,4748,10273,10492,
chr12	47599674	47610266	GRA_denovo_LNC.741.4	0	-	47599674	47610266	0	5	178,80,176,122,100,	0,619,3391,4748,10492,
chr12	47599674	47610266	GRA_denovo_LNC.741.46	0	-	47599674	47610266	0	5	697,202,122,100,100,	0,3389,4748,10273,10492,
chr12	47599674	47610266	GRA_denovo_LNC.741.47	0	-	47599674	47610266	0	6	254,76,178,117,100,100,	0,619,3390,4749,10273,10492,
chr12	47599674	47610266	GRA_denovo_LNC.741.5	0	-	47599674	47610266	0	4	254,75,178,100,	0,619,3389,10492,
chr12	47599674	47610266	GRA_denovo_LNC.741.6	0	-	47599674	47610266	0	4	178,78,100,100,	0,619,10273,10492,
chr12	47599674	47610266	GRA_denovo_LNC.741.7	0	-	47599674	47610266	0	4	254,79,102,100,	0,619,10273,10492,
chr12	47599674	47610266	GRA_denovo_LNC.741.8	0	-	47599674	47610266	0	4	255,177,101,100,	0,3390,10273,10492,
chr12	47599674	47610266	GRA_denovo_LNC.741.9	0	-	47599674	47610266	0	5	255,78,178,121,100,	0,620,3390,4749,10492,
chr12	47599674	47611093	GRA_denovo_LNC.741.10	0	-	47599674	47611093	0	5	254,178,122,108,919,	0,3389,4748,10273,10500,
chr12	47599674	47611190	GRA_denovo_LNC.741.11	0	-	47599674	47611190	0	5	259,73,202,122,1024,	0,624,3389,4748,10492,
chr12	47599674	47611190	GRA_denovo_LNC.741.12	0	-	47599674	47611190	0	5	254,202,122,103,1021,	0,3389,4748,10273,10495,
chr12	47599674	47611190	GRA_denovo_LNC.741.13	0	-	47599674	47611190	0	4	260,172,102,1022,	0,3395,10273,10494,
chr12	47599674	47611190	GRA_denovo_LNC.741.14	0	-	47599674	47611190	0	5	278,75,202,122,1024,	0,619,3389,4748,10492,
chr12	47599674	47611194	GRA_denovo_LNC.741.16	0	-	47599674	47611194	0	5	254,82,174,122,1028,	0,619,3393,4748,10492,
chr12	47599674	47611194	GRA_denovo_LNC.741.17	0	-	47599674	47611194	0	6	178,78,202,122,100,1028,	0,619,3389,4748,10273,10492,
chr12	47599674	47611194	GRA_denovo_LNC.741.18	0	-	47599674	47611194	0	4	254,78,100,1028,	0,619,10273,10492,
chr12	47599674	47611194	GRA_denovo_LNC.741.19	0	-	47599674	47611194	0	4	697,202,122,1028,	0,3389,4748,10492,
chr12	47599674	47611194	GRA_denovo_LNC.741.20	0	-	47599674	47611194	0	6	254,78,178,122,100,1028,	0,619,3389,4748,10273,10492,
chr12	47599674	47611194	GRA_denovo_LNC.741.21	0	-	47599674	47611194	0	4	254,78,98,1028,	0,619,10276,10492,
chr12	47599674	47611194	GRA_denovo_LNC.741.23	0	-	47599674	47611194	0	4	254,178,100,1028,	0,3389,10273,10492,
chr12	48099729	48114217	GRA_denovo_LNC.748.1	0	+	48099729	48114217	0	4	217,126,95,533,	0,13200,13658,13955,
chr12	48099779	48114217	GRA_denovo_LNC.748.6	0	+	48099779	48114217	0	4	167,126,100,536,	0,13150,13603,13902,
chr12	48099779	48131910	GRA_denovo_LNC.748.7	0	+	48099779	48131910	0	4	167,126,95,2967,	0,13150,13608,29164,
chr12	48099873	48114217	GRA_denovo_LNC.748.13	0	+	48099873	48114217	0	4	73,126,95,536,	0,13056,13514,13808,
chr12	48099873	48139163	GRA_denovo_LNC.748.11	0	+	48099873	48139163	0	6	73,126,95,345,97,5838,	0,13056,13514,22796,32824,33452,
chr12	48099878	48114217	GRA_denovo_LNC.748.14	0	+	48099878	48114217	0	4	68,126,100,533,	0,13051,13504,13806,
chr12	48099878	48114217	GRA_denovo_LNC.748.15	0	+	48099878	48114217	0	4	68,126,95,181,	0,13051,13509,14158,
chr12	48099878	48131910	GRA_denovo_LNC.748.16	0	+	48099878	48131910	0	5	68,145,126,100,1992,	0,11396,13051,13504,30040,
chr12	48099884	48114217	GRA_denovo_LNC.748.20	0	+	48099884	48114217	0	4	62,126,97,179,	0,13045,13503,14154,
chr12	48099884	48131910	GRA_denovo_LNC.748.21	0	+	48099884	48131910	0	4	62,126,100,2967,	0,13045,13498,29059,
chr12	48283007	48285554	GRA_denovo_LNC.743.4	0	+	48283007	48285554	0	2	366,18,	0,2529,
chr12	58325273	58329894	GRA_denovo_LNC.751.1	0	-	58325273	58329894	0	3	247,84,61,	0,3979,4560,
chr12	58325273	58329922	GRA_denovo_LNC.751.2	0	-	58325273	58329922	0	3	248,83,301,	0,3980,4348,
chr12	58325273	58329948	GRA_denovo_LNC.751.3	0	-	58325273	58329948	0	3	247,85,326,	0,3979,4349,
chr12	58325273	58329957	GRA_denovo_LNC.751.4	0	-	58325273	58329957	0	3	247,84,336,	0,3979,4348,
chr12	58325273	58335937	GRA_denovo_LNC.751.5	0	-	58325273	58335937	0	3	247,84,516,	0,3979,10148,
chr12	63004190	63011589	GRA_denovo_LNC.753.1	0	+	63004190	63011589	0	2	2144,4205,	0,3194,
chr12	64966062	64978236	GRA_denovo_LNC.755.1	0	-	64966062	64978236	0	3	1449,389,419,	0,8156,11755,
chr12	64966062	64978511	GRA_denovo_LNC.755.2	0	-	64966062	64978511	0	3	8254,106,694,	0,8439,11755,
chr12	64966062	64982193	GRA_denovo_LNC.755.3	0	-	64966062	64982193	0	3	1449,230,20,	0,15271,16111,
chr12	64966062	64982245	GRA_denovo_LNC.755.4	0	-	64966062	64982245	0	5	8545,52,104,230,72,	0,10666,11755,15271,16111,
chr12	64966062	64984752	GRA_denovo_LNC.755.5	0	-	64966062	64984752	0	5	3012,422,106,230,1299,	0,7832,8439,15271,17391,
chr12	64966062	64984752	GRA_denovo_LNC.755.6	0	-	64966062	64984752	0	5	1449,98,106,230,1314,	0,8156,8439,15271,17376,
chr12	64966062	64984752	GRA_denovo_LNC.755.7	0	-	64966062	64984752	0	4	3012,713,230,1314,	0,7832,15271,17376,
chr12	64966062	64989248	GRA_denovo_LNC.755.8	0	-	64966062	64989248	0	5	3012,713,104,230,432,	0,7832,11755,15271,22754,
chr12	64966062	64989269	GRA_denovo_LNC.755.9	0	-	64966062	64989269	0	5	8254,106,104,231,452,	0,8439,11755,15271,22755,
chr12	64966062	64989818	GRA_denovo_LNC.755.10	0	-	64966062	64989818	0	5	8254,106,104,230,1002,	0,8439,11755,15271,22754,
chr12	70635593	70637459	GRA_denovo_LNC.763.1	0	-	70635593	70637459	0	2	1080,368,	0,1498,
chr12	89565315	89573806	GRA_denovo_LNC.765.9	0	-	89565315	89573806	0	3	1609,72,27,	0,3665,8464,
chr12	89565315	89573867	GRA_denovo_LNC.765.10	0	-	89565315	89573867	0	3	1610,81,89,	0,3655,8463,
chr12	89565315	89573898	GRA_denovo_LNC.765.11	0	-	89565315	89573898	0	3	1609,84,118,	0,3654,8465,
chr12	89565315	89573937	GRA_denovo_LNC.765.12	0	-	89565315	89573937	0	3	1609,82,159,	0,3654,8463,
chr12	89565315	89573937	GRA_denovo_LNC.765.13	0	-	89565315	89573937	0	3	1609,71,159,	0,3665,8463,
chr12	89818551	89846608	GRA_denovo_LNC.772.1	0	+	89818551	89846608	0	4	3257,164,115,775,	0,15806,26752,27282,
chr12	89818551	89877234	GRA_denovo_LNC.772.2	0	+	89818551	89877234	0	4	3257,164,115,513,	0,15806,26752,58170,
chr12	89820850	89849700	GRA_denovo_LNC.772.3	0	+	89820850	89849700	0	4	958,164,115,142,	0,13507,24453,28708,
chr12	89820850	89866677	GRA_denovo_LNC.772.4	0	+	89820850	89866677	0	4	958,164,115,261,	0,13507,24453,45566,
chr12	89820850	89877585	GRA_denovo_LNC.772.5	0	+	89820850	89877585	0	5	958,164,115,64,59,	0,13507,24453,55871,56676,
chr12	89821031	89866677	GRA_denovo_LNC.772.6	0	+	89821031	89866677	0	3	777,164,261,	0,13326,45385,
chr12	89821031	89871747	GRA_denovo_LNC.772.7	0	+	89821031	89871747	0	4	777,164,115,725,	0,13326,24272,49991,
chr12	89821031	89877234	GRA_denovo_LNC.772.8	0	+	89821031	89877234	0	3	785,156,513,	0,13334,55690,
chr12	89821035	89846608	GRA_denovo_LNC.772.9	0	+	89821035	89846608	0	4	773,165,115,775,	0,13322,24268,24798,
chr12	89821035	89862936	GRA_denovo_LNC.772.10	0	+	89821035	89862936	0	4	773,164,115,4651,	0,13322,24268,37250,
chr12	89821035	89877234	GRA_denovo_LNC.772.11	0	+	89821035	89877234	0	3	773,164,513,	0,13322,55686,
chr12	89821537	89862936	GRA_denovo_LNC.772.12	0	+	89821537	89862936	0	3	271,115,4651,	0,23766,36748,
chr12	89821610	89846608	GRA_denovo_LNC.772.13	0	+	89821610	89846608	0	4	203,159,115,775,	0,12752,23693,24223,
chr12	89821610	89877234	GRA_denovo_LNC.772.14	0	+	89821610	89877234	0	4	199,163,116,512,	0,12748,23693,55112,
chr12	89912415	89955050	GRA_denovo_LNC.773.1	0	+	89912415	89955050	0	5	6885,3226,179,139,144,	0,21469,24779,32901,42491,
chr12	89913202	89955050	GRA_denovo_LNC.773.2	0	+	89913202	89955050	0	4	6371,3489,139,144,	0,20682,32114,41704,
chr12	89918667	89955050	GRA_denovo_LNC.773.3	0	+	89918667	89955050	0	6	1423,72,3226,179,139,144,	0,3220,15217,18527,26649,36239,
chr12	89933331	89955050	GRA_denovo_LNC.773.4	0	+	89933331	89955050	0	4	3779,179,139,144,	0,3863,11985,21575,
chr12	89934394	89937354	GRA_denovo_LNC.773.5	0	+	89934394	89937354	0	3	20,1444,160,	0,1272,2800,
chr12	90102773	90111915	GRA_denovo_LNC.774.1	0	+	90102773	90111915	0	2	3283,902,	0,8240,
chr12	96388357	96405319	GRA_denovo_LNC.770.1	0	+	96388357	96405319	0	4	2051,126,110,524,	0,8420,15381,16438,
chr12	96389415	96405319	GRA_denovo_LNC.770.2	0	+	96389415	96405319	0	4	993,3035,110,524,	0,4453,14323,15380,
chr12	96389415	96405319	GRA_denovo_LNC.770.3	0	+	96389415	96405319	0	4	993,126,111,523,	0,7362,14323,15381,
chr12	96390237	96405319	GRA_denovo_LNC.770.4	0	+	96390237	96405319	0	5	171,97,170,110,524,	0,1871,3631,13501,14558,
chr12	96390237	96421487	GRA_denovo_LNC.770.5	0	+	96390237	96421487	0	5	171,421,3035,110,312,	0,1547,3631,13501,30938,
chr12	96392213	96405319	GRA_denovo_LNC.770.6	0	+	96392213	96405319	0	4	1825,126,110,524,	0,4564,11525,12582,
chr12	96402891	96405319	GRA_denovo_LNC.770.7	0	+	96402891	96405319	0	2	957,524,	0,1904,
chr12	116971210	116984635	GRA_denovo_LNC.776.1	0	+	116971210	116984635	0	3	57,2246,6778,	0,560,6647,
chr13	20437986	20449936	GRA_denovo_LNC.793.1	0	+	20437986	20449936	0	2	1770,121,	0,11829,
chr13	32593998	32602374	GRA_denovo_LNC.806.1	0	-	32593998	32602374	0	2	6235,1035,	0,7341,
chr13	32593998	32603674	GRA_denovo_LNC.806.2	0	-	32593998	32603674	0	3	6235,51,1963,	0,7341,7713,
chr13	37661645	37747131	GRA_denovo_LNC.801.1	0	+	37661645	37747131	0	5	2346,114,156,140,2177,	0,3526,17072,18663,83309,
chr13	37661645	37817489	GRA_denovo_LNC.801.2	0	+	37661645	37817489	0	7	2346,114,156,140,33,2318,4727,	0,3526,17072,18663,99662,145302,151117,
chr13	37661645	37927482	GRA_denovo_LNC.801.3	0	+	37661645	37927482	0	5	2346,114,156,66,2836,	0,3526,17072,219843,263001,
chr13	37663967	37678026	GRA_denovo_LNC.801.10	0	+	37663967	37678026	0	3	24,413,222,	0,905,13837,
chr13	37663967	37685338	GRA_denovo_LNC.801.9	0	+	37663967	37685338	0	5	24,413,156,1927,1636,	0,905,14750,16341,19735,
chr13	37663967	37747131	GRA_denovo_LNC.801.6	0	+	37663967	37747131	0	6	24,413,156,140,114,1289,	0,905,14750,16341,80987,81875,
chr13	37663967	37747131	GRA_denovo_LNC.801.7	0	+	37663967	37747131	0	5	24,413,156,140,1289,	0,905,14750,16341,81875,
chr13	37663967	37747131	GRA_denovo_LNC.801.8	0	+	37663967	37747131	0	6	24,413,136,140,126,2177,	0,905,14750,16341,21185,80987,
chr13	37663967	37927482	GRA_denovo_LNC.801.4	0	+	37663967	37927482	0	5	24,413,162,66,2836,	0,905,14750,217521,260679,
chr13	37663967	37927482	GRA_denovo_LNC.801.5	0	+	37663967	37927482	0	5	24,413,156,66,2836,	0,905,14750,217521,260679,
chr13	37664183	37679015	GRA_denovo_LNC.801.11	0	+	37664183	37679015	0	3	1102,284,298,	0,13621,14534,
chr13	37664183	37685338	GRA_denovo_LNC.801.12	0	+	37664183	37685338	0	4	1102,156,1927,1636,	0,14534,16125,19519,
chr13	37664183	37927482	GRA_denovo_LNC.801.13	0	+	37664183	37927482	0	5	1102,156,140,66,2836,	0,14534,16125,217305,260463,
chr13	37664240	37685338	GRA_denovo_LNC.801.14	0	+	37664240	37685338	0	4	1045,156,929,1636,	0,14477,16068,19462,
chr13	37664240	37704496	GRA_denovo_LNC.801.15	0	+	37664240	37704496	0	4	1045,156,140,715,	0,14477,16068,39541,
chr13	37664240	37747131	GRA_denovo_LNC.801.16	0	+	37664240	37747131	0	4	1045,156,140,2177,	0,14477,16068,80714,
chr13	37664240	37927482	GRA_denovo_LNC.801.17	0	+	37664240	37927482	0	4	1045,156,66,2836,	0,14477,217248,260406,
chr13	37665220	37943073	GRA_denovo_LNC.801.18	0	+	37665220	37943073	0	5	65,156,66,154,2393,	0,13497,216268,272913,275460,
chr13	37665221	37747131	GRA_denovo_LNC.801.19	0	+	37665221	37747131	0	4	64,156,160,2177,	0,13496,15067,79733,
chr13	37665221	37817489	GRA_denovo_LNC.801.20	0	+	37665221	37817489	0	6	64,156,33,69,106,4727,	0,13496,96086,142452,143938,147541,
chr13	37665221	37927482	GRA_denovo_LNC.801.21	0	+	37665221	37927482	0	4	64,136,66,2836,	0,13496,216267,259425,
chr13	37678425	37817489	GRA_denovo_LNC.801.22	0	+	37678425	37817489	0	6	454,134,33,69,106,4727,	0,1889,82882,129248,130734,134337,
chr13	37678431	37747131	GRA_denovo_LNC.801.23	0	+	37678431	37747131	0	3	443,139,2177,	0,1878,66523,
chr13	37678437	37703053	GRA_denovo_LNC.801.24	0	+	37678437	37703053	0	3	436,160,81,	0,1851,24535,
chr13	37735880	37747131	GRA_denovo_LNC.801.25	0	+	37735880	37747131	0	2	7456,2177,	0,9074,
chr13	37737920	37747131	GRA_denovo_LNC.801.26	0	+	37737920	37747131	0	4	2773,107,607,2177,	0,3066,4809,7034,
chr13	37801965	37817489	GRA_denovo_LNC.801.27	0	+	37801965	37817489	0	2	7300,4727,	0,10797,
chr13	37801965	37817489	GRA_denovo_LNC.801.28	0	+	37801965	37817489	0	3	5777,106,4727,	0,7194,10797,
chr13	37806034	37817489	GRA_denovo_LNC.801.29	0	+	37806034	37817489	0	5	1113,684,106,289,3342,	0,1639,3125,6728,8113,
chr13	37806097	37817489	GRA_denovo_LNC.801.30	0	+	37806097	37817489	0	3	3168,289,3342,	0,6665,8050,
chr13	37808340	37817489	GRA_denovo_LNC.801.31	0	+	37808340	37817489	0	3	17,106,4727,	0,819,4422,
chr13	37921109	37927482	GRA_denovo_LNC.801.33	0	+	37921109	37927482	0	2	28,2836,	0,3537,
chr13	37921546	37927482	GRA_denovo_LNC.801.34	0	+	37921546	37927482	0	2	22,2836,	0,3100,
chr13	45915611	45965250	GRA_denovo_LNC.803.6	0	+	45915611	45965250	0	12	154,142,224,155,142,807,76,79,180,86,189,84,	0,2828,28482,35584,37053,37718,41683,42283,42728,48258,49237,49555,
chr13	45915611	45965250	GRA_denovo_LNC.803.7	0	+	45915611	45965250	0	8	154,142,224,142,145,86,145,84,	0,2828,28482,37053,41614,48258,49281,49555,
chr13	45915628	45965250	GRA_denovo_LNC.803.10	0	+	45915628	45965250	0	11	121,68,224,155,142,807,79,79,86,145,84,	0,2885,28465,35567,37036,37701,41597,42266,48241,49264,49538,
chr13	45915628	45965250	GRA_denovo_LNC.803.11	0	+	45915628	45965250	0	12	121,68,224,76,142,141,76,145,79,86,189,84,	0,2885,28465,35646,37036,37701,38432,41597,42266,48241,49220,49538,
chr13	45915628	45965250	GRA_denovo_LNC.803.8	0	+	45915628	45965250	0	11	121,68,103,155,806,80,141,79,86,145,84,	0,2885,28586,35567,37036,38432,41601,42266,48241,49264,49538,
chr13	45915628	45965250	GRA_denovo_LNC.803.9	0	+	45915628	45965250	0	10	137,118,103,155,142,807,79,86,189,84,	0,2835,28586,35567,37036,37701,42266,48241,49220,49538,
chr13	45915635	45965250	GRA_denovo_LNC.803.14	0	+	45915635	45965250	0	8	130,224,155,142,141,76,86,84,	0,28458,35560,37029,37694,38425,48234,49531,
chr13	45915657	45917390	GRA_denovo_LNC.803.19	0	+	45915657	45917390	0	2	92,740,	0,993,
chr13	45915657	45964864	GRA_denovo_LNC.803.16	0	+	45915657	45964864	0	8	92,118,103,155,145,79,86,16,	0,2806,28557,35538,41568,42237,48212,49191,
chr13	45915657	45964864	GRA_denovo_LNC.803.17	0	+	45915657	45964864	0	8	92,118,224,155,141,79,86,16,	0,2806,28436,35538,37672,42237,48212,49191,
chr13	45918448	45964864	GRA_denovo_LNC.803.20	0	+	45918448	45964864	0	8	133,224,155,142,76,79,94,8,	0,25645,32747,34216,38846,39446,45421,46408,
chr13	46507020	46515402	GRA_denovo_LNC.802.1	0	+	46507020	46515402	0	5	3463,19,109,89,697,	0,3553,3697,4961,7685,
chr13	46507020	46515402	GRA_denovo_LNC.802.2	0	+	46507020	46515402	0	4	249,2816,89,697,	0,647,4961,7685,
chr13	46507020	46518065	GRA_denovo_LNC.802.3	0	+	46507020	46518065	0	6	249,2816,257,89,270,812,	0,647,3549,4961,8447,10233,
chr13	46507020	46518065	GRA_denovo_LNC.802.4	0	+	46507020	46518065	0	5	3436,109,89,270,812,	0,3697,4961,8447,10233,
chr13	46507045	46515402	GRA_denovo_LNC.802.5	0	+	46507045	46515402	0	5	224,2819,109,89,697,	0,619,3672,4936,7660,
chr13	46507045	46515402	GRA_denovo_LNC.802.6	0	+	46507045	46515402	0	6	1290,147,247,109,89,697,	0,1783,3300,3672,4936,7660,
chr13	46507045	46518065	GRA_denovo_LNC.802.7	0	+	46507045	46518065	0	6	224,2789,109,89,270,812,	0,622,3672,4936,8422,10208,
chr13	46507057	46515402	GRA_denovo_LNC.802.8	0	+	46507057	46515402	0	5	212,2816,109,89,697,	0,610,3660,4924,7648,
chr13	46507057	46518065	GRA_denovo_LNC.802.9	0	+	46507057	46518065	0	5	212,3162,89,270,812,	0,607,4924,8410,10196,
chr13	46507061	46513987	GRA_denovo_LNC.802.10	0	+	46507061	46513987	0	5	208,2925,109,89,127,	0,606,3656,4920,6799,
chr13	46507061	46515402	GRA_denovo_LNC.802.11	0	+	46507061	46515402	0	4	208,3162,89,697,	0,603,4920,7644,
chr13	46507061	46518065	GRA_denovo_LNC.802.12	0	+	46507061	46518065	0	6	208,1342,237,89,270,812,	0,606,3158,4920,8406,10192,
chr13	46507061	46518065	GRA_denovo_LNC.802.13	0	+	46507061	46518065	0	5	208,3162,89,236,812,	0,603,4920,8440,10192,
chr13	46507096	46515402	GRA_denovo_LNC.802.14	0	+	46507096	46515402	0	5	173,2925,110,88,697,	0,571,3621,4886,7609,
chr13	46507108	46518065	GRA_denovo_LNC.802.15	0	+	46507108	46518065	0	7	161,1311,247,109,89,270,812,	0,556,3237,3609,4873,8359,10145,
chr13	49141617	49144278	GRA_denovo_LNC.804.1	0	-	49141617	49144278	0	3	866,107,16,	0,2359,2645,
chr13	77284772	77321488	GRA_denovo_LNC.809.2	0	-	77284772	77321488	0	4	1678,54,168,294,	0,4064,18707,36422,
chr13	77284772	77321488	GRA_denovo_LNC.809.3	0	-	77284772	77321488	0	4	1678,57,167,295,	0,4064,18707,36421,
chr13	77284772	77321489	GRA_denovo_LNC.809.5	0	-	77284772	77321489	0	4	1678,54,167,296,	0,4064,18707,36421,
chr13	77284772	77321512	GRA_denovo_LNC.809.6	0	-	77284772	77321512	0	5	1678,54,61,167,319,	0,4064,5887,18707,36421,
chr13	77284772	77321512	GRA_denovo_LNC.809.7	0	-	77284772	77321512	0	3	1678,166,320,	0,18707,36420,
chr13	77284772	77321512	GRA_denovo_LNC.809.8	0	-	77284772	77321512	0	4	1678,61,166,320,	0,5887,18707,36420,
chr13	96301054	96329188	GRA_denovo_LNC.810.1	0	-	96301054	96329188	0	2	34,1083,	0,27051,
chr13	96324793	96329188	GRA_denovo_LNC.810.2	0	-	96324793	96329188	0	2	2130,1082,	0,3313,
chr13	96324793	96329191	GRA_denovo_LNC.810.3	0	-	96324793	96329191	0	2	2129,442,	0,3956,
chr13	96324793	96329191	GRA_denovo_LNC.810.4	0	-	96324793	96329191	0	2	2130,793,	0,3605,
chr13	96324793	96329192	GRA_denovo_LNC.810.5	0	-	96324793	96329192	0	2	2129,1087,	0,3312,
chr13	96324793	96329192	GRA_denovo_LNC.810.6	0	-	96324793	96329192	0	2	2129,794,	0,3605,
chr13	96324793	96329192	GRA_denovo_LNC.810.7	0	-	96324793	96329192	0	2	2130,793,	0,3606,
chr14	22837703	22896575	GRA_denovo_LNC.823.1	0	-	22837703	22896575	0	6	1395,191,562,132,69,66,	0,12183,12543,31741,34392,58806,
chr14	22837703	22897417	GRA_denovo_LNC.823.2	0	-	22837703	22897417	0	8	1395,98,191,137,55,131,70,737,	0,6183,12183,12543,13050,31741,34391,58977,
chr14	22837703	22897417	GRA_denovo_LNC.823.3	0	-	22837703	22897417	0	9	778,88,98,191,137,55,131,70,737,	0,1307,6183,12183,12543,13050,31741,34391,58977,
chr14	22847275	22896811	GRA_denovo_LNC.823.14	0	-	22847275	22896811	0	7	2802,137,55,131,70,284,131,	0,2971,3478,22169,24819,40367,49405,
chr14	22847275	22896811	GRA_denovo_LNC.823.15	0	-	22847275	22896811	0	6	2802,137,62,125,70,131,	0,2971,3478,22176,24819,49405,
chr14	22847275	22896813	GRA_denovo_LNC.823.13	0	-	22847275	22896813	0	7	2802,137,55,131,70,272,133,	0,2971,3478,22169,24819,40378,49405,
chr14	22847275	22896823	GRA_denovo_LNC.823.12	0	-	22847275	22896823	0	5	3108,61,125,70,143,	0,3478,22175,24819,49405,
chr14	22847275	22896829	GRA_denovo_LNC.823.10	0	-	22847275	22896829	0	6	2802,137,131,70,1085,149,	0,2971,22169,24819,39565,49405,
chr14	22847275	22896829	GRA_denovo_LNC.823.11	0	-	22847275	22896829	0	7	2802,137,55,131,70,1085,149,	0,2971,3478,22169,24819,39565,49405,
chr14	22847275	22896829	GRA_denovo_LNC.823.8	0	-	22847275	22896829	0	6	2802,137,64,122,70,149,	0,2971,3478,22178,24819,49405,
chr14	22847275	22896829	GRA_denovo_LNC.823.9	0	-	22847275	22896829	0	7	2802,138,54,132,70,1086,148,	0,2971,3479,22169,24819,39565,49406,
chr14	22847275	22896959	GRA_denovo_LNC.823.5	0	-	22847275	22896959	0	7	2802,137,55,131,70,134,279,	0,2971,3478,22169,24819,40516,49405,
chr14	22847275	22896959	GRA_denovo_LNC.823.6	0	-	22847275	22896959	0	6	2802,137,55,132,69,279,	0,2971,3478,22169,24820,49405,
chr14	22847275	22896959	GRA_denovo_LNC.823.7	0	-	22847275	22896959	0	5	2802,55,131,72,277,	0,3478,22169,24819,49407,
chr14	22847275	22897417	GRA_denovo_LNC.823.4	0	-	22847275	22897417	0	5	3108,55,131,70,737,	0,3478,22169,24819,49405,
chr14	22850532	22896638	GRA_denovo_LNC.823.16	0	-	22850532	22896638	0	5	276,132,70,272,129,	0,18912,21562,37121,45977,
chr14	22850532	22896813	GRA_denovo_LNC.823.17	0	-	22850532	22896813	0	5	276,131,70,272,133,	0,18912,21562,37121,46148,
chr14	22850532	22896959	GRA_denovo_LNC.823.18	0	-	22850532	22896959	0	4	278,129,70,279,	0,18914,21562,46148,
chr14	22850532	22897417	GRA_denovo_LNC.823.19	0	-	22850532	22897417	0	6	288,119,72,1969,134,737,	0,18924,21562,35119,37259,46148,
chr14	22884698	22895318	GRA_denovo_LNC.823.20	0	-	22884698	22895318	0	2	3227,33,	0,10587,
chr14	22884698	22896569	GRA_denovo_LNC.823.21	0	-	22884698	22896569	0	2	3227,60,	0,11811,
chr14	22884698	22896829	GRA_denovo_LNC.823.22	0	-	22884698	22896829	0	2	3228,148,	0,11983,
chr14	22884698	22897417	GRA_denovo_LNC.823.23	0	-	22884698	22897417	0	3	2922,134,737,	0,3093,11982,
chr14	39169007	39232249	GRA_denovo_LNC.830.1	0	-	39169007	39232249	0	5	411,156,63,74,122,	0,45340,49788,62298,63120,
chr14	39213718	39230458	GRA_denovo_LNC.830.2	0	-	39213718	39230458	0	4	787,61,67,145,	0,5079,15667,16595,
chr14	39214729	39232261	GRA_denovo_LNC.830.3	0	-	39214729	39232261	0	5	19,63,67,73,134,	0,4066,14656,16576,17398,
chr14	39217168	39232249	GRA_denovo_LNC.830.4	0	-	39217168	39232249	0	4	1690,76,65,121,	0,12217,14146,14960,
chr14	39217168	39232249	GRA_denovo_LNC.830.5	0	-	39217168	39232249	0	5	1690,69,144,73,122,	0,12217,13145,14137,14959,
chr14	39217168	39232249	GRA_denovo_LNC.830.6	0	-	39217168	39232249	0	5	1691,66,144,73,122,	0,12218,13145,14137,14959,
chr14	39217168	39232252	GRA_denovo_LNC.830.7	0	-	39217168	39232252	0	2	1690,125,	0,14959,
chr14	39217168	39232252	GRA_denovo_LNC.830.8	0	-	39217168	39232252	0	3	1695,68,125,	0,14142,14959,
chr14	39217168	39232252	GRA_denovo_LNC.830.9	0	-	39217168	39232252	0	4	1690,67,74,124,	0,12217,14137,14960,
chr14	39217168	39232739	GRA_denovo_LNC.830.10	0	-	39217168	39232739	0	6	1690,67,144,73,122,29,	0,12217,13145,14137,14959,15542,
chr14	39217168	39232739	GRA_denovo_LNC.830.11	0	-	39217168	39232739	0	4	1690,73,122,29,	0,14137,14959,15542,
chr14	39217168	39232739	GRA_denovo_LNC.830.12	0	-	39217168	39232739	0	5	1690,67,73,122,29,	0,12217,14137,14959,15542,
chr14	50053299	50054523	GRA_denovo_LNC.835.1	0	+	50053299	50054523	0	2	496,139,	0,1085,
chr14	50328907	50329572	GRA_denovo_LNC.837.1	0	-	50328907	50329572	0	2	127,335,	0,330,
chr14	56544637	56585706	GRA_denovo_LNC.849.2	0	-	56544637	56585706	0	9	3860,77,85,110,82,265,210,184,10693,	0,5592,8136,8410,17934,20328,20702,28802,30376,
chr14	56544637	56587775	GRA_denovo_LNC.849.3	0	-	56544637	56587775	0	8	3860,85,110,90,236,1057,9767,2497,	0,8136,8410,17934,20328,28918,30376,40641,
chr14	56553049	56585735	GRA_denovo_LNC.849.4	0	-	56553049	56585735	0	7	108,82,263,212,184,349,10722,	0,9522,11916,12288,20390,21214,21964,
chr14	56557349	56585684	GRA_denovo_LNC.849.5	0	-	56557349	56585684	0	7	454,82,262,213,183,9767,406,	0,5223,7617,7988,16091,17664,27929,
chr14	56557349	56585684	GRA_denovo_LNC.849.6	0	-	56557349	56585684	0	6	453,82,263,212,9767,406,	0,5222,7616,7988,17664,27929,
chr14	56557349	56585706	GRA_denovo_LNC.849.7	0	-	56557349	56585706	0	7	453,82,263,212,81,8789,428,	0,5222,7616,7988,17664,18642,27929,
chr14	56561849	56585741	GRA_denovo_LNC.849.8	0	-	56561849	56585741	0	5	663,263,213,9766,463,	0,3116,3488,13165,23429,
chr14	56564598	56585684	GRA_denovo_LNC.849.10	0	-	56564598	56585684	0	4	632,210,9767,406,	0,741,10415,20680,
chr14	56564598	56585684	GRA_denovo_LNC.849.9	0	-	56564598	56585684	0	3	630,9767,406,	0,10415,20680,
chr14	56781537	56801262	GRA_denovo_LNC.847.1	0	+	56781537	56801262	0	6	2796,340,126,179,66,1169,	0,2927,6666,13363,15602,18556,
chr14	56791074	56893322	GRA_denovo_LNC.847.2	0	+	56791074	56893322	0	5	1869,179,66,97,417,	0,3826,6065,20617,101831,
chr14	56794711	56801262	GRA_denovo_LNC.847.4	0	+	56794711	56801262	0	3	369,65,1169,	0,2429,5382,
chr14	62021791	62036421	GRA_denovo_LNC.852.12	0	-	62021791	62036421	0	10	654,312,1114,72,792,131,264,319,76,153,	0,1167,4220,5463,5669,7387,8947,9829,10246,14477,
chr14	62021791	62065991	GRA_denovo_LNC.852.10	0	-	62021791	62065991	0	8	654,312,1522,127,2928,98,57,124,	0,1167,4220,6334,7387,23140,42012,44076,
chr14	62021791	62065991	GRA_denovo_LNC.852.9	0	-	62021791	62065991	0	10	654,312,1114,998,2761,69,98,134,52,129,	0,1167,4220,5463,7387,10246,23140,39244,42012,44071,
chr14	62022839	62036421	GRA_denovo_LNC.852.25	0	-	62022839	62036421	0	6	431,1114,74,4499,69,160,	0,3172,4415,4621,9198,13422,
chr14	62022839	62036589	GRA_denovo_LNC.852.24	0	-	62022839	62036589	0	6	431,1114,173,123,70,30,	0,3172,4415,8997,9198,13720,
chr14	62022839	62037341	GRA_denovo_LNC.852.23	0	-	62022839	62037341	0	6	431,1114,173,103,71,138,	0,3172,4415,8997,9198,14364,
chr14	62022839	62065988	GRA_denovo_LNC.852.20	0	-	62022839	62065988	0	8	431,1114,74,4479,69,98,53,125,	0,3172,4415,4621,9198,22092,40964,43024,
chr14	62022839	62065991	GRA_denovo_LNC.852.15	0	-	62022839	62065991	0	8	431,1114,74,4499,69,98,53,129,	0,3172,4415,4621,9198,22092,40964,43023,
chr14	62022839	62065991	GRA_denovo_LNC.852.16	0	-	62022839	62065991	0	8	431,1114,74,4499,70,101,52,129,	0,3172,4415,4621,9198,22092,40964,43023,
chr14	62022839	62065991	GRA_denovo_LNC.852.17	0	-	62022839	62065991	0	8	431,1114,72,793,2927,98,52,129,	0,3172,4415,4621,6340,22092,40964,43023,
chr14	62022839	62065991	GRA_denovo_LNC.852.18	0	-	62022839	62065991	0	9	431,1114,998,131,103,69,98,52,129,	0,3172,4415,6339,8997,9198,22092,40964,43023,
chr14	62022839	62065991	GRA_denovo_LNC.852.19	0	-	62022839	62065991	0	8	431,1114,281,125,125,69,100,127,	0,3172,4415,5288,8997,9198,22092,43025,
chr14	62022839	62065992	GRA_denovo_LNC.852.14	0	-	62022839	62065992	0	6	431,103,69,98,52,130,	0,8997,9198,22092,40964,43023,
chr14	62025957	62038040	GRA_denovo_LNC.852.27	0	-	62025957	62038040	0	3	1168,270,1166,	0,5879,10917,
chr14	62025957	62065991	GRA_denovo_LNC.852.28	0	-	62025957	62065991	0	10	1168,74,792,131,103,70,97,134,56,125,	0,1297,1503,3221,5879,6080,18975,35078,37846,39909,
chr14	62025957	62065992	GRA_denovo_LNC.852.29	0	-	62025957	62065992	0	8	1168,72,3542,103,69,100,50,130,	0,1297,1503,5879,6080,18974,37848,39905,
chr14	62025957	62065992	GRA_denovo_LNC.852.30	0	-	62025957	62065992	0	7	1470,123,69,98,134,52,130,	0,5879,6080,18974,35078,37846,39905,
chr14	62035535	62037896	GRA_denovo_LNC.852.31	0	-	62035535	62037896	0	2	860,1022,	0,1339,
chr14	69160445	69201752	GRA_denovo_LNC.854.9	0	-	69160445	69201752	0	3	1689,115,949,	0,1900,40358,
chr14	69199655	69201752	GRA_denovo_LNC.853.1	0	+	69199655	69201752	0	2	647,1090,	0,1007,
chr14	75743577	75745011	GRA_denovo_LNC.860.1	0	+	75743577	75745011	0	2	163,1046,	0,388,
chr14	75761058	75766718	GRA_denovo_LNC.861.1	0	+	75761058	75766718	0	4	186,60,683,3038,	0,322,1764,2622,
chr14	75761102	75766718	GRA_denovo_LNC.861.2	0	+	75761102	75766718	0	2	142,3896,	0,1720,
chr14	75761202	75766718	GRA_denovo_LNC.861.3	0	+	75761202	75766718	0	2	247,3887,	0,1629,
chr14	77531785	77542691	GRA_denovo_LNC.863-2.1	0	-	77531785	77542691	0	5	325,345,1223,834,244,	0,1037,4181,6267,10662,
chr14	77531785	77542698	GRA_denovo_LNC.863-2.2	0	-	77531785	77542698	0	5	325,1223,165,699,251,	0,4181,6165,8457,10662,
chr14	77539914	77542709	GRA_denovo_LNC.863-2.3	0	-	77539914	77542709	0	2	1027,262,	0,2533,
chr14	77562071	77564239	GRA_denovo_LNC.862.1	0	-	77562071	77564239	0	2	1172,21,	0,2147,
chr14	86400971	86546871	GRA_denovo_LNC.868.1	0	+	86400971	86546871	0	4	234,131,105,121,	0,44342,136235,145779,
chr14	94842359	94900379	GRA_denovo_LNC.877.1	0	+	94842359	94900379	0	3	6669,8060,7320,	0,6971,50700,
chr14	94842359	94933375	GRA_denovo_LNC.877.2	0	+	94842359	94933375	0	8	14872,5019,81,406,208,48,125,2705,	0,50700,72855,74166,83983,85295,85759,88311,
chr14	94842375	94900379	GRA_denovo_LNC.877.3	0	+	94842375	94900379	0	2	14856,10485,	0,47519,
chr14	94842795	94862275	GRA_denovo_LNC.877.4	0	+	94842795	94862275	0	3	14436,227,213,	0,17324,19267,
chr14	94843092	94860724	GRA_denovo_LNC.877.5	0	+	94843092	94860724	0	2	14139,605,	0,17027,
chr14	94843987	94862275	GRA_denovo_LNC.877.6	0	+	94843987	94862275	0	2	13244,213,	0,18075,
chr14	94843987	94872676	GRA_denovo_LNC.877.7	0	+	94843987	94872676	0	2	13244,5728,	0,22961,
chr14	94843987	94886428	GRA_denovo_LNC.877.8	0	+	94843987	94886428	0	2	13244,349,	0,42092,
chr14	98172492	98201782	GRA_denovo_LNC.882.1	0	+	98172492	98201782	0	3	145,183,314,	0,1637,28976,
chr14	98173425	98241679	GRA_denovo_LNC.882.5	0	+	98173425	98241679	0	3	887,126,1414,	0,65953,66840,
chr14	98173937	98189683	GRA_denovo_LNC.882.6	0	+	98173937	98189683	0	2	375,1892,	0,13854,
chr14	99468078	99503321	GRA_denovo_LNC.885.5	0	-	99468078	99503321	0	3	184,57,161,	0,2971,35082,
chr14	103584480	103586465	GRA_denovo_LNC.888.1	0	-	103584480	103586465	0	2	952,191,	0,1794,
chr15	31507834	31517797	GRA_denovo_LNC.892.4	0	+	31507834	31517797	0	3	406,142,7044,	0,879,2919,
chr15	31508523	31517797	GRA_denovo_LNC.892.6	0	+	31508523	31517797	0	3	332,4249,1600,	0,2968,7674,
chr15	34627498	34630080	GRA_denovo_LNC.898.1	0	+	34627498	34630080	0	2	106,1540,	0,1042,
chr15	34627604	34635376	GRA_denovo_LNC.898.2	0	+	34627604	34635376	0	2	1689,2969,	0,4803,
chr15	40615580	40618913	GRA_denovo_LNC.897.1	0	+	40615580	40618913	0	2	2109,318,	0,3015,
chr15	40615580	40618913	GRA_denovo_LNC.897.2	0	+	40615580	40618913	0	2	1578,1364,	0,1969,
chr15	40978363	40987311	GRA_denovo_LNC.899.1	0	-	40978363	40987311	0	3	981,1234,102,	0,7396,8846,
chr15	40978363	40987430	GRA_denovo_LNC.899.2	0	-	40978363	40987430	0	3	981,210,221,	0,8420,8846,
chr15	40978363	40987430	GRA_denovo_LNC.899.3	0	-	40978363	40987430	0	3	983,1536,221,	0,7094,8846,
chr15	44816301	44829103	GRA_denovo_LNC.902.1	0	-	44816301	44829103	0	3	3436,213,1146,	0,11159,11656,
chr15	44816301	44829110	GRA_denovo_LNC.902.2	0	-	44816301	44829110	0	4	3436,215,316,112,	0,11159,11939,12697,
chr15	44816301	44829110	GRA_denovo_LNC.902.3	0	-	44816301	44829110	0	4	3436,212,316,112,	0,11159,11939,12697,
chr15	44816301	44829126	GRA_denovo_LNC.902.4	0	-	44816301	44829126	0	3	3436,212,1169,	0,11159,11656,
chr15	44824852	44828095	GRA_denovo_LNC.902.5	0	-	44824852	44828095	0	2	2820,26,	0,3217,
chr15	44824852	44829102	GRA_denovo_LNC.902.6	0	-	44824852	44829102	0	3	2820,599,104,	0,3105,4146,
chr15	44824852	44829102	GRA_denovo_LNC.902.7	0	-	44824852	44829102	0	3	2820,316,104,	0,3388,4146,
chr15	44824852	44829110	GRA_denovo_LNC.902.8	0	-	44824852	44829110	0	2	3704,112,	0,4146,
chr15	44824852	44829126	GRA_denovo_LNC.902.10	0	-	44824852	44829126	0	2	2820,128,	0,4146,
chr15	44824852	44829126	GRA_denovo_LNC.902.11	0	-	44824852	44829126	0	2	2820,886,	0,3388,
chr15	44824852	44829126	GRA_denovo_LNC.902.9	0	-	44824852	44829126	0	2	3704,119,	0,4155,
chr15	48477052	48532053	GRA_denovo_LNC.905.1	0	-	48477052	48532053	0	9	4035,128,129,468,133,139,135,237,7137,	0,4526,6077,6861,42605,45100,45491,45752,47864,
chr15	48477052	48606295	GRA_denovo_LNC.905.2	0	-	48477052	48606295	0	17	4654,129,133,139,134,232,155,111,7008,253,6532,5009,1547,58,162,79,818,	0,6077,42605,45100,45491,45751,47327,47858,48860,57319,66686,73538,81305,88884,104922,110663,128425,
chr15	48503952	48520750	GRA_denovo_LNC.905.17	0	-	48503952	48520750	0	5	1624,138,166,1044,1093,	0,7655,12407,13587,15705,
chr15	48503952	48520750	GRA_denovo_LNC.905.18	0	-	48503952	48520750	0	4	1624,138,164,1093,	0,7655,12407,15705,
chr15	48503952	48520772	GRA_denovo_LNC.905.19	0	-	48503952	48520772	0	4	1624,164,191,1115,	0,12407,13587,15705,
chr15	48503952	48520787	GRA_denovo_LNC.905.20	0	-	48503952	48520787	0	3	1624,191,1130,	0,13587,15705,
chr15	48503952	48522687	GRA_denovo_LNC.905.21	0	-	48503952	48522687	0	7	1624,67,138,165,2252,109,144,	0,4444,7655,12407,13588,18200,18591,
chr15	48503952	48522755	GRA_denovo_LNC.905.22	0	-	48503952	48522755	0	4	1624,135,139,212,	0,15705,18200,18591,
chr15	48503952	48522787	GRA_denovo_LNC.905.23	0	-	48503952	48522787	0	5	1634,181,137,135,244,	0,13597,15705,18204,18591,
chr15	48503952	48522787	GRA_denovo_LNC.905.24	0	-	48503952	48522787	0	5	1630,158,133,136,244,	0,12413,15705,18200,18591,
chr15	48503952	48523080	GRA_denovo_LNC.905.25	0	-	48503952	48523080	0	6	1597,165,132,139,134,277,	0,12407,15706,18200,18591,18851,
chr15	48503952	48533466	GRA_denovo_LNC.905.26	0	-	48503952	48533466	0	10	1624,138,164,133,139,134,232,111,61,27,	0,7655,12407,15705,18200,18591,18851,20958,28907,29487,
chr15	48503952	48535641	GRA_denovo_LNC.905.27	0	-	48503952	48535641	0	9	1624,2177,133,139,134,234,153,114,1267,	0,12407,15705,18200,18591,18851,20429,20958,30422,
chr15	48503952	48558457	GRA_denovo_LNC.905.28	0	-	48503952	48558457	0	9	1624,2634,134,232,8010,9457,1272,64,100,	0,15705,18591,18851,20958,30419,48687,51583,54405,
chr15	48503952	48562757	GRA_denovo_LNC.905.29	0	-	48503952	48562757	0	10	1624,133,134,232,155,111,6532,2109,1302,4399,	0,15705,18591,18851,20427,20958,39786,46638,50346,54406,
chr15	48503952	48562776	GRA_denovo_LNC.905.30	0	-	48503952	48562776	0	12	1624,138,164,2251,139,134,232,155,71,82,64,4419,	0,7655,12407,13587,18200,18591,18851,20427,20958,39786,51583,54405,
chr15	48503952	48562776	GRA_denovo_LNC.905.31	0	-	48503952	48562776	0	12	1624,164,133,139,134,232,155,111,74,82,64,4419,	0,12407,15705,18200,18591,18851,20427,20958,24207,39786,51583,54405,
chr15	48503952	48605879	GRA_denovo_LNC.905.13	0	-	48503952	48605879	0	13	1624,138,164,191,2634,134,232,80,73,64,164,70,402,	0,7655,12407,13587,15705,18591,18851,20958,39795,51583,78022,83772,101525,
chr15	48503952	48605879	GRA_denovo_LNC.905.14	0	-	48503952	48605879	0	10	1624,164,133,136,135,231,71,87,59,344,	0,12407,15705,18200,18591,18852,20958,39786,51588,101583,
chr15	48503952	48605879	GRA_denovo_LNC.905.15	0	-	48503952	48605879	0	11	1624,191,359,2634,135,231,155,111,82,64,344,	0,13587,14265,15705,18591,18852,20427,20958,39786,51583,101583,
chr15	48503952	48605879	GRA_denovo_LNC.905.16	0	-	48503952	48605879	0	15	1626,162,133,140,133,155,114,58,93,253,83,63,87,162,344,	0,12409,15705,18200,18592,20427,20958,28910,29583,30419,39786,51584,54405,78022,101583,
chr15	48503952	48606195	GRA_denovo_LNC.905.11	0	-	48503952	48606195	0	17	1624,366,133,139,134,232,155,111,1252,6532,5009,1547,198,58,162,79,660,	0,14265,15705,18200,18591,18851,20427,20958,22062,39786,46638,54405,59958,61984,78022,83763,101583,
chr15	48503952	48606195	GRA_denovo_LNC.905.12	0	-	48503952	48606195	0	13	1630,158,133,139,134,232,111,6532,331,2968,1547,162,718,	0,12413,15705,18200,18591,18851,20958,39786,46638,48679,54405,78022,101525,
chr15	48503952	48606295	GRA_denovo_LNC.905.10	0	-	48503952	48606295	0	10	1597,67,166,4720,134,232,111,82,162,760,	0,4444,12407,13589,18591,18851,20958,39786,78022,101583,
chr15	48503952	48606295	GRA_denovo_LNC.905.9	0	-	48503952	48606295	0	17	1624,138,2217,133,140,133,233,154,3323,61,253,6532,5009,87,162,2152,818,	0,7655,12407,15705,18200,18592,18851,20428,20958,28907,30419,39786,46638,54405,78022,81690,101525,
chr15	48503952	48606396	GRA_denovo_LNC.905.7	0	-	48503952	48606396	0	16	1624,133,136,134,232,155,111,61,206,4876,1545,5009,87,162,2194,861,	0,15705,18200,18591,18851,20427,20958,28907,30419,39786,44773,46638,54405,78022,81648,101583,
chr15	48503952	48606396	GRA_denovo_LNC.905.8	0	-	48503952	48606396	0	16	1624,164,191,133,109,134,232,155,78,246,86,60,87,162,70,919,	0,12407,13587,15705,18200,18591,18851,20427,20958,30426,39786,51587,54405,78022,83772,101525,
chr15	48503952	48607160	GRA_denovo_LNC.905.6	0	-	48503952	48607160	0	15	1624,138,164,191,2634,134,232,155,71,6532,5009,87,162,70,69,	0,7655,12407,13587,15705,18591,18851,20427,20958,39786,46638,54405,78022,83772,103139,
chr15	48503952	48607743	GRA_denovo_LNC.905.3	0	-	48503952	48607743	0	18	1624,133,139,134,232,155,71,74,4876,1545,5009,89,196,58,162,2395,138,652,	0,15705,18200,18591,18851,20427,20958,24207,39786,44773,46638,54405,59960,61984,78022,81447,101583,103139,
chr15	48503952	48607743	GRA_denovo_LNC.905.4	0	-	48503952	48607743	0	16	1624,138,166,134,135,134,232,155,111,6532,5009,87,162,2395,196,652,	0,7655,12407,15705,18201,18591,18851,20427,20958,39786,46638,54405,78022,81447,101525,103139,
chr15	48503952	48607743	GRA_denovo_LNC.905.5	0	-	48503952	48607743	0	15	1624,138,1371,1124,133,136,134,232,74,71,82,64,162,138,652,	0,7655,12407,14265,15705,18200,18591,18851,20958,24210,39786,51583,78022,101583,103139,
chr15	48516584	48523428	GRA_denovo_LNC.905.36	0	-	48516584	48523428	0	6	1146,366,133,140,133,625,	0,1633,3073,5568,5960,6219,
chr15	48516584	48606295	GRA_denovo_LNC.905.33	0	-	48516584	48606295	0	15	1146,133,139,134,232,155,111,61,1089,82,2969,86,162,70,760,	0,3073,5568,5959,6219,7795,8326,16275,16951,27154,36047,41774,65390,71140,88951,
chr15	48516584	48606295	GRA_denovo_LNC.905.34	0	-	48516584	48606295	0	14	1147,132,139,134,232,155,75,3521,61,253,82,64,87,760,	0,3074,5568,5959,6219,7795,8326,11579,16275,17787,27154,38951,41773,88951,
chr15	48516584	48606295	GRA_denovo_LNC.905.35	0	-	48516584	48606295	0	12	1146,2634,134,232,155,112,205,6532,5009,87,162,818,	0,3073,5959,6219,7795,8326,17788,27154,34006,41773,65390,88893,
chr15	48516584	48606396	GRA_denovo_LNC.905.32	0	-	48516584	48606396	0	13	1146,133,109,135,231,71,206,6532,5009,87,162,2194,861,	0,3073,5568,5959,6220,8326,17787,27154,34006,41773,65390,69016,88951,
chr15	48521005	48532209	GRA_denovo_LNC.905.37	0	-	48521005	48532209	0	6	1286,134,233,154,111,6297,	0,1538,1798,3375,3905,4907,
chr15	48524586	48606295	GRA_denovo_LNC.905.38	0	-	48524586	48606295	0	8	10038,6532,5009,1547,58,162,146,818,	0,19152,26004,33771,41350,57388,63062,80891,
chr15	48524586	48606295	GRA_denovo_LNC.905.39	0	-	48524586	48606295	0	8	10038,6532,5009,1547,58,162,79,818,	0,19152,26004,33771,41350,57388,63129,80891,
chr15	48535641	48562770	GRA_denovo_LNC.905.40	0	-	48535641	48562770	0	3	14629,5009,4413,	0,14949,22716,
chr15	48535641	48606396	GRA_denovo_LNC.905.41	0	-	48535641	48606396	0	7	14629,5009,87,58,162,2194,919,	0,14949,22716,30295,46333,49959,69836,
chr15	48584709	48606295	GRA_denovo_LNC.905.42	0	-	48584709	48606295	0	2	3085,760,	0,20826,
chr15	48584709	48606396	GRA_denovo_LNC.905.43	0	-	48584709	48606396	0	2	3085,919,	0,20768,
chr15	50639416	50663833	GRA_denovo_LNC.903.1	0	+	50639416	50663833	0	2	14862,1305,	0,23112,
chr15	50639651	50663833	GRA_denovo_LNC.903.2	0	+	50639651	50663833	0	4	8091,5441,3958,1303,	0,8645,14494,22879,
chr15	50645757	50663833	GRA_denovo_LNC.903.3	0	+	50645757	50663833	0	2	3904,3152,	0,14924,
chr15	50645873	50663833	GRA_denovo_LNC.903.4	0	+	50645873	50663833	0	3	8405,3675,1305,	0,12030,16655,
chr15	63747962	63790000	GRA_denovo_LNC.912.3	0	-	63747962	63790000	0	3	1054,49,144,	0,13395,41894,
chr15	63747962	63790002	GRA_denovo_LNC.912.4	0	-	63747962	63790002	0	3	1054,51,144,	0,13395,41896,
chr15	63747962	63790004	GRA_denovo_LNC.912.5	0	-	63747962	63790004	0	3	1054,47,150,	0,13395,41892,
chr15	63747962	63791240	GRA_denovo_LNC.912.6	0	-	63747962	63791240	0	3	1054,45,1388,	0,13395,41890,
chr15	63780206	63790002	GRA_denovo_LNC.912.7	0	-	63780206	63790002	0	3	3165,173,150,	0,3706,9646,
chr15	63780206	63791240	GRA_denovo_LNC.912.8	0	-	63780206	63791240	0	2	3167,1388,	0,9646,
chr15	63780206	63791527	GRA_denovo_LNC.912.9	0	-	63780206	63791527	0	2	3165,1516,	0,9805,
chr15	63780206	63791630	GRA_denovo_LNC.912.10	0	-	63780206	63791630	0	2	3165,1778,	0,9646,
chr15	63780206	63791745	GRA_denovo_LNC.912.11	0	-	63780206	63791745	0	2	3166,1733,	0,9806,
chr15	63780206	63793057	GRA_denovo_LNC.912.12	0	-	63780206	63793057	0	2	3165,29,	0,12822,
chr15	66196319	66206607	GRA_denovo_LNC.917.1	0	+	66196319	66206607	0	2	1759,3214,	0,7074,
chr15	69047359	69052425	GRA_denovo_LNC.918.1	0	+	69047359	69052425	0	2	406,2118,	0,2948,
chr15	69047359	69052425	GRA_denovo_LNC.918.2	0	+	69047359	69052425	0	2	968,2118,	0,2948,
chr15	69047376	69052425	GRA_denovo_LNC.918.3	0	+	69047376	69052425	0	2	252,2118,	0,2931,
chr15	69958501	69990405	GRA_denovo_LNC.929.1	0	+	69958501	69990405	0	5	4021,182,95,146,9793,	0,5563,11383,18134,22111,
chr15	69958501	70001674	GRA_denovo_LNC.929.2	0	+	69958501	70001674	0	7	4021,182,95,146,10234,73,6427,	0,5563,11383,18134,22134,33650,36746,
chr15	69959002	69990405	GRA_denovo_LNC.929.3	0	+	69959002	69990405	0	6	1484,490,182,95,146,9770,	0,3030,5062,10882,17633,21633,
chr15	69959002	69990405	GRA_denovo_LNC.929.4	0	+	69959002	69990405	0	6	3520,168,95,146,242,2399,	0,5076,10882,17633,21633,29004,
chr15	69959600	70138599	GRA_denovo_LNC.929.5	0	+	69959600	70138599	0	12	2922,168,95,146,10234,73,2642,3618,51,147,83,4793,	0,4478,10284,17035,21035,32551,54332,85116,88894,129325,173484,174206,
chr15	69959600	70138599	GRA_denovo_LNC.929.6	0	+	69959600	70138599	0	10	2922,182,95,10234,73,2642,3618,51,83,4793,	0,4464,10284,21035,32551,54332,85116,88894,173484,174206,
chr15	69959902	70080173	GRA_denovo_LNC.929.7	0	+	69959902	70080173	0	6	1805,95,2642,139,51,1587,	0,9982,54030,84814,88592,118684,
chr15	69960188	70091533	GRA_denovo_LNC.929.8	0	+	69960188	70091533	0	9	2334,182,95,2642,142,48,223,124,2608,	0,3876,9696,53744,84528,88309,118398,125187,128737,
chr15	70007542	70080173	GRA_denovo_LNC.929.11	0	+	70007542	70080173	0	5	576,2642,139,51,1587,	0,6390,37174,40952,71044,
chr15	70007542	70138599	GRA_denovo_LNC.929.12	0	+	70007542	70138599	0	7	576,2642,3381,51,147,83,4793,	0,6390,37174,40952,81383,125542,126264,
chr15	70034680	70047766	GRA_denovo_LNC.930.1	0	-	70034680	70047766	0	2	10055,363,	0,12723,
chr15	70034680	70047824	GRA_denovo_LNC.930.2	0	-	70034680	70047824	0	2	6699,4555,	0,8589,
chr15	70043121	70138599	GRA_denovo_LNC.929.13	0	+	70043121	70138599	0	7	4976,51,223,124,147,83,4793,	0,5373,35465,42254,45804,89963,90685,
chr15	70044576	70138599	GRA_denovo_LNC.929.15	0	+	70044576	70138599	0	5	3540,51,147,83,4793,	0,3918,44349,88508,89230,
chr15	70047815	70138599	GRA_denovo_LNC.929.17	0	+	70047815	70138599	0	5	180,51,147,83,4793,	0,679,41110,85269,85991,
chr15	70048042	70138599	GRA_denovo_LNC.929.18	0	+	70048042	70138599	0	6	55,51,124,147,83,4793,	0,452,37333,40883,85042,85764,
chr15	70049792	70138599	GRA_denovo_LNC.929.19	0	+	70049792	70138599	0	4	1995,147,83,4793,	0,39133,83292,84014,
chr15	70050246	70057481	GRA_denovo_LNC.931.1	0	-	70050246	70057481	0	2	860,117,	0,7118,
chr15	70050730	70080173	GRA_denovo_LNC.929.20	0	+	70050730	70080173	0	2	1057,1587,	0,27856,
chr15	70051484	70138599	GRA_denovo_LNC.929.21	0	+	70051484	70138599	0	3	303,83,4793,	0,81600,82322,
chr15	70053152	70117449	GRA_denovo_LNC.929.22	0	+	70053152	70117449	0	5	1075,166,20,339,3767,	0,25434,35773,59496,60530,
chr15	70102764	70138599	GRA_denovo_LNC.929.23	0	+	70102764	70138599	0	3	874,83,4793,	0,30320,31042,
chr15	70132441	70138599	GRA_denovo_LNC.929.24	0	+	70132441	70138599	0	2	726,4793,	0,1365,
chr15	74753621	74771475	GRA_denovo_LNC.934.1	0	+	74753621	74771475	0	3	747,99,75,	0,4755,17779,
chr15	74753645	74757396	GRA_denovo_LNC.934.3	0	+	74753645	74757396	0	2	723,19,	0,3732,
chr15	83419309	83425956	GRA_denovo_LNC.938.1	0	+	83419309	83425956	0	3	291,156,301,	0,4071,6346,
chr15	83419314	83425956	GRA_denovo_LNC.938.2	0	+	83419314	83425956	0	4	286,156,56,301,	0,4066,6167,6341,
chr15	83419327	83425956	GRA_denovo_LNC.938.3	0	+	83419327	83425956	0	3	273,2157,301,	0,4053,6328,
chr15	83756159	83771843	GRA_denovo_LNC.939.1	0	-	83756159	83771843	0	3	9999,264,1782,	0,13533,13902,
chr15	83756159	83777412	GRA_denovo_LNC.939.2	0	-	83756159	83777412	0	3	9998,539,1415,	0,19222,19838,
chr15	83756159	83777433	GRA_denovo_LNC.939.3	0	-	83756159	83777433	0	2	9998,97,	0,21177,
chr15	89630341	89631541	GRA_denovo_LNC.940.1	0	-	89630341	89631541	0	2	836,161,	0,1039,
chr15	91944047	91955838	GRA_denovo_LNC.944.3	0	-	91944047	91955838	0	3	2713,168,132,	0,8018,11659,
chr15	91944047	91955866	GRA_denovo_LNC.944.4	0	-	91944047	91955866	0	4	2712,187,168,161,	0,6436,8017,11658,
chr15	91944047	91955866	GRA_denovo_LNC.944.5	0	-	91944047	91955866	0	3	2712,401,161,	0,7784,11658,
chr15	91944047	91955873	GRA_denovo_LNC.944.6	0	-	91944047	91955873	0	3	2712,168,168,	0,8017,11658,
chr15	91944047	91955873	GRA_denovo_LNC.944.7	0	-	91944047	91955873	0	2	2712,168,	0,11658,
chr15	91951413	91955838	GRA_denovo_LNC.944.9	0	-	91951413	91955838	0	3	34,166,133,	0,653,4292,
chr15	91951803	91955873	GRA_denovo_LNC.944.10	0	-	91951803	91955873	0	2	431,166,	0,3904,
chr15	94406142	94411753	GRA_denovo_LNC.945.1	0	+	94406142	94411753	0	3	303,306,1125,	0,2429,4486,
chr15	94406142	94411753	GRA_denovo_LNC.945.2	0	+	94406142	94411753	0	3	303,119,1125,	0,2429,4486,
chr15	94406142	94425088	GRA_denovo_LNC.945.3	0	+	94406142	94425088	0	5	306,303,143,2361,4006,	0,2432,6777,12020,14940,
chr15	94406142	94433355	GRA_denovo_LNC.945.4	0	+	94406142	94433355	0	6	303,116,306,3931,234,4143,	0,2016,2429,15350,19925,23070,
chr15	94406142	94433355	GRA_denovo_LNC.945.5	0	+	94406142	94433355	0	5	303,275,4161,234,4143,	0,2460,15120,19925,23070,
chr15	94406142	94433355	GRA_denovo_LNC.945.6	0	+	94406142	94433355	0	7	306,303,143,2997,4161,234,4143,	0,2432,6777,12020,15120,19925,23070,
chr15	94406142	94433355	GRA_denovo_LNC.945.7	0	+	94406142	94433355	0	7	303,275,2434,2361,4161,234,4143,	0,2460,4486,12020,15120,19925,23070,
chr15	94406142	94433355	GRA_denovo_LNC.945.8	0	+	94406142	94433355	0	5	303,275,329,234,4143,	0,2460,18952,19925,23070,
chr15	94406191	94413977	GRA_denovo_LNC.945.15	0	+	94406191	94413977	0	3	254,275,1058,	0,2411,6728,
chr15	94406191	94429023	GRA_denovo_LNC.945.14	0	+	94406191	94429023	0	6	254,306,143,161,1207,143,	0,2380,6728,15071,18903,22689,
chr15	94406191	94433355	GRA_denovo_LNC.945.11	0	+	94406191	94433355	0	6	254,275,143,5168,234,4143,	0,2411,6728,14064,19876,23021,
chr15	94406191	94433355	GRA_denovo_LNC.945.12	0	+	94406191	94433355	0	6	254,306,1228,329,234,3951,	0,2380,15071,18903,19876,23213,
chr15	94406191	94433355	GRA_denovo_LNC.945.13	0	+	94406191	94433355	0	6	254,275,143,904,5039,4143,	0,2411,6728,14064,15071,23021,
chr15	94406191	94437730	GRA_denovo_LNC.945.10	0	+	94406191	94437730	0	4	254,275,30,69,	0,2411,19876,31470,
chr15	94406191	94442098	GRA_denovo_LNC.945.9	0	+	94406191	94442098	0	4	254,275,69,3464,	0,2411,31470,32443,
chr15	94406203	94411753	GRA_denovo_LNC.945.19	0	+	94406203	94411753	0	3	242,88,1125,	0,2399,4425,
chr15	94406203	94433355	GRA_denovo_LNC.945.17	0	+	94406203	94433355	0	7	242,119,111,1045,329,234,4143,	0,2368,2563,14253,18891,19864,23009,
chr15	94406203	94433355	GRA_denovo_LNC.945.18	0	+	94406203	94433355	0	6	242,92,107,4161,234,3951,	0,2399,2567,15059,19864,23201,
chr15	94406203	94442098	GRA_denovo_LNC.945.16	0	+	94406203	94442098	0	7	242,306,143,4161,234,69,3464,	0,2368,6716,15059,19864,31458,32431,
chr15	94406208	94433355	GRA_denovo_LNC.945.20	0	+	94406208	94433355	0	6	237,306,2235,329,234,4143,	0,2363,14047,18886,19859,23004,
chr15	94406208	94433355	GRA_denovo_LNC.945.21	0	+	94406208	94433355	0	5	237,306,1228,1207,3951,	0,2363,15054,18886,23196,
chr15	94406208	94442098	GRA_denovo_LNC.945.22	0	+	94406208	94442098	0	5	237,275,234,69,3464,	0,2394,19859,31453,32426,
chr15	94406244	94433355	GRA_denovo_LNC.945.23	0	+	94406244	94433355	0	6	201,275,9895,4161,234,4143,	0,2358,4384,15018,19823,22968,
chr15	94406244	94433355	GRA_denovo_LNC.945.24	0	+	94406244	94433355	0	8	201,275,143,67,239,329,234,3951,	0,2358,6675,14212,15018,18850,19823,23160,
chr15	94406244	94433355	GRA_denovo_LNC.945.25	0	+	94406244	94433355	0	5	201,306,2235,234,4143,	0,2327,14011,19823,22968,
chr15	94406244	94433355	GRA_denovo_LNC.945.26	0	+	94406244	94433355	0	5	201,275,1228,234,4143,	0,2358,15018,19823,22968,
chr15	94406250	94437730	GRA_denovo_LNC.945.27	0	+	94406250	94437730	0	5	195,306,329,234,69,	0,2321,18844,19817,31411,
chr15	94406250	94442098	GRA_denovo_LNC.945.28	0	+	94406250	94442098	0	3	195,1579,3413,	0,15012,32435,
chr15	94406250	94442098	GRA_denovo_LNC.945.29	0	+	94406250	94442098	0	6	195,306,2039,234,69,3464,	0,2321,14005,19817,31411,32384,
chr15	94412109	94433355	GRA_denovo_LNC.945.30	0	+	94412109	94433355	0	6	953,143,4161,234,162,3921,	0,8146,9153,13958,17103,17325,
chr15	94412919	94433355	GRA_denovo_LNC.945.31	0	+	94412919	94433355	0	4	143,329,234,520,	0,12175,13148,19916,
chr15	94417447	94433355	GRA_denovo_LNC.945.32	0	+	94417447	94433355	0	4	3076,1228,234,4143,	0,3815,8620,11765,
chr15	94417787	94433355	GRA_denovo_LNC.945.33	0	+	94417787	94433355	0	4	552,329,234,4143,	0,7307,8280,11425,
chr15	94418843	94433355	GRA_denovo_LNC.945.34	0	+	94418843	94433355	0	3	6580,234,3951,	0,7224,10561,
chr16	3127072	3137215	GRA_denovo_LNC.964.1	0	-	3127072	3137215	0	4	372,294,123,324,	0,1159,3892,9819,
chr16	3127072	3137215	GRA_denovo_LNC.964.2	0	-	3127072	3137215	0	4	372,446,123,324,	0,1159,3892,9819,
chr16	3127072	3137215	GRA_denovo_LNC.964.3	0	-	3127072	3137215	0	4	372,446,124,323,	0,1159,3892,9820,
chr16	3127072	3137215	GRA_denovo_LNC.964.4	0	-	3127072	3137215	0	4	372,462,107,324,	0,1159,3908,9819,
chr16	11691290	11711406	GRA_denovo_LNC.967.1	0	+	11691290	11711406	0	2	634,12770,	0,7346,
chr16	11691929	11711406	GRA_denovo_LNC.967.3	0	+	11691929	11711406	0	3	449,96,12770,	0,1226,6707,
chr16	11692173	11711406	GRA_denovo_LNC.967.4	0	+	11692173	11711406	0	2	1078,12770,	0,6463,
chr16	11692173	11711406	GRA_denovo_LNC.967.5	0	+	11692173	11711406	0	2	1532,12770,	0,6463,
chr16	11692563	11711406	GRA_denovo_LNC.967.6	0	+	11692563	11711406	0	4	390,96,91,12770,	0,592,1051,6073,
chr16	11692630	11711406	GRA_denovo_LNC.967.7	0	+	11692630	11711406	0	3	45,96,12770,	0,525,6006,
chr16	11692680	11711406	GRA_denovo_LNC.967.8	0	+	11692680	11711406	0	3	571,91,12770,	0,934,5956,
chr16	11718483	11727740	GRA_denovo_LNC.968.3	0	+	11718483	11727740	0	3	415,106,1827,	0,6414,7430,
chr16	11718483	11727740	GRA_denovo_LNC.968.4	0	+	11718483	11727740	0	3	415,102,1831,	0,6414,7426,
chr16	11721544	11727740	GRA_denovo_LNC.968.5	0	+	11721544	11727740	0	3	2258,102,1831,	0,3353,4365,
chr16	11723228	11727740	GRA_denovo_LNC.968.6	0	+	11723228	11727740	0	3	74,102,1834,	0,1669,2678,
chr16	11723238	11727740	GRA_denovo_LNC.968.7	0	+	11723238	11727740	0	3	64,102,1831,	0,1659,2671,
chr16	11723536	11727740	GRA_denovo_LNC.968.8	0	+	11723536	11727740	0	3	147,102,1831,	0,1361,2373,
chr16	11723541	11727740	GRA_denovo_LNC.968.9	0	+	11723541	11727740	0	3	142,102,1834,	0,1356,2365,
chr16	11945555	11989982	GRA_denovo_LNC.970.1	0	+	11945555	11989982	0	2	389,637,	0,43790,
chr16	29167934	29170566	GRA_denovo_LNC.975.1	0	+	29167934	29170566	0	2	741,761,	0,1871,
chr16	29167934	29173210	GRA_denovo_LNC.975.2	0	+	29167934	29173210	0	3	741,1674,1731,	0,857,3545,
chr16	29167934	29229319	GRA_denovo_LNC.975.3	0	+	29167934	29229319	0	2	741,518,	0,60867,
chr16	29168438	29173210	GRA_denovo_LNC.975.4	0	+	29168438	29173210	0	3	237,618,1731,	0,1409,3041,
chr16	29168540	29173210	GRA_denovo_LNC.975.5	0	+	29168540	29173210	0	2	135,1731,	0,2939,
chr16	29168540	29195262	GRA_denovo_LNC.975.6	0	+	29168540	29195262	0	2	135,2905,	0,23817,
chr16	29168553	29173210	GRA_denovo_LNC.975.7	0	+	29168553	29173210	0	3	178,660,1731,	0,1252,2926,
chr16	29168553	29223662	GRA_denovo_LNC.975.8	0	+	29168553	29223662	0	2	122,1575,	0,53534,
chr16	29168598	29293681	GRA_denovo_LNC.975.10	0	+	29168598	29293681	0	3	77,243,1850,	0,94201,123233,
chr16	29224166	29229319	GRA_denovo_LNC.975.11	0	+	29224166	29229319	0	2	61,518,	0,4635,
chr16	30101920	30134550	GRA_denovo_LNC.977.1	0	+	30101920	30134550	0	3	6820,9924,8818,	0,13144,23812,
chr16	30101920	30134550	GRA_denovo_LNC.977.2	0	+	30101920	30134550	0	3	6820,10211,8818,	0,12857,23812,
chr16	50763770	50776633	GRA_denovo_LNC.984.1	0	-	50763770	50776633	0	5	94,4608,115,77,52,	0,2358,10820,11468,12811,
chr16	50765662	50776752	GRA_denovo_LNC.984.2	0	-	50765662	50776752	0	3	5074,725,171,	0,8928,10919,
chr16	53406897	53426454	GRA_denovo_LNC.985.1	0	+	53406897	53426454	0	4	559,113,1703,3086,	0,5506,11188,16471,
chr16	53406897	53426454	GRA_denovo_LNC.985.2	0	+	53406897	53426454	0	3	892,113,8369,	0,5506,11188,
chr16	53406897	53426454	GRA_denovo_LNC.985.3	0	+	53406897	53426454	0	3	888,113,8369,	0,5506,11188,
chr16	53406957	53426454	GRA_denovo_LNC.985.4	0	+	53406957	53426454	0	3	832,52,8369,	0,5507,11128,
chr16	53407418	53426454	GRA_denovo_LNC.985.5	0	+	53407418	53426454	0	2	38,8369,	0,10667,
chr16	53407440	53426454	GRA_denovo_LNC.985.6	0	+	53407440	53426454	0	4	349,113,1703,3086,	0,4963,10645,15928,
chr16	66041517	66250693	GRA_denovo_LNC.989.2	0	-	66041517	66250693	0	5	324,126,187,120,2156,	0,198913,201848,205646,207020,
chr16	66041517	66252730	GRA_denovo_LNC.989.3	0	-	66041517	66252730	0	6	324,126,187,120,25,286,	0,198913,201848,205646,210169,210927,
chr16	66041517	66261680	GRA_denovo_LNC.989.4	0	-	66041517	66261680	0	8	324,104,126,187,120,26,150,100,	0,42696,198913,201848,205646,210169,210928,220063,
chr16	66041517	66261873	GRA_denovo_LNC.989.5	0	-	66041517	66261873	0	7	324,126,187,120,151,253,293,	0,198913,201848,205646,210927,219616,220063,
chr16	66048292	66261680	GRA_denovo_LNC.989.8	0	-	66048292	66261680	0	9	814,104,126,187,120,48,128,253,100,	0,35921,192138,195073,198871,203394,204175,212841,213288,
chr16	66084216	66261760	GRA_denovo_LNC.989.9	0	-	66084216	66261760	0	4	101,126,187,180,	0,156214,159149,177364,
chr16	66090419	66261760	GRA_denovo_LNC.989.10	0	-	66090419	66261760	0	4	19,126,187,180,	0,150011,152946,171161,
chr16	66137048	66163481	GRA_denovo_LNC.990.3	0	-	66137048	66163481	0	2	392,441,	0,25992,
chr16	66165212	66167793	GRA_denovo_LNC.991.1	0	-	66165212	66167793	0	2	722,26,	0,2555,
chr16	66216417	66261680	GRA_denovo_LNC.989.11	0	-	66216417	66261680	0	4	10144,125,187,100,	0,24014,26948,45163,
chr16	66216417	66261760	GRA_denovo_LNC.989.12	0	-	66216417	66261760	0	7	980,126,187,120,151,253,180,	0,24013,26948,30746,36027,44716,45163,
chr16	66216417	66261870	GRA_denovo_LNC.989.13	0	-	66216417	66261870	0	5	4275,126,187,253,290,	0,24013,26948,44716,45163,
chr16	66216417	66261897	GRA_denovo_LNC.989.14	0	-	66216417	66261897	0	7	10143,126,187,120,26,150,317,	0,24013,26948,30746,35269,36028,45163,
chr16	66237523	66261680	GRA_denovo_LNC.989.15	0	-	66237523	66261680	0	8	2819,126,187,120,25,151,69,100,	0,2907,5842,9640,14163,14921,23794,24057,
chr16	66237523	66261870	GRA_denovo_LNC.989.16	0	-	66237523	66261870	0	7	2819,127,186,120,909,253,290,	0,2907,5843,9640,14163,23610,24057,
chr16	66237523	66261870	GRA_denovo_LNC.989.17	0	-	66237523	66261870	0	7	3033,187,120,151,93,69,290,	0,5842,9640,14921,23610,23794,24057,
chr16	66237523	66261897	GRA_denovo_LNC.989.18	0	-	66237523	66261897	0	7	2819,126,187,120,26,150,317,	0,2907,5842,9640,14163,14922,24057,
chr16	66246871	66261680	GRA_denovo_LNC.989.19	0	-	66246871	66261680	0	4	412,151,69,100,	0,5573,14446,14709,
chr16	83822908	83839813	GRA_denovo_LNC.997.11	0	-	83822908	83839813	0	3	1012,94,586,	0,14131,16319,
chr16	83822908	83839820	GRA_denovo_LNC.997.8	0	-	83822908	83839820	0	3	901,94,593,	0,14131,16319,
chr16	83822908	83839829	GRA_denovo_LNC.997.7	0	-	83822908	83839829	0	4	1012,94,47,602,	0,14131,14365,16319,
chr16	83822908	83839839	GRA_denovo_LNC.997.5	0	-	83822908	83839839	0	3	901,100,612,	0,14131,16319,
chr16	83822908	83839910	GRA_denovo_LNC.997.1	0	-	83822908	83839910	0	3	901,283,681,	0,14131,16321,
chr16	83822908	83839910	GRA_denovo_LNC.997.2	0	-	83822908	83839910	0	3	902,282,681,	0,14132,16321,
chr16	83822908	83839910	GRA_denovo_LNC.997.3	0	-	83822908	83839910	0	3	1012,283,681,	0,14131,16321,
chr16	83822908	83839910	GRA_denovo_LNC.997.4	0	-	83822908	83839910	0	3	901,281,683,	0,14131,16319,
chr16	83828336	83839809	GRA_denovo_LNC.997.12	0	-	83828336	83839809	0	4	2645,82,94,582,	0,3205,8703,10891,
chr16	83828336	83839820	GRA_denovo_LNC.997.13	0	-	83828336	83839820	0	3	2645,98,593,	0,8703,10891,
chr16	83828336	83839839	GRA_denovo_LNC.997.15	0	-	83828336	83839839	0	3	2645,94,612,	0,8703,10891,
chr16	83828336	83839839	GRA_denovo_LNC.997.16	0	-	83828336	83839839	0	4	2645,94,57,602,	0,8703,8937,10901,
chr16	83828336	83839839	GRA_denovo_LNC.997.17	0	-	83828336	83839839	0	4	2645,96,57,602,	0,8703,8937,10901,
chr17	1614751	1618901	GRA_denovo_LNC.1009.17	0	-	1614751	1618901	0	3	942,159,1237,	0,2398,2913,
chr17	1614751	1619169	GRA_denovo_LNC.1009.16	0	-	1614751	1619169	0	2	1189,2020,	0,2398,
chr17	1614751	1619175	GRA_denovo_LNC.1009.15	0	-	1614751	1619175	0	2	942,2179,	0,2245,
chr17	1614751	1619545	GRA_denovo_LNC.1009.13	0	-	1614751	1619545	0	3	2557,87,122,	0,2913,4672,
chr17	1614751	1619545	GRA_denovo_LNC.1009.14	0	-	1614751	1619545	0	3	1598,751,122,	0,2245,4672,
chr17	1614751	1619555	GRA_denovo_LNC.1009.10	0	-	1614751	1619555	0	3	1598,312,132,	0,2245,4672,
chr17	1614751	1619555	GRA_denovo_LNC.1009.11	0	-	1614751	1619555	0	3	2559,81,132,	0,2915,4672,
chr17	1614751	1619555	GRA_denovo_LNC.1009.12	0	-	1614751	1619555	0	3	2557,83,132,	0,2913,4672,
chr17	1614751	1619557	GRA_denovo_LNC.1009.8	0	-	1614751	1619557	0	4	352,312,83,134,	0,2245,2913,4672,
chr17	1614751	1619557	GRA_denovo_LNC.1009.9	0	-	1614751	1619557	0	3	1447,751,134,	0,2245,4672,
chr17	1614751	1619562	GRA_denovo_LNC.1009.5	0	-	1614751	1619562	0	4	942,316,312,139,	0,1131,2245,4672,
chr17	1614751	1619562	GRA_denovo_LNC.1009.6	0	-	1614751	1619562	0	3	942,159,139,	0,2398,4672,
chr17	1614751	1619562	GRA_denovo_LNC.1009.7	0	-	1614751	1619562	0	3	942,312,139,	0,2245,4672,
chr17	1614751	1619714	GRA_denovo_LNC.1009.1	0	-	1614751	1619714	0	2	2557,291,	0,4672,
chr17	1614751	1619714	GRA_denovo_LNC.1009.2	0	-	1614751	1619714	0	4	1189,312,83,291,	0,2245,2913,4672,
chr17	1614751	1619714	GRA_denovo_LNC.1009.3	0	-	1614751	1619714	0	4	1598,312,83,291,	0,2245,2913,4672,
chr17	1614751	1619714	GRA_denovo_LNC.1009.4	0	-	1614751	1619714	0	2	2996,291,	0,4672,
chr17	8122575	8142825	GRA_denovo_LNC.1016.1	0	+	8122575	8142825	0	2	3528,13978,	0,6272,
chr17	8123954	8142825	GRA_denovo_LNC.1016.2	0	+	8123954	8142825	0	3	2149,3895,9878,	0,4893,8993,
chr17	8125654	8142825	GRA_denovo_LNC.1016.3	0	+	8125654	8142825	0	4	449,3895,3628,4700,	0,3193,7293,12471,
chr17	27564341	27580553	GRA_denovo_LNC.1024.1	0	-	27564341	27580553	0	2	660,1372,	0,14840,
chr17	27575891	27580553	GRA_denovo_LNC.1024.2	0	-	27575891	27580553	0	2	1407,1372,	0,3290,
chr17	33895105	33900662	GRA_denovo_LNC.1032.1	0	+	33895105	33900662	0	2	415,64,	0,5493,
chr17	33895105	33903168	GRA_denovo_LNC.1032.2	0	+	33895105	33903168	0	2	417,2273,	0,5790,
chr17	33895105	33903168	GRA_denovo_LNC.1032.3	0	+	33895105	33903168	0	2	415,2273,	0,5790,
chr17	33895115	33903168	GRA_denovo_LNC.1032.4	0	+	33895115	33903168	0	2	407,2271,	0,5782,
chr17	33895125	33903168	GRA_denovo_LNC.1032.5	0	+	33895125	33903168	0	2	129,2273,	0,5770,
chr17	38471424	38478775	GRA_denovo_LNC.1036.1	0	-	38471424	38478775	0	4	2623,113,533,192,	0,2826,3046,7159,
chr17	38471424	38478860	GRA_denovo_LNC.1036.2	0	-	38471424	38478860	0	2	3579,277,	0,7159,
chr17	40700770	40707464	GRA_denovo_LNC.1037.6	0	-	40700770	40707464	0	2	51,2514,	0,4180,
chr17	40843786	40851827	GRA_denovo_LNC.1038.1	0	-	40843786	40851827	0	2	5717,931,	0,7110,
chr17	41026288	41035088	GRA_denovo_LNC.1040.4	0	-	41026288	41035088	0	4	592,99,1292,104,	0,3703,4255,8696,
chr17	41026288	41038412	GRA_denovo_LNC.1040.10	0	-	41026288	41038412	0	5	589,99,1292,92,66,	0,3703,4255,10323,12058,
chr17	41026288	41038415	GRA_denovo_LNC.1040.11	0	-	41026288	41038415	0	4	592,100,1292,69,	0,3703,4255,12058,
chr17	41026288	41038416	GRA_denovo_LNC.1040.12	0	-	41026288	41038416	0	4	592,99,1292,70,	0,3703,4255,12058,
chr17	41026288	41038417	GRA_denovo_LNC.1040.13	0	-	41026288	41038417	0	5	592,99,1292,92,71,	0,3703,4255,10323,12058,
chr17	41029992	41032179	GRA_denovo_LNC.1040.14	0	-	41029992	41032179	0	2	108,1626,	0,561,
chr17	43223246	43238894	GRA_denovo_LNC.1052.1	0	-	43223246	43238894	0	3	5040,1850,67,	0,13450,15581,
chr17	43223246	43238897	GRA_denovo_LNC.1052.2	0	-	43223246	43238897	0	3	6189,163,70,	0,13450,15581,
chr17	43223246	43238922	GRA_denovo_LNC.1052.3	0	-	43223246	43238922	0	3	5040,163,95,	0,13450,15581,
chr17	43223246	43239042	GRA_denovo_LNC.1052.4	0	-	43223246	43239042	0	3	5040,164,214,	0,13450,15582,
chr17	44270945	44274087	GRA_denovo_LNC.1049.2	0	+	44270945	44274087	0	2	160,354,	0,2788,
chr17	48944133	48971175	GRA_denovo_LNC.1055.2	0	+	48944133	48971175	0	2	445,47,	0,26995,
chr17	56414579	56431203	GRA_denovo_LNC.1061.1	0	+	56414579	56431203	0	4	92,232,461,1261,	0,229,14516,15363,
chr17	66118513	66161701	GRA_denovo_LNC.1069.1	0	+	66118513	66161701	0	4	839,86,263,977,	0,3022,39064,42211,
chr17	68159439	68165535	GRA_denovo_LNC.1071.1	0	-	68159439	68165535	0	2	226,1834,	0,4262,
chr17	72453994	72459595	GRA_denovo_LNC.1075.1	0	-	72453994	72459595	0	2	651,1473,	0,4128,
chr17	80410939	80416898	GRA_denovo_LNC.1095.1	0	-	80410939	80416898	0	3	1350,66,1345,	0,4424,4614,
chr18	3594067	3600653	GRA_denovo_LNC.1101.1	0	+	3594067	3600653	0	3	171,65,4077,	0,350,2509,
chr18	3594067	3600653	GRA_denovo_LNC.1101.2	0	+	3594067	3600653	0	3	171,97,3480,	0,2509,3106,
chr18	3594067	3606521	GRA_denovo_LNC.1101.3	0	+	3594067	3606521	0	3	171,65,2719,	0,350,9735,
chr18	3594067	3610775	GRA_denovo_LNC.1101.5	0	+	3594067	3610775	0	4	171,411,144,1045,	0,9735,12484,15663,
chr18	3594067	3610775	GRA_denovo_LNC.1101.6	0	+	3594067	3610775	0	4	171,767,2952,1045,	0,2509,9676,15663,
chr18	3594067	3610775	GRA_denovo_LNC.1101.7	0	+	3594067	3610775	0	5	171,73,89,149,1045,	0,350,2517,12484,15663,
chr18	3594069	3600653	GRA_denovo_LNC.1101.11	0	+	3594069	3600653	0	3	169,78,4077,	0,335,2507,
chr18	3594069	3600653	GRA_denovo_LNC.1101.12	0	+	3594069	3600653	0	2	169,4077,	0,2507,
chr18	3594069	3610775	GRA_denovo_LNC.1101.10	0	+	3594069	3610775	0	4	169,65,1514,1045,	0,348,8630,15661,
chr18	3594069	3610775	GRA_denovo_LNC.1101.8	0	+	3594069	3610775	0	6	169,65,97,170,470,4224,	0,348,2507,3104,9674,12482,
chr18	3594069	3610775	GRA_denovo_LNC.1101.9	0	+	3594069	3610775	0	5	169,65,767,470,4224,	0,348,2507,9674,12482,
chr18	3594070	3610775	GRA_denovo_LNC.1101.13	0	+	3594070	3610775	0	4	412,1463,411,4224,	0,2506,9732,12481,
chr18	3594070	3610775	GRA_denovo_LNC.1101.14	0	+	3594070	3610775	0	5	168,65,170,470,4224,	0,347,3103,9673,12481,
chr18	3594070	3610775	GRA_denovo_LNC.1101.15	0	+	3594070	3610775	0	6	168,65,97,866,2694,4224,	0,347,2506,3103,7449,12481,
chr18	3594070	3610775	GRA_denovo_LNC.1101.16	0	+	3594070	3610775	0	5	168,65,1125,144,1045,	0,347,9673,12481,15660,
chr18	3594070	3610775	GRA_denovo_LNC.1101.17	0	+	3594070	3610775	0	4	168,65,144,1045,	0,347,12481,15660,
chr18	3594070	3610775	GRA_denovo_LNC.1101.18	0	+	3594070	3610775	0	5	412,97,866,411,4224,	0,2506,3103,9732,12481,
chr18	3594070	3610775	GRA_denovo_LNC.1101.20	0	+	3594070	3610775	0	4	168,1463,411,4224,	0,2506,9732,12481,
chr18	3594070	3610775	GRA_denovo_LNC.1101.21	0	+	3594070	3610775	0	4	169,1462,411,4224,	0,2507,9732,12481,
chr18	3594070	3610775	GRA_denovo_LNC.1101.22	0	+	3594070	3610775	0	5	169,64,866,2893,1045,	0,348,3103,9732,15660,
chr18	3594070	3610775	GRA_denovo_LNC.1101.23	0	+	3594070	3610775	0	6	168,65,1463,2694,144,1045,	0,347,2506,7449,12481,15660,
chr18	3594367	3610775	GRA_denovo_LNC.1101.24	0	+	3594367	3610775	0	6	115,97,170,470,144,1045,	0,2209,2806,9376,12184,15363,
chr18	3601035	3610775	GRA_denovo_LNC.1101.25	0	+	3601035	3610775	0	2	3833,4224,	0,5516,
chr18	3601039	3610775	GRA_denovo_LNC.1101.26	0	+	3601039	3610775	0	2	3174,4224,	0,5512,
chr18	9120777	9134488	GRA_denovo_LNC.1111.2	0	-	9120777	9134488	0	3	677,176,1100,	0,11443,12611,
chr18	9120777	9137110	GRA_denovo_LNC.1111.3	0	-	9120777	9137110	0	3	677,1288,749,	0,11443,15584,
chr18	9120777	9137226	GRA_denovo_LNC.1111.4	0	-	9120777	9137226	0	4	677,176,120,865,	0,11443,12611,15584,
chr18	12884431	12889462	GRA_denovo_LNC.1107.1	0	+	12884431	12889462	0	2	26,4019,	0,1012,
chr18	29670386	29672241	GRA_denovo_LNC.1114.1	0	-	29670386	29672241	0	2	16,1410,	0,445,
chr18	72259122	72263677	GRA_denovo_LNC.1124.1	0	-	72259122	72263677	0	2	1954,13,	0,4542,
chr18	72259122	72265263	GRA_denovo_LNC.1124.2	0	-	72259122	72265263	0	2	1953,1600,	0,4541,
chr18	72259122	72265263	GRA_denovo_LNC.1124.3	0	-	72259122	72265263	0	2	1953,292,	0,5849,
chr18	72779610	72788370	GRA_denovo_LNC.1125.1	0	+	72779610	72788370	0	3	4804,1909,1115,	0,5309,7645,
chr18	72782748	72788370	GRA_denovo_LNC.1125.2	0	+	72782748	72788370	0	3	1666,767,1115,	0,3313,4507,
chr18	77437308	77439339	GRA_denovo_LNC.1121.2	0	-	77437308	77439339	0	2	1311,134,	0,1897,
chr19	1984418	1990826	GRA_denovo_LNC.1127.1	0	+	1984418	1990826	0	3	2885,968,1870,	0,3107,4538,
chr19	6062327	6065931	GRA_denovo_LNC.1140.2	0	+	6062327	6065931	0	2	452,1448,	0,2156,
chr19	6859156	6863116	GRA_denovo_LNC.1137.1	0	+	6859156	6863116	0	2	1614,720,	0,3240,
chr19	13918731	13953799	GRA_denovo_LNC.1148.1	0	-	13918731	13953799	0	6	3306,239,99,153,1048,4949,	0,4876,8586,9836,26443,30119,
chr19	13918731	13953799	GRA_denovo_LNC.1148.2	0	-	13918731	13953799	0	6	3306,239,99,153,1053,4944,	0,4876,8586,9836,26443,30124,
chr19	13922884	13953799	GRA_denovo_LNC.1148.3	0	-	13922884	13953799	0	5	962,99,153,2346,210,	0,4433,5683,22290,30705,
chr19	13926682	13953799	GRA_denovo_LNC.1148.5	0	-	13926682	13953799	0	3	2038,2347,209,	0,18492,26908,
chr19	13933268	13953693	GRA_denovo_LNC.1148.6	0	-	13933268	13953693	0	2	14254,102,	0,20323,
chr19	13933268	13953696	GRA_denovo_LNC.1148.7	0	-	13933268	13953696	0	4	1545,193,4849,4722,	0,2990,7993,15706,
chr19	13933268	13953729	GRA_denovo_LNC.1148.10	0	-	13933268	13953729	0	2	14256,136,	0,20325,
chr19	13933268	13953729	GRA_denovo_LNC.1148.11	0	-	13933268	13953729	0	2	14255,137,	0,20324,
chr19	13933268	13953729	GRA_denovo_LNC.1148.8	0	-	13933268	13953729	0	2	14252,140,	0,20321,
chr19	13933268	13953729	GRA_denovo_LNC.1148.9	0	-	13933268	13953729	0	2	14257,135,	0,20326,
chr19	13933268	13953752	GRA_denovo_LNC.1148.12	0	-	13933268	13953752	0	3	1605,11262,163,	0,2990,20321,
chr19	16243541	16256651	GRA_denovo_LNC.1180.1	0	-	16243541	16256651	0	3	862,214,3519,	0,8446,9591,
chr19	21740687	21776117	GRA_denovo_LNC.1175.1	0	-	21740687	21776117	0	4	6596,2437,532,1538,	0,11218,28978,33892,
chr19	21740687	21776774	GRA_denovo_LNC.1175.2	0	-	21740687	21776774	0	4	6596,2436,6183,290,	0,11218,28977,35797,
chr19	21740687	21776774	GRA_denovo_LNC.1175.3	0	-	21740687	21776774	0	6	6596,2436,533,858,147,54,	0,11218,28977,33892,35797,36033,
chr19	21740687	21776787	GRA_denovo_LNC.1175.4	0	-	21740687	21776787	0	4	6596,5711,207,303,	0,7943,28977,35797,
chr19	21752846	21776768	GRA_denovo_LNC.1175.5	0	-	21752846	21776768	0	4	1495,533,147,48,	0,16818,23638,23874,
chr19	21752846	21776771	GRA_denovo_LNC.1175.6	0	-	21752846	21776771	0	3	1495,4667,287,	0,16818,23638,
chr19	21752846	21776771	GRA_denovo_LNC.1175.7	0	-	21752846	21776771	0	4	1495,749,858,287,	0,16818,21733,23638,
chr19	21752846	21776771	GRA_denovo_LNC.1175.8	0	-	21752846	21776771	0	3	1495,533,2192,	0,16818,21733,
chr19	21752846	21776771	GRA_denovo_LNC.1175.9	0	-	21752846	21776771	0	4	1496,206,147,51,	0,16819,23638,23874,
chr19	21752846	21776774	GRA_denovo_LNC.1175.10	0	-	21752846	21776774	0	4	1498,533,858,290,	0,16818,21733,23638,
chr19	21755318	21776768	GRA_denovo_LNC.1175.11	0	-	21755318	21776768	0	5	618,749,858,147,48,	0,14346,19261,21166,21402,
chr19	21755318	21776774	GRA_denovo_LNC.1175.12	0	-	21755318	21776774	0	3	618,6967,54,	0,14346,21402,
chr19	21767236	21786493	GRA_denovo_LNC.1176.3	0	+	21767236	21786493	0	3	2460,124,6408,	0,11913,12849,
chr19	21767259	21786493	GRA_denovo_LNC.1176.4	0	+	21767259	21786493	0	3	2443,118,6408,	0,11896,12826,
chr19	21769161	21776771	GRA_denovo_LNC.1175.13	0	-	21769161	21776771	0	2	1036,287,	0,7323,
chr19	21778396	21786493	GRA_denovo_LNC.1176.5	0	+	21778396	21786493	0	2	877,6408,	0,1689,
chr19	35863159	35927397	GRA_denovo_LNC.1168.1	0	-	35863159	35927397	0	4	72,122,244,2907,	0,52334,60601,61331,
chr19	35863159	35930988	GRA_denovo_LNC.1168.2	0	-	35863159	35930988	0	8	72,122,123,172,244,250,171,37,	0,52334,54850,57406,60601,61331,61683,67792,
chr19	35880675	35922163	GRA_denovo_LNC.1168.17	0	-	35880675	35922163	0	3	2117,122,4153,	0,34819,37335,
chr19	35880675	35922173	GRA_denovo_LNC.1168.15	0	-	35880675	35922173	0	4	2116,2315,2126,99,	0,34818,37936,41399,
chr19	35880675	35922173	GRA_denovo_LNC.1168.16	0	-	35880675	35922173	0	4	2116,1221,122,4164,	0,20920,34818,37334,
chr19	35880675	35922174	GRA_denovo_LNC.1168.14	0	-	35880675	35922174	0	3	2116,122,4165,	0,34818,37334,
chr19	35880675	35925713	GRA_denovo_LNC.1168.13	0	-	35880675	35925713	0	5	2117,121,172,244,1223,	0,34819,39890,43085,43815,
chr19	35880675	35927397	GRA_denovo_LNC.1168.10	0	-	35880675	35927397	0	6	2116,244,245,123,1587,100,	0,43085,43815,44167,44546,46622,
chr19	35880675	35927397	GRA_denovo_LNC.1168.11	0	-	35880675	35927397	0	8	2116,117,122,245,244,360,95,100,	0,20920,34818,43085,43816,44143,46038,46622,
chr19	35880675	35927397	GRA_denovo_LNC.1168.12	0	-	35880675	35927397	0	9	2116,122,123,172,244,250,171,72,100,	0,34818,37334,39890,43085,43815,44167,44431,46622,
chr19	35880675	35927397	GRA_denovo_LNC.1168.9	0	-	35880675	35927397	0	10	2116,117,122,172,244,245,195,72,95,100,	0,20920,34818,39890,43085,43815,44143,44431,46038,46622,
chr19	35880675	35927649	GRA_denovo_LNC.1168.5	0	-	35880675	35927649	0	5	2116,122,241,250,352,	0,34818,43085,43815,46622,
chr19	35880675	35927649	GRA_denovo_LNC.1168.6	0	-	35880675	35927649	0	5	2116,244,245,1966,352,	0,43085,43815,44167,46622,
chr19	35880675	35927649	GRA_denovo_LNC.1168.7	0	-	35880675	35927649	0	6	2116,244,246,194,72,936,	0,43085,43815,44144,44431,46038,
chr19	35880675	35927649	GRA_denovo_LNC.1168.8	0	-	35880675	35927649	0	7	2116,117,126,240,245,336,936,	0,20920,34818,43089,43815,44167,46038,
chr19	35880675	35929299	GRA_denovo_LNC.1168.3	0	-	35880675	35929299	0	8	2116,122,244,250,171,82,85,2002,	0,34818,43085,43815,44167,44431,46048,46622,
chr19	35880675	35929299	GRA_denovo_LNC.1168.4	0	-	35880675	35929299	0	7	2116,122,172,244,250,195,4193,	0,34818,39890,43085,43815,44143,44431,
chr19	35913561	35922181	GRA_denovo_LNC.1168.19	0	-	35913561	35922181	0	4	492,121,2728,45,	0,1933,4448,8575,
chr19	35914542	35925713	GRA_denovo_LNC.1168.21	0	-	35914542	35925713	0	5	810,122,251,241,1223,	0,951,6023,9218,9948,
chr19	35914542	35927397	GRA_denovo_LNC.1168.22	0	-	35914542	35927397	0	7	810,123,122,244,250,195,2291,	0,951,3468,9218,9948,10276,10564,
chr19	35914542	35927649	GRA_denovo_LNC.1168.23	0	-	35914542	35927649	0	6	1073,1752,245,244,336,936,	0,4443,9218,9949,10300,12171,
chr19	35914542	35929299	GRA_denovo_LNC.1168.24	0	-	35914542	35929299	0	8	810,2639,172,244,245,195,1702,2002,	0,951,6023,9218,9948,10276,10564,12755,
chr19	35914542	35929299	GRA_denovo_LNC.1168.25	0	-	35914542	35929299	0	6	810,124,2728,244,245,4481,	0,951,3467,9218,9948,10276,
chr19	35914542	35929299	GRA_denovo_LNC.1168.26	0	-	35914542	35929299	0	5	810,122,2728,244,4809,	0,951,3467,9218,9948,
chr19	35917800	35922184	GRA_denovo_LNC.1168.27	0	-	35917800	35922184	0	3	332,1752,48,	0,1185,4336,
chr19	35917800	35925713	GRA_denovo_LNC.1168.28	0	-	35917800	35925713	0	3	3016,244,1223,	0,5960,6690,
chr19	54713269	54783544	GRA_denovo_LNC.1213.1	0	+	54713269	54783544	0	3	867,5919,826,	0,5818,69449,
chr2	8715133	8723889	GRA_denovo_LNC.1223.18	0	-	8715133	8723889	0	6	182,72,231,142,137,43,	0,886,1907,3566,4907,8713,
chr2	19545187	19547794	GRA_denovo_LNC.1229.1	0	-	19545187	19547794	0	2	1322,46,	0,2561,
chr2	19545187	19547794	GRA_denovo_LNC.1229.2	0	-	19545187	19547794	0	2	1325,43,	0,2564,
chr2	20602955	20621669	GRA_denovo_LNC.1233.16	0	-	20602955	20621669	0	5	1337,124,97,294,2469,	0,2230,12773,15416,16245,
chr2	20602955	20624327	GRA_denovo_LNC.1233.15	0	-	20602955	20624327	0	5	1336,125,277,431,1739,	0,2229,15416,16243,19633,
chr2	20602955	20624707	GRA_denovo_LNC.1233.11	0	-	20602955	20624707	0	6	1336,125,277,76,4163,195,	0,2229,15416,16598,17184,21557,
chr2	20602955	20624707	GRA_denovo_LNC.1233.12	0	-	20602955	20624707	0	6	2354,99,292,76,3729,184,	0,12773,15416,16598,17627,21568,
chr2	20602955	20624707	GRA_denovo_LNC.1233.13	0	-	20602955	20624707	0	5	1337,124,1259,1712,195,	0,2230,15416,19633,21557,
chr2	20602955	20624707	GRA_denovo_LNC.1233.14	0	-	20602955	20624707	0	6	2354,97,278,430,1712,195,	0,12773,15416,16244,19633,21557,
chr2	20602955	20624716	GRA_denovo_LNC.1233.10	0	-	20602955	20624716	0	4	2354,97,5929,204,	0,12773,15416,21557,
chr2	20602955	20624716	GRA_denovo_LNC.1233.5	0	-	20602955	20624716	0	5	2354,100,292,5102,204,	0,12773,15416,16243,21557,
chr2	20602955	20624716	GRA_denovo_LNC.1233.6	0	-	20602955	20624716	0	6	1336,125,98,1257,4443,204,	0,2229,12773,15417,16902,21557,
chr2	20602955	20624716	GRA_denovo_LNC.1233.7	0	-	20602955	20624716	0	5	2356,98,1258,4443,204,	0,12775,15416,16902,21557,
chr2	20602955	20624716	GRA_denovo_LNC.1233.8	0	-	20602955	20624716	0	6	2354,99,1258,105,1714,202,	0,12773,15416,16902,19633,21559,
chr2	20602955	20624716	GRA_denovo_LNC.1233.9	0	-	20602955	20624716	0	7	2354,97,277,431,105,1713,203,	0,12773,15416,16243,16902,19633,21558,
chr2	20602955	20624722	GRA_denovo_LNC.1233.4	0	-	20602955	20624722	0	3	2354,5929,210,	0,15416,21557,
chr2	20602955	20624729	GRA_denovo_LNC.1233.1	0	-	20602955	20624729	0	6	1336,125,97,277,5102,217,	0,2229,12773,15416,16243,21557,
chr2	20602955	20624729	GRA_denovo_LNC.1233.2	0	-	20602955	20624729	0	5	1336,125,98,5928,217,	0,2229,12773,15417,21557,
chr2	20602955	20624729	GRA_denovo_LNC.1233.3	0	-	20602955	20624729	0	6	1336,99,277,764,1391,216,	0,12773,15416,16243,19955,21558,
chr2	20615903	20624716	GRA_denovo_LNC.1233.22	0	-	20615903	20624716	0	4	35,1258,4161,204,	0,2468,4236,8609,
chr2	20617567	20624333	GRA_denovo_LNC.1233.23	0	-	20617567	20624333	0	3	1081,434,1423,	0,1631,5343,
chr2	20617567	20624707	GRA_denovo_LNC.1233.24	0	-	20617567	20624707	0	3	2062,1712,195,	0,5021,6945,
chr2	20617567	20624716	GRA_denovo_LNC.1233.25	0	-	20617567	20624716	0	3	1096,5102,204,	0,1631,6945,
chr2	20617567	20624716	GRA_denovo_LNC.1233.26	0	-	20617567	20624716	0	3	1083,1712,204,	0,5021,6945,
chr2	28966769	28974716	GRA_denovo_LNC.1237.1	0	-	28966769	28974716	0	4	483,50,1566,208,	0,4029,4916,7739,
chr2	37971597	38018049	GRA_denovo_LNC.1244.1	0	+	37971597	38018049	0	2	43,5717,	0,40735,
chr2	37971599	38018049	GRA_denovo_LNC.1244.2	0	+	37971599	38018049	0	2	50,5708,	0,40742,
chr2	38766795	38786870	GRA_denovo_LNC.1243.2	0	-	38766795	38786870	0	4	140,106,114,7400,	0,1816,3957,12675,
chr2	40738936	40760840	GRA_denovo_LNC.1246.1	0	+	40738936	40760840	0	4	291,79,79,4351,	0,1959,2515,17553,
chr2	40738936	40772914	GRA_denovo_LNC.1246.2	0	+	40738936	40772914	0	7	291,79,532,70,181,107,415,	0,1959,17553,21392,23097,28535,33563,
chr2	40738936	40772914	GRA_denovo_LNC.1246.3	0	+	40738936	40772914	0	5	291,70,181,107,415,	0,21392,23097,28535,33563,
chr2	40738936	40772914	GRA_denovo_LNC.1246.4	0	+	40738936	40772914	0	6	291,79,70,181,107,415,	0,2515,21392,23097,28535,33563,
chr2	40738936	40772914	GRA_denovo_LNC.1246.5	0	+	40738936	40772914	0	6	291,79,83,168,107,415,	0,1959,21392,23110,28535,33563,
chr2	40738936	40772914	GRA_denovo_LNC.1246.6	0	+	40738936	40772914	0	6	291,79,70,181,107,415,	0,1959,21392,23097,28535,33563,
chr2	40738936	40772914	GRA_denovo_LNC.1246.7	0	+	40738936	40772914	0	7	291,79,79,70,181,107,415,	0,1959,2515,21392,23097,28535,33563,
chr2	40738975	40772914	GRA_denovo_LNC.1246.10	0	+	40738975	40772914	0	7	252,79,79,1554,181,107,415,	0,1920,2476,21353,23058,28496,33524,
chr2	40738975	40772914	GRA_denovo_LNC.1246.8	0	+	40738975	40772914	0	7	252,79,84,70,178,105,415,	0,1920,2476,21358,23063,28498,33524,
chr2	40738975	40772914	GRA_denovo_LNC.1246.9	0	+	40738975	40772914	0	5	252,73,384,107,415,	0,21353,22855,28496,33524,
chr2	40738979	40762104	GRA_denovo_LNC.1246.13	0	+	40738979	40762104	0	6	248,79,79,81,3909,71,	0,1916,2472,6386,17510,23054,
chr2	40738979	40772914	GRA_denovo_LNC.1246.11	0	+	40738979	40772914	0	6	248,635,71,181,107,415,	0,1916,21349,23054,28492,33520,
chr2	40738979	40772914	GRA_denovo_LNC.1246.12	0	+	40738979	40772914	0	6	248,635,70,181,107,415,	0,1916,21349,23054,28492,33520,
chr2	40739008	40772914	GRA_denovo_LNC.1246.14	0	+	40739008	40772914	0	9	219,79,79,136,81,3915,175,107,415,	0,1887,2443,3188,6357,17481,23031,28463,33491,
chr2	40739008	40772914	GRA_denovo_LNC.1246.15	0	+	40739008	40772914	0	11	219,79,51,136,81,532,2110,1554,181,107,415,	0,1887,2471,3188,6357,17481,18302,21320,23025,28463,33491,
chr2	40739008	40772914	GRA_denovo_LNC.1246.16	0	+	40739008	40772914	0	10	219,79,79,136,81,532,70,181,107,415,	0,1887,2443,3188,6357,17481,21320,23025,28463,33491,
chr2	40739008	40772914	GRA_denovo_LNC.1246.17	0	+	40739008	40772914	0	6	219,79,1554,181,107,415,	0,1887,21320,23025,28463,33491,
chr2	40739008	40772914	GRA_denovo_LNC.1246.18	0	+	40739008	40772914	0	9	219,79,79,81,532,2582,181,107,415,	0,1887,2443,6357,17481,20292,23025,28463,33491,
chr2	40739014	40772914	GRA_denovo_LNC.1246.19	0	+	40739014	40772914	0	6	213,79,3909,181,107,415,	0,1881,17475,23019,28457,33485,
chr2	40739032	40772914	GRA_denovo_LNC.1246.20	0	+	40739032	40772914	0	7	195,79,2931,70,181,107,415,	0,2419,17457,21296,23001,28439,33467,
chr2	40739032	40772914	GRA_denovo_LNC.1246.21	0	+	40739032	40772914	0	6	195,79,3088,265,107,415,	0,1863,18278,22917,28439,33467,
chr2	40745952	40772914	GRA_denovo_LNC.1246.22	0	+	40745952	40772914	0	5	24,3909,181,107,415,	0,10537,16081,21519,26547,
chr2	40749391	40772914	GRA_denovo_LNC.1246.23	0	+	40749391	40772914	0	5	29,74,177,107,415,	0,10937,12646,18080,23108,
chr2	40750142	40772914	GRA_denovo_LNC.1246.24	0	+	40750142	40772914	0	5	292,3909,181,107,415,	0,6347,11891,17329,22357,
chr2	40750418	40772914	GRA_denovo_LNC.1246.25	0	+	40750418	40772914	0	5	16,70,181,107,415,	0,9910,11615,17053,22081,
chr2	43019422	43024448	GRA_denovo_LNC.1248.1	0	+	43019422	43024448	0	3	106,93,2744,	0,2066,2282,
chr2	43322603	43360245	GRA_denovo_LNC.1257-3.1	0	-	43322603	43360245	0	2	2575,737,	0,36905,
chr2	43394875	43442351	GRA_denovo_LNC.1259.2	0	+	43394875	43442351	0	4	1889,9318,112,25,	0,2205,16670,47451,
chr2	43446957	43460634	GRA_denovo_LNC.1260.1	0	+	43446957	43460634	0	5	5389,1612,1275,146,317,	0,5503,10199,12937,13360,
chr2	43446983	43460634	GRA_denovo_LNC.1260.2	0	+	43446983	43460634	0	4	6511,1720,140,315,	0,9707,12919,13336,
chr2	43446983	43460634	GRA_denovo_LNC.1260.3	0	+	43446983	43460634	0	5	4796,1520,1972,167,317,	0,4991,9699,12890,13334,
chr2	43446991	43460634	GRA_denovo_LNC.1260.4	0	+	43446991	43460634	0	4	9764,139,138,317,	0,11280,12911,13326,
chr2	43446991	43460634	GRA_denovo_LNC.1260.5	0	+	43446991	43460634	0	5	6503,73,331,167,317,	0,9691,11088,12882,13326,
chr2	43448682	43462222	GRA_denovo_LNC.1260.6	0	+	43448682	43462222	0	3	8073,167,83,	0,11191,13457,
chr2	43449807	43460634	GRA_denovo_LNC.1260.7	0	+	43449807	43460634	0	3	8847,167,377,	0,10066,10450,
chr2	43450467	43460634	GRA_denovo_LNC.1260.8	0	+	43450467	43460634	0	5	4354,68,333,138,315,	0,6220,7612,9437,9852,
chr2	43451120	43460634	GRA_denovo_LNC.1260.9	0	+	43451120	43460634	0	6	2952,73,817,331,138,317,	0,5562,6036,6959,8782,9197,
chr2	43453404	43460634	GRA_denovo_LNC.1260.10	0	+	43453404	43460634	0	4	1417,73,1801,317,	0,3278,4835,6913,
chr2	45875824	45877722	GRA_denovo_LNC.1250.1	0	-	45875824	45877722	0	2	698,631,	0,1267,
chr2	45875824	45877722	GRA_denovo_LNC.1250.2	0	-	45875824	45877722	0	2	698,619,	0,1279,
chr2	48133920	48135298	GRA_denovo_LNC.1251.1	0	+	48133920	48135298	0	2	211,842,	0,536,
chr2	48134236	48135298	GRA_denovo_LNC.1251.2	0	+	48134236	48135298	0	2	26,842,	0,220,
chr2	55843046	55859134	GRA_denovo_LNC.1269.1	0	+	55843046	55859134	0	2	2471,20,	0,16068,
chr2	55843046	55873877	GRA_denovo_LNC.1269.2	0	+	55843046	55873877	0	3	2471,64,48,	0,16370,30783,
chr2	55845022	55852902	GRA_denovo_LNC.1269.3	0	+	55845022	55852902	0	2	495,47,	0,7833,
chr2	64419451	64429028	GRA_denovo_LNC.1264.1	0	+	64419451	64429028	0	2	184,147,	0,9430,
chr2	64455337	64487322	GRA_denovo_LNC.1274.1	0	+	64455337	64487322	0	5	319,144,145,184,7768,	0,1293,22915,23597,24217,
chr2	64455337	64487322	GRA_denovo_LNC.1274.2	0	+	64455337	64487322	0	5	319,144,219,183,7769,	0,1293,22915,23597,24216,
chr2	64455337	64490212	GRA_denovo_LNC.1274.3	0	+	64455337	64490212	0	7	319,144,716,624,122,110,2212,	0,1293,22915,24216,32024,32336,32663,
chr2	64455337	64490212	GRA_denovo_LNC.1274.4	0	+	64455337	64490212	0	6	319,144,716,624,122,2212,	0,1293,22915,24216,32024,32663,
chr2	64455337	64498889	GRA_denovo_LNC.1274.5	0	+	64455337	64498889	0	6	319,144,716,624,122,8664,	0,1293,22915,24216,32024,34888,
chr2	64455355	64490212	GRA_denovo_LNC.1274.6	0	+	64455355	64490212	0	8	301,144,99,219,184,624,122,2212,	0,1275,22667,22897,23579,24198,32006,32645,
chr2	64455355	64498889	GRA_denovo_LNC.1274.7	0	+	64455355	64498889	0	7	302,143,219,295,624,122,8664,	0,1276,22897,23467,24198,32006,34870,
chr2	64455355	64498889	GRA_denovo_LNC.1274.8	0	+	64455355	64498889	0	7	301,144,145,183,624,122,8664,	0,1275,22897,23579,24198,32006,34870,
chr2	64455402	64487322	GRA_denovo_LNC.1274.11	0	+	64455402	64487322	0	5	254,144,99,716,2986,	0,1228,22620,22850,28934,
chr2	64455402	64487322	GRA_denovo_LNC.1274.12	0	+	64455402	64487322	0	5	254,144,114,865,2986,	0,1228,1576,22850,28934,
chr2	64455402	64487322	GRA_denovo_LNC.1274.13	0	+	64455402	64487322	0	5	254,144,145,183,7769,	0,1228,22850,23532,24151,
chr2	64455402	64490212	GRA_denovo_LNC.1274.10	0	+	64455402	64490212	0	6	255,143,716,2662,122,2212,	0,1229,22850,24151,31959,32598,
chr2	64455402	64498889	GRA_denovo_LNC.1274.9	0	+	64455402	64498889	0	7	254,144,146,183,2662,122,8664,	0,1228,22850,23533,24151,31959,34823,
chr2	64455418	64490212	GRA_denovo_LNC.1274.14	0	+	64455418	64490212	0	5	238,144,716,3147,2212,	0,1212,22834,28918,32582,
chr2	64455418	64498889	GRA_denovo_LNC.1274.15	0	+	64455418	64498889	0	6	238,144,219,183,3147,8664,	0,1212,22834,23516,28918,34807,
chr2	64455541	64487322	GRA_denovo_LNC.1274.16	0	+	64455541	64487322	0	4	115,144,717,7769,	0,1089,22711,24012,
chr2	64455541	64487322	GRA_denovo_LNC.1274.17	0	+	64455541	64487322	0	6	115,144,101,145,184,7768,	0,1089,6844,22711,23393,24013,
chr2	64455547	64487322	GRA_denovo_LNC.1274.18	0	+	64455547	64487322	0	4	109,144,865,7769,	0,1083,22705,24006,
chr2	64455547	64487970	GRA_denovo_LNC.1274.19	0	+	64455547	64487970	0	6	109,144,865,624,122,297,	0,1083,22705,24006,31814,32126,
chr2	64456269	64487322	GRA_denovo_LNC.1274.20	0	+	64456269	64487322	0	4	153,144,865,2986,	0,361,21983,28067,
chr2	64456269	64498889	GRA_denovo_LNC.1274.21	0	+	64456269	64498889	0	8	153,144,99,145,295,624,122,8664,	0,361,21753,21983,22553,23284,31092,33956,
chr2	64456342	64490212	GRA_denovo_LNC.1274.22	0	+	64456342	64490212	0	6	80,144,716,2662,122,995,	0,288,21910,23211,31019,32875,
chr2	64456630	64487322	GRA_denovo_LNC.1274.23	0	+	64456630	64487322	0	4	144,145,295,7769,	0,21622,22192,22923,
chr2	70239833	70316288	GRA_denovo_LNC.1278.1	0	-	70239833	70316288	0	5	5430,103,181,84,1870,	0,38501,70805,72845,74585,
chr2	70257185	70316736	GRA_denovo_LNC.1278.2	0	-	70257185	70316736	0	7	1878,123,294,103,181,78,2532,	0,2079,16449,21149,53453,55493,57019,
chr2	70307665	70316681	GRA_denovo_LNC.1278.3	0	-	70307665	70316681	0	4	957,150,78,1762,	0,3004,5013,7254,
chr2	70309673	70316508	GRA_denovo_LNC.1278.4	0	-	70309673	70316508	0	3	1148,76,2304,	0,3007,4531,
chr2	70309673	70316685	GRA_denovo_LNC.1278.5	0	-	70309673	70316685	0	3	1146,78,2273,	0,3005,4739,
chr2	70320166	70322426	GRA_denovo_LNC.1272.1	0	-	70320166	70322426	0	3	1234,93,336,	0,1351,1924,
chr2	70320166	70322437	GRA_denovo_LNC.1272.2	0	-	70320166	70322437	0	3	1234,93,289,	0,1351,1982,
chr2	70320166	70322440	GRA_denovo_LNC.1272.3	0	-	70320166	70322440	0	3	1213,93,350,	0,1351,1924,
chr2	70367878	70376670	GRA_denovo_LNC.1275.1	0	+	70367878	70376670	0	2	914,29,	0,8763,
chr2	85188212	85197917	GRA_denovo_LNC.1285.3	0	-	85188212	85197917	0	2	2137,3973,	0,5732,
chr2	85188212	85197917	GRA_denovo_LNC.1285.4	0	-	85188212	85197917	0	2	2138,3972,	0,5733,
chr2	85188212	85197924	GRA_denovo_LNC.1285.5	0	-	85188212	85197924	0	5	479,153,311,836,1982,	0,584,1826,5732,7730,
chr2	85188212	85197924	GRA_denovo_LNC.1285.6	0	-	85188212	85197924	0	3	740,444,3980,	0,1570,5732,
chr2	85188212	85197959	GRA_denovo_LNC.1285.7	0	-	85188212	85197959	0	4	1089,188,836,2017,	0,1826,5732,7730,
chr2	85188212	85197959	GRA_denovo_LNC.1285.8	0	-	85188212	85197959	0	3	1090,311,1514,	0,1826,8233,
chr2	85188212	85198001	GRA_denovo_LNC.1285.10	0	-	85188212	85198001	0	4	479,156,311,4057,	0,584,1826,5732,
chr2	85188212	85198001	GRA_denovo_LNC.1285.9	0	-	85188212	85198001	0	3	1089,311,4057,	0,1826,5732,
chr2	85193980	85198021	GRA_denovo_LNC.1285.11	0	-	85193980	85198021	0	2	24,2694,	0,1347,
chr2	87754466	87821032	GRA_denovo_LNC.1293.1	0	+	87754466	87821032	0	3	698,201,307,	0,25275,66259,
chr2	87754466	87821032	GRA_denovo_LNC.1293.2	0	+	87754466	87821032	0	2	698,307,	0,66259,
chr2	87754466	87928951	GRA_denovo_LNC.1293.3	0	+	87754466	87928951	0	4	698,2015,177,386,	0,128310,151645,174099,
chr2	87754661	87928951	GRA_denovo_LNC.1293.4	0	+	87754661	87928951	0	4	503,89,177,386,	0,128115,151450,173904,
chr2	87754661	87936227	GRA_denovo_LNC.1293.5	0	+	87754661	87936227	0	4	503,89,177,427,	0,128115,151450,181139,
chr2	87754768	87930833	GRA_denovo_LNC.1293.6	0	+	87754768	87930833	0	4	396,2015,177,57,	0,128008,151343,176008,
chr2	87754768	87937987	GRA_denovo_LNC.1293.7	0	+	87754768	87937987	0	4	396,2015,177,143,	0,128008,151343,183076,
chr2	87754929	87909692	GRA_denovo_LNC.1293.8	0	+	87754929	87909692	0	4	235,89,177,17,	0,127847,151182,154746,
chr2	87754954	87999955	GRA_denovo_LNC.1293.9	0	+	87754954	87999955	0	4	210,89,177,39,	0,127822,151157,244962,
chr2	87883969	87928537	GRA_denovo_LNC.1293.10	0	+	87883969	87928537	0	3	822,177,2302,	0,22142,42266,
chr2	87883969	87936227	GRA_denovo_LNC.1293.11	0	+	87883969	87936227	0	3	822,177,427,	0,22142,51831,
chr2	87883969	87980442	GRA_denovo_LNC.1293.12	0	+	87883969	87980442	0	3	822,177,267,	0,22142,96206,
chr2	111953945	112133022	GRA_denovo_LNC.1303.1	0	-	111953945	112133022	0	6	826,174,94,177,2015,100,	0,12119,51779,147692,169192,178977,
chr2	111991239	112133028	GRA_denovo_LNC.1303.2	0	-	111991239	112133028	0	5	77,94,177,2015,106,	0,14485,110398,131898,141683,
chr2	111994608	111999322	GRA_denovo_LNC.1303.3	0	-	111994608	111999322	0	3	2022,195,1142,	0,2770,3572,
chr2	111994608	112133024	GRA_denovo_LNC.1303.4	0	-	111994608	112133024	0	6	2022,195,94,177,2015,102,	0,2770,11116,107029,128529,138314,
chr2	111994608	112252672	GRA_denovo_LNC.1303.5	0	-	111994608	112252672	0	6	2022,195,94,177,89,211,	0,2770,11116,107029,130455,257853,
chr2	111994608	112252897	GRA_denovo_LNC.1303.6	0	-	111994608	112252897	0	6	2022,195,94,177,2015,436,	0,2770,11116,107029,128529,257853,
chr2	111994608	112253274	GRA_denovo_LNC.1303.7	0	-	111994608	112253274	0	7	2022,195,1749,94,177,89,813,	0,2770,8778,11116,107029,130455,257853,
chr2	112001906	112133048	GRA_denovo_LNC.1303.8	0	-	112001906	112133048	0	5	3229,94,177,2015,126,	0,3818,99731,121231,131016,
chr2	112001906	112252856	GRA_denovo_LNC.1303.9	0	-	112001906	112252856	0	5	3229,94,177,89,395,	0,3818,99731,123157,250555,
chr2	112001906	112252897	GRA_denovo_LNC.1303.10	0	-	112001906	112252897	0	5	3229,94,177,2015,436,	0,3818,99731,121231,250555,
chr2	112071746	112077157	GRA_denovo_LNC.1303.13	0	-	112071746	112077157	0	3	393,166,144,	0,661,5267,
chr2	112071746	112133053	GRA_denovo_LNC.1303.12	0	-	112071746	112133053	0	4	393,177,2015,131,	0,29891,51391,61176,
chr2	112071746	112253109	GRA_denovo_LNC.1303.11	0	-	112071746	112253109	0	4	393,177,89,648,	0,29891,53317,180715,
chr2	112079087	112133067	GRA_denovo_LNC.1303.14	0	-	112079087	112133067	0	4	289,177,2015,145,	0,22550,44050,53835,
chr2	112186894	112204867	GRA_denovo_LNC.1303.15	0	-	112186894	112204867	0	2	303,79,	0,17894,
chr2	112186894	112252725	GRA_denovo_LNC.1303.16	0	-	112186894	112252725	0	2	304,263,	0,65568,
chr2	112186894	112253109	GRA_denovo_LNC.1303.17	0	-	112186894	112253109	0	3	303,201,648,	0,40469,65567,
chr2	112186894	112253109	GRA_denovo_LNC.1303.18	0	-	112186894	112253109	0	3	303,155,648,	0,50589,65567,
chr2	112186894	112253274	GRA_denovo_LNC.1303.19	0	-	112186894	112253274	0	2	303,813,	0,65567,
chr2	112186894	112253274	GRA_denovo_LNC.1303.20	0	-	112186894	112253274	0	2	304,813,	0,65567,
chr2	120984978	120990000	GRA_denovo_LNC.1319-2.1	0	-	120984978	120990000	0	2	1964,1750,	0,3272,
chr2	120984978	120990058	GRA_denovo_LNC.1319-2.2	0	-	120984978	120990058	0	2	1963,1809,	0,3271,
chr2	120984978	120990058	GRA_denovo_LNC.1319-2.3	0	-	120984978	120990058	0	2	1963,415,	0,4665,
chr2	120984978	120990162	GRA_denovo_LNC.1319-2.4	0	-	120984978	120990162	0	3	37,1549,519,	0,1775,4665,
chr2	122406817	122436882	GRA_denovo_LNC.1332.1	0	+	122406817	122436882	0	3	1140,215,192,	0,1226,29873,
chr2	122407462	122409353	GRA_denovo_LNC.1332.2	0	+	122407462	122409353	0	2	25,1310,	0,581,
chr2	122407678	122436882	GRA_denovo_LNC.1332.3	0	+	122407678	122436882	0	3	280,214,192,	0,366,29012,
chr2	128145733	128146888	GRA_denovo_LNC.1321.1	0	+	128145733	128146888	0	3	154,118,202,	0,723,953,
chr2	128145733	128165287	GRA_denovo_LNC.1321.2	0	+	128145733	128165287	0	3	841,75,1897,	0,953,17657,
chr2	128145733	128165287	GRA_denovo_LNC.1321.3	0	+	128145733	128165287	0	2	841,1897,	0,17657,
chr2	128643209	128651117	GRA_denovo_LNC.1322.1	0	+	128643209	128651117	0	2	3733,1328,	0,6580,
chr2	136742526	136767455	GRA_denovo_LNC.1328.2	0	+	136742526	136767455	0	4	560,152,41,2690,	0,13730,15482,22239,
chr2	136742526	136767455	GRA_denovo_LNC.1328.3	0	+	136742526	136767455	0	4	560,152,223,2690,	0,13730,15300,22239,
chr2	136742526	136767455	GRA_denovo_LNC.1328.4	0	+	136742526	136767455	0	3	560,1793,2690,	0,13730,22239,
chr2	136742721	136767455	GRA_denovo_LNC.1328.5	0	+	136742721	136767455	0	4	457,152,223,2690,	0,13535,15105,22044,
chr2	139197188	139260839	GRA_denovo_LNC.1329.1	0	-	139197188	139260839	0	3	23,125,173,	0,61137,63478,
chr2	139248714	139260843	GRA_denovo_LNC.1329.2	0	-	139248714	139260843	0	3	2343,126,177,	0,9610,11952,
chr2	139248714	139265845	GRA_denovo_LNC.1329.3	0	-	139248714	139265845	0	3	2343,130,5790,	0,9610,11341,
chr2	139360038	139370726	GRA_denovo_LNC.1330.1	0	+	139360038	139370726	0	3	16,496,619,	0,1595,10069,
chr2	139361534	139370726	GRA_denovo_LNC.1330.2	0	+	139361534	139370726	0	2	595,2003,	0,7189,
chr2	166650500	166659937	GRA_denovo_LNC.1335.1	0	+	166650500	166659937	0	3	1089,43,2049,	0,7190,7388,
chr2	166650500	166668459	GRA_denovo_LNC.1335.2	0	+	166650500	166668459	0	3	1030,402,2084,	0,7190,15875,
chr2	166650525	166668459	GRA_denovo_LNC.1335.3	0	+	166650525	166668459	0	3	1064,204,2084,	0,7363,15850,
chr2	166650525	166668459	GRA_denovo_LNC.1335.4	0	+	166650525	166668459	0	4	1064,43,204,2087,	0,7165,7363,15847,
chr2	166650573	166668459	GRA_denovo_LNC.1335.5	0	+	166650573	166668459	0	3	1016,402,2084,	0,7117,15802,
chr2	166650573	166668459	GRA_denovo_LNC.1335.6	0	+	166650573	166668459	0	4	1016,2604,203,2087,	0,4557,7316,15799,
chr2	166650573	166668459	GRA_denovo_LNC.1335.7	0	+	166650573	166668459	0	3	957,402,2087,	0,7117,15799,
chr2	166651302	166660630	GRA_denovo_LNC.1335.8	0	+	166651302	166660630	0	3	287,402,27,	0,6388,9301,
chr2	166651302	166668459	GRA_denovo_LNC.1335.9	0	+	166651302	166668459	0	6	228,97,44,203,54,2087,	0,5718,6388,6587,9786,15070,
chr2	166651597	166668459	GRA_denovo_LNC.1335.10	0	+	166651597	166668459	0	3	4972,1072,2087,	0,5423,14775,
chr2	166654945	166661125	GRA_denovo_LNC.1335.11	0	+	166654945	166661125	0	2	3147,37,	0,6143,
chr2	166654945	166668459	GRA_denovo_LNC.1335.12	0	+	166654945	166668459	0	4	2172,45,202,2087,	0,2745,2945,11427,
chr2	166655323	166668459	GRA_denovo_LNC.1335.13	0	+	166655323	166668459	0	2	2769,2084,	0,11052,
chr2	173328995	173343272	GRA_denovo_LNC.1340.1	0	-	173328995	173343272	0	2	1754,24,	0,14253,
chr2	173328995	173421187	GRA_denovo_LNC.1340.2	0	-	173328995	173421187	0	6	307,198,142,95,185,371,	0,1556,31107,31864,48066,91821,
chr2	173328995	173421187	GRA_denovo_LNC.1340.3	0	-	173328995	173421187	0	4	1754,111,142,371,	0,24271,31107,91821,
chr2	173328995	173421192	GRA_denovo_LNC.1340.4	0	-	173328995	173421192	0	5	1444,109,111,142,376,	0,1556,24271,31107,91821,
chr2	173328995	173421202	GRA_denovo_LNC.1340.5	0	-	173328995	173421202	0	3	1754,142,386,	0,31107,91821,
chr2	173328995	173421322	GRA_denovo_LNC.1340.6	0	-	173328995	173421322	0	3	307,142,506,	0,31107,91821,
chr2	173328995	173421442	GRA_denovo_LNC.1340.7	0	-	173328995	173421442	0	4	307,142,185,626,	0,31107,48066,91821,
chr2	173345367	173421187	GRA_denovo_LNC.1340.8	0	-	173345367	173421187	0	4	382,142,95,371,	0,14735,15492,75449,
chr2	173345367	173421201	GRA_denovo_LNC.1340.9	0	-	173345367	173421201	0	5	382,142,95,185,385,	0,14735,15492,31694,75449,
chr2	173345367	173421322	GRA_denovo_LNC.1340.10	0	-	173345367	173421322	0	4	382,142,185,506,	0,14735,31694,75449,
chr2	173355889	173421202	GRA_denovo_LNC.1340.11	0	-	173355889	173421202	0	4	510,142,185,386,	0,4213,21172,64927,
chr2	179387547	179406426	GRA_denovo_LNC.1344.1	0	+	179387547	179406426	0	6	437,185,265,97,88,3002,	0,631,8493,12911,14783,15877,
chr2	179387547	179406426	GRA_denovo_LNC.1344.2	0	+	179387547	179406426	0	4	816,97,331,3002,	0,12911,14540,15877,
chr2	179387547	179416054	GRA_denovo_LNC.1344.3	0	+	179387547	179416054	0	7	437,185,97,331,1281,63,9106,	0,631,12911,14540,15877,17286,19401,
chr2	179387547	179416054	GRA_denovo_LNC.1344.4	0	+	179387547	179416054	0	8	437,185,97,88,1472,140,5734,2656,	0,631,12911,14783,15877,19401,20000,25851,
chr2	179387547	179416054	GRA_denovo_LNC.1344.5	0	+	179387547	179416054	0	7	816,265,97,331,1472,140,8512,	0,8493,12911,14540,15877,19401,19995,
chr2	179387547	179416054	GRA_denovo_LNC.1344.6	0	+	179387547	179416054	0	6	437,185,97,2618,63,9106,	0,631,12911,14540,17286,19401,
chr2	179387547	179486713	GRA_denovo_LNC.1344.7	0	+	179387547	179486713	0	17	437,185,265,97,2809,140,4027,1176,209,421,176,2155,110,100,100,239,6664,	0,631,8493,12911,14540,19401,48479,53159,60892,61752,68318,74775,77737,85346,90391,91214,92502,
chr2	179387547	179486713	GRA_denovo_LNC.1344.8	0	+	179387547	179486713	0	15	437,185,265,97,88,1472,140,4027,1176,209,421,176,3072,101,8774,	0,631,8493,12911,14783,15877,19401,48479,53159,60892,61752,68318,74775,85346,90392,
chr2	179387911	179416054	GRA_denovo_LNC.1344.10	0	+	179387911	179416054	0	8	452,265,97,89,1280,98,140,8507,	0,8129,12547,14419,15514,16887,19037,19636,
chr2	179387911	179416054	GRA_denovo_LNC.1344.11	0	+	179387911	179416054	0	6	452,97,89,1280,63,1309,	0,12547,14419,15514,16922,26834,
chr2	179387911	179486713	GRA_denovo_LNC.1344.9	0	+	179387911	179486713	0	11	452,2375,63,140,86,110,100,266,465,147,4261,	0,14419,16922,19037,74411,77373,84982,89861,90624,92138,94541,
chr2	179387915	179416054	GRA_denovo_LNC.1344.12	0	+	179387915	179416054	0	8	69,185,97,331,1472,140,1748,808,	0,263,12543,14172,15509,19033,25166,27331,
chr2	179387930	179416054	GRA_denovo_LNC.1344.13	0	+	179387930	179416054	0	8	54,185,265,97,331,1281,63,9106,	0,248,8110,12528,14157,15494,16903,19018,
chr2	179387930	179486713	GRA_denovo_LNC.1344.14	0	+	179387930	179486713	0	13	54,185,97,331,1480,132,5739,150,176,3072,3539,4544,6664,	0,248,12528,14157,15494,19026,19612,48096,67935,74392,81524,87057,92119,
chr2	179387935	179445630	GRA_denovo_LNC.1344.15	0	+	179387935	179445630	0	9	428,97,88,1472,140,5739,150,134,4924,	0,12523,14395,15489,19013,19607,48091,51984,52771,
chr2	179387935	179486713	GRA_denovo_LNC.1344.16	0	+	179387935	179486713	0	18	428,265,97,88,1472,140,150,134,462,608,209,421,176,86,1498,5765,239,6664,	0,8105,12523,14395,15489,19013,48091,51984,52771,53339,60504,61364,67930,74387,75961,84958,90826,92114,
chr2	179387936	179416054	GRA_denovo_LNC.1344.17	0	+	179387936	179416054	0	6	427,265,97,88,1472,9106,	0,8104,12522,14394,15488,19012,
chr2	179387936	179416054	GRA_denovo_LNC.1344.18	0	+	179387936	179416054	0	8	427,265,97,331,1281,63,140,2973,	0,8104,12522,14151,15488,16897,19012,25145,
chr2	179387936	179416054	GRA_denovo_LNC.1344.19	0	+	179387936	179416054	0	8	427,265,97,88,1281,63,140,8512,	0,8104,12522,14394,15488,16897,19012,19606,
chr2	179387936	179486713	GRA_denovo_LNC.1344.20	0	+	179387936	179486713	0	12	427,265,97,2375,63,140,2155,192,9468,465,147,4261,	0,8104,12522,14394,16897,19012,74386,77266,80634,90599,92113,94516,
chr2	179387936	179486713	GRA_denovo_LNC.1344.21	0	+	179387936	179486713	0	12	427,265,97,331,1281,63,140,86,1074,9256,720,7952,	0,8104,12522,14151,15488,16897,19012,74386,76384,80634,90002,90825,
chr2	179387946	179416054	GRA_denovo_LNC.1344.22	0	+	179387946	179416054	0	8	417,265,97,331,1045,63,140,8788,	0,8094,12512,14141,15478,16887,19002,19320,
chr2	179387948	179406426	GRA_denovo_LNC.1344.23	0	+	179387948	179406426	0	5	415,265,97,331,3002,	0,8092,12510,14139,15476,
chr2	179387948	179486713	GRA_denovo_LNC.1344.24	0	+	179387948	179486713	0	17	415,97,331,56,1281,63,140,4027,1176,209,421,176,89,110,3169,7551,2234,	0,12510,14139,14597,15476,16885,19000,48078,52758,60491,61351,67917,74371,77336,80859,84602,96531,
chr2	179393522	179486713	GRA_denovo_LNC.1344.25	0	+	179393522	179486713	0	14	18,97,88,1472,140,5734,150,176,86,192,100,770,147,4261,	0,6936,8808,9902,13426,14025,42504,62343,68800,71680,79371,85239,86527,88930,
chr2	179395481	179416054	GRA_denovo_LNC.1344.26	0	+	179395481	179416054	0	7	824,97,88,1281,63,140,2973,	0,4977,6849,7943,9352,11467,17600,
chr2	179395481	179416054	GRA_denovo_LNC.1344.27	0	+	179395481	179416054	0	7	80,265,97,2375,63,140,8512,	0,559,4977,6849,9352,11467,12061,
chr2	179395481	179486713	GRA_denovo_LNC.1344.28	0	+	179395481	179486713	0	15	824,97,89,1280,63,140,150,134,1176,209,421,176,213,1074,13820,	0,4977,6849,7944,9352,11467,40545,44438,45225,52958,53818,60384,66841,68839,77412,
chr2	179395481	179486713	GRA_denovo_LNC.1344.29	0	+	179395481	179486713	0	17	824,97,331,1281,63,140,150,134,1176,209,421,176,213,1074,100,1062,6664,	0,4977,6606,7943,9352,11467,40545,44438,45225,52958,53818,60384,66841,68839,77412,82457,84568,
chr2	179395481	179486713	GRA_denovo_LNC.1344.30	0	+	179395481	179486713	0	11	824,97,88,150,176,86,107,100,173,117,7952,	0,4977,6849,40545,60384,66841,69806,77412,82457,83060,83280,
chr2	179395487	179486713	GRA_denovo_LNC.1344.31	0	+	179395487	179486713	0	15	17,265,97,88,57,1472,140,209,421,176,101,157,110,10088,7952,	0,553,4971,6843,7058,7937,11461,52952,53812,60378,66947,68833,69797,73083,83274,
chr2	179395506	179486713	GRA_denovo_LNC.1344.32	0	+	179395506	179486713	0	17	55,97,88,1281,98,6333,150,134,1144,209,421,176,86,110,3539,4013,6664,	0,4952,6824,7918,9292,11442,40520,44413,45232,52933,53793,60359,66816,69778,73948,79481,84543,
chr2	179395506	179486713	GRA_denovo_LNC.1344.33	0	+	179395506	179486713	0	14	55,265,97,332,1286,60,140,176,86,157,110,6430,52,2234,	0,534,4952,6581,7918,9330,11442,60359,66816,68814,69778,77387,84543,88973,
chr2	179395507	179486713	GRA_denovo_LNC.1344.34	0	+	179395507	179486713	0	16	54,265,97,332,1045,60,140,176,86,157,110,4933,49,123,239,6664,	0,533,4951,6580,7917,9329,11441,60358,66815,68813,69777,77386,82482,83028,83254,84542,
chr2	179402648	179416054	GRA_denovo_LNC.1344.35	0	+	179402648	179416054	0	4	2248,140,5734,1309,	0,4300,4899,12097,
chr2	179403421	179486713	GRA_denovo_LNC.1344.36	0	+	179403421	179486713	0	10	1475,140,150,176,89,157,107,770,147,4261,	0,3527,32605,52444,58898,60899,61866,75340,76628,79031,
chr2	179406581	179486713	GRA_denovo_LNC.1344.37	0	+	179406581	179486713	0	12	507,150,134,1176,209,421,176,2155,192,10961,147,4261,	0,29445,33338,34125,41858,42718,49284,55741,58621,61989,73468,75871,
chr2	179406608	179486713	GRA_denovo_LNC.1344.38	0	+	179406608	179486713	0	10	480,4027,1176,209,421,176,213,1074,11626,4261,	0,29418,34098,41831,42691,49257,55714,57712,61962,75844,
chr2	179436181	179448436	GRA_denovo_LNC.1344.39	0	+	179436181	179448436	0	4	3872,634,209,186,	0,4525,5492,12069,
chr2	179455867	179486713	GRA_denovo_LNC.1344.40	0	+	179455867	179486713	0	5	174,213,157,110,6664,	0,6455,8453,9417,24182,
chr2	179455867	179486713	GRA_denovo_LNC.1344.41	0	+	179455867	179486713	0	6	174,86,110,5765,770,6664,	0,6455,9417,17026,22894,24182,
chr2	179462510	179486713	GRA_denovo_LNC.1344.42	0	+	179462510	179486713	0	5	25,110,770,291,4261,	0,2774,16251,17539,19942,
chr2	185453417	185462898	GRA_denovo_LNC.1342.1	0	-	185453417	185462898	0	3	19,121,1102,	0,7565,8379,
chr2	185453417	185463713	GRA_denovo_LNC.1342.2	0	-	185453417	185463713	0	3	19,121,719,	0,7565,9577,
chr2	185456041	185462937	GRA_denovo_LNC.1342.3	0	-	185456041	185462937	0	2	5062,1141,	0,5755,
chr2	185456041	185464246	GRA_denovo_LNC.1342.4	0	-	185456041	185464246	0	4	553,121,639,717,	0,4941,6773,7488,
chr2	185456041	185464246	GRA_denovo_LNC.1342.5	0	-	185456041	185464246	0	3	553,121,3039,	0,4941,5166,
chr2	185456041	185464246	GRA_denovo_LNC.1342.6	0	-	185456041	185464246	0	4	553,122,452,723,	0,4941,6954,7482,
chr2	201959416	201992746	GRA_denovo_LNC.1361.1	0	-	201959416	201992746	0	3	658,96,13080,	0,13350,20250,
chr2	208040127	208105044	GRA_denovo_LNC.1354.11	0	-	208040127	208105044	0	3	11585,173,2501,	0,60034,62416,
chr2	208040127	208105063	GRA_denovo_LNC.1354.9	0	-	208040127	208105063	0	3	11585,1666,451,	0,62416,64485,
chr2	208040127	208345537	GRA_denovo_LNC.1354.5	0	-	208040127	208345537	0	8	11585,166,294,171,2520,66,55,138,	0,60034,60369,61506,62416,78786,157237,305272,
chr2	208040127	208345537	GRA_denovo_LNC.1354.6	0	-	208040127	208345537	0	8	11585,115,55,171,2520,66,55,138,	0,60085,60608,61506,62416,78786,157237,305272,
chr2	208040127	208345537	GRA_denovo_LNC.1354.7	0	-	208040127	208345537	0	7	11585,166,55,2519,67,55,138,	0,60034,60608,62416,78785,157237,305272,
chr2	208040127	208345537	GRA_denovo_LNC.1354.8	0	-	208040127	208345537	0	9	11585,75,115,294,171,2520,66,55,138,	0,23246,60085,60369,61506,62416,78786,157237,305272,
chr2	208040127	208345538	GRA_denovo_LNC.1354.4	0	-	208040127	208345538	0	7	11585,122,112,2251,67,55,139,	0,60085,62416,62684,78785,157237,305272,
chr2	208040127	208345551	GRA_denovo_LNC.1354.3	0	-	208040127	208345551	0	7	11585,115,294,171,2519,55,152,	0,60085,60369,61506,62416,157237,305272,
chr2	208040127	208395131	GRA_denovo_LNC.1354.2	0	-	208040127	208395131	0	10	11585,166,294,171,2519,67,55,79,100,969,	0,60034,60369,61506,62416,78785,157237,342216,353113,354035,
chr2	208040127	208395135	GRA_denovo_LNC.1354.1	0	-	208040127	208395135	0	9	11585,115,112,2251,73,49,79,97,700,	0,60085,62416,62684,78785,157243,342216,353113,354308,
chr2	208063393	208345537	GRA_denovo_LNC.1354.12	0	-	208063393	208345537	0	7	52,166,171,2520,66,55,138,	0,36768,38240,39150,55520,133971,282006,
chr2	208265498	208273555	GRA_denovo_LNC.1354.13	0	-	208265498	208273555	0	2	5194,24,	0,8033,
chr2	208265498	208277359	GRA_denovo_LNC.1354.14	0	-	208265498	208277359	0	3	3854,35,165,	0,8033,11696,
chr2	208265498	208282385	GRA_denovo_LNC.1354.15	0	-	208265498	208282385	0	2	3854,61,	0,16826,
chr2	208265498	208322140	GRA_denovo_LNC.1354.16	0	-	208265498	208322140	0	3	3854,35,99,	0,8033,56543,
chr2	208265498	208345551	GRA_denovo_LNC.1354.17	0	-	208265498	208345551	0	2	5194,152,	0,79901,
chr2	219228607	219234361	GRA_denovo_LNC.1353.1	0	-	219228607	219234361	0	3	937,101,2031,	0,3042,3723,
chr2	219228607	219235420	GRA_denovo_LNC.1353.2	0	-	219228607	219235420	0	3	2914,2238,49,	0,3042,6764,
chr2	219228607	219236367	GRA_denovo_LNC.1353.3	0	-	219228607	219236367	0	4	2914,101,630,2994,	0,3042,3706,4766,
chr2	219228607	219236705	GRA_denovo_LNC.1353.4	0	-	219228607	219236705	0	3	2914,2241,126,	0,3042,7972,
chr2	219228607	219236846	GRA_denovo_LNC.1353.5	0	-	219228607	219236846	0	4	2910,160,999,267,	0,3042,4281,7972,
chr2	219228607	219238557	GRA_denovo_LNC.1353.6	0	-	219228607	219238557	0	3	2914,2238,1978,	0,3042,7972,
chr2	219228607	219238557	GRA_denovo_LNC.1353.7	0	-	219228607	219238557	0	4	2910,541,1574,1978,	0,3042,3706,7972,
chr2	219228607	219238557	GRA_denovo_LNC.1353.8	0	-	219228607	219238557	0	4	2916,101,1574,1978,	0,3042,3706,7972,
chr2	219228607	219238557	GRA_denovo_LNC.1353.9	0	-	219228607	219238557	0	5	2914,101,885,514,1978,	0,3042,3451,4766,7972,
chr2	234079709	234088838	GRA_denovo_LNC.1365.3	0	-	234079709	234088838	0	3	171,3346,235,	0,2950,8894,
chr2	234082254	234088761	GRA_denovo_LNC.1365.4	0	-	234082254	234088761	0	3	3751,89,158,	0,4563,6349,
chr2	238582615	238600488	GRA_denovo_LNC.1363.1	0	-	238582615	238600488	0	5	839,94,351,527,635,	0,2905,3135,12554,17238,
chr2	238582615	238600505	GRA_denovo_LNC.1363.2	0	-	238582615	238600505	0	4	839,94,356,651,	0,2905,3135,17239,
chr2	238584483	238599122	GRA_denovo_LNC.1363.19	0	-	238584483	238599122	0	4	1131,351,527,1170,	0,1267,10686,13469,
chr2	238584483	238600471	GRA_denovo_LNC.1363.15	0	-	238584483	238600471	0	4	1131,524,141,618,	0,10690,13289,15370,
chr2	238584483	238600471	GRA_denovo_LNC.1363.16	0	-	238584483	238600471	0	3	1131,523,2519,	0,10690,13469,
chr2	238584483	238600471	GRA_denovo_LNC.1363.17	0	-	238584483	238600471	0	4	1131,523,142,1205,	0,10690,13288,14783,
chr2	238584483	238600471	GRA_denovo_LNC.1363.18	0	-	238584483	238600471	0	3	1131,524,2518,	0,10690,13470,
chr2	238584483	238600488	GRA_denovo_LNC.1363.13	0	-	238584483	238600488	0	5	1131,351,528,143,633,	0,1267,10686,13289,15372,
chr2	238584483	238600488	GRA_denovo_LNC.1363.14	0	-	238584483	238600488	0	4	1131,526,142,635,	0,10690,13288,15370,
chr2	238584483	238600505	GRA_denovo_LNC.1363.11	0	-	238584483	238600505	0	4	1131,523,98,1235,	0,10690,13469,14787,
chr2	238584483	238600505	GRA_denovo_LNC.1363.12	0	-	238584483	238600505	0	5	1131,351,527,142,1386,	0,1267,10686,13288,14636,
chr2	238584483	238600535	GRA_denovo_LNC.1363.10	0	-	238584483	238600535	0	4	1132,199,98,682,	0,1423,13469,15370,
chr2	238584483	238600535	GRA_denovo_LNC.1363.8	0	-	238584483	238600535	0	3	1131,355,2583,	0,1267,13469,
chr2	238584483	238600535	GRA_denovo_LNC.1363.9	0	-	238584483	238600535	0	5	1131,523,98,257,682,	0,10690,13469,14636,15370,
chr2	238584483	238600545	GRA_denovo_LNC.1363.6	0	-	238584483	238600545	0	3	1131,98,692,	0,13469,15370,
chr2	238584483	238600545	GRA_denovo_LNC.1363.7	0	-	238584483	238600545	0	4	1131,593,98,1426,	0,10690,13469,14636,
chr2	238584483	238600547	GRA_denovo_LNC.1363.3	0	-	238584483	238600547	0	4	1131,356,427,2776,	0,1267,10786,13288,
chr2	238584483	238600547	GRA_denovo_LNC.1363.4	0	-	238584483	238600547	0	5	1131,356,427,142,694,	0,1267,10786,13288,15370,
chr2	238584483	238600547	GRA_denovo_LNC.1363.5	0	-	238584483	238600547	0	3	1131,523,694,	0,10690,15370,
chr2	238597384	238600545	GRA_denovo_LNC.1363.22	0	-	238597384	238600545	0	2	529,692,	0,2469,
chr2	240422731	240453999	GRA_denovo_LNC.1368.5	0	+	240422731	240453999	0	2	3625,2680,	0,28588,
chr2	240422827	240429726	GRA_denovo_LNC.1368.10	0	+	240422827	240429726	0	4	3529,167,621,1470,	0,3854,4568,5429,
chr2	240422827	240429726	GRA_denovo_LNC.1368.6	0	+	240422827	240429726	0	3	337,1058,1470,	0,2963,5429,
chr2	240422827	240429726	GRA_denovo_LNC.1368.7	0	+	240422827	240429726	0	5	3530,100,193,201,1470,	0,3924,4568,4988,5429,
chr2	240422827	240429726	GRA_denovo_LNC.1368.8	0	+	240422827	240429726	0	4	361,1058,109,1470,	0,2963,5021,5429,
chr2	240422827	240429726	GRA_denovo_LNC.1368.9	0	+	240422827	240429726	0	3	3529,97,2331,	0,3924,4568,
chr2	240422827	240453999	GRA_denovo_LNC.1368.13	0	+	240422827	240453999	0	2	4021,2680,	0,28492,
chr2	240422851	240429726	GRA_denovo_LNC.1368.17	0	+	240422851	240429726	0	4	477,2400,97,1470,	0,1105,3900,5405,
chr2	240422851	240429726	GRA_denovo_LNC.1368.18	0	+	240422851	240429726	0	4	337,2892,168,1470,	0,1105,4997,5405,
chr2	240422851	240429726	GRA_denovo_LNC.1368.19	0	+	240422851	240429726	0	4	3505,167,193,1878,	0,3830,4544,4997,
chr2	240422851	240442305	GRA_denovo_LNC.1368.15	0	+	240422851	240442305	0	5	3507,167,633,98,2646,	0,3830,15087,15991,16808,
chr2	240422887	240429726	GRA_denovo_LNC.1368.20	0	+	240422887	240429726	0	2	3961,1878,	0,4961,
chr2	240422887	240429726	GRA_denovo_LNC.1368.21	0	+	240422887	240429726	0	3	3961,621,1470,	0,4508,5369,
chr2	240422904	240429726	GRA_denovo_LNC.1368.23	0	+	240422904	240429726	0	2	3945,1470,	0,5352,
chr20	641317	683474	GRA_denovo_LNC.1374.1	0	+	641317	683474	0	3	225,3824,10115,	0,27231,32042,
chr20	641317	683474	GRA_denovo_LNC.1374.2	0	+	641317	683474	0	6	225,82,152,1173,2412,5362,	0,22468,27231,29882,32042,36795,
chr20	641317	683474	GRA_denovo_LNC.1374.3	0	+	641317	683474	0	4	225,88,2412,5362,	0,30967,32042,36795,
chr20	641317	683474	GRA_denovo_LNC.1374.4	0	+	641317	683474	0	3	225,126,10115,	0,30929,32042,
chr20	641317	683474	GRA_denovo_LNC.1374.5	0	+	641317	683474	0	4	225,82,3824,10115,	0,22468,27231,32042,
chr20	641317	690994	GRA_denovo_LNC.1374.6	0	+	641317	690994	0	6	225,3824,2412,223,98,1903,	0,27231,32042,36795,37510,47774,
chr20	641317	690994	GRA_denovo_LNC.1374.7	0	+	641317	690994	0	5	226,3824,2412,813,1903,	0,27231,32042,36795,47774,
chr20	641317	690994	GRA_denovo_LNC.1374.8	0	+	641317	690994	0	4	225,1173,2412,1903,	0,29882,32042,47774,
chr20	641317	708239	GRA_denovo_LNC.1374.9	0	+	641317	708239	0	4	225,2412,79,5186,	0,32042,60599,61736,
chr20	641319	683474	GRA_denovo_LNC.1374.10	0	+	641319	683474	0	4	223,88,85,9952,	0,30965,32040,32203,
chr20	641319	718902	GRA_denovo_LNC.1374.11	0	+	641319	718902	0	8	223,88,105,123,223,98,93,3981,	0,30965,32040,34329,36793,37508,47772,73602,
chr20	641322	683474	GRA_denovo_LNC.1374.14	0	+	641322	683474	0	4	220,89,104,9476,	0,30962,32038,32676,
chr20	641322	683474	GRA_denovo_LNC.1374.15	0	+	641322	683474	0	7	220,88,105,123,223,98,4244,	0,30962,32037,34326,36790,37505,37908,
chr20	641322	683474	GRA_denovo_LNC.1374.16	0	+	641322	683474	0	7	220,88,406,123,223,98,4244,	0,30962,32037,34326,36790,37505,37908,
chr20	641322	683474	GRA_denovo_LNC.1374.17	0	+	641322	683474	0	5	220,2412,223,98,4244,	0,32037,36790,37505,37908,
chr20	641322	683474	GRA_denovo_LNC.1374.18	0	+	641322	683474	0	6	221,3823,105,123,223,4647,	0,27227,32037,34326,36790,37505,
chr20	641322	683474	GRA_denovo_LNC.1374.19	0	+	641322	683474	0	7	220,126,105,123,223,98,4244,	0,30924,32037,34326,36790,37505,37908,
chr20	641322	708239	GRA_denovo_LNC.1374.13	0	+	641322	708239	0	8	220,88,406,123,223,55,93,5186,	0,30962,32037,34326,36790,37548,47769,61731,
chr20	641328	669354	GRA_denovo_LNC.1374.20	0	+	641328	669354	0	4	214,82,101,806,	0,22457,26548,27220,
chr20	641328	683474	GRA_denovo_LNC.1374.21	0	+	641328	683474	0	6	214,1173,2412,223,98,4244,	0,29871,32031,36784,37499,37902,
chr20	641328	708239	GRA_denovo_LNC.1374.22	0	+	641328	708239	0	7	215,147,123,223,98,96,6323,	0,27220,34320,36784,37499,47763,60588,
chr20	641328	708239	GRA_denovo_LNC.1374.23	0	+	641328	708239	0	8	214,90,404,96,223,98,93,5186,	0,30956,32033,34347,36784,37499,47763,61725,
chr20	663027	690994	GRA_denovo_LNC.1374.24	0	+	663027	690994	0	6	840,105,123,223,98,1903,	0,10332,12621,15085,15800,26064,
chr20	666854	683474	GRA_denovo_LNC.1374.26	0	+	666854	683474	0	6	1455,3824,2412,223,98,4244,	0,1694,6505,11258,11973,12376,
chr20	666854	718902	GRA_denovo_LNC.1374.25	0	+	666854	718902	0	7	5518,105,123,223,98,93,7544,	0,6505,8794,11258,11973,22237,44504,
chr20	667071	683474	GRA_denovo_LNC.1374.27	0	+	667071	683474	0	3	1629,126,10115,	0,5175,6288,
chr20	667071	683474	GRA_denovo_LNC.1374.28	0	+	667071	683474	0	4	5301,2412,223,4647,	0,6288,11041,11756,
chr20	667071	690994	GRA_denovo_LNC.1374.29	0	+	667071	690994	0	5	1238,3824,5566,93,836,	0,1477,6288,22020,23087,
chr20	667109	690994	GRA_denovo_LNC.1374.30	0	+	667109	690994	0	6	5263,85,123,223,55,1903,	0,6250,8539,11003,11761,21982,
chr20	668477	711004	GRA_denovo_LNC.1374.31	0	+	668477	711004	0	8	223,88,418,123,223,98,93,1733,	0,3807,4882,7171,9635,10350,20614,40794,
chr20	669410	690994	GRA_denovo_LNC.1374.32	0	+	669410	690994	0	6	2962,406,123,223,98,1903,	0,3949,6238,8702,9417,19681,
chr20	677136	690994	GRA_denovo_LNC.1374.33	0	+	677136	690994	0	3	1199,98,1903,	0,1691,11955,
chr20	677140	683474	GRA_denovo_LNC.1374.34	0	+	677140	683474	0	3	1195,55,4244,	0,1730,2090,
chr20	1699512	1701977	GRA_denovo_LNC.1377.1	0	-	1699512	1701977	0	2	762,369,	0,2096,
chr20	1826506	1880671	GRA_denovo_LNC.1382.2	0	-	1826506	1880671	0	4	8610,3829,1642,5907,	0,19769,43666,48258,
chr20	1857908	1870250	GRA_denovo_LNC.1382.3	0	-	1857908	1870250	0	2	8445,78,	0,12264,
chr20	2276459	2282306	GRA_denovo_LNC.1379.4	0	-	2276459	2282306	0	3	682,98,2242,	0,1379,3605,
chr20	18545321	18552173	GRA_denovo_LNC.1386.1	0	+	18545321	18552173	0	2	2919,2294,	0,4558,
chr20	18774613	18776657	GRA_denovo_LNC.1385.1	0	+	18774613	18776657	0	2	142,1478,	0,566,
chr20	18774613	18776657	GRA_denovo_LNC.1385.2	0	+	18774613	18776657	0	2	137,1483,	0,561,
chr20	18774731	18776657	GRA_denovo_LNC.1385.3	0	+	18774731	18776657	0	2	19,1478,	0,448,
chr20	18774736	18776657	GRA_denovo_LNC.1385.4	0	+	18774736	18776657	0	2	28,1469,	0,452,
chr20	22975481	22981816	GRA_denovo_LNC.1395.22	0	-	22975481	22981816	0	3	2404,352,982,	0,4742,5353,
chr20	22975481	23008234	GRA_denovo_LNC.1395.23	0	-	22975481	23008234	0	6	2404,352,98,106,103,112,	0,4742,5353,15319,21911,32641,
chr20	22975481	23008482	GRA_denovo_LNC.1395.24	0	-	22975481	23008482	0	7	4523,139,130,94,108,223,39,	0,4742,4966,5355,15317,15739,32962,
chr20	22975481	23008482	GRA_denovo_LNC.1395.25	0	-	22975481	23008482	0	4	2404,352,97,38,	0,4742,5353,32963,
chr20	22975481	23008487	GRA_denovo_LNC.1395.26	0	-	22975481	23008487	0	5	1379,91,707,108,44,	0,2313,4742,15317,32962,
chr20	22975481	23008499	GRA_denovo_LNC.1395.27	0	-	22975481	23008499	0	7	4526,139,129,95,108,110,56,	0,4742,4966,5354,15317,32641,32962,
chr20	22975481	23008499	GRA_denovo_LNC.1395.28	0	-	22975481	23008499	0	6	4523,707,108,223,110,56,	0,4742,15317,15739,32641,32962,
chr20	22975481	23008499	GRA_denovo_LNC.1395.29	0	-	22975481	23008499	0	7	4526,353,95,108,103,110,56,	0,4742,5354,15317,21911,32641,32962,
chr20	22975481	23008499	GRA_denovo_LNC.1395.30	0	-	22975481	23008499	0	8	2404,352,96,108,223,103,110,56,	0,4742,5353,15317,15739,21911,32641,32962,
chr20	22975481	23008499	GRA_denovo_LNC.1395.31	0	-	22975481	23008499	0	7	2404,352,96,108,103,110,56,	0,4742,5353,15317,21911,32641,32962,
chr20	22975481	23008500	GRA_denovo_LNC.1395.32	0	-	22975481	23008500	0	9	4523,139,128,96,108,223,103,110,57,	0,4742,4966,5353,15317,15739,21911,32641,32962,
chr20	22975481	23008500	GRA_denovo_LNC.1395.33	0	-	22975481	23008500	0	7	2404,352,97,107,223,110,57,	0,4742,5353,15318,15739,32641,32962,
chr20	22975481	23008500	GRA_denovo_LNC.1395.34	0	-	22975481	23008500	0	7	2404,139,139,85,108,110,57,	0,4742,4966,5364,15317,32641,32962,
chr20	22975481	23008501	GRA_denovo_LNC.1395.35	0	-	22975481	23008501	0	6	4523,352,96,110,101,58,	0,4742,5353,15317,21913,32962,
chr20	22975481	23008501	GRA_denovo_LNC.1395.36	0	-	22975481	23008501	0	7	2404,352,96,108,223,103,58,	0,4742,5353,15317,15739,21911,32962,
chr20	22975481	23008501	GRA_denovo_LNC.1395.37	0	-	22975481	23008501	0	6	3953,139,128,96,108,58,	0,4742,4966,5353,15317,32962,
chr20	22975481	23008502	GRA_denovo_LNC.1395.38	0	-	22975481	23008502	0	5	4526,353,95,103,59,	0,4742,5354,21911,32962,
chr20	22975481	23008503	GRA_denovo_LNC.1395.39	0	-	22975481	23008503	0	6	4526,352,96,108,103,60,	0,4742,5353,15317,21911,32962,
chr20	22975481	23008503	GRA_denovo_LNC.1395.40	0	-	22975481	23008503	0	4	2404,352,96,60,	0,4742,5353,32962,
chr20	22975481	23008513	GRA_denovo_LNC.1395.1	0	-	22975481	23008513	0	5	2404,108,103,119,61,	0,15317,21911,32641,32971,
chr20	22975481	23008513	GRA_denovo_LNC.1395.2	0	-	22975481	23008513	0	5	4523,139,108,110,70,	0,4742,15317,32641,32962,
chr20	22975481	23008513	GRA_denovo_LNC.1395.3	0	-	22975481	23008513	0	6	4523,352,110,221,110,70,	0,4742,15317,15741,32641,32962,
chr20	22975481	23008513	GRA_denovo_LNC.1395.41	0	-	22975481	23008513	0	4	2404,707,108,70,	0,4742,15317,32962,
chr20	22975481	23008513	GRA_denovo_LNC.1395.42	0	-	22975481	23008513	0	8	4526,139,128,96,108,223,103,70,	0,4742,4966,5353,15317,15739,21911,32962,
chr20	22975481	23008513	GRA_denovo_LNC.1395.43	0	-	22975481	23008513	0	7	1379,97,707,108,103,110,70,	0,2307,4742,15317,21911,32641,32962,
chr20	22975481	23008520	GRA_denovo_LNC.1395.4	0	-	22975481	23008520	0	6	4523,353,95,109,109,77,	0,4742,5354,15317,32642,32962,
chr20	22975481	23008520	GRA_denovo_LNC.1395.5	0	-	22975481	23008520	0	7	2404,352,96,108,101,110,77,	0,4742,5353,15317,15739,32641,32962,
chr20	22975481	23008520	GRA_denovo_LNC.1395.6	0	-	22975481	23008520	0	6	2404,352,96,103,110,77,	0,4742,5353,21911,32641,32962,
chr20	22975481	23008520	GRA_denovo_LNC.1395.7	0	-	22975481	23008520	0	5	2404,352,96,110,77,	0,4742,5353,32641,32962,
chr20	22975481	23008520	GRA_denovo_LNC.1395.8	0	-	22975481	23008520	0	7	4526,352,96,109,222,110,77,	0,4742,5353,15317,15740,32641,32962,
chr20	22975481	23008532	GRA_denovo_LNC.1395.10	0	-	22975481	23008532	0	5	2404,352,96,108,89,	0,4742,5353,15317,32962,
chr20	22975481	23008532	GRA_denovo_LNC.1395.11	0	-	22975481	23008532	0	6	4523,352,96,108,110,89,	0,4742,5353,15317,32641,32962,
chr20	22975481	23008532	GRA_denovo_LNC.1395.9	0	-	22975481	23008532	0	7	2404,787,707,108,103,110,89,	0,3739,4742,15317,21911,32641,32962,
chr20	22975481	23008551	GRA_denovo_LNC.1395.12	0	-	22975481	23008551	0	4	4523,352,96,108,	0,4742,5353,32962,
chr20	22975481	23008551	GRA_denovo_LNC.1395.13	0	-	22975481	23008551	0	4	4526,707,108,108,	0,4742,15317,32962,
chr20	22975481	23008551	GRA_denovo_LNC.1395.14	0	-	22975481	23008551	0	7	2404,352,96,108,223,110,108,	0,4742,5353,15317,15739,32641,32962,
chr20	22975481	23008551	GRA_denovo_LNC.1395.15	0	-	22975481	23008551	0	6	2404,352,96,109,222,108,	0,4742,5353,15317,15740,32962,
chr20	22975481	23008551	GRA_denovo_LNC.1395.16	0	-	22975481	23008551	0	8	2404,139,483,108,223,103,110,108,	0,4742,4966,15317,15739,21911,32641,32962,
chr20	22975481	23008551	GRA_denovo_LNC.1395.17	0	-	22975481	23008551	0	7	2404,139,128,96,108,110,108,	0,4742,4966,5353,15317,32641,32962,
chr20	22975481	23008551	GRA_denovo_LNC.1395.18	0	-	22975481	23008551	0	4	2404,708,109,108,	0,4742,32642,32962,
chr20	22975481	23008551	GRA_denovo_LNC.1395.19	0	-	22975481	23008551	0	7	2404,139,128,97,108,109,108,	0,4742,4966,5353,15318,32642,32962,
chr20	22975481	23008551	GRA_denovo_LNC.1395.20	0	-	22975481	23008551	0	8	2404,139,129,95,108,103,110,108,	0,4742,4966,5354,15317,21911,32641,32962,
chr20	22975481	23008551	GRA_denovo_LNC.1395.21	0	-	22975481	23008551	0	5	2405,351,96,110,108,	0,4743,5353,32641,32962,
chr20	34633623	34638898	GRA_denovo_LNC.1400.1	0	-	34633623	34638898	0	2	3133,1547,	0,3728,
chr20	42839647	42854715	GRA_denovo_LNC.1406.1	0	+	42839647	42854715	0	3	367,116,1255,	0,3880,13813,
chr20	42839647	42854715	GRA_denovo_LNC.1406.2	0	+	42839647	42854715	0	4	349,116,316,1255,	0,3880,6359,13813,
chr20	42839647	42854715	GRA_denovo_LNC.1406.3	0	+	42839647	42854715	0	2	349,1255,	0,13813,
chr20	42839647	42854715	GRA_denovo_LNC.1406.4	0	+	42839647	42854715	0	3	349,48,1255,	0,3948,13813,
chr20	42839648	42854715	GRA_denovo_LNC.1406.5	0	+	42839648	42854715	0	2	69,1255,	0,13812,
chr20	42839648	42854715	GRA_denovo_LNC.1406.6	0	+	42839648	42854715	0	3	69,118,1253,	0,3879,13814,
chr20	42839648	42854715	GRA_denovo_LNC.1406.7	0	+	42839648	42854715	0	4	69,116,316,1255,	0,3879,6358,13812,
chr20	42839648	42854715	GRA_denovo_LNC.1406.8	0	+	42839648	42854715	0	4	69,48,316,1255,	0,3947,6358,13812,
chr20	42839691	42848751	GRA_denovo_LNC.1406.10	0	+	42839691	42848751	0	4	26,116,316,246,	0,3836,6315,8814,
chr20	42839691	42848751	GRA_denovo_LNC.1406.11	0	+	42839691	42848751	0	4	26,116,316,323,	0,3836,6315,8737,
chr20	42839719	42848751	GRA_denovo_LNC.1406.12	0	+	42839719	42848751	0	4	277,116,316,246,	0,3808,6287,8786,
chr20	42839719	42852087	GRA_denovo_LNC.1406.13	0	+	42839719	42852087	0	4	277,116,316,607,	0,3808,6287,11761,
chr20	42839725	42848751	GRA_denovo_LNC.1406.14	0	+	42839725	42848751	0	4	271,116,316,323,	0,3802,6281,8703,
chr20	43806672	43823858	GRA_denovo_LNC.1408.1	0	+	43806672	43823858	0	6	6760,132,152,232,347,4672,	0,7015,8342,9122,10189,12514,
chr20	43806672	43823858	GRA_denovo_LNC.1408.2	0	+	43806672	43823858	0	2	2103,6997,	0,10189,
chr20	43806672	43823858	GRA_denovo_LNC.1408.3	0	+	43806672	43823858	0	6	1842,69,132,232,347,4672,	0,2034,7015,9122,10189,12514,
chr20	43806929	43823858	GRA_denovo_LNC.1408.4	0	+	43806929	43823858	0	5	1585,50,147,232,6997,	0,1780,6356,8865,9932,
chr20	43806929	43823858	GRA_denovo_LNC.1408.5	0	+	43806929	43823858	0	4	6504,132,231,6997,	0,6759,8866,9932,
chr20	43806929	43823858	GRA_denovo_LNC.1408.6	0	+	43806929	43823858	0	4	1830,132,232,6997,	0,6758,8865,9932,
chr20	43806929	43823858	GRA_denovo_LNC.1408.7	0	+	43806929	43823858	0	4	1846,132,347,4672,	0,6758,9932,12257,
chr20	43807110	43823858	GRA_denovo_LNC.1408.8	0	+	43807110	43823858	0	6	771,4726,132,232,347,3570,	0,1596,6577,8684,9751,13178,
chr20	43807883	43823858	GRA_denovo_LNC.1408.10	0	+	43807883	43823858	0	5	631,69,132,232,6997,	0,823,5804,7911,8978,
chr20	43807883	43823858	GRA_denovo_LNC.1408.9	0	+	43807883	43823858	0	5	631,69,147,232,6997,	0,823,5402,7911,8978,
chr20	43808449	43823858	GRA_denovo_LNC.1408.11	0	+	43808449	43823858	0	7	65,66,147,132,232,347,4672,	0,260,4836,5238,7345,8412,10737,
chr20	43808449	43823858	GRA_denovo_LNC.1408.12	0	+	43808449	43823858	0	4	65,69,232,6997,	0,257,7345,8412,
chr20	43808449	43823858	GRA_denovo_LNC.1408.13	0	+	43808449	43823858	0	5	65,53,1657,232,6997,	0,257,3713,7345,8412,
chr20	43808449	43823858	GRA_denovo_LNC.1408.14	0	+	43808449	43823858	0	6	65,4723,132,152,232,6997,	0,260,5238,6565,7345,8412,
chr20	43808449	43823858	GRA_denovo_LNC.1408.15	0	+	43808449	43823858	0	6	65,69,147,132,136,6788,	0,257,4836,5238,8412,8621,
chr20	43808466	43823858	GRA_denovo_LNC.1408.16	0	+	43808466	43823858	0	6	48,69,147,132,232,6997,	0,240,4819,5221,7328,8395,
chr20	43808466	43823858	GRA_denovo_LNC.1408.17	0	+	43808466	43823858	0	4	48,5113,347,3570,	0,240,8395,11822,
chr20	43808466	43823858	GRA_denovo_LNC.1408.18	0	+	43808466	43823858	0	3	48,53,6997,	0,240,8395,
chr20	43808521	43823858	GRA_denovo_LNC.1408.19	0	+	43808521	43823858	0	5	254,147,132,347,4672,	0,4764,5166,8340,10665,
chr20	43808521	43823858	GRA_denovo_LNC.1408.20	0	+	43808521	43823858	0	3	4911,347,4672,	0,8340,10665,
chr20	43808524	43823858	GRA_denovo_LNC.1408.21	0	+	43808524	43823858	0	3	235,147,6997,	0,4761,8337,
chr20	43808531	43823858	GRA_denovo_LNC.1408.22	0	+	43808531	43823858	0	5	228,147,132,347,4672,	0,4754,5156,8330,10655,
chr20	43808531	43823858	GRA_denovo_LNC.1408.23	0	+	43808531	43823858	0	5	228,132,152,232,6997,	0,5156,6483,7263,8330,
chr20	43808531	43823858	GRA_denovo_LNC.1408.24	0	+	43808531	43823858	0	5	244,132,152,232,6997,	0,5156,6483,7263,8330,
chr20	43808531	43823858	GRA_denovo_LNC.1408.25	0	+	43808531	43823858	0	3	228,347,4672,	0,8330,10655,
chr20	43808531	43823858	GRA_denovo_LNC.1408.26	0	+	43808531	43823858	0	3	228,232,6997,	0,7263,8330,
chr20	43808532	43823858	GRA_denovo_LNC.1408.27	0	+	43808532	43823858	0	3	243,132,6997,	0,5155,8329,
chr20	43808532	43823858	GRA_denovo_LNC.1408.28	0	+	43808532	43823858	0	5	227,132,232,347,4672,	0,5155,7262,8329,10654,
chr20	43808547	43823858	GRA_denovo_LNC.1408.29	0	+	43808547	43823858	0	3	228,347,3570,	0,8314,11741,
chr20	43808547	43823858	GRA_denovo_LNC.1408.30	0	+	43808547	43823858	0	4	228,132,348,4671,	0,5140,8314,10640,
chr20	43808547	43823858	GRA_denovo_LNC.1408.31	0	+	43808547	43823858	0	4	4885,132,232,6997,	0,5140,7247,8314,
chr20	43808547	43823858	GRA_denovo_LNC.1408.32	0	+	43808547	43823858	0	5	228,121,152,232,6997,	0,5151,6467,7247,8314,
chr20	43808547	43823858	GRA_denovo_LNC.1408.33	0	+	43808547	43823858	0	6	228,147,121,152,232,6997,	0,4738,5151,6467,7247,8314,
chr20	47891554	47916982	GRA_denovo_LNC.1412.1	0	+	47891554	47916982	0	7	3380,105,86,62,2104,219,5043,	0,4086,5467,5885,14027,19301,20385,
chr20	47893513	47916982	GRA_denovo_LNC.1412.2	0	+	47893513	47916982	0	5	2232,87,62,9397,5043,	0,3508,3926,4775,18426,
chr20	47893513	47916982	GRA_denovo_LNC.1412.3	0	+	47893513	47916982	0	6	1740,105,480,67,2104,5043,	0,2127,3508,4775,12068,18426,
chr20	47893513	47916982	GRA_denovo_LNC.1412.4	0	+	47893513	47916982	0	5	2232,87,61,9397,5043,	0,3508,3927,4775,18426,
chr20	47893513	47916982	GRA_denovo_LNC.1412.5	0	+	47893513	47916982	0	6	1740,105,86,62,2104,5043,	0,2127,3508,3926,12068,18426,
chr20	47894718	47916982	GRA_denovo_LNC.1412.6	0	+	47894718	47916982	0	5	535,105,86,10246,5043,	0,922,2303,2721,17221,
chr20	47894718	47916982	GRA_denovo_LNC.1412.7	0	+	47894718	47916982	0	4	535,105,10664,5043,	0,922,2303,17221,
chr20	47894718	47916982	GRA_denovo_LNC.1412.8	0	+	47894718	47916982	0	6	535,105,86,62,9397,5043,	0,922,2303,2721,3570,17221,
chr20	47894718	47916982	GRA_denovo_LNC.1412.9	0	+	47894718	47916982	0	5	535,105,86,2104,5043,	0,922,2303,10863,17221,
chr20	47894740	47916982	GRA_denovo_LNC.1412.10	0	+	47894740	47916982	0	5	513,105,1340,91,5043,	0,900,2281,10847,17199,
chr20	47894740	47916982	GRA_denovo_LNC.1412.11	0	+	47894740	47916982	0	7	535,105,86,62,67,2104,5043,	0,900,2281,2699,3548,10841,17199,
chr20	47894745	47916982	GRA_denovo_LNC.1412.12	0	+	47894745	47916982	0	6	510,103,86,62,2104,5043,	0,897,2276,2694,10836,17194,
chr20	47894745	47916982	GRA_denovo_LNC.1412.13	0	+	47894745	47916982	0	5	530,106,85,10246,5043,	0,895,2277,2694,17194,
chr20	47894947	47916982	GRA_denovo_LNC.1412.14	0	+	47894947	47916982	0	5	306,105,480,9397,5043,	0,693,2074,3341,16992,
chr20	47894947	47916982	GRA_denovo_LNC.1412.15	0	+	47894947	47916982	0	5	308,103,86,2104,5043,	0,695,2074,10634,16992,
chr20	47894947	47916982	GRA_denovo_LNC.1412.16	0	+	47894947	47916982	0	6	328,105,86,62,9397,5043,	0,693,2074,2492,3341,16992,
chr20	47895435	47916982	GRA_denovo_LNC.1412.17	0	+	47895435	47916982	0	4	310,86,10246,5043,	0,1586,2004,16504,
chr20	48380009	48391936	GRA_denovo_LNC.1421.1	0	-	48380009	48391936	0	4	1616,70,98,172,	0,7538,10878,11755,
chr20	48800749	48809951	GRA_denovo_LNC.1422.1	0	-	48800749	48809951	0	4	2201,115,85,3959,	0,2800,4330,5243,
chr20	48878745	48891638	GRA_denovo_LNC.1424.3	0	-	48878745	48891638	0	4	4296,70,83,343,	0,4822,12253,12550,
chr20	48888908	48892659	GRA_denovo_LNC.1424.4	0	-	48888908	48892659	0	2	2173,590,	0,3161,
chr20	48888908	48892659	GRA_denovo_LNC.1424.5	0	-	48888908	48892659	0	3	745,83,590,	0,2090,3161,
chr20	48951407	48967878	GRA_denovo_LNC.1410.1	0	-	48951407	48967878	0	2	488,5111,	0,11360,
chr20	58672226	58901335	GRA_denovo_LNC.1433.1	0	+	58672226	58901335	0	7	350,52,92,79,7912,1134,1866,	0,2999,57239,83666,187308,223464,227243,
chr20	58675382	58756787	GRA_denovo_LNC.1433.2	0	+	58675382	58756787	0	3	1471,95,895,	0,54080,80510,
chr20	58676505	58901335	GRA_denovo_LNC.1433.3	0	+	58676505	58901335	0	6	348,95,79,7920,79,1866,	0,52957,79387,183029,217481,222964,
chr20	58676505	58901335	GRA_denovo_LNC.1433.4	0	+	58676505	58901335	0	7	348,95,79,3886,43,1134,1866,	0,52957,79387,183029,190898,219185,222964,
chr20	58676505	58901335	GRA_denovo_LNC.1433.5	0	+	58676505	58901335	0	7	348,95,79,3886,87,1134,1866,	0,52957,79387,183029,217473,219185,222964,
chr20	58676505	58901335	GRA_denovo_LNC.1433.6	0	+	58676505	58901335	0	7	348,95,79,3886,1148,226,1866,	0,52957,79387,183029,217473,219185,222964,
chr20	58692809	58983709	GRA_denovo_LNC.1433.7	0	+	58692809	58983709	0	8	54,94,95,79,3886,75,160,23,	0,3274,36653,63083,166725,241945,243429,290877,
chr20	58696091	58901335	GRA_denovo_LNC.1433.8	0	+	58696091	58901335	0	8	86,95,79,117,36,5698,1134,608,	0,33371,59801,163443,167293,192276,199599,204636,
chr20	58696091	58938653	GRA_denovo_LNC.1433.9	0	+	58696091	58938653	0	6	86,95,79,3886,75,2415,	0,33371,59801,163443,238663,240147,
chr20	58713535	58901335	GRA_denovo_LNC.1433.10	0	+	58713535	58901335	0	6	165,100,79,3886,87,5645,	0,15927,42357,145999,180443,182155,
chr20	58713556	58901335	GRA_denovo_LNC.1433.11	0	+	58713556	58901335	0	9	144,95,79,7912,78,87,226,566,1866,	0,15906,42336,145978,174811,180422,182134,182702,185913,
chr20	58713556	59001504	GRA_denovo_LNC.1433.12	0	+	58713556	59001504	0	12	144,95,79,7912,78,146,136,102,139,691,250,308,	0,15906,42336,145978,174811,239576,280521,281474,281906,283470,284967,287640,
chr20	58776715	58780361	GRA_denovo_LNC.1434.1	0	+	58776715	58780361	0	2	171,2399,	0,1247,
chr20	58821851	58826406	GRA_denovo_LNC.1435.1	0	+	58821851	58826406	0	2	134,1855,	0,2700,
chr20	58832012	58854868	GRA_denovo_LNC.1436.1	0	+	58832012	58854868	0	3	1163,72,658,	0,1258,22198,
chr20	58858698	58901335	GRA_denovo_LNC.1433.13	0	+	58858698	58901335	0	3	4722,87,5645,	0,35280,36992,
chr20	58876720	58901335	GRA_denovo_LNC.1433.14	0	+	58876720	58901335	0	4	2704,12482,1135,1865,	0,4863,18970,22750,
chr20	58876779	58901335	GRA_denovo_LNC.1433.15	0	+	58876779	58901335	0	3	11667,86,3768,	0,17200,20788,
chr20	58880508	58901335	GRA_denovo_LNC.1433.16	0	+	58880508	58901335	0	4	11924,87,226,1866,	0,13470,15182,18961,
chr20	58882939	58901335	GRA_denovo_LNC.1433.17	0	+	58882939	58901335	0	4	11126,226,566,608,	0,12751,13319,17788,
chr20	58884525	58901335	GRA_denovo_LNC.1433.18	0	+	58884525	58901335	0	3	3920,87,5645,	0,9453,11165,
chr20	58890863	58901335	GRA_denovo_LNC.1433.19	0	+	58890863	58901335	0	3	4263,226,1866,	0,4827,8606,
chr20	58894957	58901335	GRA_denovo_LNC.1433.20	0	+	58894957	58901335	0	2	959,1866,	0,4512,
chr20	58894967	58901335	GRA_denovo_LNC.1433.21	0	+	58894967	58901335	0	3	949,88,1866,	0,1769,4502,
chr20	61197086	61202937	GRA_denovo_LNC.1427.10	0	-	61197086	61202937	0	3	2376,558,132,	0,3098,5719,
chr20	61197086	61202937	GRA_denovo_LNC.1427.8	0	-	61197086	61202937	0	3	2646,558,132,	0,3098,5719,
chr20	61197086	61202937	GRA_denovo_LNC.1427.9	0	-	61197086	61202937	0	3	2823,558,132,	0,3098,5719,
chr21	30654948	30671067	GRA_denovo_LNC.1447.1	0	-	30654948	30671067	0	2	1977,2141,	0,13978,
chr21	34550038	34588080	GRA_denovo_LNC.1438.1	0	-	34550038	34588080	0	4	94,237,158,442,	0,17577,18769,37600,
chr21	34561538	34588080	GRA_denovo_LNC.1438.5	0	-	34561538	34588080	0	3	2610,237,442,	0,6077,26100,
chr21	34566853	34588106	GRA_denovo_LNC.1438.7	0	-	34566853	34588106	0	3	1000,157,468,	0,1955,20785,
chr21	34572492	34588014	GRA_denovo_LNC.1438.8	0	-	34572492	34588014	0	2	30,376,	0,15146,
chr21	34585038	34587999	GRA_denovo_LNC.1438.9	0	-	34585038	34587999	0	2	246,1967,	0,994,
chr21	39188270	39196154	GRA_denovo_LNC.1441.1	0	+	39188270	39196154	0	2	283,1927,	0,5957,
chr21	39188270	39214029	GRA_denovo_LNC.1441.2	0	+	39188270	39214029	0	3	283,288,916,	0,24459,24843,
chr21	39188337	39214029	GRA_denovo_LNC.1441.3	0	+	39188337	39214029	0	4	216,55,6654,916,	0,16799,18026,24776,
chr21	39188379	39263134	GRA_denovo_LNC.1441.4	0	+	39188379	39263134	0	6	174,192,288,122,130,1232,	0,5848,24350,67823,73229,73523,
chr21	39188388	39206921	GRA_denovo_LNC.1441.5	0	+	39188388	39206921	0	2	165,1785,	0,16748,
chr21	39188388	39214029	GRA_denovo_LNC.1441.6	0	+	39188388	39214029	0	5	165,192,55,6654,916,	0,5839,16748,17975,24725,
chr21	39188394	39214029	GRA_denovo_LNC.1441.7	0	+	39188394	39214029	0	3	159,192,1300,	0,5833,24335,
chr21	39188399	39214029	GRA_denovo_LNC.1441.8	0	+	39188399	39214029	0	2	128,1300,	0,24330,
chr21	39190548	39214029	GRA_denovo_LNC.1441.9	0	+	39190548	39214029	0	2	3825,1300,	0,22181,
chr21	39201769	39206921	GRA_denovo_LNC.1441.10	0	+	39201769	39206921	0	2	3424,556,	0,4596,
chr21	39201769	39214029	GRA_denovo_LNC.1441.11	0	+	39201769	39214029	0	3	3422,6654,916,	0,4594,11344,
chr21	46707980	46717269	GRA_denovo_LNC.1460.5	0	+	46707980	46717269	0	3	179,4172,1334,	0,1285,7955,
chr21	46708013	46717269	GRA_denovo_LNC.1460.8	0	+	46708013	46717269	0	3	146,4547,1334,	0,877,7922,
chr21	46708293	46717269	GRA_denovo_LNC.1460.9	0	+	46708293	46717269	0	4	488,463,3052,1334,	0,597,2092,7642,
chr21	46708300	46717269	GRA_denovo_LNC.1460.10	0	+	46708300	46717269	0	3	1053,3890,1334,	0,1247,7635,
chr22	17082217	17134811	GRA_denovo_LNC.1465.1	0	+	17082217	17134811	0	7	80,152,600,102,51,162,5395,	0,736,9966,12749,35712,37251,47199,
chr22	17082217	17134811	GRA_denovo_LNC.1465.2	0	+	17082217	17134811	0	6	80,152,162,123,353,989,	0,736,37251,46335,47199,51605,
chr22	17082217	17134811	GRA_denovo_LNC.1465.3	0	+	17082217	17134811	0	6	80,152,51,162,1600,989,	0,736,35712,37251,47199,51605,
chr22	17082242	17134811	GRA_denovo_LNC.1465.4	0	+	17082242	17134811	0	9	55,152,236,194,51,162,353,312,989,	0,711,10305,12632,35687,37226,47174,48492,51580,
chr22	17082242	17134811	GRA_denovo_LNC.1465.5	0	+	17082242	17134811	0	9	55,152,236,194,51,164,121,353,4077,	0,711,10305,12632,35687,37226,46312,47174,48492,
chr22	17082242	17134811	GRA_denovo_LNC.1465.6	0	+	17082242	17134811	0	10	55,152,236,102,51,162,123,1630,162,989,	0,711,10305,12724,35687,37226,46310,47174,50969,51580,
chr22	17082242	17134811	GRA_denovo_LNC.1465.7	0	+	17082242	17134811	0	10	55,152,236,102,51,162,123,353,312,1600,	0,711,10305,12724,35687,37226,46310,47174,48492,50969,
chr22	17082248	17134811	GRA_denovo_LNC.1465.8	0	+	17082248	17134811	0	6	49,152,162,123,1600,1600,	0,705,37220,46304,47168,50963,
chr22	17082248	17134811	GRA_denovo_LNC.1465.9	0	+	17082248	17134811	0	7	49,152,51,162,353,2639,989,	0,705,35681,37220,47168,48486,51574,
chr22	17082249	17134811	GRA_denovo_LNC.1465.10	0	+	17082249	17134811	0	7	48,152,48,162,353,2639,989,	0,704,35683,37219,47167,48485,51573,
chr22	17082252	17128118	GRA_denovo_LNC.1465.16	0	+	17082252	17128118	0	8	45,152,236,194,106,51,162,61,	0,701,10295,12622,13336,35677,37216,45805,
chr22	17082252	17134811	GRA_denovo_LNC.1465.12	0	+	17082252	17134811	0	8	45,152,248,90,103,51,165,5392,	0,701,10295,12726,13339,35677,37216,47167,
chr22	17082252	17134811	GRA_denovo_LNC.1465.13	0	+	17082252	17134811	0	9	45,152,236,1136,51,165,350,876,989,	0,701,10295,12306,35677,37216,47167,50245,51570,
chr22	17082252	17134811	GRA_denovo_LNC.1465.14	0	+	17082252	17134811	0	9	45,152,236,102,51,162,1600,162,989,	0,701,10295,12714,35677,37216,47164,50959,51570,
chr22	17082252	17134811	GRA_denovo_LNC.1465.15	0	+	17082252	17134811	0	9	45,152,236,728,51,165,350,282,989,	0,701,10295,12714,35677,37216,47167,48482,51570,
chr22	17082351	17134811	GRA_denovo_LNC.1465.18	0	+	17082351	17134811	0	7	754,236,102,51,162,3957,989,	0,10196,12615,35578,37117,47065,51471,
chr22	17082351	17134811	GRA_denovo_LNC.1465.19	0	+	17082351	17134811	0	4	754,51,162,5395,	0,35578,37117,47065,
chr22	17082369	17134811	GRA_denovo_LNC.1465.20	0	+	17082369	17134811	0	7	38,152,236,510,51,162,5395,	0,584,10178,12189,35560,37099,47047,
chr22	17082369	17134811	GRA_denovo_LNC.1465.21	0	+	17082369	17134811	0	7	441,152,162,123,122,224,989,	0,584,37099,46183,47047,48423,51453,
chr22	17082371	17134811	GRA_denovo_LNC.1465.22	0	+	17082371	17134811	0	5	734,51,162,353,4077,	0,35558,37097,47045,48363,
chr22	17082373	17134811	GRA_denovo_LNC.1465.23	0	+	17082373	17134811	0	9	732,236,102,51,162,123,353,224,1600,	0,10174,12593,35556,37095,46179,47043,48419,50838,
chr22	17082415	17134811	GRA_denovo_LNC.1465.26	0	+	17082415	17134811	0	5	690,164,351,2639,989,	0,37053,47003,48319,51407,
chr22	17082767	17134811	GRA_denovo_LNC.1465.27	0	+	17082767	17134811	0	9	338,236,102,51,162,353,282,162,989,	0,9780,12199,35162,36701,46649,47967,50444,51055,
chr22	17092147	17134811	GRA_denovo_LNC.1465.28	0	+	17092147	17134811	0	6	636,194,51,162,1600,1600,	0,2727,25782,27321,37269,41064,
chr22	17092318	17134811	GRA_denovo_LNC.1465.30	0	+	17092318	17134811	0	7	465,510,51,162,353,254,989,	0,2240,25611,27150,37098,38474,41504,
chr22	18257434	18273737	GRA_denovo_LNC.1466.1	0	+	18257434	18273737	0	2	5557,7841,	0,8462,
chr22	27053168	27072438	GRA_denovo_LNC.1481.1	0	+	27053168	27072438	0	7	150,173,83,1406,126,5509,2788,	0,277,6111,8326,9979,10952,16482,
chr22	27053168	27105054	GRA_denovo_LNC.1481.2	0	+	27053168	27105054	0	9	150,173,83,1406,126,5509,1943,156,1450,	0,277,6111,8326,9979,10952,16482,36475,50436,
chr22	27053168	27105054	GRA_denovo_LNC.1481.3	0	+	27053168	27105054	0	7	150,173,83,1406,126,4830,1450,	0,277,6111,8326,9979,10952,50436,
chr22	27053168	27118263	GRA_denovo_LNC.1481.4	0	+	27053168	27118263	0	8	150,173,194,1406,126,4830,156,5048,	0,277,6111,8326,9979,10952,36475,60047,
chr22	27053168	27118263	GRA_denovo_LNC.1481.5	0	+	27053168	27118263	0	7	150,173,83,1406,126,4830,5048,	0,277,6111,8326,9979,10952,60047,
chr22	27053168	27118263	GRA_denovo_LNC.1481.6	0	+	27053168	27118263	0	8	150,173,83,1406,126,4830,207,651,	0,277,6111,8326,9979,10952,60047,64444,
chr22	27053252	27072438	GRA_denovo_LNC.1481.7	0	+	27053252	27072438	0	4	66,84,1405,8318,	0,6027,8243,10868,
chr22	27053252	27072438	GRA_denovo_LNC.1481.8	0	+	27053252	27072438	0	5	66,83,1481,125,8318,	0,6027,8168,9896,10868,
chr22	27053252	27118263	GRA_denovo_LNC.1481.9	0	+	27053252	27118263	0	8	66,194,1406,4830,156,207,92,3160,	0,6027,8242,10868,36391,59963,60850,61851,
chr22	27053427	27105054	GRA_denovo_LNC.1481.10	0	+	27053427	27105054	0	7	191,83,1406,126,4830,156,1450,	0,5852,8067,9720,10693,36216,50177,
chr22	27053427	27118263	GRA_denovo_LNC.1481.11	0	+	27053427	27118263	0	7	191,194,1406,126,4830,207,4161,	0,5852,8067,9720,10693,59788,60675,
chr22	27053427	27118263	GRA_denovo_LNC.1481.12	0	+	27053427	27118263	0	9	191,83,1482,124,4834,152,207,92,3160,	0,5852,7993,9722,10693,36220,59788,60675,61676,
chr22	27053434	27076903	GRA_denovo_LNC.1481.16	0	+	27053434	27076903	0	6	184,83,1406,126,5157,125,	0,5845,8060,9713,10686,23344,
chr22	27053434	27118263	GRA_denovo_LNC.1481.14	0	+	27053434	27118263	0	7	184,83,1480,126,4830,979,3160,	0,5845,7986,9713,10686,59781,61669,
chr22	27053434	27118263	GRA_denovo_LNC.1481.15	0	+	27053434	27118263	0	7	184,83,1406,126,4830,213,645,	0,5845,8060,9713,10686,59781,64184,
chr22	27053434	27176930	GRA_denovo_LNC.1481.13	0	+	27053434	27176930	0	8	184,194,1406,126,4830,207,2799,2512,	0,5845,8060,9713,10686,59781,116684,120984,
chr22	27053443	27118263	GRA_denovo_LNC.1481.17	0	+	27053443	27118263	0	8	175,194,1407,125,4830,156,207,651,	0,5836,8051,9705,10677,36200,59772,64169,
chr22	27053443	27170226	GRA_denovo_LNC.1481.18	0	+	27053443	27170226	0	8	175,194,1406,126,4830,207,151,108,	0,5836,8051,9704,10677,59772,69163,116675,
chr22	27053457	27076903	GRA_denovo_LNC.1481.19	0	+	27053457	27076903	0	5	161,83,1406,4830,125,	0,5822,8037,10663,23321,
chr22	27053457	27105054	GRA_denovo_LNC.1481.20	0	+	27053457	27105054	0	6	161,86,1405,127,4830,1450,	0,5822,8040,9692,10663,50147,
chr22	27053457	27107828	GRA_denovo_LNC.1481.21	0	+	27053457	27107828	0	7	161,83,1406,126,4830,156,36,	0,5822,8037,9690,10663,36186,54335,
chr22	27053457	27118263	GRA_denovo_LNC.1481.22	0	+	27053457	27118263	0	8	161,83,1406,126,4830,156,203,295,	0,5822,8037,9690,10663,36186,59762,64511,
chr22	27053457	27176930	GRA_denovo_LNC.1481.23	0	+	27053457	27176930	0	9	161,83,1406,126,4830,156,2799,130,1084,	0,5822,8037,9690,10663,36186,116661,120961,122389,
chr22	27053457	27176930	GRA_denovo_LNC.1481.24	0	+	27053457	27176930	0	8	161,83,1406,4830,220,2786,131,1083,	0,5822,8037,10663,59758,116674,120961,122390,
chr22	27053457	27176930	GRA_denovo_LNC.1481.25	0	+	27053457	27176930	0	9	161,194,1406,126,4830,179,62,128,2512,	0,5822,8037,9690,10663,80567,116661,119332,120961,
chr22	27053457	27176930	GRA_denovo_LNC.1481.26	0	+	27053457	27176930	0	12	161,194,1406,126,4830,156,207,151,179,62,128,2512,	0,5822,8037,9690,10663,36186,59758,69149,80567,116661,119332,120961,
chr22	27053457	27176930	GRA_denovo_LNC.1481.27	0	+	27053457	27176930	0	9	161,194,1406,126,4830,151,2799,131,1083,	0,5822,8037,9690,10663,69149,116661,120961,122390,
chr22	27107893	27142195	GRA_denovo_LNC.1481.28	0	+	27107893	27142195	0	3	78,207,2593,	0,5322,31709,
chr22	27107945	27118263	GRA_denovo_LNC.1481.29	0	+	27107945	27118263	0	3	26,207,4161,	0,5270,6157,
chr22	31362568	31375386	GRA_denovo_LNC.1483.1	0	+	31362568	31375386	0	3	5197,747,4231,	0,6272,8587,
chr22	31362568	31375386	GRA_denovo_LNC.1483.2	0	+	31362568	31375386	0	2	7005,4231,	0,8587,
chr22	31362568	31375386	GRA_denovo_LNC.1483.3	0	+	31362568	31375386	0	3	5590,678,4231,	0,6341,8587,
chr22	31362568	31375386	GRA_denovo_LNC.1483.4	0	+	31362568	31375386	0	3	5197,684,4225,	0,6341,8593,
chr22	31362568	31375386	GRA_denovo_LNC.1483.5	0	+	31362568	31375386	0	3	5187,678,4231,	0,6341,8587,
chr22	31364844	31375386	GRA_denovo_LNC.1483.10	0	+	31364844	31375386	0	4	2921,125,678,4231,	0,3189,4065,6311,
chr22	31364844	31375386	GRA_denovo_LNC.1483.11	0	+	31364844	31375386	0	3	528,125,6546,	0,3189,3996,
chr22	31364844	31375386	GRA_denovo_LNC.1483.6	0	+	31364844	31375386	0	3	2752,733,4231,	0,3996,6311,
chr22	31364844	31375386	GRA_denovo_LNC.1483.7	0	+	31364844	31375386	0	3	2921,757,4221,	0,3996,6321,
chr22	31364844	31375386	GRA_denovo_LNC.1483.8	0	+	31364844	31375386	0	2	528,7353,	0,3189,
chr22	31364844	31375386	GRA_denovo_LNC.1483.9	0	+	31364844	31375386	0	3	2921,664,4206,	0,4065,6336,
chr22	31365148	31375386	GRA_denovo_LNC.1483.12	0	+	31365148	31375386	0	3	2617,664,4231,	0,3761,6007,
chr22	31365148	31375386	GRA_denovo_LNC.1483.13	0	+	31365148	31375386	0	2	4439,4231,	0,6007,
chr22	31365148	31375386	GRA_denovo_LNC.1483.14	0	+	31365148	31375386	0	5	219,529,125,747,4231,	0,2088,2885,3692,6007,
chr22	31365148	31375386	GRA_denovo_LNC.1483.15	0	+	31365148	31375386	0	3	2617,733,4231,	0,3692,6007,
chr22	31365214	31375386	GRA_denovo_LNC.1483.16	0	+	31365214	31375386	0	3	2944,747,4231,	0,3626,5941,
chr22	31365214	31375386	GRA_denovo_LNC.1483.17	0	+	31365214	31375386	0	3	2551,678,4231,	0,3695,5941,
chr22	31365214	31375386	GRA_denovo_LNC.1483.18	0	+	31365214	31375386	0	5	158,529,125,664,4231,	0,2022,2819,3695,5941,
chr22	31365216	31375386	GRA_denovo_LNC.1483.19	0	+	31365216	31375386	0	3	2549,733,4188,	0,3624,5982,
chr22	31365216	31375386	GRA_denovo_LNC.1483.20	0	+	31365216	31375386	0	3	2549,678,4188,	0,3693,5982,
chr22	31365216	31375386	GRA_denovo_LNC.1483.21	0	+	31365216	31375386	0	2	2539,6477,	0,3693,
chr22	31365216	31375386	GRA_denovo_LNC.1483.22	0	+	31365216	31375386	0	2	4357,4188,	0,5982,
chr22	31365216	31375386	GRA_denovo_LNC.1483.23	0	+	31365216	31375386	0	3	2549,125,6477,	0,2817,3693,
chr22	31365216	31375386	GRA_denovo_LNC.1483.24	0	+	31365216	31375386	0	3	156,733,4231,	0,3624,5939,
chr22	31365224	31375386	GRA_denovo_LNC.1483.25	0	+	31365224	31375386	0	4	148,529,664,4231,	0,2012,3685,5931,
chr22	36841108	36851392	GRA_denovo_LNC.1484.5	0	-	36841108	36851392	0	2	546,2450,	0,7834,
chr22	36848240	36851285	GRA_denovo_LNC.1484.6	0	-	36848240	36851285	0	3	859,184,456,	0,1951,2589,
chr22	39338722	39357686	GRA_denovo_LNC.1492.1	0	-	39338722	39357686	0	2	66,9305,	0,9659,
chr22	45527952	45530973	GRA_denovo_LNC.1498.25	0	-	45527952	45530973	0	2	1133,1459,	0,1562,
chr22	45527952	45543735	GRA_denovo_LNC.1498.24	0	-	45527952	45543735	0	3	2726,93,6174,	0,6752,9609,
chr22	45527952	45559725	GRA_denovo_LNC.1498.21	0	-	45527952	45559725	0	5	2726,93,1577,126,268,	0,6752,18975,25988,31505,
chr22	45527952	45559725	GRA_denovo_LNC.1498.22	0	-	45527952	45559725	0	3	2726,5781,268,	0,20333,31505,
chr22	45527952	45559725	GRA_denovo_LNC.1498.23	0	-	45527952	45559725	0	4	2727,92,5770,327,	0,6753,20333,31446,
chr22	45527952	45559741	GRA_denovo_LNC.1498.19	0	-	45527952	45559741	0	5	2729,90,223,122,3541,	0,6755,20333,25992,28248,
chr22	45527952	45559741	GRA_denovo_LNC.1498.20	0	-	45527952	45559741	0	4	2729,90,126,284,	0,6755,25988,31505,
chr22	45527952	45559758	GRA_denovo_LNC.1498.10	0	-	45527952	45559758	0	3	2726,126,211,	0,25988,31595,
chr22	45527952	45559758	GRA_denovo_LNC.1498.11	0	-	45527952	45559758	0	3	2727,92,5818,	0,6753,25988,
chr22	45527952	45559758	GRA_denovo_LNC.1498.12	0	-	45527952	45559758	0	4	2726,47,124,360,	0,20333,25990,31446,
chr22	45527952	45559758	GRA_denovo_LNC.1498.13	0	-	45527952	45559758	0	3	2726,1577,11140,	0,18975,20666,
chr22	45527952	45559758	GRA_denovo_LNC.1498.14	0	-	45527952	45559758	0	3	2726,45,5818,	0,20333,25988,
chr22	45527952	45559758	GRA_denovo_LNC.1498.15	0	-	45527952	45559758	0	3	2726,93,211,	0,6752,31595,
chr22	45527952	45559758	GRA_denovo_LNC.1498.16	0	-	45527952	45559758	0	3	2726,93,301,	0,6752,31505,
chr22	45527952	45559758	GRA_denovo_LNC.1498.17	0	-	45527952	45559758	0	5	2726,93,1577,115,211,	0,6752,18975,25988,31595,
chr22	45527952	45559758	GRA_denovo_LNC.1498.18	0	-	45527952	45559758	0	4	2726,93,5781,1376,	0,6752,20333,30430,
chr22	45527952	45559758	GRA_denovo_LNC.1498.9	0	-	45527952	45559758	0	5	2726,98,45,126,211,	0,6752,20333,25988,31595,
chr22	45527952	45560179	GRA_denovo_LNC.1498.8	0	-	45527952	45560179	0	4	2726,93,130,777,	0,6752,25988,31450,
chr22	45527952	45560189	GRA_denovo_LNC.1498.4	0	-	45527952	45560189	0	4	2726,93,45,6249,	0,6752,20333,25988,
chr22	45527952	45560189	GRA_denovo_LNC.1498.5	0	-	45527952	45560189	0	4	2726,93,126,732,	0,6752,25988,31505,
chr22	45527952	45560189	GRA_denovo_LNC.1498.6	0	-	45527952	45560189	0	4	2726,93,6739,6249,	0,6752,18975,25988,
chr22	45527952	45560189	GRA_denovo_LNC.1498.7	0	-	45527952	45560189	0	4	2726,93,5781,791,	0,6752,20333,31446,
chr22	45527952	45560206	GRA_denovo_LNC.1498.1	0	-	45527952	45560206	0	3	2726,93,11921,	0,6752,20333,
chr22	45527952	45560206	GRA_denovo_LNC.1498.2	0	-	45527952	45560206	0	3	2726,93,6266,	0,6752,25988,
chr22	45527952	45560206	GRA_denovo_LNC.1498.3	0	-	45527952	45560206	0	4	2726,93,5781,749,	0,6752,20333,31505,
chr22	45534954	45560189	GRA_denovo_LNC.1498.26	0	-	45534954	45560189	0	3	2397,1576,6249,	0,11974,18986,
chr22	50316581	50329238	GRA_denovo_LNC.1502.3	0	-	50316581	50329238	0	3	534,597,7333,	0,4388,5324,
chr22	50629785	50639333	GRA_denovo_LNC.1510.1	0	-	50629785	50639333	0	3	7126,181,829,	0,7791,8719,
chr22	50974110	50983117	GRA_denovo_LNC.1505.1	0	-	50974110	50983117	0	2	7218,549,	0,8458,
chr22	50974110	50983508	GRA_denovo_LNC.1505.2	0	-	50974110	50983508	0	2	7218,293,	0,9105,
chr3	9419809	9437741	GRA_denovo_LNC.1509.1	0	-	9419809	9437741	0	5	139,200,208,720,552,	0,1345,12164,12981,17380,
chr3	9422300	9434241	GRA_denovo_LNC.1509.24	0	-	9422300	9434241	0	2	5307,4471,	0,7470,
chr3	9422300	9435511	GRA_denovo_LNC.1509.23	0	-	9422300	9435511	0	3	5308,2410,2943,	0,7471,10268,
chr3	9422300	9437266	GRA_denovo_LNC.1509.22	0	-	9422300	9437266	0	3	9882,147,77,	0,11063,14889,
chr3	9422300	9437653	GRA_denovo_LNC.1509.21	0	-	9422300	9437653	0	2	11210,464,	0,14889,
chr3	9422300	9437741	GRA_denovo_LNC.1509.20	0	-	9422300	9437741	0	4	5308,2410,370,552,	0,7471,10840,14889,
chr3	9422300	9438025	GRA_denovo_LNC.1509.18	0	-	9422300	9438025	0	4	5307,2411,148,836,	0,7470,11062,14889,
chr3	9422300	9438025	GRA_denovo_LNC.1509.19	0	-	9422300	9438025	0	5	5307,41,208,148,797,	0,7470,9673,11062,14928,
chr3	9422300	9438046	GRA_denovo_LNC.1509.17	0	-	9422300	9438046	0	4	5307,3740,74,423,	0,7470,14889,15323,
chr3	9422300	9438174	GRA_denovo_LNC.1509.15	0	-	9422300	9438174	0	4	5307,42,1536,946,	0,7470,9674,14928,
chr3	9422300	9438174	GRA_denovo_LNC.1509.16	0	-	9422300	9438174	0	3	9881,400,985,	0,10810,14889,
chr3	9422300	9438713	GRA_denovo_LNC.1509.14	0	-	9422300	9438713	0	4	9180,208,148,28,	0,9673,11062,16385,
chr3	9422300	9438863	GRA_denovo_LNC.1509.13	0	-	9422300	9438863	0	4	7511,208,229,178,	0,9673,10981,16385,
chr3	9422300	9438898	GRA_denovo_LNC.1509.11	0	-	9422300	9438898	0	4	5307,3740,74,213,	0,7470,14889,16385,
chr3	9422300	9438898	GRA_denovo_LNC.1509.12	0	-	9422300	9438898	0	4	7511,1537,74,213,	0,9673,14889,16385,
chr3	9422300	9438899	GRA_denovo_LNC.1509.10	0	-	9422300	9438899	0	2	11215,209,	0,16390,
chr3	9422300	9438899	GRA_denovo_LNC.1509.9	0	-	9422300	9438899	0	3	9881,947,209,	0,10268,16390,
chr3	9422300	9439143	GRA_denovo_LNC.1509.8	0	-	9422300	9439143	0	3	5307,3740,36,	0,7470,16807,
chr3	9422300	9439168	GRA_denovo_LNC.1509.7	0	-	9422300	9439168	0	6	5307,1908,205,523,74,61,	0,7470,9676,10687,14889,16807,
chr3	9422300	9439171	GRA_denovo_LNC.1509.5	0	-	9422300	9439171	0	6	5307,45,204,149,73,64,	0,7470,9677,11062,14890,16807,
chr3	9422300	9439171	GRA_denovo_LNC.1509.6	0	-	9422300	9439171	0	6	5310,1710,209,147,74,64,	0,7470,9673,11063,14889,16807,
chr3	9422300	9439212	GRA_denovo_LNC.1509.4	0	-	9422300	9439212	0	4	5307,2411,400,105,	0,7470,10810,16807,
chr3	9422300	9439253	GRA_denovo_LNC.1509.2	0	-	9422300	9439253	0	5	5307,41,208,148,146,	0,7470,9673,11062,16807,
chr3	9422300	9439253	GRA_denovo_LNC.1509.3	0	-	9422300	9439253	0	5	5307,41,208,400,146,	0,7470,9673,10810,16807,
chr3	14973801	14991200	GRA_denovo_LNC.1512.1	0	-	14973801	14991200	0	3	19,1251,2607,	0,12609,14792,
chr3	14973801	14991200	GRA_denovo_LNC.1512.2	0	-	14973801	14991200	0	3	19,1251,1681,	0,12609,15718,
chr3	14984152	14990056	GRA_denovo_LNC.1512.3	0	-	14984152	14990056	0	2	3509,811,	0,5093,
chr3	14984152	14990056	GRA_denovo_LNC.1512.4	0	-	14984152	14990056	0	2	3510,536,	0,5368,
chr3	14984152	14990111	GRA_denovo_LNC.1512.5	0	-	14984152	14990111	0	2	3515,586,	0,5373,
chr3	14984152	14990111	GRA_denovo_LNC.1512.6	0	-	14984152	14990111	0	2	3511,590,	0,5369,
chr3	14984152	14990111	GRA_denovo_LNC.1512.7	0	-	14984152	14990111	0	2	3509,1495,	0,4464,
chr3	14984152	14991200	GRA_denovo_LNC.1512.8	0	-	14984152	14991200	0	2	3513,2607,	0,4441,
chr3	14984152	14992772	GRA_denovo_LNC.1512.10	0	-	14984152	14992772	0	2	3509,4152,	0,4468,
chr3	14984152	14992772	GRA_denovo_LNC.1512.11	0	-	14984152	14992772	0	2	3509,4179,	0,4441,
chr3	14984152	14992772	GRA_denovo_LNC.1512.9	0	-	14984152	14992772	0	2	3509,3253,	0,5367,
chr3	14984152	14993594	GRA_denovo_LNC.1512.12	0	-	14984152	14993594	0	2	2185,180,	0,9262,
chr3	20214941	20230949	GRA_denovo_LNC.1515.3	0	+	20214941	20230949	0	3	1076,84,3483,	0,1285,12525,
chr3	20215045	20230949	GRA_denovo_LNC.1515.4	0	+	20215045	20230949	0	2	1265,3483,	0,12421,
chr3	20215045	20230949	GRA_denovo_LNC.1515.5	0	+	20215045	20230949	0	4	972,96,22,3483,	0,1181,3675,12421,
chr3	37418545	37422102	GRA_denovo_LNC.1519.1	0	+	37418545	37422102	0	3	1257,116,1071,	0,1987,2486,
chr3	37419749	37422102	GRA_denovo_LNC.1519.2	0	+	37419749	37422102	0	2	899,1071,	0,1282,
chr3	37419749	37426541	GRA_denovo_LNC.1519.3	0	+	37419749	37426541	0	5	53,116,43,170,1825,	0,783,1282,2012,4967,
chr3	40225868	40351089	GRA_denovo_LNC.1521.3	0	-	40225868	40351089	0	3	208,160,276,	0,116859,124945,
chr3	40286072	40351075	GRA_denovo_LNC.1521.4	0	-	40286072	40351075	0	3	57,160,262,	0,56655,64741,
chr3	40288258	40351089	GRA_denovo_LNC.1521.6	0	-	40288258	40351089	0	3	1704,160,276,	0,54469,62555,
chr3	42045216	42055058	GRA_denovo_LNC.1529.2	0	-	42045216	42055058	0	3	118,638,143,	0,8601,9699,
chr3	42045216	42055610	GRA_denovo_LNC.1529.3	0	-	42045216	42055610	0	3	118,637,695,	0,8601,9699,
chr3	42052880	42056582	GRA_denovo_LNC.1529.4	0	-	42052880	42056582	0	2	1574,1667,	0,2035,
chr3	42812053	42819607	GRA_denovo_LNC.1523.1	0	+	42812053	42819607	0	2	516,4911,	0,2643,
chr3	43297262	43299572	GRA_denovo_LNC.1522.1	0	+	43297262	43299572	0	3	167,29,577,	0,1057,1733,
chr3	43297262	43299572	GRA_denovo_LNC.1522.2	0	+	43297262	43299572	0	2	167,577,	0,1733,
chr3	43297379	43298774	GRA_denovo_LNC.1522.3	0	+	43297379	43298774	0	2	50,455,	0,940,
chr3	46131205	46132147	GRA_denovo_LNC.1527.1	0	+	46131205	46132147	0	2	249,218,	0,724,
chr3	46132212	46152831	GRA_denovo_LNC.1528.1	0	+	46132212	46152831	0	3	38,86,9352,	0,1134,11267,
chr3	46139546	46152831	GRA_denovo_LNC.1528.2	0	+	46139546	46152831	0	2	322,9352,	0,3933,
chr3	46139975	46152831	GRA_denovo_LNC.1528.3	0	+	46139975	46152831	0	2	352,9352,	0,3504,
chr3	46139977	46152831	GRA_denovo_LNC.1528.4	0	+	46139977	46152831	0	2	284,9352,	0,3502,
chr3	46140131	46152831	GRA_denovo_LNC.1528.5	0	+	46140131	46152831	0	2	99,9352,	0,3348,
chr3	46140131	46152831	GRA_denovo_LNC.1528.6	0	+	46140131	46152831	0	2	586,9352,	0,3348,
chr3	46140131	46152831	GRA_denovo_LNC.1528.7	0	+	46140131	46152831	0	3	130,77,9352,	0,628,3348,
chr3	46140153	46152831	GRA_denovo_LNC.1528.8	0	+	46140153	46152831	0	2	683,9352,	0,3326,
chr3	46140153	46152831	GRA_denovo_LNC.1528.9	0	+	46140153	46152831	0	3	174,118,9352,	0,446,3326,
chr3	46140172	46152831	GRA_denovo_LNC.1528.10	0	+	46140172	46152831	0	3	1311,3499,5121,	0,3307,7538,
chr3	47205205	47217334	GRA_denovo_LNC.1533.1	0	+	47205205	47217334	0	4	882,228,224,128,	0,5453,10324,12001,
chr3	53304027	53360761	GRA_denovo_LNC.1535.2	0	+	53304027	53360761	0	5	169,108,53,73,23,	0,22901,23858,53173,56711,
chr3	53325848	53363102	GRA_denovo_LNC.1535.3	0	+	53325848	53363102	0	5	1188,53,68,61,155,	0,2037,31352,34885,37099,
chr3	71855822	71861994	GRA_denovo_LNC.1557.1	0	+	71855822	71861994	0	3	359,143,2118,	0,2762,4054,
chr3	71855822	71861994	GRA_denovo_LNC.1557.2	0	+	71855822	71861994	0	4	359,143,98,1046,	0,2762,4054,5126,
chr3	71855822	71861994	GRA_denovo_LNC.1557.3	0	+	71855822	71861994	0	3	360,142,2155,	0,2763,4017,
chr3	71855822	71880390	GRA_denovo_LNC.1557.4	0	+	71855822	71880390	0	4	359,143,98,557,	0,2762,4054,24011,
chr3	71856014	71861994	GRA_denovo_LNC.1557.7	0	+	71856014	71861994	0	3	167,262,2118,	0,2570,3862,
chr3	71856014	71861994	GRA_denovo_LNC.1557.8	0	+	71856014	71861994	0	4	167,262,98,1046,	0,2570,3862,4934,
chr3	71856029	71861994	GRA_denovo_LNC.1557.12	0	+	71856029	71861994	0	3	147,143,2118,	0,2555,3847,
chr3	72048874	72150076	GRA_denovo_LNC.1539.1	0	-	72048874	72150076	0	10	81,3321,102,103,117,102,292,372,107,138,	0,33476,56137,59963,60269,60786,61079,98916,100180,101064,
chr3	72048874	72150076	GRA_denovo_LNC.1539.2	0	-	72048874	72150076	0	10	81,2974,196,102,423,585,372,107,91,138,	0,33476,36601,56137,59963,60786,98916,100180,100445,101064,
chr3	72048874	72150076	GRA_denovo_LNC.1539.3	0	-	72048874	72150076	0	10	81,3321,102,423,102,292,84,223,108,138,	0,33476,56137,59963,60786,61079,80841,84697,100180,101064,
chr3	72048874	72150109	GRA_denovo_LNC.1539.4	0	-	72048874	72150109	0	9	81,2974,196,102,423,102,292,107,171,	0,33476,36601,56137,59963,60786,61079,100180,101064,
chr3	72054994	72086627	GRA_denovo_LNC.1539.14	0	-	72054994	72086627	0	5	1736,1197,105,462,640,	0,4882,6481,30215,30993,
chr3	72054994	72093982	GRA_denovo_LNC.1539.13	0	-	72054994	72093982	0	3	6586,462,7995,	0,30215,30993,
chr3	72054994	72149552	GRA_denovo_LNC.1539.12	0	-	72054994	72149552	0	10	5978,3321,319,102,424,101,292,372,103,233,	0,27356,30993,50017,53843,54667,54959,92796,94060,94325,
chr3	72054994	72149583	GRA_denovo_LNC.1539.11	0	-	72054994	72149583	0	10	6079,846,115,196,102,423,585,372,107,264,	0,6481,30215,30481,50017,53843,54666,92796,94060,94325,
chr3	72054994	72150049	GRA_denovo_LNC.1539.10	0	-	72054994	72150049	0	11	5336,107,2974,196,102,423,585,372,107,91,111,	0,5871,27356,30481,50017,53843,54666,92796,94060,94325,94944,
chr3	72054994	72150054	GRA_denovo_LNC.1539.9	0	-	72054994	72150054	0	11	5336,715,115,196,102,423,102,292,372,107,116,	0,5871,30215,30481,50017,53843,54666,54959,92796,94060,94944,
chr3	72054994	72150060	GRA_denovo_LNC.1539.7	0	-	72054994	72150060	0	11	6586,115,196,102,144,117,585,223,108,90,122,	0,30215,30481,50017,53843,54149,54666,78577,94060,94326,94944,
chr3	72054994	72150060	GRA_denovo_LNC.1539.8	0	-	72054994	72150060	0	10	6079,105,115,196,102,423,102,292,107,122,	0,6481,30215,30481,50017,53843,54666,54959,94060,94944,
chr3	72054994	72150076	GRA_denovo_LNC.1539.6	0	-	72054994	72150076	0	9	6586,462,102,423,102,292,107,91,138,	0,30215,50017,53843,54666,54959,94060,94325,94944,
chr3	72054994	72150106	GRA_denovo_LNC.1539.5	0	-	72054994	72150106	0	9	5336,4299,115,196,102,423,585,107,168,	0,5871,30215,30481,50017,53843,54666,94060,94944,
chr3	72065069	72092326	GRA_denovo_LNC.1539.15	0	-	72065069	72092326	0	4	29,113,196,6339,	0,17281,20406,20918,
chr3	72065069	72149671	GRA_denovo_LNC.1539.16	0	-	72065069	72149671	0	9	29,3321,102,423,102,293,222,107,352,	0,17281,39942,43768,44591,44884,68503,83985,84250,
chr3	72065069	72150111	GRA_denovo_LNC.1539.17	0	-	72065069	72150111	0	10	29,3321,102,423,103,291,223,107,91,173,	0,17281,39942,43768,44591,44885,68502,83985,84250,84869,
chr3	72065069	72150111	GRA_denovo_LNC.1539.18	0	-	72065069	72150111	0	10	29,2974,196,102,146,117,102,292,103,173,	0,17281,20406,39942,43768,44074,44591,44884,83985,84869,
chr3	72077049	72149817	GRA_denovo_LNC.1539.19	0	-	72077049	72149817	0	8	3233,113,196,102,144,117,107,498,	0,5301,8426,27962,31788,32094,72005,72270,
chr3	72080289	72149817	GRA_denovo_LNC.1539.20	0	-	72080289	72149817	0	7	2174,196,319,102,423,107,498,	0,5186,5698,24722,28548,68765,69030,
chr3	72082519	72149552	GRA_denovo_LNC.1539.28	0	-	72082519	72149552	0	9	3152,319,102,423,102,292,373,106,233,	0,3468,22492,26318,27141,27434,65271,66536,66800,
chr3	72082519	72149583	GRA_denovo_LNC.1539.27	0	-	72082519	72149583	0	8	2805,196,102,423,102,292,107,264,	0,2956,22492,26318,27141,27434,66535,66800,
chr3	72082519	72149711	GRA_denovo_LNC.1539.25	0	-	72082519	72149711	0	9	2805,196,102,423,103,291,223,107,392,	0,2956,22492,26318,27141,27435,51052,66535,66800,
chr3	72082519	72149711	GRA_denovo_LNC.1539.26	0	-	72082519	72149711	0	7	3152,319,102,423,585,107,392,	0,3468,22492,26318,27141,66535,66800,
chr3	72082519	72150076	GRA_denovo_LNC.1539.24	0	-	72082519	72150076	0	10	2805,196,4636,102,423,102,292,107,91,138,	0,2956,3468,22492,26318,27141,27434,66535,66800,67419,
chr3	72082519	72150109	GRA_denovo_LNC.1539.22	0	-	72082519	72150109	0	9	2805,196,102,423,585,223,111,91,171,	0,2956,22492,26318,27141,51052,66535,66800,67419,
chr3	72082519	72150109	GRA_denovo_LNC.1539.23	0	-	72082519	72150109	0	9	2805,196,319,102,423,102,292,107,171,	0,2956,3468,22492,26318,27141,27434,66535,67419,
chr3	72082519	72150111	GRA_denovo_LNC.1539.21	0	-	72082519	72150111	0	10	2805,196,102,423,102,292,372,103,94,170,	0,2956,22492,26318,27141,27434,65271,66535,66800,67422,
chr3	72099940	72150049	GRA_denovo_LNC.1539.29	0	-	72099940	72150049	0	8	360,102,424,101,292,372,109,109,	0,5071,8897,9721,10013,47850,49114,50000,
chr3	72099940	72150076	GRA_denovo_LNC.1539.30	0	-	72099940	72150076	0	8	360,102,423,102,292,107,91,138,	0,5071,8897,9720,10013,49114,49379,49998,
chr3	72104606	72150106	GRA_denovo_LNC.1539.31	0	-	72104606	72150106	0	7	507,423,585,223,103,91,168,	0,4231,5054,28965,44448,44713,45332,
chr3	72108697	72150109	GRA_denovo_LNC.1539.32	0	-	72108697	72150109	0	4	563,292,107,171,	0,1256,40357,41241,
chr3	72129887	72142432	GRA_denovo_LNC.1539.33	0	-	72129887	72142432	0	2	1755,395,	0,12150,
chr3	72129887	72149671	GRA_denovo_LNC.1539.34	0	-	72129887	72149671	0	3	1755,107,352,	0,19167,19432,
chr3	72129887	72150106	GRA_denovo_LNC.1539.35	0	-	72129887	72150106	0	4	1755,223,107,168,	0,3684,19167,20051,
chr3	72139279	72149711	GRA_denovo_LNC.1539.38	0	-	72139279	72149711	0	4	2145,42,108,391,	0,2304,9775,10041,
chr3	72139279	72149817	GRA_denovo_LNC.1539.37	0	-	72139279	72149817	0	3	2346,107,498,	0,9775,10040,
chr3	72139279	72150109	GRA_denovo_LNC.1539.36	0	-	72139279	72150109	0	3	2346,107,171,	0,9775,10659,
chr3	72145143	72149583	GRA_denovo_LNC.1539.39	0	-	72145143	72149583	0	3	3021,105,264,	0,3913,4176,
chr3	72145143	72149817	GRA_denovo_LNC.1539.40	0	-	72145143	72149817	0	3	3019,103,498,	0,3911,4176,
chr3	72145143	72149817	GRA_denovo_LNC.1539.41	0	-	72145143	72149817	0	3	3019,107,498,	0,3911,4176,
chr3	72145143	72149817	GRA_denovo_LNC.1539.42	0	-	72145143	72149817	0	3	3019,109,496,	0,3911,4178,
chr3	72145143	72150076	GRA_denovo_LNC.1539.43	0	-	72145143	72150076	0	3	3021,105,138,	0,3913,4795,
chr3	72145143	72150106	GRA_denovo_LNC.1539.44	0	-	72145143	72150106	0	4	3019,107,91,168,	0,3911,4176,4795,
chr3	72145143	72150109	GRA_denovo_LNC.1539.45	0	-	72145143	72150109	0	3	3019,107,171,	0,3911,4795,
chr3	72145143	72150109	GRA_denovo_LNC.1539.46	0	-	72145143	72150109	0	3	3020,106,171,	0,3912,4795,
chr3	72145143	72150111	GRA_denovo_LNC.1539.47	0	-	72145143	72150111	0	4	3019,111,87,173,	0,3911,4180,4795,
chr3	105064231	105086763	GRA_denovo_LNC.1542.1	0	-	105064231	105086763	0	2	54,814,	0,21718,
chr3	105072722	105086635	GRA_denovo_LNC.1542.2	0	-	105072722	105086635	0	2	703,686,	0,13227,
chr3	105072722	105086670	GRA_denovo_LNC.1542.3	0	-	105072722	105086670	0	2	703,9856,	0,4092,
chr3	112304475	112321198	GRA_denovo_LNC.1547.1	0	+	112304475	112321198	0	3	146,86,5532,	0,10902,11191,
chr3	113432191	113435070	GRA_denovo_LNC.1544.1	0	-	113432191	113435070	0	2	2178,34,	0,2845,
chr3	119813449	119819243	GRA_denovo_LNC.1553.3	0	+	119813449	119819243	0	2	1176,2005,	0,3789,
chr3	128708354	128717487	GRA_denovo_LNC.1558.1	0	+	128708354	128717487	0	3	2358,2189,1734,	0,3108,7399,
chr3	128710511	128717487	GRA_denovo_LNC.1558.2	0	+	128710511	128717487	0	3	482,122,5188,	0,930,1788,
chr3	128710511	128717487	GRA_denovo_LNC.1558.3	0	+	128710511	128717487	0	3	482,102,5590,	0,951,1386,
chr3	128710521	128717487	GRA_denovo_LNC.1558.4	0	+	128710521	128717487	0	4	162,120,610,5188,	0,352,941,1778,
chr3	128951814	128969732	GRA_denovo_LNC.1560.1	0	-	128951814	128969732	0	2	3959,1839,	0,16079,
chr3	131092422	131100335	GRA_denovo_LNC.1559.1	0	-	131092422	131100335	0	2	3130,158,	0,7755,
chr3	131092422	131100372	GRA_denovo_LNC.1559.2	0	-	131092422	131100372	0	2	3129,247,	0,7703,
chr3	151738126	151923254	GRA_denovo_LNC.1576.1	0	-	151738126	151923254	0	8	203,143,40,66,97,134,333,93,	0,15996,20811,21291,25587,50780,53044,185035,
chr3	151876800	151923243	GRA_denovo_LNC.1576.2	0	-	151876800	151923243	0	3	610,74,82,	0,15788,46361,
chr3	151876800	151923254	GRA_denovo_LNC.1576.3	0	-	151876800	151923254	0	3	609,76,92,	0,15787,46362,
chr3	151876800	151923262	GRA_denovo_LNC.1576.4	0	-	151876800	151923262	0	3	609,75,101,	0,15787,46361,
chr3	151905983	151923254	GRA_denovo_LNC.1576.5	0	-	151905983	151923254	0	3	260,5980,93,	0,283,17178,
chr3	151909711	151914386	GRA_denovo_LNC.1576.6	0	-	151909711	151914386	0	2	2535,555,	0,4120,
chr3	156426917	156438512	GRA_denovo_LNC.1572.1	0	+	156426917	156438512	0	2	1689,31,	0,11564,
chr3	182928378	182942958	GRA_denovo_LNC.1578.1	0	+	182928378	182942958	0	2	610,659,	0,13921,
chr3	182928513	182942958	GRA_denovo_LNC.1578.2	0	+	182928513	182942958	0	3	475,95,659,	0,11325,13786,
chr3	187513393	187608183	GRA_denovo_LNC.1583.9	0	-	187513393	187608183	0	5	84,140,118,116,182,	0,20325,37818,81401,94608,
chr3	187534722	187598909	GRA_denovo_LNC.1583.10	0	-	187534722	187598909	0	5	4463,1058,1134,114,47,	0,16489,18113,60074,64140,
chr3	187534722	187608494	GRA_denovo_LNC.1583.11	0	-	187534722	187608494	0	5	14644,98,2255,116,493,	0,16489,16990,60072,73279,
chr3	187841261	187864984	GRA_denovo_LNC.1582.1	0	+	187841261	187864984	0	2	90,631,	0,23092,
chr3	194304710	194312082	GRA_denovo_LNC.1.1	0	+	194304710	194312082	0	4	467,122,153,1499,	0,5039,5492,5873,
chr3	194304710	194312082	GRA_denovo_LNC.1.2	0	+	194304710	194312082	0	3	1831,122,1880,	0,5039,5492,
chr3	194304732	194312082	GRA_denovo_LNC.1.3	0	+	194304732	194312082	0	3	445,122,1880,	0,5017,5470,
chr3	194304734	194312082	GRA_denovo_LNC.1.4	0	+	194304734	194312082	0	4	443,118,153,1499,	0,5019,5468,5849,
chr3	194304739	194312082	GRA_denovo_LNC.1.5	0	+	194304739	194312082	0	2	3661,2329,	0,5014,
chr3	194305183	194312082	GRA_denovo_LNC.1.6	0	+	194305183	194312082	0	2	1267,2329,	0,4570,
chr3	195192101	195237594	GRA_denovo_LNC.3.1	0	-	195192101	195237594	0	2	17,1663,	0,43830,
chr4	15508657	15548667	GRA_denovo_LNC.26.1	0	-	15508657	15548667	0	3	1076,57,363,	0,7421,39647,
chr4	15508657	15572485	GRA_denovo_LNC.26.2	0	-	15508657	15572485	0	4	1076,57,160,132,	0,7421,39654,63696,
chr4	15508657	15572485	GRA_denovo_LNC.26.3	0	-	15508657	15572485	0	3	1076,57,132,	0,7421,63696,
chr4	15546189	15548269	GRA_denovo_LNC.27.1	0	-	15546189	15548269	0	2	1132,29,	0,2051,
chr4	15557763	15572314	GRA_denovo_LNC.26.4	0	-	15557763	15572314	0	2	8056,3049,	0,11502,
chr4	74724898	74739229	GRA_denovo_LNC.28.1	0	-	74724898	74739229	0	2	23,4421,	0,9910,
chr4	79549195	79569632	GRA_denovo_LNC.36.1	0	+	79549195	79569632	0	3	84,262,86,	0,17960,20351,
chr4	79549195	79612110	GRA_denovo_LNC.36.2	0	+	79549195	79612110	0	6	84,262,109,94,9128,373,	0,17960,21559,34876,52719,62542,
chr4	79549195	79612110	GRA_denovo_LNC.36.4	0	+	79549195	79612110	0	5	84,262,109,9128,373,	0,17960,21559,52719,62542,
chr4	79549195	79612110	GRA_denovo_LNC.36.5	0	+	79549195	79612110	0	6	84,262,109,72,9128,373,	0,17960,21559,45301,52719,62542,
chr4	79561788	79607788	GRA_denovo_LNC.36.6	0	+	79561788	79607788	0	7	3536,262,111,92,72,908,4545,	0,5367,8966,22285,32708,40126,41455,
chr4	79565300	79607788	GRA_denovo_LNC.36.7	0	+	79565300	79607788	0	7	24,262,109,94,72,908,4545,	0,1855,5454,18771,29196,36614,37943,
chr4	79565301	79607788	GRA_denovo_LNC.36.8	0	+	79565301	79607788	0	6	27,262,109,94,904,4549,	0,1854,5453,18770,36613,37938,
chr4	79565301	79607788	GRA_denovo_LNC.36.9	0	+	79565301	79607788	0	7	27,262,109,94,72,904,4549,	0,1854,5453,18770,29195,36613,37938,
chr4	79565302	79607788	GRA_denovo_LNC.36.10	0	+	79565302	79607788	0	4	22,262,908,4545,	0,1853,36612,37941,
chr4	79565304	79612110	GRA_denovo_LNC.36.11	0	+	79565304	79612110	0	7	24,262,109,94,72,9128,373,	0,1851,5450,18767,29192,36610,46433,
chr4	79567156	79607788	GRA_denovo_LNC.36.12	0	+	79567156	79607788	0	4	261,109,904,4549,	0,3598,34758,36083,
chr4	79567156	79607788	GRA_denovo_LNC.36.13	0	+	79567156	79607788	0	5	261,111,92,908,4545,	0,3598,16917,34758,36087,
chr4	103746150	103760563	GRA_denovo_LNC.40.1	0	+	103746150	103760563	0	2	3192,115,	0,14298,
chr4	106058423	106063414	GRA_denovo_LNC.44.1	0	-	106058423	106063414	0	2	457,3211,	0,1780,
chr4	106058423	106068195	GRA_denovo_LNC.44.2	0	-	106058423	106068195	0	2	454,7997,	0,1775,
chr4	106058423	106068195	GRA_denovo_LNC.44.3	0	-	106058423	106068195	0	3	452,69,6529,	0,1775,3243,
chr4	106058423	106068375	GRA_denovo_LNC.44.4	0	-	106058423	106068375	0	4	452,1551,33,892,	0,1775,8228,9060,
chr4	106058423	106068376	GRA_denovo_LNC.44.5	0	-	106058423	106068376	0	4	452,71,81,1725,	0,1775,3245,8228,
chr4	106058423	106068501	GRA_denovo_LNC.44.6	0	-	106058423	106068501	0	3	3326,33,1018,	0,8228,9060,
chr4	110353099	110354095	GRA_denovo_LNC.43.1	0	-	110353099	110354095	0	2	161,539,	0,457,
chr4	119199878	119200983	GRA_denovo_LNC.45.2	0	+	119199878	119200983	0	3	414,43,205,	0,665,900,
chr4	119199930	119200983	GRA_denovo_LNC.45.3	0	+	119199930	119200983	0	4	17,194,45,203,	0,168,613,850,
chr4	119200312	119200983	GRA_denovo_LNC.45.4	0	+	119200312	119200983	0	2	274,205,	0,466,
chr4	120370027	120376013	GRA_denovo_LNC.46.1	0	-	120370027	120376013	0	2	87,613,	0,5373,
chr4	140321046	140339988	GRA_denovo_LNC.47.2	0	-	140321046	140339988	0	3	5596,1527,38,	0,12605,18904,
chr4	140321046	140375598	GRA_denovo_LNC.47.3	0	-	140321046	140375598	0	4	5596,1135,76,760,	0,12997,16044,53792,
chr4	140321046	140375599	GRA_denovo_LNC.47.4	0	-	140321046	140375599	0	4	5596,1527,76,761,	0,12605,16044,53792,
chr4	140321046	140375770	GRA_denovo_LNC.47.5	0	-	140321046	140375770	0	3	5596,1527,932,	0,12605,53792,
chr4	153473357	153482691	GRA_denovo_LNC.65.1	0	-	153473357	153482691	0	3	51,100,7818,	0,846,1516,
chr4	153601255	153603404	GRA_denovo_LNC.66.1	0	+	153601255	153603404	0	4	203,87,66,890,	0,483,971,1259,
chr4	153601264	153603404	GRA_denovo_LNC.66.2	0	+	153601264	153603404	0	2	192,1666,	0,474,
chr4	153601264	153603404	GRA_denovo_LNC.66.3	0	+	153601264	153603404	0	2	192,1178,	0,962,
chr4	153601264	153603404	GRA_denovo_LNC.66.4	0	+	153601264	153603404	0	3	563,64,890,	0,964,1250,
chr4	153601264	153603404	GRA_denovo_LNC.66.5	0	+	153601264	153603404	0	4	192,87,66,890,	0,474,962,1250,
chr4	153601274	153603404	GRA_denovo_LNC.66.6	0	+	153601274	153603404	0	2	183,1665,	0,465,
chr4	153601274	153603404	GRA_denovo_LNC.66.7	0	+	153601274	153603404	0	2	551,1178,	0,952,
chr4	153601274	153603404	GRA_denovo_LNC.66.8	0	+	153601274	153603404	0	3	182,66,890,	0,952,1240,
chr4	153601304	153603404	GRA_denovo_LNC.66.9	0	+	153601304	153603404	0	3	152,554,890,	0,434,1210,
chr4	185388904	185409239	GRA_denovo_LNC.63.1	0	+	185388904	185409239	0	2	8106,16,	0,20319,
chr4	185758833	185772367	GRA_denovo_LNC.67.1	0	-	185758833	185772367	0	4	368,5125,105,305,	0,2118,12815,13229,
chr4	185758833	185772367	GRA_denovo_LNC.67.2	0	-	185758833	185772367	0	4	368,5128,105,305,	0,2118,12815,13229,
chr4	185761043	185774812	GRA_denovo_LNC.67.3	0	-	185761043	185774812	0	4	42,1869,105,155,	0,3167,10605,13614,
chr4	185764450	185776875	GRA_denovo_LNC.67.4	0	-	185764450	185776875	0	3	3238,105,253,	0,7198,12172,
chr5	17114234	17217511	GRA_denovo_LNC.74.7	0	-	17114234	17217511	0	5	474,126,97,65,1324,	0,3235,48343,68244,101953,
chr5	17116429	17217511	GRA_denovo_LNC.74.8	0	-	17116429	17217511	0	5	32,126,97,79,1310,	0,1040,46148,66049,99772,
chr5	17116429	17217512	GRA_denovo_LNC.74.9	0	-	17116429	17217512	0	6	32,126,99,63,552,1327,	0,1040,46148,66049,74982,99756,
chr5	17150820	17217457	GRA_denovo_LNC.74.25	0	-	17150820	17217457	0	4	146,97,64,1271,	0,11757,31658,65366,
chr5	17150820	17217513	GRA_denovo_LNC.74.24	0	-	17150820	17217513	0	3	148,97,1328,	0,11759,65365,
chr5	17152164	17217566	GRA_denovo_LNC.74.26	0	-	17152164	17217566	0	4	18,99,63,1381,	0,10413,30314,64021,
chr5	17169795	17217511	GRA_denovo_LNC.74.27	0	-	17169795	17217511	0	2	815,1326,	0,46390,
chr5	17169795	17217566	GRA_denovo_LNC.74.28	0	-	17169795	17217566	0	4	815,66,52,1381,	0,12243,12694,46390,
chr5	17174563	17217566	GRA_denovo_LNC.74.35	0	-	17174563	17217566	0	4	825,63,69,1381,	0,7915,41409,41622,
chr5	17182053	17217566	GRA_denovo_LNC.74.36	0	-	17182053	17217566	0	3	56,52,1381,	0,436,34132,
chr5	17182053	17217566	GRA_denovo_LNC.74.37	0	-	17182053	17217566	0	3	40,63,1381,	0,425,34132,
chr5	17182387	17217566	GRA_denovo_LNC.74.38	0	-	17182387	17217566	0	3	157,64,1381,	0,33588,33798,
chr5	17207752	17217566	GRA_denovo_LNC.74.39	0	-	17207752	17217566	0	2	287,1381,	0,8433,
chr5	17211396	17217511	GRA_denovo_LNC.74.40	0	-	17211396	17217511	0	3	174,67,1326,	0,4576,4789,
chr5	17211396	17217512	GRA_denovo_LNC.74.41	0	-	17211396	17217512	0	2	174,1327,	0,4789,
chr5	17212217	17217457	GRA_denovo_LNC.74.42	0	-	17212217	17217457	0	2	1460,1272,	0,3968,
chr5	17212217	17217511	GRA_denovo_LNC.74.43	0	-	17212217	17217511	0	2	1460,1539,	0,3755,
chr5	17212217	17217511	GRA_denovo_LNC.74.44	0	-	17212217	17217511	0	3	1150,67,1326,	0,3755,3968,
chr5	17212217	17217511	GRA_denovo_LNC.74.45	0	-	17212217	17217511	0	2	1152,1324,	0,3970,
chr5	17212217	17217512	GRA_denovo_LNC.74.46	0	-	17212217	17217512	0	2	1150,1327,	0,3968,
chr5	17212217	17217512	GRA_denovo_LNC.74.47	0	-	17212217	17217512	0	3	1150,68,1326,	0,3755,3969,
chr5	17212217	17217513	GRA_denovo_LNC.74.48	0	-	17212217	17217513	0	3	1145,67,1328,	0,3755,3968,
chr5	17212217	17217513	GRA_denovo_LNC.74.49	0	-	17212217	17217513	0	3	1145,73,1322,	0,3755,3974,
chr5	17444119	17448880	GRA_denovo_LNC.72.1	0	+	17444119	17448880	0	3	224,656,1308,	0,1616,3453,
chr5	17444119	17448880	GRA_denovo_LNC.72.2	0	+	17444119	17448880	0	2	224,3145,	0,1616,
chr5	17444129	17649100	GRA_denovo_LNC.72.3	0	+	17444129	17649100	0	4	214,142,230,18,	0,33594,39711,204953,
chr5	32103199	32111795	GRA_denovo_LNC.71.7	0	-	32103199	32111795	0	4	859,57,215,2283,	0,3030,3194,6313,
chr5	32103199	32111795	GRA_denovo_LNC.71.8	0	-	32103199	32111795	0	3	856,379,2283,	0,3030,6313,
chr5	39930216	39948563	GRA_denovo_LNC.76.4	0	-	39930216	39948563	0	2	27,265,	0,18082,
chr5	42973353	43000969	GRA_denovo_LNC.78.1	0	-	42973353	43000969	0	3	2777,57,10029,	0,12354,17587,
chr5	42973353	43000969	GRA_denovo_LNC.78.2	0	-	42973353	43000969	0	3	2777,59,10029,	0,12354,17587,
chr5	42973353	43001149	GRA_denovo_LNC.78.3	0	-	42973353	43001149	0	4	1585,122,57,10209,	0,2655,12354,17587,
chr5	42973353	43001149	GRA_denovo_LNC.78.4	0	-	42973353	43001149	0	3	2777,58,10208,	0,12354,17588,
chr5	42983625	43000950	GRA_denovo_LNC.78.5	0	-	42983625	43000950	0	2	2141,10008,	0,7317,
chr5	42983625	43000950	GRA_denovo_LNC.78.6	0	-	42983625	43000950	0	4	2000,57,68,9696,	0,2082,7315,7629,
chr5	42983625	43001149	GRA_denovo_LNC.78.7	0	-	42983625	43001149	0	3	2000,57,10209,	0,2082,7315,
chr5	42989677	43001149	GRA_denovo_LNC.79.1	0	+	42989677	43001149	0	3	3643,118,915,	0,6932,10557,
chr5	42989677	43001149	GRA_denovo_LNC.79.2	0	+	42989677	43001149	0	2	7050,915,	0,10557,
chr5	42989746	43001149	GRA_denovo_LNC.79.3	0	+	42989746	43001149	0	2	7218,915,	0,10488,
chr5	42989746	43001149	GRA_denovo_LNC.79.4	0	+	42989746	43001149	0	4	5603,189,118,915,	0,6564,6863,10488,
chr5	42989931	43001149	GRA_denovo_LNC.79.5	0	+	42989931	43001149	0	3	4287,189,4540,	0,6379,6678,
chr5	42989931	43001149	GRA_denovo_LNC.79.6	0	+	42989931	43001149	0	3	3389,192,912,	0,6379,10306,
chr5	42989931	43001149	GRA_denovo_LNC.79.7	0	+	42989931	43001149	0	3	4287,118,915,	0,6678,10303,
chr5	42989993	43001149	GRA_denovo_LNC.79.8	0	+	42989993	43001149	0	3	4225,417,915,	0,6317,10241,
chr5	42990963	43001149	GRA_denovo_LNC.79.9	0	+	42990963	43001149	0	3	4386,118,915,	0,5646,9271,
chr5	43039405	43046137	GRA_denovo_LNC.81.1	0	+	43039405	43046137	0	2	4264,1643,	0,5089,
chr5	43039405	43063262	GRA_denovo_LNC.81.2	0	+	43039405	43063262	0	5	2571,98,492,65,11375,	0,4168,5091,11255,12482,
chr5	43039405	43063262	GRA_denovo_LNC.81.3	0	+	43039405	43063262	0	3	2571,96,12602,	0,4168,11255,
chr5	43039405	43063262	GRA_denovo_LNC.81.4	0	+	43039405	43063262	0	5	2571,96,493,155,11375,	0,4168,5089,11255,12482,
chr5	43039411	43050163	GRA_denovo_LNC.81.5	0	+	43039411	43050163	0	2	4258,486,	0,10266,
chr5	43039411	43063262	GRA_denovo_LNC.81.6	0	+	43039411	43063262	0	3	4258,493,12602,	0,5083,11249,
chr5	43041787	43063262	GRA_denovo_LNC.81.7	0	+	43041787	43063262	0	4	189,96,2036,10013,	0,1786,8873,11462,
chr5	43044307	43063262	GRA_denovo_LNC.81.8	0	+	43044307	43063262	0	3	680,65,11375,	0,6353,7580,
chr5	65378534	65389763	GRA_denovo_LNC.86.1	0	+	65378534	65389763	0	4	189,67,151,1654,	0,2740,4382,9575,
chr5	65381277	65389763	GRA_denovo_LNC.86.2	0	+	65381277	65389763	0	2	58,1654,	0,6832,
chr5	65382953	65389763	GRA_denovo_LNC.86.3	0	+	65382953	65389763	0	3	114,884,1654,	0,1166,5156,
chr5	77278981	77284211	GRA_denovo_LNC.93.1	0	-	77278981	77284211	0	2	3802,30,	0,5200,
chr5	79551995	79556740	GRA_denovo_LNC.96.1	0	+	79551995	79556740	0	2	2528,462,	0,4283,
chr5	81114014	81136227	GRA_denovo_LNC.100.1	0	+	81114014	81136227	0	4	87,144,60,360,	0,18135,19296,21853,
chr5	81114014	81139483	GRA_denovo_LNC.100.2	0	+	81114014	81139483	0	4	87,144,60,1426,	0,18135,19296,24043,
chr5	81114017	81136227	GRA_denovo_LNC.100.3	0	+	81114017	81136227	0	5	84,206,144,60,360,	0,8141,18132,19293,21850,
chr5	81114021	81139483	GRA_denovo_LNC.100.4	0	+	81114021	81139483	0	4	80,144,61,1426,	0,18128,19289,24036,
chr5	81114030	81139483	GRA_denovo_LNC.100.5	0	+	81114030	81139483	0	4	71,144,63,1423,	0,18119,19280,24030,
chr5	81114030	81139483	GRA_denovo_LNC.100.6	0	+	81114030	81139483	0	4	71,144,70,1416,	0,18119,19280,24037,
chr5	81122204	81139483	GRA_denovo_LNC.100.7	0	+	81122204	81139483	0	4	160,144,60,1426,	0,9945,11106,15853,
chr5	88712794	88734972	GRA_denovo_LNC.105.1	0	+	88712794	88734972	0	4	21,100,105,1267,	0,4590,17838,20911,
chr5	88712794	88771728	GRA_denovo_LNC.105.2	0	+	88712794	88771728	0	3	21,110,9996,	0,48688,48938,
chr5	88712794	88771728	GRA_denovo_LNC.105.3	0	+	88712794	88771728	0	4	21,98,110,9996,	0,4590,48688,48938,
chr5	88712794	88771728	GRA_denovo_LNC.105.4	0	+	88712794	88771728	0	3	21,98,9996,	0,4590,48938,
[truncated: 490 more rows]

## Sheet: robust_RPKM>1
chr1	11968128	11974984	GRA_denovo_LNC.204.1	0	+	11968128	11974984	0	2	314,2110,	0,4746,
chr1	65437890	65536125	GRA_denovo_LNC.1065.2	0	-	65437890	65536125	0	10	7661,60,147,105,102,1575,4445,8808,41,3815,	0,17227,19090,21269,22779,64082,72272,77652,87391,94420,
chr1	65455126	65503538	GRA_denovo_LNC.1065.3	0	-	65455126	65503538	0	5	51,144,105,102,1566,	0,1854,4033,5543,46846,
chr1	65500783	65524282	GRA_denovo_LNC.1065.5	0	-	65500783	65524282	0	3	13824,656,3704,	0,14196,19795,
chr1	65500783	65524284	GRA_denovo_LNC.1065.6	0	-	65500783	65524284	0	3	13824,93,5050,	0,14759,18451,
chr1	65500783	65536124	GRA_denovo_LNC.1065.7	0	-	65500783	65536124	0	4	13825,8807,175,2838,	0,14760,31527,32503,
chr1	65515885	65532476	GRA_denovo_LNC.1065.8	0	-	65515885	65532476	0	3	4444,64,166,	0,8401,16425,
chr1	85039779	85054870	GRA_denovo_LNC.1060.2	0	+	85039779	85054870	0	2	327,11165,	0,3926,
chr1	85039779	85054870	GRA_denovo_LNC.1060.3	0	+	85039779	85054870	0	2	342,11169,	0,3922,
chr1	85040242	85054870	GRA_denovo_LNC.1060.4	0	+	85040242	85054870	0	2	29,11169,	0,3459,
chr1	85040242	85054870	GRA_denovo_LNC.1060.5	0	+	85040242	85054870	0	2	3576,6248,	0,8380,
chr1	85040249	85054870	GRA_denovo_LNC.1060.6	0	+	85040249	85054870	0	2	3569,8348,	0,6273,
chr1	150518652	150528529	GRA_denovo_LNC.1532.1	0	-	150518652	150528529	0	3	6749,110,99,	0,8358,9778,
chr1	184734793	184744612	GRA_denovo_LNC.232.1	0	-	184734793	184744612	0	2	5196,2107,	0,7712,
chr1	192905213	192907142	GRA_denovo_LNC.173.1	0	+	192905213	192907142	0	2	114,1379,	0,550,
chr1	203243890	203259603	GRA_denovo_LNC.309.3	0	+	203243890	203259603	0	3	53,246,2487,	0,12303,13226,
chr1	203245554	203256592	GRA_denovo_LNC.304.1	0	-	203245554	203256592	0	2	1205,692,	0,10346,
chr1	203254660	203259603	GRA_denovo_LNC.309.4	0	+	203254660	203259603	0	2	1779,2487,	0,2456,
chr1	203255707	203259603	GRA_denovo_LNC.309.5	0	+	203255707	203259603	0	3	732,262,1971,	0,1409,1925,
chr1	203256818	203259603	GRA_denovo_LNC.309.6	0	+	203256818	203259603	0	3	141,318,1971,	0,298,814,
chr1	207970165	207989430	GRA_denovo_LNC.332.27	0	-	207970165	207989430	0	3	7815,2096,157,	0,8449,19108,
chr1	207970165	207990782	GRA_denovo_LNC.332.26	0	-	207970165	207990782	0	4	7815,137,1361,1509,	0,8449,9184,19108,
chr1	207970165	207991497	GRA_denovo_LNC.332.25	0	-	207970165	207991497	0	3	5842,93,10888,	0,9184,10444,
chr1	207970165	207991553	GRA_denovo_LNC.332.24	0	-	207970165	207991553	0	4	5875,280,152,970,	0,9184,19108,20418,
chr1	207970165	207991588	GRA_denovo_LNC.332.23	0	-	207970165	207991588	0	5	7815,137,1361,152,1005,	0,8449,9184,19108,20418,
chr1	207970165	207993703	GRA_denovo_LNC.332.22	0	-	207970165	207993703	0	4	8592,10070,176,1397,	0,9190,20418,22141,
chr1	207970165	207994578	GRA_denovo_LNC.332.21	0	-	207970165	207994578	0	5	8586,280,905,1486,2272,	0,9184,10444,19108,22141,
chr1	207970165	207997087	GRA_denovo_LNC.332.20	0	-	207970165	207997087	0	6	9277,152,176,185,113,126,	0,19108,20418,22141,25383,26796,
chr1	207970165	207997109	GRA_denovo_LNC.332.19	0	-	207970165	207997109	0	7	5842,2165,152,176,185,113,148,	0,9184,19108,20418,22141,25383,26796,
chr1	207970165	207997110	GRA_denovo_LNC.332.18	0	-	207970165	207997110	0	5	9464,152,176,185,149,	0,19108,20418,22141,26796,
chr1	207970165	207997111	GRA_denovo_LNC.332.17	0	-	207970165	207997111	0	5	5875,93,152,176,150,	0,9184,19108,20418,26796,
chr1	207970165	207997113	GRA_denovo_LNC.332.16	0	-	207970165	207997113	0	4	8586,280,1486,152,	0,9184,19108,26796,
chr1	207970165	207997116	GRA_denovo_LNC.332.13	0	-	207970165	207997116	0	4	8586,10076,176,155,	0,9184,20418,26796,
chr1	207970165	207997116	GRA_denovo_LNC.332.14	0	-	207970165	207997116	0	5	8586,10076,176,185,155,	0,9184,20418,22141,26796,
chr1	207970165	207997116	GRA_denovo_LNC.332.15	0	-	207970165	207997116	0	3	10545,1486,155,	0,19108,26796,
chr1	207970165	208041959	GRA_denovo_LNC.332.12	0	-	207970165	208041959	0	6	5842,93,153,175,98,29,	0,9184,19108,20419,71105,71765,
chr1	207970165	208042493	GRA_denovo_LNC.332.11	0	-	207970165	208042493	0	6	9464,117,152,176,98,121,	0,10428,19108,20418,71105,72207,
chr1	207970165	208042497	GRA_denovo_LNC.332.10	0	-	207970165	208042497	0	6	8586,93,152,176,98,125,	0,9184,19108,20418,71105,72207,
chr1	207970165	208042498	GRA_denovo_LNC.332.7	0	-	207970165	208042498	0	5	9316,152,176,98,126,	0,19108,20418,71105,72207,
chr1	207970165	208042498	GRA_denovo_LNC.332.8	0	-	207970165	208042498	0	6	7815,137,5881,1486,98,126,	0,8449,9184,19108,71105,72207,
chr1	207970165	208042498	GRA_denovo_LNC.332.9	0	-	207970165	208042498	0	6	5842,93,152,176,98,126,	0,9184,19108,20418,71105,72207,
chr1	207970165	208042502	GRA_denovo_LNC.332.6	0	-	207970165	208042502	0	7	7815,137,1361,153,176,97,130,	0,8449,9184,19108,20419,71106,72207,
chr1	207970165	208042512	GRA_denovo_LNC.332.1	0	-	207970165	208042512	0	5	10546,151,176,98,140,	0,19109,20418,71105,72207,
chr1	207970165	208042512	GRA_denovo_LNC.332.2	0	-	207970165	208042512	0	7	8586,93,152,176,174,100,140,	0,9184,19108,20418,29890,71105,72207,
chr1	207970165	208042512	GRA_denovo_LNC.332.3	0	-	207970165	208042512	0	6	8586,9367,152,176,100,140,	0,9184,19108,20418,71105,72207,
chr1	207970165	208042512	GRA_denovo_LNC.332.4	0	-	207970165	208042512	0	6	5842,93,153,175,100,140,	0,9184,19108,20419,71105,72207,
chr1	207970165	208042512	GRA_denovo_LNC.332.5	0	-	207970165	208042512	0	6	5875,2334,8915,174,1741,140,	0,9184,11679,29890,69464,72207,
chr1	208038576	208042512	GRA_denovo_LNC.332.28	0	-	208038576	208042512	0	2	2794,140,	0,3796,
chr1	235114300	235116574	GRA_denovo_LNC.507.47	0	-	235114300	235116574	0	2	1790,172,	0,2102,
chr10	17248930	17273314	GRA_denovo_LNC.589.1	0	-	17248930	17273314	0	4	22,2395,108,1971,	0,6038,9235,22413,
chr10	17251763	17260786	GRA_denovo_LNC.589.2	0	-	17251763	17260786	0	3	864,363,2621,	0,5237,6402,
chr10	17251763	17272314	GRA_denovo_LNC.589.3	0	-	17251763	17272314	0	3	5600,108,860,	0,6402,19691,
chr10	28811684	28820688	GRA_denovo_LNC.598.1	0	-	28811684	28820688	0	3	1858,61,25,	0,3192,8979,
chr10	28811684	28820762	GRA_denovo_LNC.598.2	0	-	28811684	28820762	0	3	1820,60,99,	0,3193,8979,
chr10	28811684	28820887	GRA_denovo_LNC.598.3	0	-	28811684	28820887	0	3	1856,61,224,	0,3192,8979,
chr10	28811684	28820991	GRA_denovo_LNC.598.4	0	-	28811684	28820991	0	3	1857,60,328,	0,3193,8979,
chr10	28811684	28822600	GRA_denovo_LNC.598.5	0	-	28811684	28822600	0	2	3253,1230,	0,9686,
chr10	28811684	28823009	GRA_denovo_LNC.598.6	0	-	28811684	28823009	0	3	3253,37,1273,	0,8979,10052,
chr10	28811684	28823009	GRA_denovo_LNC.598.7	0	-	28811684	28823009	0	3	1856,61,1639,	0,3192,9686,
chr10	70751151	70809902	GRA_denovo_LNC.612.1	0	-	70751151	70809902	0	3	22,31,4726,	0,33478,54025,
chr10	70783591	70805364	GRA_denovo_LNC.612.2	0	-	70783591	70805364	0	2	1069,188,	0,21585,
chr10	89809310	89835331	GRA_denovo_LNC.623.1	0	-	89809310	89835331	0	4	38,118,316,1344,	0,16323,23322,24677,
chr10	89809310	89848807	GRA_denovo_LNC.623.2	0	-	89809310	89848807	0	3	38,1154,6269,	0,29830,33228,
chr10	89809310	89848814	GRA_denovo_LNC.623.3	0	-	89809310	89848814	0	3	38,316,9674,	0,23322,29830,
chr10	89809310	89849207	GRA_denovo_LNC.623.4	0	-	89809310	89849207	0	6	38,615,3204,8408,3300,6669,	0,1056,9283,16319,29830,33228,
chr10	89809310	89864169	GRA_denovo_LNC.623.5	0	-	89809310	89864169	0	8	38,316,106,3300,59,30,153,100,	0,23322,28537,29830,33228,35695,40036,54759,
chr10	89809310	89864169	GRA_denovo_LNC.623.6	0	-	89809310	89864169	0	5	38,316,106,1154,100,	0,23322,28537,29830,54759,
chr10	89809310	89864210	GRA_denovo_LNC.623.7	0	-	89809310	89864210	0	4	38,1154,87,141,	0,29830,53653,54759,
chr10	89809310	89865027	GRA_denovo_LNC.623.10	0	-	89809310	89865027	0	7	38,615,9900,3574,3457,153,958,	0,1056,9283,20064,29830,40036,54759,
chr10	89809310	89865027	GRA_denovo_LNC.623.8	0	-	89809310	89865027	0	8	38,615,3204,10766,1150,2497,153,958,	0,1056,9283,12876,29834,33228,40036,54759,
chr10	89809310	89865027	GRA_denovo_LNC.623.9	0	-	89809310	89865027	0	8	38,615,14355,3300,59,32,151,958,	0,1056,9283,29830,33228,35695,40038,54759,
chr10	89814470	89834102	GRA_denovo_LNC.623.24	0	-	89814470	89834102	0	3	7327,7678,115,	0,10800,19517,
chr10	89814470	89835138	GRA_denovo_LNC.623.25	0	-	89814470	89835138	0	2	7327,9505,	0,11163,
chr10	89814470	89849262	GRA_denovo_LNC.623.26	0	-	89814470	89849262	0	3	10926,7315,10122,	0,11163,24670,
chr10	89814470	89851245	GRA_denovo_LNC.623.27	0	-	89814470	89851245	0	8	7327,347,316,50,106,3457,30,1952,	0,11163,18162,19517,23377,24670,30535,34823,
chr10	89814470	89853249	GRA_denovo_LNC.623.28	0	-	89814470	89853249	0	10	7327,331,3905,316,106,1154,59,57,126,159,	0,7716,11163,18162,23377,24670,28068,30535,34903,38620,
chr10	89814470	89864169	GRA_denovo_LNC.623.29	0	-	89814470	89864169	0	7	10926,7315,50,3460,30,153,100,	0,11163,19517,24670,30535,34876,49599,
chr10	89814470	89864169	GRA_denovo_LNC.623.30	0	-	89814470	89864169	0	7	7327,10762,50,106,5895,153,100,	0,7716,19517,23377,24670,34876,49599,
chr10	89814470	89864169	GRA_denovo_LNC.623.31	0	-	89814470	89864169	0	6	7327,3210,7315,106,10359,100,	0,7716,11163,23377,24670,49599,
chr10	89814470	89864169	GRA_denovo_LNC.623.32	0	-	89814470	89864169	0	7	7327,347,316,106,5919,153,100,	0,11163,18162,23377,24670,34876,49599,
chr10	89814470	89864169	GRA_denovo_LNC.623.33	0	-	89814470	89864169	0	8	7327,3210,7315,50,3457,34,149,100,	0,7716,11163,19517,24670,30535,34880,49599,
chr10	89814470	89864169	GRA_denovo_LNC.623.34	0	-	89814470	89864169	0	8	7327,3210,7315,106,3300,59,153,100,	0,7716,11163,23377,24670,28068,34876,49599,
chr10	89814470	89864169	GRA_denovo_LNC.623.35	0	-	89814470	89864169	0	6	10926,7315,50,3457,30,100,	0,11163,19517,24670,30535,49599,
chr10	89814470	89864169	GRA_denovo_LNC.623.36	0	-	89814470	89864169	0	7	10926,118,7095,3457,30,153,100,	0,11163,11383,24670,30535,34876,49599,
chr10	89814470	89864210	GRA_denovo_LNC.623.11	0	-	89814470	89864210	0	7	7327,10762,106,3300,59,32,139,	0,7716,23377,24670,28068,30535,49601,
chr10	89814470	89864210	GRA_denovo_LNC.623.12	0	-	89814470	89864210	0	5	10926,7315,5896,152,141,	0,11163,24670,34877,49599,
chr10	89814470	89864210	GRA_denovo_LNC.623.13	0	-	89814470	89864210	0	7	10926,7315,3300,62,30,153,141,	0,11163,24670,28068,30535,34876,49599,
chr10	89814470	89864210	GRA_denovo_LNC.623.14	0	-	89814470	89864210	0	4	10926,7315,5895,141,	0,11163,24670,49599,
chr10	89814470	89864210	GRA_denovo_LNC.623.15	0	-	89814470	89864210	0	7	10926,7315,50,3457,30,153,141,	0,11163,19517,24670,30535,34876,49599,
chr10	89814470	89864210	GRA_denovo_LNC.623.16	0	-	89814470	89864210	0	7	8047,347,1405,106,3300,59,141,	0,11163,18162,23377,24670,28068,49599,
chr10	89814470	89864210	GRA_denovo_LNC.623.17	0	-	89814470	89864210	0	5	10926,7315,9779,152,141,	0,11163,24670,34877,49599,
chr10	89814470	89864726	GRA_denovo_LNC.623.18	0	-	89814470	89864726	0	9	7327,3210,7315,50,106,3457,30,153,657,	0,7716,11163,19517,23377,24670,30535,34876,49599,
chr10	89814470	89864726	GRA_denovo_LNC.623.19	0	-	89814470	89864726	0	8	7327,564,7315,51,106,3457,30,657,	0,10362,11163,19517,23377,24670,30535,49599,
chr10	89814470	89864726	GRA_denovo_LNC.623.20	0	-	89814470	89864726	0	9	7327,3210,118,7102,50,3300,59,36,651,	0,7716,11163,11383,19517,24670,28068,30535,49605,
chr10	89814470	89864726	GRA_denovo_LNC.623.21	0	-	89814470	89864726	0	10	7327,3210,7315,50,898,58,462,30,153,657,	0,7716,11163,19517,24670,25767,28069,30535,34876,49599,
chr10	89814470	89864726	GRA_denovo_LNC.623.22	0	-	89814470	89864726	0	8	7327,331,126,7316,3299,59,153,657,	0,7716,10800,11163,24671,28068,34876,49599,
chr10	89814470	89865027	GRA_denovo_LNC.623.23	0	-	89814470	89865027	0	6	10926,8404,106,3300,2497,958,	0,11163,23377,24670,28068,49599,
chr10	89833209	89864726	GRA_denovo_LNC.623.37	0	-	89833209	89864726	0	3	828,1154,657,	0,5931,30860,
chr10	89833209	89864726	GRA_denovo_LNC.623.38	0	-	89833209	89864726	0	5	828,106,3457,38,649,	0,4638,5931,11796,30868,
chr10	89835416	89845438	GRA_denovo_LNC.623.39	0	-	89835416	89845438	0	3	2537,3457,433,	0,3724,9589,
chr10	89835416	89864169	GRA_denovo_LNC.623.40	0	-	89835416	89864169	0	4	2537,5903,145,100,	0,3724,13938,28653,
chr10	89835416	89865027	GRA_denovo_LNC.623.41	0	-	89835416	89865027	0	3	2537,1154,958,	0,3724,28653,
chr10	106111120	106113372	GRA_denovo_LNC.633.1	0	-	106111120	106113372	0	2	566,391,	0,1861,
chr10	106111120	106113372	GRA_denovo_LNC.633.2	0	-	106111120	106113372	0	2	567,495,	0,1757,
chr11	58989164	58993841	GRA_denovo_LNC.674.1	0	+	58989164	58993841	0	2	2836,243,	0,4434,
chr11	62619463	62623332	GRA_denovo_LNC.676.25	0	-	62619463	62623332	0	11	445,26,29,41,39,35,51,33,51,80,437,	0,664,819,1083,1560,1809,2026,2531,2900,3145,3432,
chr11	62619463	62623332	GRA_denovo_LNC.676.26	0	-	62619463	62623332	0	5	690,1025,47,452,694,	0,819,2028,2529,3175,
chr11	62619463	62623332	GRA_denovo_LNC.676.27	0	-	62619463	62623332	0	5	690,29,516,33,1843,	0,819,1083,1809,2026,
chr11	62619463	62623332	GRA_denovo_LNC.676.28	0	-	62619463	62623332	0	4	690,32,516,2060,	0,819,1083,1809,
chr11	62619463	62623339	GRA_denovo_LNC.676.29	0	-	62619463	62623339	0	7	851,518,34,41,33,55,731,	0,1086,1814,2032,2527,2896,3145,
chr11	62619463	62623342	GRA_denovo_LNC.676.30	0	-	62619463	62623342	0	6	690,29,516,1138,84,447,	0,819,1083,1809,3141,3432,
chr11	62619463	62623342	GRA_denovo_LNC.676.31	0	-	62619463	62623342	0	7	1601,33,47,33,51,84,447,	0,1809,2026,2527,2896,3141,3432,
chr11	62619463	62623342	GRA_denovo_LNC.676.32	0	-	62619463	62623342	0	9	445,26,183,75,5,751,51,84,447,	0,664,819,1083,1594,1809,2896,3141,3432,
chr11	62619463	62623342	GRA_denovo_LNC.676.33	0	-	62619463	62623342	0	6	1599,33,47,420,84,447,	0,1809,2026,2527,3141,3432,
chr11	62619463	62623342	GRA_denovo_LNC.676.34	0	-	62619463	62623342	0	10	445,36,19,522,29,45,33,60,75,447,	0,664,829,1083,1815,2028,2527,2896,3150,3432,
chr11	62619463	62623342	GRA_denovo_LNC.676.35	0	-	62619463	62623342	0	7	690,32,513,35,919,84,447,	0,819,1086,1809,2028,3141,3432,
chr11	62619463	62623342	GRA_denovo_LNC.676.36	0	-	62619463	62623342	0	7	690,780,33,534,51,84,447,	0,819,1809,2026,2896,3141,3432,
chr11	62619463	62623342	GRA_denovo_LNC.676.37	0	-	62619463	62623342	0	9	445,33,298,39,264,33,60,75,447,	0,664,826,1560,1809,2527,2896,3150,3432,
chr11	62619463	62623342	GRA_denovo_LNC.676.38	0	-	62619463	62623342	0	8	690,29,516,33,534,51,84,447,	0,819,1083,1809,2026,2896,3141,3432,
chr11	62619463	62623342	GRA_denovo_LNC.676.39	0	-	62619463	62623342	0	7	1124,39,33,47,420,84,447,	0,1560,1809,2026,2527,3141,3432,
chr11	62619463	62623342	GRA_denovo_LNC.676.40	0	-	62619463	62623342	0	6	690,780,33,921,84,447,	0,819,1809,2026,3141,3432,
chr11	62619463	62623342	GRA_denovo_LNC.676.41	0	-	62619463	62623342	0	8	690,29,41,39,33,921,84,447,	0,819,1083,1560,1809,2026,3141,3432,
chr11	62619463	62623343	GRA_denovo_LNC.676.1	0	-	62619463	62623343	0	9	690,29,41,39,33,535,50,87,445,	0,819,1083,1560,1809,2026,2897,3141,3435,
chr11	62619463	62623343	GRA_denovo_LNC.676.2	0	-	62619463	62623343	0	4	1124,1000,51,739,	0,1560,2896,3141,
chr11	62619463	62623343	GRA_denovo_LNC.676.3	0	-	62619463	62623343	0	5	690,785,33,1197,445,	0,819,1814,2031,3435,
chr11	62619463	62623343	GRA_denovo_LNC.676.4	0	-	62619463	62623343	0	7	1124,39,33,47,33,51,739,	0,1560,1809,2026,2527,2896,3141,
chr11	62619463	62623343	GRA_denovo_LNC.676.42	0	-	62619463	62623343	0	4	690,29,990,1353,	0,819,1083,2527,
chr11	62619463	62623343	GRA_denovo_LNC.676.43	0	-	62619463	62623343	0	8	690,29,41,39,751,51,84,448,	0,819,1083,1560,1809,2896,3141,3432,
chr11	62619463	62623343	GRA_denovo_LNC.676.44	0	-	62619463	62623343	0	6	690,781,33,46,33,984,	0,819,1810,2027,2527,2896,
chr11	62619463	62623343	GRA_denovo_LNC.676.45	0	-	62619463	62623343	0	7	690,780,33,47,422,82,448,	0,819,1809,2026,2527,3143,3432,
chr11	62619463	62623343	GRA_denovo_LNC.676.46	0	-	62619463	62623343	0	6	690,780,264,33,51,739,	0,819,1809,2527,2896,3141,
chr11	62619463	62623343	GRA_denovo_LNC.676.47	0	-	62619463	62623343	0	6	691,29,516,1138,87,445,	0,819,1083,1809,3141,3435,
chr11	62619463	62623343	GRA_denovo_LNC.676.48	0	-	62619463	62623343	0	7	668,29,520,33,43,33,984,	0,819,1083,1813,2030,2527,2896,
chr11	62619463	62623343	GRA_denovo_LNC.676.49	0	-	62619463	62623343	0	7	445,26,29,43,39,1138,739,	0,664,819,1083,1560,1809,3141,
chr11	62619463	62623346	GRA_denovo_LNC.676.10	0	-	62619463	62623346	0	7	690,29,41,39,752,51,741,	0,819,1083,1560,1809,2897,3142,
chr11	62619463	62623346	GRA_denovo_LNC.676.11	0	-	62619463	62623346	0	6	691,29,516,33,534,987,	0,819,1083,1809,2026,2896,
chr11	62619463	62623346	GRA_denovo_LNC.676.12	0	-	62619463	62623346	0	8	1124,39,33,48,33,51,83,451,	0,1560,1809,2026,2528,2897,3142,3432,
chr11	62619463	62623346	GRA_denovo_LNC.676.13	0	-	62619463	62623346	0	10	445,26,29,41,40,43,42,415,84,451,	0,664,819,1083,1560,1809,2036,2532,3141,3432,
chr11	62619463	62623346	GRA_denovo_LNC.676.14	0	-	62619463	62623346	0	7	690,29,516,33,47,33,987,	0,819,1083,1809,2026,2527,2896,
chr11	62619463	62623346	GRA_denovo_LNC.676.5	0	-	62619463	62623346	0	8	1126,39,37,47,29,70,65,451,	0,1560,1809,2030,2531,2896,3160,3432,
chr11	62619463	62623346	GRA_denovo_LNC.676.6	0	-	62619463	62623346	0	9	692,27,516,49,49,33,57,76,451,	0,821,1083,1809,2026,2529,2898,3149,3432,
chr11	62619463	62623346	GRA_denovo_LNC.676.8	0	-	62619463	62623346	0	5	690,1741,51,84,451,	0,819,2896,3141,3432,
chr11	62619463	62623346	GRA_denovo_LNC.676.9	0	-	62619463	62623346	0	6	690,305,39,1138,84,451,	0,819,1560,1809,3141,3432,
chr11	62619463	62623353	GRA_denovo_LNC.676.15	0	-	62619463	62623353	0	9	1124,39,33,47,36,51,84,43,17,	0,1560,1809,2026,2527,2896,3141,3432,3873,
chr11	62619463	62623353	GRA_denovo_LNC.676.16	0	-	62619463	62623353	0	7	447,26,29,516,751,51,749,	0,664,819,1083,1809,2896,3141,
chr11	62619463	62623353	GRA_denovo_LNC.676.17	0	-	62619463	62623353	0	4	690,1741,51,749,	0,819,2896,3141,
chr11	62619463	62623353	GRA_denovo_LNC.676.18	0	-	62619463	62623353	0	10	690,29,41,39,33,47,33,57,78,458,	0,819,1083,1560,1809,2026,2527,2896,3147,3432,
chr11	62619463	62623353	GRA_denovo_LNC.676.19	0	-	62619463	62623353	0	10	445,26,29,41,45,33,46,33,324,458,	0,664,819,1083,1560,1815,2032,2532,2901,3432,
chr11	62619463	62623353	GRA_denovo_LNC.676.20	0	-	62619463	62623353	0	9	690,183,41,39,35,532,51,84,458,	0,819,1083,1560,1809,2028,2896,3141,3432,
chr11	62619463	62623353	GRA_denovo_LNC.676.21	0	-	62619463	62623353	0	8	690,780,33,47,33,51,84,458,	0,819,1809,2026,2527,2896,3141,3432,
chr11	62619463	62623353	GRA_denovo_LNC.676.22	0	-	62619463	62623353	0	7	691,29,45,39,747,83,717,	0,819,1083,1564,1813,2896,3173,
chr11	62619463	62623353	GRA_denovo_LNC.676.23	0	-	62619463	62623353	0	7	690,29,516,33,534,51,749,	0,819,1083,1809,2026,2896,3141,
chr11	62619463	62623353	GRA_denovo_LNC.676.24	0	-	62619463	62623353	0	6	690,1254,33,51,84,458,	0,819,2527,2896,3141,3432,
chr11	65265216	65275444	GRA_denovo_LNC.683.1	0	+	65265216	65275444	0	5	4982,1090,953,72,1588,	0,5371,6580,7845,8640,
chr11	65265216	65275444	GRA_denovo_LNC.683.2	0	+	65265216	65275444	0	6	4648,484,478,953,159,1588,	0,4891,5983,6580,7758,8640,
chr11	65265216	65275444	GRA_denovo_LNC.683.3	0	+	65265216	65275444	0	4	3069,1570,1941,1588,	0,4891,6580,8640,
chr11	65266384	65275444	GRA_denovo_LNC.683.4	0	+	65266384	65275444	0	4	3090,73,3026,1588,	0,3407,3723,7472,
chr11	65266489	65275444	GRA_denovo_LNC.683.5	0	+	65266489	65275444	0	4	1796,73,2383,2787,	0,3302,3618,6168,
chr11	65267398	65275444	GRA_denovo_LNC.683.6	0	+	65267398	65275444	0	2	5092,1588,	0,6458,
chr11	122933330	123006830	GRA_denovo_LNC.713.2	0	+	122933330	123006830	0	3	75,183,28,	0,708,73472,
chr12	14720411	14818945	GRA_denovo_LNC.735.1	0	+	14720411	14818945	0	6	715,48,49,222,4172,153,	0,45401,47044,51674,52260,98381,
chr12	14720558	14804796	GRA_denovo_LNC.735.2	0	+	14720558	14804796	0	6	568,48,49,222,4172,932,	0,45254,46897,51527,52113,83306,
chr12	20521769	20704555	GRA_denovo_LNC.733.1	0	-	20521769	20704555	0	2	17,192,	0,182594,
chr12	31881903	31916020	GRA_denovo_LNC.737.1	0	+	31881903	31916020	0	2	1497,18,	0,34099,
chr12	48099878	48114217	GRA_denovo_LNC.748.15	0	+	48099878	48114217	0	4	68,126,95,181,	0,13051,13509,14158,
chr12	48099884	48114217	GRA_denovo_LNC.748.20	0	+	48099884	48114217	0	4	62,126,97,179,	0,13045,13503,14154,
chr12	48283007	48285554	GRA_denovo_LNC.743.4	0	+	48283007	48285554	0	2	366,18,	0,2529,
chr12	70635593	70637459	GRA_denovo_LNC.763.1	0	-	70635593	70637459	0	2	1080,368,	0,1498,
chr12	90102773	90111915	GRA_denovo_LNC.774.1	0	+	90102773	90111915	0	2	3283,902,	0,8240,
chr12	96388357	96405319	GRA_denovo_LNC.770.1	0	+	96388357	96405319	0	4	2051,126,110,524,	0,8420,15381,16438,
chr12	96389415	96405319	GRA_denovo_LNC.770.2	0	+	96389415	96405319	0	4	993,3035,110,524,	0,4453,14323,15380,
chr12	96389415	96405319	GRA_denovo_LNC.770.3	0	+	96389415	96405319	0	4	993,126,111,523,	0,7362,14323,15381,
chr12	96390237	96405319	GRA_denovo_LNC.770.4	0	+	96390237	96405319	0	5	171,97,170,110,524,	0,1871,3631,13501,14558,
chr12	96390237	96421487	GRA_denovo_LNC.770.5	0	+	96390237	96421487	0	5	171,421,3035,110,312,	0,1547,3631,13501,30938,
chr12	96392213	96405319	GRA_denovo_LNC.770.6	0	+	96392213	96405319	0	4	1825,126,110,524,	0,4564,11525,12582,
chr12	96402891	96405319	GRA_denovo_LNC.770.7	0	+	96402891	96405319	0	2	957,524,	0,1904,
chr13	37661645	37747131	GRA_denovo_LNC.801.1	0	+	37661645	37747131	0	5	2346,114,156,140,2177,	0,3526,17072,18663,83309,
chr13	37661645	37817489	GRA_denovo_LNC.801.2	0	+	37661645	37817489	0	7	2346,114,156,140,33,2318,4727,	0,3526,17072,18663,99662,145302,151117,
chr13	37661645	37927482	GRA_denovo_LNC.801.3	0	+	37661645	37927482	0	5	2346,114,156,66,2836,	0,3526,17072,219843,263001,
chr13	37663967	37678026	GRA_denovo_LNC.801.10	0	+	37663967	37678026	0	3	24,413,222,	0,905,13837,
chr13	37663967	37685338	GRA_denovo_LNC.801.9	0	+	37663967	37685338	0	5	24,413,156,1927,1636,	0,905,14750,16341,19735,
chr13	37663967	37747131	GRA_denovo_LNC.801.6	0	+	37663967	37747131	0	6	24,413,156,140,114,1289,	0,905,14750,16341,80987,81875,
chr13	37663967	37747131	GRA_denovo_LNC.801.7	0	+	37663967	37747131	0	5	24,413,156,140,1289,	0,905,14750,16341,81875,
chr13	37663967	37747131	GRA_denovo_LNC.801.8	0	+	37663967	37747131	0	6	24,413,136,140,126,2177,	0,905,14750,16341,21185,80987,
chr13	37663967	37927482	GRA_denovo_LNC.801.4	0	+	37663967	37927482	0	5	24,413,162,66,2836,	0,905,14750,217521,260679,
chr13	37663967	37927482	GRA_denovo_LNC.801.5	0	+	37663967	37927482	0	5	24,413,156,66,2836,	0,905,14750,217521,260679,
chr13	37664183	37679015	GRA_denovo_LNC.801.11	0	+	37664183	37679015	0	3	1102,284,298,	0,13621,14534,
chr13	37664183	37685338	GRA_denovo_LNC.801.12	0	+	37664183	37685338	0	4	1102,156,1927,1636,	0,14534,16125,19519,
chr13	37664183	37927482	GRA_denovo_LNC.801.13	0	+	37664183	37927482	0	5	1102,156,140,66,2836,	0,14534,16125,217305,260463,
chr13	37664240	37685338	GRA_denovo_LNC.801.14	0	+	37664240	37685338	0	4	1045,156,929,1636,	0,14477,16068,19462,
chr13	37664240	37704496	GRA_denovo_LNC.801.15	0	+	37664240	37704496	0	4	1045,156,140,715,	0,14477,16068,39541,
chr13	37664240	37747131	GRA_denovo_LNC.801.16	0	+	37664240	37747131	0	4	1045,156,140,2177,	0,14477,16068,80714,
chr13	37664240	37927482	GRA_denovo_LNC.801.17	0	+	37664240	37927482	0	4	1045,156,66,2836,	0,14477,217248,260406,
chr13	37665220	37943073	GRA_denovo_LNC.801.18	0	+	37665220	37943073	0	5	65,156,66,154,2393,	0,13497,216268,272913,275460,
chr13	37665221	37747131	GRA_denovo_LNC.801.19	0	+	37665221	37747131	0	4	64,156,160,2177,	0,13496,15067,79733,
chr13	37665221	37817489	GRA_denovo_LNC.801.20	0	+	37665221	37817489	0	6	64,156,33,69,106,4727,	0,13496,96086,142452,143938,147541,
chr13	37665221	37927482	GRA_denovo_LNC.801.21	0	+	37665221	37927482	0	4	64,136,66,2836,	0,13496,216267,259425,
chr13	37678425	37817489	GRA_denovo_LNC.801.22	0	+	37678425	37817489	0	6	454,134,33,69,106,4727,	0,1889,82882,129248,130734,134337,
chr13	37678431	37747131	GRA_denovo_LNC.801.23	0	+	37678431	37747131	0	3	443,139,2177,	0,1878,66523,
chr13	37678437	37703053	GRA_denovo_LNC.801.24	0	+	37678437	37703053	0	3	436,160,81,	0,1851,24535,
chr13	37735880	37747131	GRA_denovo_LNC.801.25	0	+	37735880	37747131	0	2	7456,2177,	0,9074,
chr13	37737920	37747131	GRA_denovo_LNC.801.26	0	+	37737920	37747131	0	4	2773,107,607,2177,	0,3066,4809,7034,
chr13	37801965	37817489	GRA_denovo_LNC.801.27	0	+	37801965	37817489	0	2	7300,4727,	0,10797,
chr13	37801965	37817489	GRA_denovo_LNC.801.28	0	+	37801965	37817489	0	3	5777,106,4727,	0,7194,10797,
chr13	37806034	37817489	GRA_denovo_LNC.801.29	0	+	37806034	37817489	0	5	1113,684,106,289,3342,	0,1639,3125,6728,8113,
chr13	37806097	37817489	GRA_denovo_LNC.801.30	0	+	37806097	37817489	0	3	3168,289,3342,	0,6665,8050,
chr13	37808340	37817489	GRA_denovo_LNC.801.31	0	+	37808340	37817489	0	3	17,106,4727,	0,819,4422,
chr14	39214729	39232261	GRA_denovo_LNC.830.3	0	-	39214729	39232261	0	5	19,63,67,73,134,	0,4066,14656,16576,17398,
chr14	50053299	50054523	GRA_denovo_LNC.835.1	0	+	50053299	50054523	0	2	496,139,	0,1085,
chr14	50328907	50329572	GRA_denovo_LNC.837.1	0	-	50328907	50329572	0	2	127,335,	0,330,
chr14	62035535	62037896	GRA_denovo_LNC.852.31	0	-	62035535	62037896	0	2	860,1022,	0,1339,
chr14	77531785	77542698	GRA_denovo_LNC.863-2.2	0	-	77531785	77542698	0	5	325,1223,165,699,251,	0,4181,6165,8457,10662,
chr14	77539914	77542709	GRA_denovo_LNC.863-2.3	0	-	77539914	77542709	0	2	1027,262,	0,2533,
chr15	40615580	40618913	GRA_denovo_LNC.897.1	0	+	40615580	40618913	0	2	2109,318,	0,3015,
chr15	40615580	40618913	GRA_denovo_LNC.897.2	0	+	40615580	40618913	0	2	1578,1364,	0,1969,
chr15	63747962	63790000	GRA_denovo_LNC.912.3	0	-	63747962	63790000	0	3	1054,49,144,	0,13395,41894,
chr15	63747962	63790002	GRA_denovo_LNC.912.4	0	-	63747962	63790002	0	3	1054,51,144,	0,13395,41896,
chr15	63747962	63790004	GRA_denovo_LNC.912.5	0	-	63747962	63790004	0	3	1054,47,150,	0,13395,41892,
chr15	63780206	63790002	GRA_denovo_LNC.912.7	0	-	63780206	63790002	0	3	3165,173,150,	0,3706,9646,
chr15	63780206	63791240	GRA_denovo_LNC.912.8	0	-	63780206	63791240	0	2	3167,1388,	0,9646,
chr15	63780206	63791527	GRA_denovo_LNC.912.9	0	-	63780206	63791527	0	2	3165,1516,	0,9805,
chr15	63780206	63791630	GRA_denovo_LNC.912.10	0	-	63780206	63791630	0	2	3165,1778,	0,9646,
chr15	63780206	63791745	GRA_denovo_LNC.912.11	0	-	63780206	63791745	0	2	3166,1733,	0,9806,
chr15	63780206	63793057	GRA_denovo_LNC.912.12	0	-	63780206	63793057	0	2	3165,29,	0,12822,
chr15	70053152	70117449	GRA_denovo_LNC.929.22	0	+	70053152	70117449	0	5	1075,166,20,339,3767,	0,25434,35773,59496,60530,
chr15	89630341	89631541	GRA_denovo_LNC.940.1	0	-	89630341	89631541	0	2	836,161,	0,1039,
chr15	91951413	91955838	GRA_denovo_LNC.944.9	0	-	91951413	91955838	0	3	34,166,133,	0,653,4292,
chr15	94406142	94411753	GRA_denovo_LNC.945.1	0	+	94406142	94411753	0	3	303,306,1125,	0,2429,4486,
chr15	94406191	94437730	GRA_denovo_LNC.945.10	0	+	94406191	94437730	0	4	254,275,30,69,	0,2411,19876,31470,
chr15	94406250	94437730	GRA_denovo_LNC.945.27	0	+	94406250	94437730	0	5	195,306,329,234,69,	0,2321,18844,19817,31411,
chr16	3127072	3137215	GRA_denovo_LNC.964.1	0	-	3127072	3137215	0	4	372,294,123,324,	0,1159,3892,9819,
chr16	3127072	3137215	GRA_denovo_LNC.964.2	0	-	3127072	3137215	0	4	372,446,123,324,	0,1159,3892,9819,
chr16	3127072	3137215	GRA_denovo_LNC.964.3	0	-	3127072	3137215	0	4	372,446,124,323,	0,1159,3892,9820,
chr16	3127072	3137215	GRA_denovo_LNC.964.4	0	-	3127072	3137215	0	4	372,462,107,324,	0,1159,3908,9819,
chr16	53406897	53426454	GRA_denovo_LNC.985.1	0	+	53406897	53426454	0	4	559,113,1703,3086,	0,5506,11188,16471,
chr16	53406897	53426454	GRA_denovo_LNC.985.2	0	+	53406897	53426454	0	3	892,113,8369,	0,5506,11188,
chr16	53406897	53426454	GRA_denovo_LNC.985.3	0	+	53406897	53426454	0	3	888,113,8369,	0,5506,11188,
chr16	53406957	53426454	GRA_denovo_LNC.985.4	0	+	53406957	53426454	0	3	832,52,8369,	0,5507,11128,
chr16	53407418	53426454	GRA_denovo_LNC.985.5	0	+	53407418	53426454	0	2	38,8369,	0,10667,
chr16	53407440	53426454	GRA_denovo_LNC.985.6	0	+	53407440	53426454	0	4	349,113,1703,3086,	0,4963,10645,15928,
chr16	66041517	66261680	GRA_denovo_LNC.989.4	0	-	66041517	66261680	0	8	324,104,126,187,120,26,150,100,	0,42696,198913,201848,205646,210169,210928,220063,
chr16	66084216	66261760	GRA_denovo_LNC.989.9	0	-	66084216	66261760	0	4	101,126,187,180,	0,156214,159149,177364,
chr16	66090419	66261760	GRA_denovo_LNC.989.10	0	-	66090419	66261760	0	4	19,126,187,180,	0,150011,152946,171161,
chr17	1614751	1618901	GRA_denovo_LNC.1009.17	0	-	1614751	1618901	0	3	942,159,1237,	0,2398,2913,
chr17	1614751	1619169	GRA_denovo_LNC.1009.16	0	-	1614751	1619169	0	2	1189,2020,	0,2398,
chr17	1614751	1619175	GRA_denovo_LNC.1009.15	0	-	1614751	1619175	0	2	942,2179,	0,2245,
chr17	1614751	1619545	GRA_denovo_LNC.1009.13	0	-	1614751	1619545	0	3	2557,87,122,	0,2913,4672,
chr17	1614751	1619545	GRA_denovo_LNC.1009.14	0	-	1614751	1619545	0	3	1598,751,122,	0,2245,4672,
chr17	1614751	1619555	GRA_denovo_LNC.1009.10	0	-	1614751	1619555	0	3	1598,312,132,	0,2245,4672,
chr17	1614751	1619555	GRA_denovo_LNC.1009.11	0	-	1614751	1619555	0	3	2559,81,132,	0,2915,4672,
chr17	1614751	1619555	GRA_denovo_LNC.1009.12	0	-	1614751	1619555	0	3	2557,83,132,	0,2913,4672,
chr17	1614751	1619557	GRA_denovo_LNC.1009.8	0	-	1614751	1619557	0	4	352,312,83,134,	0,2245,2913,4672,
chr17	1614751	1619557	GRA_denovo_LNC.1009.9	0	-	1614751	1619557	0	3	1447,751,134,	0,2245,4672,
chr17	1614751	1619562	GRA_denovo_LNC.1009.5	0	-	1614751	1619562	0	4	942,316,312,139,	0,1131,2245,4672,
chr17	1614751	1619562	GRA_denovo_LNC.1009.6	0	-	1614751	1619562	0	3	942,159,139,	0,2398,4672,
chr17	1614751	1619562	GRA_denovo_LNC.1009.7	0	-	1614751	1619562	0	3	942,312,139,	0,2245,4672,
chr17	1614751	1619714	GRA_denovo_LNC.1009.1	0	-	1614751	1619714	0	2	2557,291,	0,4672,
chr17	1614751	1619714	GRA_denovo_LNC.1009.2	0	-	1614751	1619714	0	4	1189,312,83,291,	0,2245,2913,4672,
chr17	1614751	1619714	GRA_denovo_LNC.1009.3	0	-	1614751	1619714	0	4	1598,312,83,291,	0,2245,2913,4672,
chr17	1614751	1619714	GRA_denovo_LNC.1009.4	0	-	1614751	1619714	0	2	2996,291,	0,4672,
chr17	43223246	43238894	GRA_denovo_LNC.1052.1	0	-	43223246	43238894	0	3	5040,1850,67,	0,13450,15581,
chr17	43223246	43238897	GRA_denovo_LNC.1052.2	0	-	43223246	43238897	0	3	6189,163,70,	0,13450,15581,
chr18	72259122	72265263	GRA_denovo_LNC.1124.2	0	-	72259122	72265263	0	2	1953,1600,	0,4541,
chr19	13918731	13953799	GRA_denovo_LNC.1148.1	0	-	13918731	13953799	0	6	3306,239,99,153,1048,4949,	0,4876,8586,9836,26443,30119,
chr19	13918731	13953799	GRA_denovo_LNC.1148.2	0	-	13918731	13953799	0	6	3306,239,99,153,1053,4944,	0,4876,8586,9836,26443,30124,
chr19	13933268	13953696	GRA_denovo_LNC.1148.7	0	-	13933268	13953696	0	4	1545,193,4849,4722,	0,2990,7993,15706,
chr19	21752846	21776771	GRA_denovo_LNC.1175.8	0	-	21752846	21776771	0	3	1495,533,2192,	0,16818,21733,
chr19	21752846	21776774	GRA_denovo_LNC.1175.10	0	-	21752846	21776774	0	4	1498,533,858,290,	0,16818,21733,23638,
chr19	21769161	21776771	GRA_denovo_LNC.1175.13	0	-	21769161	21776771	0	2	1036,287,	0,7323,
chr19	35863159	35927397	GRA_denovo_LNC.1168.1	0	-	35863159	35927397	0	4	72,122,244,2907,	0,52334,60601,61331,
chr19	35914542	35927397	GRA_denovo_LNC.1168.22	0	-	35914542	35927397	0	7	810,123,122,244,250,195,2291,	0,951,3468,9218,9948,10276,10564,
chr19	35914542	35927649	GRA_denovo_LNC.1168.23	0	-	35914542	35927649	0	6	1073,1752,245,244,336,936,	0,4443,9218,9949,10300,12171,
chr2	40738936	40772914	GRA_denovo_LNC.1246.2	0	+	40738936	40772914	0	7	291,79,532,70,181,107,415,	0,1959,17553,21392,23097,28535,33563,
chr2	40738936	40772914	GRA_denovo_LNC.1246.3	0	+	40738936	40772914	0	5	291,70,181,107,415,	0,21392,23097,28535,33563,
chr2	40738936	40772914	GRA_denovo_LNC.1246.4	0	+	40738936	40772914	0	6	291,79,70,181,107,415,	0,2515,21392,23097,28535,33563,
chr2	40738936	40772914	GRA_denovo_LNC.1246.5	0	+	40738936	40772914	0	6	291,79,83,168,107,415,	0,1959,21392,23110,28535,33563,
chr2	40738936	40772914	GRA_denovo_LNC.1246.6	0	+	40738936	40772914	0	6	291,79,70,181,107,415,	0,1959,21392,23097,28535,33563,
chr2	40738936	40772914	GRA_denovo_LNC.1246.7	0	+	40738936	40772914	0	7	291,79,79,70,181,107,415,	0,1959,2515,21392,23097,28535,33563,
chr2	40738975	40772914	GRA_denovo_LNC.1246.10	0	+	40738975	40772914	0	7	252,79,79,1554,181,107,415,	0,1920,2476,21353,23058,28496,33524,
chr2	40738975	40772914	GRA_denovo_LNC.1246.8	0	+	40738975	40772914	0	7	252,79,84,70,178,105,415,	0,1920,2476,21358,23063,28498,33524,
chr2	40738975	40772914	GRA_denovo_LNC.1246.9	0	+	40738975	40772914	0	5	252,73,384,107,415,	0,21353,22855,28496,33524,
chr2	40738979	40772914	GRA_denovo_LNC.1246.11	0	+	40738979	40772914	0	6	248,635,71,181,107,415,	0,1916,21349,23054,28492,33520,
chr2	40738979	40772914	GRA_denovo_LNC.1246.12	0	+	40738979	40772914	0	6	248,635,70,181,107,415,	0,1916,21349,23054,28492,33520,
chr2	40739008	40772914	GRA_denovo_LNC.1246.16	0	+	40739008	40772914	0	10	219,79,79,136,81,532,70,181,107,415,	0,1887,2443,3188,6357,17481,21320,23025,28463,33491,
chr2	40739008	40772914	GRA_denovo_LNC.1246.17	0	+	40739008	40772914	0	6	219,79,1554,181,107,415,	0,1887,21320,23025,28463,33491,
chr2	55845022	55852902	GRA_denovo_LNC.1269.3	0	+	55845022	55852902	0	2	495,47,	0,7833,
chr2	64455337	64487322	GRA_denovo_LNC.1274.1	0	+	64455337	64487322	0	5	319,144,145,184,7768,	0,1293,22915,23597,24217,
chr2	64455337	64487322	GRA_denovo_LNC.1274.2	0	+	64455337	64487322	0	5	319,144,219,183,7769,	0,1293,22915,23597,24216,
chr2	64455337	64490212	GRA_denovo_LNC.1274.3	0	+	64455337	64490212	0	7	319,144,716,624,122,110,2212,	0,1293,22915,24216,32024,32336,32663,
chr2	64455337	64490212	GRA_denovo_LNC.1274.4	0	+	64455337	64490212	0	6	319,144,716,624,122,2212,	0,1293,22915,24216,32024,32663,
chr2	64455337	64498889	GRA_denovo_LNC.1274.5	0	+	64455337	64498889	0	6	319,144,716,624,122,8664,	0,1293,22915,24216,32024,34888,
chr2	64455355	64490212	GRA_denovo_LNC.1274.6	0	+	64455355	64490212	0	8	301,144,99,219,184,624,122,2212,	0,1275,22667,22897,23579,24198,32006,32645,
chr2	64455355	64498889	GRA_denovo_LNC.1274.7	0	+	64455355	64498889	0	7	302,143,219,295,624,122,8664,	0,1276,22897,23467,24198,32006,34870,
chr2	64455355	64498889	GRA_denovo_LNC.1274.8	0	+	64455355	64498889	0	7	301,144,145,183,624,122,8664,	0,1275,22897,23579,24198,32006,34870,
chr2	64455402	64487322	GRA_denovo_LNC.1274.11	0	+	64455402	64487322	0	5	254,144,99,716,2986,	0,1228,22620,22850,28934,
chr2	64455402	64487322	GRA_denovo_LNC.1274.12	0	+	64455402	64487322	0	5	254,144,114,865,2986,	0,1228,1576,22850,28934,
chr2	64455402	64487322	GRA_denovo_LNC.1274.13	0	+	64455402	64487322	0	5	254,144,145,183,7769,	0,1228,22850,23532,24151,
chr2	64455402	64490212	GRA_denovo_LNC.1274.10	0	+	64455402	64490212	0	6	255,143,716,2662,122,2212,	0,1229,22850,24151,31959,32598,
chr2	64455402	64498889	GRA_denovo_LNC.1274.9	0	+	64455402	64498889	0	7	254,144,146,183,2662,122,8664,	0,1228,22850,23533,24151,31959,34823,
chr2	64455418	64490212	GRA_denovo_LNC.1274.14	0	+	64455418	64490212	0	5	238,144,716,3147,2212,	0,1212,22834,28918,32582,
chr2	64455418	64498889	GRA_denovo_LNC.1274.15	0	+	64455418	64498889	0	6	238,144,219,183,3147,8664,	0,1212,22834,23516,28918,34807,
chr2	64455541	64487322	GRA_denovo_LNC.1274.16	0	+	64455541	64487322	0	4	115,144,717,7769,	0,1089,22711,24012,
chr2	64455541	64487322	GRA_denovo_LNC.1274.17	0	+	64455541	64487322	0	6	115,144,101,145,184,7768,	0,1089,6844,22711,23393,24013,
chr2	64455547	64487322	GRA_denovo_LNC.1274.18	0	+	64455547	64487322	0	4	109,144,865,7769,	0,1083,22705,24006,
chr2	64455547	64487970	GRA_denovo_LNC.1274.19	0	+	64455547	64487970	0	6	109,144,865,624,122,297,	0,1083,22705,24006,31814,32126,
chr2	64456269	64487322	GRA_denovo_LNC.1274.20	0	+	64456269	64487322	0	4	153,144,865,2986,	0,361,21983,28067,
chr2	64456269	64498889	GRA_denovo_LNC.1274.21	0	+	64456269	64498889	0	8	153,144,99,145,295,624,122,8664,	0,361,21753,21983,22553,23284,31092,33956,
chr2	64456342	64490212	GRA_denovo_LNC.1274.22	0	+	64456342	64490212	0	6	80,144,716,2662,122,995,	0,288,21910,23211,31019,32875,
chr2	64456630	64487322	GRA_denovo_LNC.1274.23	0	+	64456630	64487322	0	4	144,145,295,7769,	0,21622,22192,22923,
chr2	70239833	70316288	GRA_denovo_LNC.1278.1	0	-	70239833	70316288	0	5	5430,103,181,84,1870,	0,38501,70805,72845,74585,
chr2	70257185	70316736	GRA_denovo_LNC.1278.2	0	-	70257185	70316736	0	7	1878,123,294,103,181,78,2532,	0,2079,16449,21149,53453,55493,57019,
chr2	70307665	70316681	GRA_denovo_LNC.1278.3	0	-	70307665	70316681	0	4	957,150,78,1762,	0,3004,5013,7254,
chr2	70309673	70316508	GRA_denovo_LNC.1278.4	0	-	70309673	70316508	0	3	1148,76,2304,	0,3007,4531,
chr2	70309673	70316685	GRA_denovo_LNC.1278.5	0	-	70309673	70316685	0	3	1146,78,2273,	0,3005,4739,
chr2	87754466	87821032	GRA_denovo_LNC.1293.1	0	+	87754466	87821032	0	3	698,201,307,	0,25275,66259,
chr2	87754466	87821032	GRA_denovo_LNC.1293.2	0	+	87754466	87821032	0	2	698,307,	0,66259,
chr2	87754661	87928951	GRA_denovo_LNC.1293.4	0	+	87754661	87928951	0	4	503,89,177,386,	0,128115,151450,173904,
chr2	87754661	87936227	GRA_denovo_LNC.1293.5	0	+	87754661	87936227	0	4	503,89,177,427,	0,128115,151450,181139,
chr2	87754929	87909692	GRA_denovo_LNC.1293.8	0	+	87754929	87909692	0	4	235,89,177,17,	0,127847,151182,154746,
chr2	87754954	87999955	GRA_denovo_LNC.1293.9	0	+	87754954	87999955	0	4	210,89,177,39,	0,127822,151157,244962,
chr2	111991239	112133028	GRA_denovo_LNC.1303.2	0	-	111991239	112133028	0	5	77,94,177,2015,106,	0,14485,110398,131898,141683,
chr2	112071746	112253109	GRA_denovo_LNC.1303.11	0	-	112071746	112253109	0	4	393,177,89,648,	0,29891,53317,180715,
chr2	112186894	112252725	GRA_denovo_LNC.1303.16	0	-	112186894	112252725	0	2	304,263,	0,65568,
chr2	112186894	112253109	GRA_denovo_LNC.1303.17	0	-	112186894	112253109	0	3	303,201,648,	0,40469,65567,
chr2	112186894	112253109	GRA_denovo_LNC.1303.18	0	-	112186894	112253109	0	3	303,155,648,	0,50589,65567,
chr2	112186894	112253274	GRA_denovo_LNC.1303.19	0	-	112186894	112253274	0	2	303,813,	0,65567,
chr2	112186894	112253274	GRA_denovo_LNC.1303.20	0	-	112186894	112253274	0	2	304,813,	0,65567,
chr2	128145733	128146888	GRA_denovo_LNC.1321.1	0	+	128145733	128146888	0	3	154,118,202,	0,723,953,
chr2	139360038	139370726	GRA_denovo_LNC.1330.1	0	+	139360038	139370726	0	3	16,496,619,	0,1595,10069,
chr2	139361534	139370726	GRA_denovo_LNC.1330.2	0	+	139361534	139370726	0	2	595,2003,	0,7189,
chr2	166651302	166660630	GRA_denovo_LNC.1335.8	0	+	166651302	166660630	0	3	287,402,27,	0,6388,9301,
chr2	173328995	173421187	GRA_denovo_LNC.1340.2	0	-	173328995	173421187	0	6	307,198,142,95,185,371,	0,1556,31107,31864,48066,91821,
chr2	173345367	173421201	GRA_denovo_LNC.1340.9	0	-	173345367	173421201	0	5	382,142,95,185,385,	0,14735,15492,31694,75449,
chr2	173345367	173421322	GRA_denovo_LNC.1340.10	0	-	173345367	173421322	0	4	382,142,185,506,	0,14735,31694,75449,
chr2	173355889	173421202	GRA_denovo_LNC.1340.11	0	-	173355889	173421202	0	4	510,142,185,386,	0,4213,21172,64927,
chr2	179387547	179406426	GRA_denovo_LNC.1344.1	0	+	179387547	179406426	0	6	437,185,265,97,88,3002,	0,631,8493,12911,14783,15877,
chr2	179387547	179406426	GRA_denovo_LNC.1344.2	0	+	179387547	179406426	0	4	816,97,331,3002,	0,12911,14540,15877,
chr2	179387547	179416054	GRA_denovo_LNC.1344.3	0	+	179387547	179416054	0	7	437,185,97,331,1281,63,9106,	0,631,12911,14540,15877,17286,19401,
chr2	179387547	179416054	GRA_denovo_LNC.1344.4	0	+	179387547	179416054	0	8	437,185,97,88,1472,140,5734,2656,	0,631,12911,14783,15877,19401,20000,25851,
chr2	179387547	179416054	GRA_denovo_LNC.1344.5	0	+	179387547	179416054	0	7	816,265,97,331,1472,140,8512,	0,8493,12911,14540,15877,19401,19995,
chr2	179387547	179416054	GRA_denovo_LNC.1344.6	0	+	179387547	179416054	0	6	437,185,97,2618,63,9106,	0,631,12911,14540,17286,19401,
chr2	179387547	179486713	GRA_denovo_LNC.1344.7	0	+	179387547	179486713	0	17	437,185,265,97,2809,140,4027,1176,209,421,176,2155,110,100,100,239,6664,	0,631,8493,12911,14540,19401,48479,53159,60892,61752,68318,74775,77737,85346,90391,91214,92502,
chr2	179387547	179486713	GRA_denovo_LNC.1344.8	0	+	179387547	179486713	0	15	437,185,265,97,88,1472,140,4027,1176,209,421,176,3072,101,8774,	0,631,8493,12911,14783,15877,19401,48479,53159,60892,61752,68318,74775,85346,90392,
chr2	179387911	179416054	GRA_denovo_LNC.1344.10	0	+	179387911	179416054	0	8	452,265,97,89,1280,98,140,8507,	0,8129,12547,14419,15514,16887,19037,19636,
chr2	179387911	179416054	GRA_denovo_LNC.1344.11	0	+	179387911	179416054	0	6	452,97,89,1280,63,1309,	0,12547,14419,15514,16922,26834,
chr2	179387911	179486713	GRA_denovo_LNC.1344.9	0	+	179387911	179486713	0	11	452,2375,63,140,86,110,100,266,465,147,4261,	0,14419,16922,19037,74411,77373,84982,89861,90624,92138,94541,
chr2	179387915	179416054	GRA_denovo_LNC.1344.12	0	+	179387915	179416054	0	8	69,185,97,331,1472,140,1748,808,	0,263,12543,14172,15509,19033,25166,27331,
chr2	179387930	179416054	GRA_denovo_LNC.1344.13	0	+	179387930	179416054	0	8	54,185,265,97,331,1281,63,9106,	0,248,8110,12528,14157,15494,16903,19018,
chr2	179387930	179486713	GRA_denovo_LNC.1344.14	0	+	179387930	179486713	0	13	54,185,97,331,1480,132,5739,150,176,3072,3539,4544,6664,	0,248,12528,14157,15494,19026,19612,48096,67935,74392,81524,87057,92119,
chr2	179387935	179445630	GRA_denovo_LNC.1344.15	0	+	179387935	179445630	0	9	428,97,88,1472,140,5739,150,134,4924,	0,12523,14395,15489,19013,19607,48091,51984,52771,
chr2	179387935	179486713	GRA_denovo_LNC.1344.16	0	+	179387935	179486713	0	18	428,265,97,88,1472,140,150,134,462,608,209,421,176,86,1498,5765,239,6664,	0,8105,12523,14395,15489,19013,48091,51984,52771,53339,60504,61364,67930,74387,75961,84958,90826,92114,
chr2	179387936	179416054	GRA_denovo_LNC.1344.17	0	+	179387936	179416054	0	6	427,265,97,88,1472,9106,	0,8104,12522,14394,15488,19012,
chr2	179387936	179416054	GRA_denovo_LNC.1344.18	0	+	179387936	179416054	0	8	427,265,97,331,1281,63,140,2973,	0,8104,12522,14151,15488,16897,19012,25145,
chr2	179387936	179416054	GRA_denovo_LNC.1344.19	0	+	179387936	179416054	0	8	427,265,97,88,1281,63,140,8512,	0,8104,12522,14394,15488,16897,19012,19606,
chr2	179387936	179486713	GRA_denovo_LNC.1344.20	0	+	179387936	179486713	0	12	427,265,97,2375,63,140,2155,192,9468,465,147,4261,	0,8104,12522,14394,16897,19012,74386,77266,80634,90599,92113,94516,
chr2	179387936	179486713	GRA_denovo_LNC.1344.21	0	+	179387936	179486713	0	12	427,265,97,331,1281,63,140,86,1074,9256,720,7952,	0,8104,12522,14151,15488,16897,19012,74386,76384,80634,90002,90825,
chr2	179387946	179416054	GRA_denovo_LNC.1344.22	0	+	179387946	179416054	0	8	417,265,97,331,1045,63,140,8788,	0,8094,12512,14141,15478,16887,19002,19320,
chr2	179387948	179406426	GRA_denovo_LNC.1344.23	0	+	179387948	179406426	0	5	415,265,97,331,3002,	0,8092,12510,14139,15476,
chr2	179387948	179486713	GRA_denovo_LNC.1344.24	0	+	179387948	179486713	0	17	415,97,331,56,1281,63,140,4027,1176,209,421,176,89,110,3169,7551,2234,	0,12510,14139,14597,15476,16885,19000,48078,52758,60491,61351,67917,74371,77336,80859,84602,96531,
chr2	179393522	179486713	GRA_denovo_LNC.1344.25	0	+	179393522	179486713	0	14	18,97,88,1472,140,5734,150,176,86,192,100,770,147,4261,	0,6936,8808,9902,13426,14025,42504,62343,68800,71680,79371,85239,86527,88930,
chr2	179395481	179416054	GRA_denovo_LNC.1344.26	0	+	179395481	179416054	0	7	824,97,88,1281,63,140,2973,	0,4977,6849,7943,9352,11467,17600,
chr2	179395481	179416054	GRA_denovo_LNC.1344.27	0	+	179395481	179416054	0	7	80,265,97,2375,63,140,8512,	0,559,4977,6849,9352,11467,12061,
chr2	179395481	179486713	GRA_denovo_LNC.1344.28	0	+	179395481	179486713	0	15	824,97,89,1280,63,140,150,134,1176,209,421,176,213,1074,13820,	0,4977,6849,7944,9352,11467,40545,44438,45225,52958,53818,60384,66841,68839,77412,
chr2	179395481	179486713	GRA_denovo_LNC.1344.29	0	+	179395481	179486713	0	17	824,97,331,1281,63,140,150,134,1176,209,421,176,213,1074,100,1062,6664,	0,4977,6606,7943,9352,11467,40545,44438,45225,52958,53818,60384,66841,68839,77412,82457,84568,
chr2	179395481	179486713	GRA_denovo_LNC.1344.30	0	+	179395481	179486713	0	11	824,97,88,150,176,86,107,100,173,117,7952,	0,4977,6849,40545,60384,66841,69806,77412,82457,83060,83280,
chr2	179395487	179486713	GRA_denovo_LNC.1344.31	0	+	179395487	179486713	0	15	17,265,97,88,57,1472,140,209,421,176,101,157,110,10088,7952,	0,553,4971,6843,7058,7937,11461,52952,53812,60378,66947,68833,69797,73083,83274,
chr2	179395506	179486713	GRA_denovo_LNC.1344.32	0	+	179395506	179486713	0	17	55,97,88,1281,98,6333,150,134,1144,209,421,176,86,110,3539,4013,6664,	0,4952,6824,7918,9292,11442,40520,44413,45232,52933,53793,60359,66816,69778,73948,79481,84543,
chr2	179395506	179486713	GRA_denovo_LNC.1344.33	0	+	179395506	179486713	0	14	55,265,97,332,1286,60,140,176,86,157,110,6430,52,2234,	0,534,4952,6581,7918,9330,11442,60359,66816,68814,69778,77387,84543,88973,
chr2	179395507	179486713	GRA_denovo_LNC.1344.34	0	+	179395507	179486713	0	16	54,265,97,332,1045,60,140,176,86,157,110,4933,49,123,239,6664,	0,533,4951,6580,7917,9329,11441,60358,66815,68813,69777,77386,82482,83028,83254,84542,
chr2	179402648	179416054	GRA_denovo_LNC.1344.35	0	+	179402648	179416054	0	4	2248,140,5734,1309,	0,4300,4899,12097,
chr2	179403421	179486713	GRA_denovo_LNC.1344.36	0	+	179403421	179486713	0	10	1475,140,150,176,89,157,107,770,147,4261,	0,3527,32605,52444,58898,60899,61866,75340,76628,79031,
chr2	179406581	179486713	GRA_denovo_LNC.1344.37	0	+	179406581	179486713	0	12	507,150,134,1176,209,421,176,2155,192,10961,147,4261,	0,29445,33338,34125,41858,42718,49284,55741,58621,61989,73468,75871,
chr2	179406608	179486713	GRA_denovo_LNC.1344.38	0	+	179406608	179486713	0	10	480,4027,1176,209,421,176,213,1074,11626,4261,	0,29418,34098,41831,42691,49257,55714,57712,61962,75844,
chr2	179436181	179448436	GRA_denovo_LNC.1344.39	0	+	179436181	179448436	0	4	3872,634,209,186,	0,4525,5492,12069,
chr2	179455867	179486713	GRA_denovo_LNC.1344.40	0	+	179455867	179486713	0	5	174,213,157,110,6664,	0,6455,8453,9417,24182,
chr2	179455867	179486713	GRA_denovo_LNC.1344.41	0	+	179455867	179486713	0	6	174,86,110,5765,770,6664,	0,6455,9417,17026,22894,24182,
chr2	185453417	185462898	GRA_denovo_LNC.1342.1	0	-	185453417	185462898	0	3	19,121,1102,	0,7565,8379,
chr20	641328	669354	GRA_denovo_LNC.1374.20	0	+	641328	669354	0	4	214,82,101,806,	0,22457,26548,27220,
chr20	18774731	18776657	GRA_denovo_LNC.1385.3	0	+	18774731	18776657	0	2	19,1478,	0,448,
chr20	18774736	18776657	GRA_denovo_LNC.1385.4	0	+	18774736	18776657	0	2	28,1469,	0,452,
chr20	34633623	34638898	GRA_denovo_LNC.1400.1	0	-	34633623	34638898	0	2	3133,1547,	0,3728,
chr20	42839647	42854715	GRA_denovo_LNC.1406.1	0	+	42839647	42854715	0	3	367,116,1255,	0,3880,13813,
chr20	42839647	42854715	GRA_denovo_LNC.1406.2	0	+	42839647	42854715	0	4	349,116,316,1255,	0,3880,6359,13813,
chr20	42839647	42854715	GRA_denovo_LNC.1406.3	0	+	42839647	42854715	0	2	349,1255,	0,13813,
chr20	42839647	42854715	GRA_denovo_LNC.1406.4	0	+	42839647	42854715	0	3	349,48,1255,	0,3948,13813,
chr20	42839719	42848751	GRA_denovo_LNC.1406.12	0	+	42839719	42848751	0	4	277,116,316,246,	0,3808,6287,8786,
chr20	42839719	42852087	GRA_denovo_LNC.1406.13	0	+	42839719	42852087	0	4	277,116,316,607,	0,3808,6287,11761,
chr20	42839725	42848751	GRA_denovo_LNC.1406.14	0	+	42839725	42848751	0	4	271,116,316,323,	0,3802,6281,8703,
chr20	43806672	43823858	GRA_denovo_LNC.1408.1	0	+	43806672	43823858	0	6	6760,132,152,232,347,4672,	0,7015,8342,9122,10189,12514,
chr20	43806672	43823858	GRA_denovo_LNC.1408.2	0	+	43806672	43823858	0	2	2103,6997,	0,10189,
chr20	43806672	43823858	GRA_denovo_LNC.1408.3	0	+	43806672	43823858	0	6	1842,69,132,232,347,4672,	0,2034,7015,9122,10189,12514,
chr20	43806929	43823858	GRA_denovo_LNC.1408.4	0	+	43806929	43823858	0	5	1585,50,147,232,6997,	0,1780,6356,8865,9932,
chr20	43806929	43823858	GRA_denovo_LNC.1408.5	0	+	43806929	43823858	0	4	6504,132,231,6997,	0,6759,8866,9932,
chr20	43806929	43823858	GRA_denovo_LNC.1408.6	0	+	43806929	43823858	0	4	1830,132,232,6997,	0,6758,8865,9932,
chr20	43806929	43823858	GRA_denovo_LNC.1408.7	0	+	43806929	43823858	0	4	1846,132,347,4672,	0,6758,9932,12257,
chr20	43807110	43823858	GRA_denovo_LNC.1408.8	0	+	43807110	43823858	0	6	771,4726,132,232,347,3570,	0,1596,6577,8684,9751,13178,
chr20	43807883	43823858	GRA_denovo_LNC.1408.10	0	+	43807883	43823858	0	5	631,69,132,232,6997,	0,823,5804,7911,8978,
chr20	43807883	43823858	GRA_denovo_LNC.1408.9	0	+	43807883	43823858	0	5	631,69,147,232,6997,	0,823,5402,7911,8978,
chr20	43808449	43823858	GRA_denovo_LNC.1408.11	0	+	43808449	43823858	0	7	65,66,147,132,232,347,4672,	0,260,4836,5238,7345,8412,10737,
chr20	43808449	43823858	GRA_denovo_LNC.1408.12	0	+	43808449	43823858	0	4	65,69,232,6997,	0,257,7345,8412,
chr20	43808449	43823858	GRA_denovo_LNC.1408.13	0	+	43808449	43823858	0	5	65,53,1657,232,6997,	0,257,3713,7345,8412,
chr20	43808449	43823858	GRA_denovo_LNC.1408.14	0	+	43808449	43823858	0	6	65,4723,132,152,232,6997,	0,260,5238,6565,7345,8412,
chr20	43808449	43823858	GRA_denovo_LNC.1408.15	0	+	43808449	43823858	0	6	65,69,147,132,136,6788,	0,257,4836,5238,8412,8621,
chr20	43808466	43823858	GRA_denovo_LNC.1408.16	0	+	43808466	43823858	0	6	48,69,147,132,232,6997,	0,240,4819,5221,7328,8395,
chr20	43808466	43823858	GRA_denovo_LNC.1408.17	0	+	43808466	43823858	0	4	48,5113,347,3570,	0,240,8395,11822,
chr20	43808466	43823858	GRA_denovo_LNC.1408.18	0	+	43808466	43823858	0	3	48,53,6997,	0,240,8395,
chr20	43808521	43823858	GRA_denovo_LNC.1408.19	0	+	43808521	43823858	0	5	254,147,132,347,4672,	0,4764,5166,8340,10665,
chr20	43808521	43823858	GRA_denovo_LNC.1408.20	0	+	43808521	43823858	0	3	4911,347,4672,	0,8340,10665,
chr20	43808524	43823858	GRA_denovo_LNC.1408.21	0	+	43808524	43823858	0	3	235,147,6997,	0,4761,8337,
chr20	43808531	43823858	GRA_denovo_LNC.1408.22	0	+	43808531	43823858	0	5	228,147,132,347,4672,	0,4754,5156,8330,10655,
chr20	43808531	43823858	GRA_denovo_LNC.1408.23	0	+	43808531	43823858	0	5	228,132,152,232,6997,	0,5156,6483,7263,8330,
chr20	43808531	43823858	GRA_denovo_LNC.1408.24	0	+	43808531	43823858	0	5	244,132,152,232,6997,	0,5156,6483,7263,8330,
chr20	43808531	43823858	GRA_denovo_LNC.1408.25	0	+	43808531	43823858	0	3	228,347,4672,	0,8330,10655,
chr20	43808531	43823858	GRA_denovo_LNC.1408.26	0	+	43808531	43823858	0	3	228,232,6997,	0,7263,8330,
chr20	43808532	43823858	GRA_denovo_LNC.1408.27	0	+	43808532	43823858	0	3	243,132,6997,	0,5155,8329,
chr20	43808532	43823858	GRA_denovo_LNC.1408.28	0	+	43808532	43823858	0	5	227,132,232,347,4672,	0,5155,7262,8329,10654,
chr20	43808547	43823858	GRA_denovo_LNC.1408.29	0	+	43808547	43823858	0	3	228,347,3570,	0,8314,11741,
chr20	43808547	43823858	GRA_denovo_LNC.1408.30	0	+	43808547	43823858	0	4	228,132,348,4671,	0,5140,8314,10640,
chr20	43808547	43823858	GRA_denovo_LNC.1408.31	0	+	43808547	43823858	0	4	4885,132,232,6997,	0,5140,7247,8314,
chr20	43808547	43823858	GRA_denovo_LNC.1408.32	0	+	43808547	43823858	0	5	228,121,152,232,6997,	0,5151,6467,7247,8314,
chr20	43808547	43823858	GRA_denovo_LNC.1408.33	0	+	43808547	43823858	0	6	228,147,121,152,232,6997,	0,4738,5151,6467,7247,8314,
chr20	47891554	47916982	GRA_denovo_LNC.1412.1	0	+	47891554	47916982	0	7	3380,105,86,62,2104,219,5043,	0,4086,5467,5885,14027,19301,20385,
chr20	47893513	47916982	GRA_denovo_LNC.1412.2	0	+	47893513	47916982	0	5	2232,87,62,9397,5043,	0,3508,3926,4775,18426,
chr20	47893513	47916982	GRA_denovo_LNC.1412.3	0	+	47893513	47916982	0	6	1740,105,480,67,2104,5043,	0,2127,3508,4775,12068,18426,
chr20	47893513	47916982	GRA_denovo_LNC.1412.4	0	+	47893513	47916982	0	5	2232,87,61,9397,5043,	0,3508,3927,4775,18426,
chr20	47893513	47916982	GRA_denovo_LNC.1412.5	0	+	47893513	47916982	0	6	1740,105,86,62,2104,5043,	0,2127,3508,3926,12068,18426,
chr20	47894718	47916982	GRA_denovo_LNC.1412.6	0	+	47894718	47916982	0	5	535,105,86,10246,5043,	0,922,2303,2721,17221,
chr20	47894718	47916982	GRA_denovo_LNC.1412.7	0	+	47894718	47916982	0	4	535,105,10664,5043,	0,922,2303,17221,
chr20	47894718	47916982	GRA_denovo_LNC.1412.8	0	+	47894718	47916982	0	6	535,105,86,62,9397,5043,	0,922,2303,2721,3570,17221,
chr20	47894718	47916982	GRA_denovo_LNC.1412.9	0	+	47894718	47916982	0	5	535,105,86,2104,5043,	0,922,2303,10863,17221,
chr20	47894740	47916982	GRA_denovo_LNC.1412.10	0	+	47894740	47916982	0	5	513,105,1340,91,5043,	0,900,2281,10847,17199,
chr20	47894740	47916982	GRA_denovo_LNC.1412.11	0	+	47894740	47916982	0	7	535,105,86,62,67,2104,5043,	0,900,2281,2699,3548,10841,17199,
chr20	47894745	47916982	GRA_denovo_LNC.1412.12	0	+	47894745	47916982	0	6	510,103,86,62,2104,5043,	0,897,2276,2694,10836,17194,
chr20	47894745	47916982	GRA_denovo_LNC.1412.13	0	+	47894745	47916982	0	5	530,106,85,10246,5043,	0,895,2277,2694,17194,
chr20	47894947	47916982	GRA_denovo_LNC.1412.14	0	+	47894947	47916982	0	5	306,105,480,9397,5043,	0,693,2074,3341,16992,
chr20	47894947	47916982	GRA_denovo_LNC.1412.15	0	+	47894947	47916982	0	5	308,103,86,2104,5043,	0,695,2074,10634,16992,
chr20	47894947	47916982	GRA_denovo_LNC.1412.16	0	+	47894947	47916982	0	6	328,105,86,62,9397,5043,	0,693,2074,2492,3341,16992,
chr20	47895435	47916982	GRA_denovo_LNC.1412.17	0	+	47895435	47916982	0	4	310,86,10246,5043,	0,1586,2004,16504,
chr20	48888908	48892659	GRA_denovo_LNC.1424.4	0	-	48888908	48892659	0	2	2173,590,	0,3161,
chr20	48888908	48892659	GRA_denovo_LNC.1424.5	0	-	48888908	48892659	0	3	745,83,590,	0,2090,3161,
chr20	58672226	58901335	GRA_denovo_LNC.1433.1	0	+	58672226	58901335	0	7	350,52,92,79,7912,1134,1866,	0,2999,57239,83666,187308,223464,227243,
chr20	58675382	58756787	GRA_denovo_LNC.1433.2	0	+	58675382	58756787	0	3	1471,95,895,	0,54080,80510,
chr20	58676505	58901335	GRA_denovo_LNC.1433.3	0	+	58676505	58901335	0	6	348,95,79,7920,79,1866,	0,52957,79387,183029,217481,222964,
chr20	58676505	58901335	GRA_denovo_LNC.1433.4	0	+	58676505	58901335	0	7	348,95,79,3886,43,1134,1866,	0,52957,79387,183029,190898,219185,222964,
chr20	58676505	58901335	GRA_denovo_LNC.1433.5	0	+	58676505	58901335	0	7	348,95,79,3886,87,1134,1866,	0,52957,79387,183029,217473,219185,222964,
chr20	58676505	58901335	GRA_denovo_LNC.1433.6	0	+	58676505	58901335	0	7	348,95,79,3886,1148,226,1866,	0,52957,79387,183029,217473,219185,222964,
chr20	58692809	58983709	GRA_denovo_LNC.1433.7	0	+	58692809	58983709	0	8	54,94,95,79,3886,75,160,23,	0,3274,36653,63083,166725,241945,243429,290877,
chr20	58696091	58938653	GRA_denovo_LNC.1433.9	0	+	58696091	58938653	0	6	86,95,79,3886,75,2415,	0,33371,59801,163443,238663,240147,
chr20	58713535	58901335	GRA_denovo_LNC.1433.10	0	+	58713535	58901335	0	6	165,100,79,3886,87,5645,	0,15927,42357,145999,180443,182155,
chr20	58713556	58901335	GRA_denovo_LNC.1433.11	0	+	58713556	58901335	0	9	144,95,79,7912,78,87,226,566,1866,	0,15906,42336,145978,174811,180422,182134,182702,185913,
chr20	58713556	59001504	GRA_denovo_LNC.1433.12	0	+	58713556	59001504	0	12	144,95,79,7912,78,146,136,102,139,691,250,308,	0,15906,42336,145978,174811,239576,280521,281474,281906,283470,284967,287640,
chr21	34550038	34588080	GRA_denovo_LNC.1438.1	0	-	34550038	34588080	0	4	94,237,158,442,	0,17577,18769,37600,
chr21	34572492	34588014	GRA_denovo_LNC.1438.8	0	-	34572492	34588014	0	2	30,376,	0,15146,
chr21	34585038	34587999	GRA_denovo_LNC.1438.9	0	-	34585038	34587999	0	2	246,1967,	0,994,
chr22	17082252	17128118	GRA_denovo_LNC.1465.16	0	+	17082252	17128118	0	8	45,152,236,194,106,51,162,61,	0,701,10295,12622,13336,35677,37216,45805,
chr22	27053168	27072438	GRA_denovo_LNC.1481.1	0	+	27053168	27072438	0	7	150,173,83,1406,126,5509,2788,	0,277,6111,8326,9979,10952,16482,
chr22	27053168	27105054	GRA_denovo_LNC.1481.2	0	+	27053168	27105054	0	9	150,173,83,1406,126,5509,1943,156,1450,	0,277,6111,8326,9979,10952,16482,36475,50436,
chr22	27053252	27072438	GRA_denovo_LNC.1481.7	0	+	27053252	27072438	0	4	66,84,1405,8318,	0,6027,8243,10868,
chr22	27053252	27072438	GRA_denovo_LNC.1481.8	0	+	27053252	27072438	0	5	66,83,1481,125,8318,	0,6027,8168,9896,10868,
chr22	31362568	31375386	GRA_denovo_LNC.1483.1	0	+	31362568	31375386	0	3	5197,747,4231,	0,6272,8587,
chr22	31362568	31375386	GRA_denovo_LNC.1483.2	0	+	31362568	31375386	0	2	7005,4231,	0,8587,
chr22	31362568	31375386	GRA_denovo_LNC.1483.3	0	+	31362568	31375386	0	3	5590,678,4231,	0,6341,8587,
chr22	31362568	31375386	GRA_denovo_LNC.1483.4	0	+	31362568	31375386	0	3	5197,684,4225,	0,6341,8593,
chr22	31362568	31375386	GRA_denovo_LNC.1483.5	0	+	31362568	31375386	0	3	5187,678,4231,	0,6341,8587,
chr22	31364844	31375386	GRA_denovo_LNC.1483.10	0	+	31364844	31375386	0	4	2921,125,678,4231,	0,3189,4065,6311,
chr22	31364844	31375386	GRA_denovo_LNC.1483.11	0	+	31364844	31375386	0	3	528,125,6546,	0,3189,3996,
chr22	31364844	31375386	GRA_denovo_LNC.1483.6	0	+	31364844	31375386	0	3	2752,733,4231,	0,3996,6311,
chr22	31364844	31375386	GRA_denovo_LNC.1483.7	0	+	31364844	31375386	0	3	2921,757,4221,	0,3996,6321,
chr22	31364844	31375386	GRA_denovo_LNC.1483.8	0	+	31364844	31375386	0	2	528,7353,	0,3189,
chr22	31364844	31375386	GRA_denovo_LNC.1483.9	0	+	31364844	31375386	0	3	2921,664,4206,	0,4065,6336,
chr22	31365148	31375386	GRA_denovo_LNC.1483.12	0	+	31365148	31375386	0	3	2617,664,4231,	0,3761,6007,
chr22	31365148	31375386	GRA_denovo_LNC.1483.13	0	+	31365148	31375386	0	2	4439,4231,	0,6007,
chr22	31365148	31375386	GRA_denovo_LNC.1483.14	0	+	31365148	31375386	0	5	219,529,125,747,4231,	0,2088,2885,3692,6007,
chr22	31365148	31375386	GRA_denovo_LNC.1483.15	0	+	31365148	31375386	0	3	2617,733,4231,	0,3692,6007,
chr22	31365214	31375386	GRA_denovo_LNC.1483.16	0	+	31365214	31375386	0	3	2944,747,4231,	0,3626,5941,
chr22	31365214	31375386	GRA_denovo_LNC.1483.17	0	+	31365214	31375386	0	3	2551,678,4231,	0,3695,5941,
chr22	31365214	31375386	GRA_denovo_LNC.1483.18	0	+	31365214	31375386	0	5	158,529,125,664,4231,	0,2022,2819,3695,5941,
chr22	31365216	31375386	GRA_denovo_LNC.1483.19	0	+	31365216	31375386	0	3	2549,733,4188,	0,3624,5982,
chr22	31365216	31375386	GRA_denovo_LNC.1483.20	0	+	31365216	31375386	0	3	2549,678,4188,	0,3693,5982,
chr22	31365216	31375386	GRA_denovo_LNC.1483.21	0	+	31365216	31375386	0	2	2539,6477,	0,3693,
chr22	31365216	31375386	GRA_denovo_LNC.1483.22	0	+	31365216	31375386	0	2	4357,4188,	0,5982,
chr22	31365216	31375386	GRA_denovo_LNC.1483.23	0	+	31365216	31375386	0	3	2549,125,6477,	0,2817,3693,
chr22	31365216	31375386	GRA_denovo_LNC.1483.24	0	+	31365216	31375386	0	3	156,733,4231,	0,3624,5939,
chr22	31365224	31375386	GRA_denovo_LNC.1483.25	0	+	31365224	31375386	0	4	148,529,664,4231,	0,2012,3685,5931,
chr22	39338722	39357686	GRA_denovo_LNC.1492.1	0	-	39338722	39357686	0	2	66,9305,	0,9659,
chr22	45527952	45559725	GRA_denovo_LNC.1498.21	0	-	45527952	45559725	0	5	2726,93,1577,126,268,	0,6752,18975,25988,31505,
chr22	45527952	45559725	GRA_denovo_LNC.1498.23	0	-	45527952	45559725	0	4	2727,92,5770,327,	0,6753,20333,31446,
chr22	45527952	45559741	GRA_denovo_LNC.1498.19	0	-	45527952	45559741	0	5	2729,90,223,122,3541,	0,6755,20333,25992,28248,
chr22	45527952	45559741	GRA_denovo_LNC.1498.20	0	-	45527952	45559741	0	4	2729,90,126,284,	0,6755,25988,31505,
chr22	45527952	45559758	GRA_denovo_LNC.1498.11	0	-	45527952	45559758	0	3	2727,92,5818,	0,6753,25988,
chr22	45527952	45559758	GRA_denovo_LNC.1498.12	0	-	45527952	45559758	0	4	2726,47,124,360,	0,20333,25990,31446,
chr22	45527952	45559758	GRA_denovo_LNC.1498.13	0	-	45527952	45559758	0	3	2726,1577,11140,	0,18975,20666,
chr22	45527952	45559758	GRA_denovo_LNC.1498.14	0	-	45527952	45559758	0	3	2726,45,5818,	0,20333,25988,
chr22	45527952	45559758	GRA_denovo_LNC.1498.18	0	-	45527952	45559758	0	4	2726,93,5781,1376,	0,6752,20333,30430,
chr22	45527952	45559758	GRA_denovo_LNC.1498.9	0	-	45527952	45559758	0	5	2726,98,45,126,211,	0,6752,20333,25988,31595,
chr22	45527952	45560189	GRA_denovo_LNC.1498.4	0	-	45527952	45560189	0	4	2726,93,45,6249,	0,6752,20333,25988,
chr22	45527952	45560189	GRA_denovo_LNC.1498.6	0	-	45527952	45560189	0	4	2726,93,6739,6249,	0,6752,18975,25988,
chr22	45527952	45560206	GRA_denovo_LNC.1498.1	0	-	45527952	45560206	0	3	2726,93,11921,	0,6752,20333,
chr22	45527952	45560206	GRA_denovo_LNC.1498.2	0	-	45527952	45560206	0	3	2726,93,6266,	0,6752,25988,
chr22	45534954	45560189	GRA_denovo_LNC.1498.26	0	-	45534954	45560189	0	3	2397,1576,6249,	0,11974,18986,
chr22	50974110	50983117	GRA_denovo_LNC.1505.1	0	-	50974110	50983117	0	2	7218,549,	0,8458,
chr22	50974110	50983508	GRA_denovo_LNC.1505.2	0	-	50974110	50983508	0	2	7218,293,	0,9105,
chr3	9419809	9437741	GRA_denovo_LNC.1509.1	0	-	9419809	9437741	0	5	139,200,208,720,552,	0,1345,12164,12981,17380,
chr3	9422300	9434241	GRA_denovo_LNC.1509.24	0	-	9422300	9434241	0	2	5307,4471,	0,7470,
chr3	9422300	9435511	GRA_denovo_LNC.1509.23	0	-	9422300	9435511	0	3	5308,2410,2943,	0,7471,10268,
chr3	9422300	9437266	GRA_denovo_LNC.1509.22	0	-	9422300	9437266	0	3	9882,147,77,	0,11063,14889,
chr3	9422300	9437653	GRA_denovo_LNC.1509.21	0	-	9422300	9437653	0	2	11210,464,	0,14889,
chr3	9422300	9437741	GRA_denovo_LNC.1509.20	0	-	9422300	9437741	0	4	5308,2410,370,552,	0,7471,10840,14889,
chr3	9422300	9438025	GRA_denovo_LNC.1509.18	0	-	9422300	9438025	0	4	5307,2411,148,836,	0,7470,11062,14889,
chr3	9422300	9438046	GRA_denovo_LNC.1509.17	0	-	9422300	9438046	0	4	5307,3740,74,423,	0,7470,14889,15323,
chr3	9422300	9438174	GRA_denovo_LNC.1509.15	0	-	9422300	9438174	0	4	5307,42,1536,946,	0,7470,9674,14928,
chr3	9422300	9438174	GRA_denovo_LNC.1509.16	0	-	9422300	9438174	0	3	9881,400,985,	0,10810,14889,
chr3	9422300	9438713	GRA_denovo_LNC.1509.14	0	-	9422300	9438713	0	4	9180,208,148,28,	0,9673,11062,16385,
chr3	9422300	9438863	GRA_denovo_LNC.1509.13	0	-	9422300	9438863	0	4	7511,208,229,178,	0,9673,10981,16385,
chr3	9422300	9438898	GRA_denovo_LNC.1509.11	0	-	9422300	9438898	0	4	5307,3740,74,213,	0,7470,14889,16385,
chr3	9422300	9438898	GRA_denovo_LNC.1509.12	0	-	9422300	9438898	0	4	7511,1537,74,213,	0,9673,14889,16385,
chr3	9422300	9438899	GRA_denovo_LNC.1509.10	0	-	9422300	9438899	0	2	11215,209,	0,16390,
chr3	9422300	9438899	GRA_denovo_LNC.1509.9	0	-	9422300	9438899	0	3	9881,947,209,	0,10268,16390,
chr3	9422300	9439143	GRA_denovo_LNC.1509.8	0	-	9422300	9439143	0	3	5307,3740,36,	0,7470,16807,
chr3	9422300	9439168	GRA_denovo_LNC.1509.7	0	-	9422300	9439168	0	6	5307,1908,205,523,74,61,	0,7470,9676,10687,14889,16807,
chr3	9422300	9439171	GRA_denovo_LNC.1509.6	0	-	9422300	9439171	0	6	5310,1710,209,147,74,64,	0,7470,9673,11063,14889,16807,
chr3	9422300	9439212	GRA_denovo_LNC.1509.4	0	-	9422300	9439212	0	4	5307,2411,400,105,	0,7470,10810,16807,
chr3	14973801	14991200	GRA_denovo_LNC.1512.1	0	-	14973801	14991200	0	3	19,1251,2607,	0,12609,14792,
chr3	14973801	14991200	GRA_denovo_LNC.1512.2	0	-	14973801	14991200	0	3	19,1251,1681,	0,12609,15718,
chr3	14984152	14990056	GRA_denovo_LNC.1512.3	0	-	14984152	14990056	0	2	3509,811,	0,5093,
chr3	14984152	14990056	GRA_denovo_LNC.1512.4	0	-	14984152	14990056	0	2	3510,536,	0,5368,
chr3	14984152	14990111	GRA_denovo_LNC.1512.5	0	-	14984152	14990111	0	2	3515,586,	0,5373,
chr3	14984152	14990111	GRA_denovo_LNC.1512.6	0	-	14984152	14990111	0	2	3511,590,	0,5369,
chr3	14984152	14990111	GRA_denovo_LNC.1512.7	0	-	14984152	14990111	0	2	3509,1495,	0,4464,
chr3	14984152	14991200	GRA_denovo_LNC.1512.8	0	-	14984152	14991200	0	2	3513,2607,	0,4441,
chr3	14984152	14992772	GRA_denovo_LNC.1512.10	0	-	14984152	14992772	0	2	3509,4152,	0,4468,
chr3	14984152	14992772	GRA_denovo_LNC.1512.11	0	-	14984152	14992772	0	2	3509,4179,	0,4441,
chr3	14984152	14992772	GRA_denovo_LNC.1512.9	0	-	14984152	14992772	0	2	3509,3253,	0,5367,
chr3	14984152	14993594	GRA_denovo_LNC.1512.12	0	-	14984152	14993594	0	2	2185,180,	0,9262,
chr3	42045216	42055058	GRA_denovo_LNC.1529.2	0	-	42045216	42055058	0	3	118,638,143,	0,8601,9699,
chr3	46131205	46132147	GRA_denovo_LNC.1527.1	0	+	46131205	46132147	0	2	249,218,	0,724,
chr3	46140172	46152831	GRA_denovo_LNC.1528.10	0	+	46140172	46152831	0	3	1311,3499,5121,	0,3307,7538,
chr3	72048874	72150076	GRA_denovo_LNC.1539.1	0	-	72048874	72150076	0	10	81,3321,102,103,117,102,292,372,107,138,	0,33476,56137,59963,60269,60786,61079,98916,100180,101064,
chr3	72048874	72150076	GRA_denovo_LNC.1539.2	0	-	72048874	72150076	0	10	81,2974,196,102,423,585,372,107,91,138,	0,33476,36601,56137,59963,60786,98916,100180,100445,101064,
chr3	72048874	72150076	GRA_denovo_LNC.1539.3	0	-	72048874	72150076	0	10	81,3321,102,423,102,292,84,223,108,138,	0,33476,56137,59963,60786,61079,80841,84697,100180,101064,
chr3	72048874	72150109	GRA_denovo_LNC.1539.4	0	-	72048874	72150109	0	9	81,2974,196,102,423,102,292,107,171,	0,33476,36601,56137,59963,60786,61079,100180,101064,
chr3	72054994	72149583	GRA_denovo_LNC.1539.11	0	-	72054994	72149583	0	10	6079,846,115,196,102,423,585,372,107,264,	0,6481,30215,30481,50017,53843,54666,92796,94060,94325,
chr3	72054994	72150049	GRA_denovo_LNC.1539.10	0	-	72054994	72150049	0	11	5336,107,2974,196,102,423,585,372,107,91,111,	0,5871,27356,30481,50017,53843,54666,92796,94060,94325,94944,
chr3	72054994	72150054	GRA_denovo_LNC.1539.9	0	-	72054994	72150054	0	11	5336,715,115,196,102,423,102,292,372,107,116,	0,5871,30215,30481,50017,53843,54666,54959,92796,94060,94944,
chr3	72065069	72149671	GRA_denovo_LNC.1539.16	0	-	72065069	72149671	0	9	29,3321,102,423,102,293,222,107,352,	0,17281,39942,43768,44591,44884,68503,83985,84250,
chr3	72065069	72150111	GRA_denovo_LNC.1539.17	0	-	72065069	72150111	0	10	29,3321,102,423,103,291,223,107,91,173,	0,17281,39942,43768,44591,44885,68502,83985,84250,84869,
chr3	72065069	72150111	GRA_denovo_LNC.1539.18	0	-	72065069	72150111	0	10	29,2974,196,102,146,117,102,292,103,173,	0,17281,20406,39942,43768,44074,44591,44884,83985,84869,
chr3	72077049	72149817	GRA_denovo_LNC.1539.19	0	-	72077049	72149817	0	8	3233,113,196,102,144,117,107,498,	0,5301,8426,27962,31788,32094,72005,72270,
chr3	72080289	72149817	GRA_denovo_LNC.1539.20	0	-	72080289	72149817	0	7	2174,196,319,102,423,107,498,	0,5186,5698,24722,28548,68765,69030,
chr3	72082519	72149552	GRA_denovo_LNC.1539.28	0	-	72082519	72149552	0	9	3152,319,102,423,102,292,373,106,233,	0,3468,22492,26318,27141,27434,65271,66536,66800,
chr3	72082519	72149583	GRA_denovo_LNC.1539.27	0	-	72082519	72149583	0	8	2805,196,102,423,102,292,107,264,	0,2956,22492,26318,27141,27434,66535,66800,
chr3	72082519	72149711	GRA_denovo_LNC.1539.25	0	-	72082519	72149711	0	9	2805,196,102,423,103,291,223,107,392,	0,2956,22492,26318,27141,27435,51052,66535,66800,
chr3	72082519	72149711	GRA_denovo_LNC.1539.26	0	-	72082519	72149711	0	7	3152,319,102,423,585,107,392,	0,3468,22492,26318,27141,66535,66800,
chr3	72082519	72150109	GRA_denovo_LNC.1539.22	0	-	72082519	72150109	0	9	2805,196,102,423,585,223,111,91,171,	0,2956,22492,26318,27141,51052,66535,66800,67419,
chr3	72082519	72150109	GRA_denovo_LNC.1539.23	0	-	72082519	72150109	0	9	2805,196,319,102,423,102,292,107,171,	0,2956,3468,22492,26318,27141,27434,66535,67419,
chr3	72082519	72150111	GRA_denovo_LNC.1539.21	0	-	72082519	72150111	0	10	2805,196,102,423,102,292,372,103,94,170,	0,2956,22492,26318,27141,27434,65271,66535,66800,67422,
chr3	72099940	72150049	GRA_denovo_LNC.1539.29	0	-	72099940	72150049	0	8	360,102,424,101,292,372,109,109,	0,5071,8897,9721,10013,47850,49114,50000,
chr3	72099940	72150076	GRA_denovo_LNC.1539.30	0	-	72099940	72150076	0	8	360,102,423,102,292,107,91,138,	0,5071,8897,9720,10013,49114,49379,49998,
chr3	72104606	72150106	GRA_denovo_LNC.1539.31	0	-	72104606	72150106	0	7	507,423,585,223,103,91,168,	0,4231,5054,28965,44448,44713,45332,
chr3	72108697	72150109	GRA_denovo_LNC.1539.32	0	-	72108697	72150109	0	4	563,292,107,171,	0,1256,40357,41241,
chr3	72129887	72149671	GRA_denovo_LNC.1539.34	0	-	72129887	72149671	0	3	1755,107,352,	0,19167,19432,
chr3	72129887	72150106	GRA_denovo_LNC.1539.35	0	-	72129887	72150106	0	4	1755,223,107,168,	0,3684,19167,20051,
chr3	72139279	72149711	GRA_denovo_LNC.1539.38	0	-	72139279	72149711	0	4	2145,42,108,391,	0,2304,9775,10041,
chr3	72139279	72149817	GRA_denovo_LNC.1539.37	0	-	72139279	72149817	0	3	2346,107,498,	0,9775,10040,
chr3	72139279	72150109	GRA_denovo_LNC.1539.36	0	-	72139279	72150109	0	3	2346,107,171,	0,9775,10659,
chr3	72145143	72149583	GRA_denovo_LNC.1539.39	0	-	72145143	72149583	0	3	3021,105,264,	0,3913,4176,
chr3	72145143	72149817	GRA_denovo_LNC.1539.40	0	-	72145143	72149817	0	3	3019,103,498,	0,3911,4176,
chr3	72145143	72149817	GRA_denovo_LNC.1539.41	0	-	72145143	72149817	0	3	3019,107,498,	0,3911,4176,
chr3	72145143	72149817	GRA_denovo_LNC.1539.42	0	-	72145143	72149817	0	3	3019,109,496,	0,3911,4178,
chr3	72145143	72150076	GRA_denovo_LNC.1539.43	0	-	72145143	72150076	0	3	3021,105,138,	0,3913,4795,
chr3	72145143	72150106	GRA_denovo_LNC.1539.44	0	-	72145143	72150106	0	4	3019,107,91,168,	0,3911,4176,4795,
chr3	72145143	72150109	GRA_denovo_LNC.1539.45	0	-	72145143	72150109	0	3	3019,107,171,	0,3911,4795,
chr3	72145143	72150109	GRA_denovo_LNC.1539.46	0	-	72145143	72150109	0	3	3020,106,171,	0,3912,4795,
chr3	72145143	72150111	GRA_denovo_LNC.1539.47	0	-	72145143	72150111	0	4	3019,111,87,173,	0,3911,4180,4795,
chr3	151738126	151923254	GRA_denovo_LNC.1576.1	0	-	151738126	151923254	0	8	203,143,40,66,97,134,333,93,	0,15996,20811,21291,25587,50780,53044,185035,
chr3	151876800	151923243	GRA_denovo_LNC.1576.2	0	-	151876800	151923243	0	3	610,74,82,	0,15788,46361,
chr3	151876800	151923254	GRA_denovo_LNC.1576.3	0	-	151876800	151923254	0	3	609,76,92,	0,15787,46362,
chr3	151876800	151923262	GRA_denovo_LNC.1576.4	0	-	151876800	151923262	0	3	609,75,101,	0,15787,46361,
chr3	151905983	151923254	GRA_denovo_LNC.1576.5	0	-	151905983	151923254	0	3	260,5980,93,	0,283,17178,
chr3	151909711	151914386	GRA_denovo_LNC.1576.6	0	-	151909711	151914386	0	2	2535,555,	0,4120,
chr3	156426917	156438512	GRA_denovo_LNC.1572.1	0	+	156426917	156438512	0	2	1689,31,	0,11564,
chr4	119200312	119200983	GRA_denovo_LNC.45.4	0	+	119200312	119200983	0	2	274,205,	0,466,
chr4	185758833	185772367	GRA_denovo_LNC.67.1	0	-	185758833	185772367	0	4	368,5125,105,305,	0,2118,12815,13229,
chr4	185758833	185772367	GRA_denovo_LNC.67.2	0	-	185758833	185772367	0	4	368,5128,105,305,	0,2118,12815,13229,
chr4	185761043	185774812	GRA_denovo_LNC.67.3	0	-	185761043	185774812	0	4	42,1869,105,155,	0,3167,10605,13614,
chr5	17444119	17448880	GRA_denovo_LNC.72.1	0	+	17444119	17448880	0	3	224,656,1308,	0,1616,3453,
chr5	17444119	17448880	GRA_denovo_LNC.72.2	0	+	17444119	17448880	0	2	224,3145,	0,1616,
chr5	17444129	17649100	GRA_denovo_LNC.72.3	0	+	17444129	17649100	0	4	214,142,230,18,	0,33594,39711,204953,
chr5	42989677	43001149	GRA_denovo_LNC.79.2	0	+	42989677	43001149	0	2	7050,915,	0,10557,
chr5	42989746	43001149	GRA_denovo_LNC.79.3	0	+	42989746	43001149	0	2	7218,915,	0,10488,
chr5	42989746	43001149	GRA_denovo_LNC.79.4	0	+	42989746	43001149	0	4	5603,189,118,915,	0,6564,6863,10488,
chr5	42990963	43001149	GRA_denovo_LNC.79.9	0	+	42990963	43001149	0	3	4386,118,915,	0,5646,9271,
chr5	90428121	90610175	GRA_denovo_LNC.114.1	0	-	90428121	90610175	0	18	3690,92,97,90,156,50,259,105,62,51,3023,99,745,154,1181,1483,176,19,	0,61435,63191,70306,75328,104649,105452,106303,110636,132358,151279,171568,173727,177730,178252,179990,181775,182035,
chr5	90428121	90610304	GRA_denovo_LNC.114.2	0	-	90428121	90610304	0	19	3690,97,90,156,50,259,105,62,191,262,51,70,10463,7186,99,7955,144,168,156,	0,63191,70306,75328,104649,105452,106303,110636,112515,123983,132358,132696,151279,163671,171568,172970,181333,181775,182027,
chr5	90428121	90610562	GRA_denovo_LNC.114.3	0	-	90428121	90610562	0	14	469,117,544,92,97,90,156,62,191,51,201,704,168,414,	0,2754,3146,61435,63191,70306,75328,110636,112515,132358,179990,180773,181775,182027,
chr5	90428121	90610616	GRA_denovo_LNC.114.4	0	-	90428121	90610616	0	14	466,67,97,90,156,259,105,62,191,51,476,152,140,635,	0,3623,63191,70306,75328,105452,106303,110636,112515,132358,178252,180773,181333,181860,
chr5	90447107	90563595	GRA_denovo_LNC.114.5	0	-	90447107	90563595	0	7	898,97,90,156,62,191,3116,	0,44205,51320,56342,91650,93529,113372,
chr5	90447107	90574702	GRA_denovo_LNC.114.6	0	-	90447107	90574702	0	9	898,92,58,96,90,62,191,9355,1448,	0,42449,43522,44206,51320,91650,93529,113372,126147,
chr5	90447107	90593487	GRA_denovo_LNC.114.7	0	-	90447107	90593487	0	13	898,92,97,90,156,50,259,105,62,51,3023,6425,1695,	0,42449,44205,51320,56342,85663,86466,87317,91650,113372,132293,136329,144685,
chr5	90447107	90610279	GRA_denovo_LNC.114.8	0	-	90447107	90610279	0	13	898,97,90,156,62,191,51,70,3023,9357,140,168,131,	0,44205,51320,56342,91650,93529,113372,113710,132293,152582,162347,162789,163041,
chr5	90447107	90610326	GRA_denovo_LNC.114.9	0	-	90447107	90610326	0	12	898,97,90,156,62,191,51,201,152,141,82,178,	0,44205,51320,56342,91650,93529,113372,161004,161787,162347,162875,163041,
chr5	90579502	90610326	GRA_denovo_LNC.114.11	0	-	90579502	90610326	0	7	2921,99,92,5001,140,168,178,	0,20187,21994,22346,29952,30394,30646,
chr5	90579502	90610683	GRA_denovo_LNC.114.10	0	-	90579502	90610683	0	6	2921,99,6734,152,144,787,	0,20187,21994,29392,29952,30394,
chr5	90595009	90610240	GRA_denovo_LNC.114.28	0	-	90595009	90610240	0	7	3969,99,5353,850,152,140,344,	0,4680,6487,12453,13885,14445,14887,
chr5	90595009	90610272	GRA_denovo_LNC.114.27	0	-	90595009	90610272	0	6	6907,1936,156,369,283,124,	0,11367,13885,14220,14769,15139,
chr5	90595009	90610279	GRA_denovo_LNC.114.26	0	-	90595009	90610279	0	7	3969,99,100,7190,140,168,131,	0,4680,6487,6847,14445,14887,15139,
chr5	90595009	90610296	GRA_denovo_LNC.114.23	0	-	90595009	90610296	0	6	11840,201,152,144,168,148,	0,13102,13885,14445,14887,15139,
chr5	90595009	90610296	GRA_denovo_LNC.114.24	0	-	90595009	90610296	0	5	3969,7861,1487,168,148,	0,4680,13102,14887,15139,
chr5	90595009	90610296	GRA_denovo_LNC.114.25	0	-	90595009	90610296	0	9	3969,99,92,5002,118,152,144,168,148,	0,4680,6487,6839,13103,13885,14445,14887,15139,
chr5	90595009	90610326	GRA_denovo_LNC.114.18	0	-	90595009	90610326	0	5	3969,7160,1584,140,430,	0,4680,12453,14445,14887,
chr5	90595009	90610326	GRA_denovo_LNC.114.19	0	-	90595009	90610326	0	6	3970,98,5353,152,140,178,	0,4681,6487,13885,14445,15139,
chr5	90595009	90610326	GRA_denovo_LNC.114.20	0	-	90595009	90610326	0	5	12545,119,153,139,548,	0,13102,13885,14446,14769,
chr5	90595009	90610326	GRA_denovo_LNC.114.21	0	-	90595009	90610326	0	7	3969,99,5353,201,154,138,345,	0,4680,6487,13102,13885,14447,14972,
chr5	90595009	90610326	GRA_denovo_LNC.114.22	0	-	90595009	90610326	0	9	3971,97,1097,3244,295,92,935,140,430,	0,4682,6487,7752,11545,12453,13102,14445,14887,
chr5	90595009	90610514	GRA_denovo_LNC.114.15	0	-	90595009	90610514	0	6	4779,5758,152,141,167,366,	0,6082,13885,14445,14888,15139,
chr5	90595009	90610514	GRA_denovo_LNC.114.16	0	-	90595009	90610514	0	6	3969,7160,92,152,140,366,	0,4680,12453,13885,14445,15139,
chr5	90595009	90610514	GRA_denovo_LNC.114.17	0	-	90595009	90610514	0	5	3969,7865,935,140,618,	0,4680,13102,14445,14887,
chr5	90595009	90610562	GRA_denovo_LNC.114.14	0	-	90595009	90610562	0	9	3969,1899,335,90,119,152,140,168,414,	0,4680,11507,12455,13102,13885,14445,14887,15139,
chr5	90595009	90610683	GRA_denovo_LNC.114.12	0	-	90595009	90610683	0	7	3969,1899,5001,119,152,140,787,	0,4680,6839,13102,13885,14445,14887,
chr5	90595009	90610683	GRA_denovo_LNC.114.13	0	-	90595009	90610683	0	6	3969,99,6058,937,138,787,	0,4680,6487,13102,14447,14887,
chr5	98264855	98297389	GRA_denovo_LNC.113.1	0	+	98264855	98297389	0	2	160,243,	0,32291,
chr5	172190166	172206101	GRA_denovo_LNC.144.1	0	+	172190166	172206101	0	2	9324,1602,	0,14333,
chr5	172190299	172207525	GRA_denovo_LNC.144.2	0	+	172190299	172207525	0	3	9191,419,845,	0,14195,16381,
chr5	172190334	172209118	GRA_denovo_LNC.144.3	0	+	172190334	172209118	0	3	9156,414,44,	0,14165,18740,
chr5	172193995	172215106	GRA_denovo_LNC.144.4	0	+	172193995	172215106	0	3	5495,194,24,	0,10504,21087,
chr5	172195153	172209118	GRA_denovo_LNC.144.5	0	+	172195153	172209118	0	3	4337,180,44,	0,9341,13921,
chr6	30473762	30484266	GRA_denovo_LNC.188.1	0	-	30473762	30484266	0	3	69,80,672,	0,9331,9832,
chr6	30473762	30484303	GRA_denovo_LNC.188.2	0	-	30473762	30484303	0	3	69,152,1210,	0,8165,9331,
chr6	36212753	36216122	GRA_denovo_LNC.211.26	0	-	36212753	36216122	0	4	320,137,186,69,	0,1717,2956,3300,
chr6	64515418	64533468	GRA_denovo_LNC.226.2	0	+	64515418	64533468	0	3	1361,73,2336,	0,11572,15714,
chr6	64515418	64533468	GRA_denovo_LNC.226.3	0	+	64515418	64533468	0	3	1361,69,2336,	0,1801,15714,
chr6	64515418	64533468	GRA_denovo_LNC.226.4	0	+	64515418	64533468	0	2	1361,2336,	0,15714,
chr6	64516399	64533468	GRA_denovo_LNC.226.5	0	+	64516399	64533468	0	5	380,108,161,73,2336,	0,7184,8772,10591,14733,
chr6	64516509	64533468	GRA_denovo_LNC.226.6	0	+	64516509	64533468	0	3	270,108,2336,	0,7074,14623,
chr6	64517205	64533468	GRA_denovo_LNC.226.7	0	+	64517205	64533468	0	5	83,108,203,73,2336,	0,6378,7924,9785,13927,
chr6	86374933	86388433	GRA_denovo_LNC.230.16	0	-	86374933	86388433	0	5	932,99,616,53,22,	0,11877,12208,12920,13478,
chr6	86374933	86388436	GRA_denovo_LNC.230.17	0	-	86374933	86388436	0	4	932,400,79,583,	0,11877,12738,12920,
chr6	86374933	86388436	GRA_denovo_LNC.230.18	0	-	86374933	86388436	0	5	932,99,609,54,25,	0,11877,12208,12920,13478,
chr6	86374933	86388438	GRA_denovo_LNC.230.19	0	-	86374933	86388438	0	4	932,787,75,585,	0,11877,12742,12920,
chr6	86374933	86388438	GRA_denovo_LNC.230.20	0	-	86374933	86388438	0	5	932,401,80,87,577,	0,11877,12580,12738,12928,
chr6	86374933	86388438	GRA_denovo_LNC.230.21	0	-	86374933	86388438	0	6	932,99,69,84,84,577,	0,11877,12208,12579,12741,12928,
chr6	86374933	86388438	GRA_denovo_LNC.230.22	0	-	86374933	86388438	0	4	932,785,77,585,	0,11877,12740,12920,
chr6	86374933	86388438	GRA_denovo_LNC.230.23	0	-	86374933	86388438	0	6	932,99,69,81,82,582,	0,11877,12208,12579,12738,12923,
chr6	86374933	86388438	GRA_denovo_LNC.230.25	0	-	86374933	86388438	0	6	932,101,67,81,79,585,	0,11877,12210,12579,12738,12920,
chr6	86374933	86388438	GRA_denovo_LNC.230.26	0	-	86374933	86388438	0	6	932,99,69,81,87,577,	0,11877,12208,12579,12738,12928,
chr6	86374933	86388438	GRA_denovo_LNC.230.27	0	-	86374933	86388438	0	6	932,99,69,81,80,584,	0,11877,12208,12579,12738,12921,
chr6	86374933	86388438	GRA_denovo_LNC.230.28	0	-	86374933	86388438	0	5	932,99,69,79,585,	0,11877,12208,12738,12920,
chr6	86374933	86388438	GRA_denovo_LNC.230.29	0	-	86374933	86388438	0	6	932,99,69,81,85,579,	0,11877,12208,12579,12738,12926,
chr6	86374933	86388440	GRA_denovo_LNC.230.30	0	-	86374933	86388440	0	4	932,783,80,587,	0,11877,12738,12920,
chr6	86374933	86388440	GRA_denovo_LNC.230.31	0	-	86374933	86388440	0	6	932,99,69,83,77,587,	0,11877,12208,12579,12740,12920,
chr6	86374933	86388442	GRA_denovo_LNC.230.14	0	-	86374933	86388442	0	6	932,99,69,81,79,589,	0,11877,12208,12579,12738,12920,
chr6	86374933	86388442	GRA_denovo_LNC.230.15	0	-	86374933	86388442	0	6	932,100,68,81,81,587,	0,11877,12209,12579,12738,12922,
chr6	86374933	86388460	GRA_denovo_LNC.230.10	0	-	86374933	86388460	0	5	932,400,81,79,607,	0,11877,12579,12738,12920,
chr6	86374933	86388460	GRA_denovo_LNC.230.1	0	-	86374933	86388460	0	5	932,784,78,53,49,	0,11877,12739,12920,13478,
chr6	86374933	86388460	GRA_denovo_LNC.230.11	0	-	86374933	86388460	0	4	932,99,770,44,	0,11877,12208,13483,
chr6	86374933	86388460	GRA_denovo_LNC.230.12	0	-	86374933	86388460	0	5	932,99,453,78,607,	0,11877,12208,12739,12920,
chr6	86374933	86388460	GRA_denovo_LNC.230.2	0	-	86374933	86388460	0	6	932,99,69,82,78,607,	0,11877,12208,12579,12739,12920,
chr6	86374933	86388460	GRA_denovo_LNC.230.5	0	-	86374933	86388460	0	5	932,400,82,78,607,	0,11877,12579,12739,12920,
chr6	86374933	86388460	GRA_denovo_LNC.230.6	0	-	86374933	86388460	0	6	932,99,69,86,78,607,	0,11877,12208,12575,12739,12920,
chr6	86374933	86388460	GRA_denovo_LNC.230.7	0	-	86374933	86388460	0	4	932,784,78,607,	0,11877,12739,12920,
chr6	86374933	86388460	GRA_denovo_LNC.230.8	0	-	86374933	86388460	0	5	932,783,85,50,42,	0,11877,12738,12926,13485,
chr6	86386851	86388435	GRA_denovo_LNC.230.32	0	-	86386851	86388435	0	4	742,81,53,24,	0,820,1002,1560,
chr6	86386851	86388435	GRA_denovo_LNC.230.33	0	-	86386851	86388435	0	4	360,237,55,24,	0,662,1002,1560,
chr6	86386851	86388442	GRA_denovo_LNC.230.34	0	-	86386851	86388442	0	4	359,74,80,588,	0,661,820,1003,
chr6	86386851	86388455	GRA_denovo_LNC.230.35	0	-	86386851	86388455	0	5	359,81,84,65,27,	0,661,820,1007,1577,
chr6	86386851	86388460	GRA_denovo_LNC.230.36	0	-	86386851	86388460	0	4	743,79,53,49,	0,820,1002,1560,
chr6	137104764	137111755	GRA_denovo_LNC.266.2	0	+	137104764	137111755	0	2	649,5202,	0,1789,
chr6	137104940	137111755	GRA_denovo_LNC.266.3	0	+	137104940	137111755	0	2	473,5203,	0,1612,
chr6	147638081	147643908	GRA_denovo_LNC.279.8	0	-	147638081	147643908	0	2	1418,215,	0,5612,
chr7	15276757	15353125	GRA_denovo_LNC.294.1	0	+	15276757	15353125	0	3	84,61,793,	0,73735,75575,
chr7	15276759	15353125	GRA_denovo_LNC.294.4	0	+	15276759	15353125	0	3	82,179,793,	0,73733,75573,
chr7	15276763	15353125	GRA_denovo_LNC.294.5	0	+	15276763	15353125	0	4	78,98,179,793,	0,32498,73729,75569,
chr7	15276770	15353125	GRA_denovo_LNC.294.6	0	+	15276770	15353125	0	4	71,98,61,793,	0,32491,73722,75562,
chr7	15276771	15282369	GRA_denovo_LNC.294.18	0	+	15276771	15282369	0	2	70,2368,	0,3230,
chr7	15276771	15306062	GRA_denovo_LNC.294.16	0	+	15276771	15306062	0	2	70,176,	0,29115,
chr7	15276771	15306062	GRA_denovo_LNC.294.17	0	+	15276771	15306062	0	3	70,1295,176,	0,3230,29115,
chr7	15276771	15353125	GRA_denovo_LNC.294.15	0	+	15276771	15353125	0	3	70,179,715,	0,73721,75639,
chr7	15276771	15372904	GRA_denovo_LNC.294.14	0	+	15276771	15372904	0	4	70,98,179,1009,	0,32490,73721,95124,
chr7	15276785	15316212	GRA_denovo_LNC.294.19	0	+	15276785	15316212	0	3	56,99,45,	0,32476,39382,
chr7	15276785	15353125	GRA_denovo_LNC.294.20	0	+	15276785	15353125	0	5	56,98,135,179,793,	0,32476,67123,73707,75547,
chr7	15276795	15282369	GRA_denovo_LNC.294.21	0	+	15276795	15282369	0	2	46,2698,	0,2876,
chr7	15276795	15282369	GRA_denovo_LNC.294.22	0	+	15276795	15282369	0	3	46,73,2368,	0,2876,3206,
chr7	30600868	30634405	GRA_denovo_LNC.301.1	0	-	30600868	30634405	0	10	876,425,276,157,1882,1528,84,98,150,79,	0,1704,2470,7580,11747,15311,17978,23458,24077,33458,
chr7	30604018	30618735	GRA_denovo_LNC.301.2	0	-	30604018	30618735	0	6	396,157,1882,147,443,114,	0,4430,8597,12161,13246,14603,
chr7	35648544	35671180	GRA_denovo_LNC.299.2	0	-	35648544	35671180	0	4	857,125,83,7532,	0,6543,12174,15104,
chr7	35664117	35666933	GRA_denovo_LNC.299.5	0	-	35664117	35666933	0	2	850,559,	0,2257,
chr7	45228332	45232443	GRA_denovo_LNC.317.6	0	-	45228332	45232443	0	3	3466,60,39,	0,3812,4072,
chr7	102046340	102053664	GRA_denovo_LNC.383.2	0	-	102046340	102053664	0	4	947,868,62,34,	0,1403,6929,7290,
chr7	102046340	102056999	GRA_denovo_LNC.383.3	0	-	102046340	102056999	0	4	947,868,62,144,	0,1403,6929,10515,
chr7	102046340	102059857	GRA_denovo_LNC.383.4	0	-	102046340	102059857	0	4	947,651,62,122,	0,1620,6929,13395,
chr7	102046340	102061578	GRA_denovo_LNC.383.5	0	-	102046340	102061578	0	4	947,706,70,91,	0,1566,6930,15147,
chr7	102046340	102061970	GRA_denovo_LNC.383.6	0	-	102046340	102061970	0	4	947,868,207,492,	0,1403,6784,15138,
chr7	102046340	102061970	GRA_denovo_LNC.383.7	0	-	102046340	102061970	0	3	2271,62,492,	0,6929,15138,
chr7	102046340	102061970	GRA_denovo_LNC.383.8	0	-	102046340	102061970	0	3	2271,207,492,	0,6784,15138,
chr7	102046340	102062024	GRA_denovo_LNC.383.9	0	-	102046340	102062024	0	3	2271,68,540,	0,6929,15144,
chr7	104618720	104655390	GRA_denovo_LNC.356.1	0	-	104618720	104655390	0	2	216,2012,	0,34658,
chr7	104621953	104655390	GRA_denovo_LNC.356.2	0	-	104621953	104655390	0	3	2274,1048,803,	0,31425,32634,
chr7	106056113	106144701	GRA_denovo_LNC.344.1	0	+	106056113	106144701	0	4	15,1085,6767,1210,	0,8746,10135,87378,
chr7	127861330	127877125	GRA_denovo_LNC.350.1	0	-	127861330	127877125	0	3	263,120,405,	0,14980,15390,
chr7	127861330	127877125	GRA_denovo_LNC.350.2	0	-	127861330	127877125	0	3	263,119,218,	0,14980,15577,
chr7	127861330	127877130	GRA_denovo_LNC.350.3	0	-	127861330	127877130	0	3	263,119,411,	0,14980,15389,
chr7	127870192	127877125	GRA_denovo_LNC.350.4	0	-	127870192	127877125	0	3	33,814,406,	0,4943,6527,
chr7	130531941	130646156	GRA_denovo_LNC.366.1	0	-	130531941	130646156	0	5	120,258,80,116,275,	0,25318,37134,98537,113940,
chr7	130534317	130562217	GRA_denovo_LNC.366.2	0	-	130534317	130562217	0	3	7132,1980,4999,	0,16934,22901,
chr7	130534317	130794736	GRA_denovo_LNC.366.4	0	-	130534317	130794736	0	8	13959,80,116,129,57,131,1084,241,	0,34758,96161,117830,134494,202866,258161,260178,
chr7	130553231	130794714	GRA_denovo_LNC.366.5	0	-	130553231	130794714	0	8	4286,80,43,116,57,131,1084,219,	0,15844,43637,77247,115580,183952,239247,241264,
chr7	130553231	130794714	GRA_denovo_LNC.366.6	0	-	130553231	130794714	0	7	4286,80,116,57,131,1084,219,	0,15844,77247,115580,183952,239247,241264,
chr7	130553231	130797135	GRA_denovo_LNC.366.7	0	-	130553231	130797135	0	9	4286,80,116,101,102,57,131,1084,2640,	0,15844,77247,90356,91396,115580,183952,239247,241264,
chr7	130562409	130563980	GRA_denovo_LNC.366.14	0	-	130562409	130563980	0	2	720,199,	0,1372,
chr7	130562409	130645985	GRA_denovo_LNC.366.13	0	-	130562409	130645985	0	5	5236,80,43,116,104,	0,6666,34459,68069,83472,
chr7	130562409	130645998	GRA_denovo_LNC.366.11	0	-	130562409	130645998	0	6	3779,80,43,116,757,117,	0,6666,34459,68069,82218,83472,
chr7	130562409	130645998	GRA_denovo_LNC.366.12	0	-	130562409	130645998	0	3	6746,43,117,	0,34459,83472,
chr7	130562409	130794714	GRA_denovo_LNC.366.10	0	-	130562409	130794714	0	7	6746,43,116,59,129,1084,219,	0,34459,68069,106402,174776,230069,232086,
chr7	130562409	130794725	GRA_denovo_LNC.366.9	0	-	130562409	130794725	0	7	6746,43,116,57,131,1084,230,	0,34459,68069,106402,174774,230069,232086,
chr7	130562409	130794736	GRA_denovo_LNC.366.8	0	-	130562409	130794736	0	10	4519,49,116,102,129,58,123,131,1084,241,	0,6697,68069,82218,89738,106402,124547,174774,230069,232086,
chr7	130628860	130645082	GRA_denovo_LNC.366.33	0	-	130628860	130645082	0	3	788,116,455,	0,1618,15767,
chr7	130628860	130791375	GRA_denovo_LNC.366.32	0	-	130628860	130791375	0	5	346,116,66,122,72,	0,1618,39951,108332,162443,
chr7	130628860	130791389	GRA_denovo_LNC.366.31	0	-	130628860	130791389	0	7	788,116,102,129,57,131,86,	0,1618,15767,23287,39951,108323,162443,
chr7	130628860	130794714	GRA_denovo_LNC.366.28	0	-	130628860	130794714	0	6	788,116,63,125,1084,219,	0,1618,39951,108329,163618,165635,
chr7	130628860	130794714	GRA_denovo_LNC.366.29	0	-	130628860	130794714	0	7	346,116,129,57,131,1084,219,	0,1618,23287,39951,108323,163618,165635,
chr7	130628860	130794714	GRA_denovo_LNC.366.30	0	-	130628860	130794714	0	5	1734,102,57,1084,219,	0,15767,39951,163618,165635,
chr7	130628860	130794725	GRA_denovo_LNC.366.24	0	-	130628860	130794725	0	6	1734,129,57,131,1084,230,	0,23287,39951,108323,163618,165635,
chr7	130628860	130794725	GRA_denovo_LNC.366.25	0	-	130628860	130794725	0	7	1734,102,129,57,131,1084,230,	0,15767,23287,39951,108323,163618,165635,
chr7	130628860	130794725	GRA_denovo_LNC.366.26	0	-	130628860	130794725	0	5	1734,57,131,1084,230,	0,39951,108323,163618,165635,
chr7	130628860	130794725	GRA_denovo_LNC.366.27	0	-	130628860	130794725	0	7	788,116,102,57,131,1084,230,	0,1618,15767,39951,108323,163618,165635,
chr7	130628860	130794736	GRA_denovo_LNC.366.20	0	-	130628860	130794736	0	8	788,116,129,57,124,131,1084,241,	0,1618,23287,39951,58095,108323,163618,165635,
chr7	130628860	130794736	GRA_denovo_LNC.366.21	0	-	130628860	130794736	0	6	1734,57,124,131,1084,241,	0,39951,58095,108323,163618,165635,
chr7	130628860	130794736	GRA_denovo_LNC.366.22	0	-	130628860	130794736	0	6	346,116,57,131,1084,241,	0,1618,39951,108323,163618,165635,
chr7	130628860	130794736	GRA_denovo_LNC.366.23	0	-	130628860	130794736	0	6	791,113,58,130,1084,231,	0,1621,39951,108324,163618,165645,
chr7	130628860	130794747	GRA_denovo_LNC.366.19	0	-	130628860	130794747	0	5	1734,59,129,1084,252,	0,39951,108325,163618,165635,
chr7	130628860	130797135	GRA_denovo_LNC.366.15	0	-	130628860	130797135	0	5	1736,57,131,1084,2640,	0,39951,108323,163618,165635,
chr7	130628860	130797135	GRA_denovo_LNC.366.16	0	-	130628860	130797135	0	6	1734,58,123,131,1084,2640,	0,39951,58096,108323,163618,165635,
chr7	130628860	130797135	GRA_denovo_LNC.366.17	0	-	130628860	130797135	0	7	1734,129,57,124,131,1084,2640,	0,23287,39951,58095,108323,163618,165635,
chr7	130628860	130797135	GRA_denovo_LNC.366.18	0	-	130628860	130797135	0	6	788,116,57,131,1084,2640,	0,1618,39951,108323,163618,165635,
chr7	130663275	130738180	GRA_denovo_LNC.366.34	0	-	130663275	130738180	0	4	22,47,131,19,	0,5546,73908,74886,
chr8	117664242	117665921	GRA_denovo_LNC.421.3	0	+	117664242	117665921	0	2	453,138,	0,1541,
chr8	125310079	125314395	GRA_denovo_LNC.423.1	0	-	125310079	125314395	0	2	2220,467,	0,3849,
chr8	131218614	131225436	GRA_denovo_LNC.440.1	0	+	131218614	131225436	0	2	291,4624,	0,2198,
chr9	37079871	37091650	GRA_denovo_LNC.450.1	0	+	37079871	37091650	0	2	662,4986,	0,6793,
chr9	37079871	37091650	GRA_denovo_LNC.450.2	0	+	37079871	37091650	0	3	662,94,4986,	0,4324,6793,
chr9	37079871	37091650	GRA_denovo_LNC.450.3	0	+	37079871	37091650	0	2	156,4986,	0,6793,
chr9	37079883	37091650	GRA_denovo_LNC.450.4	0	+	37079883	37091650	0	2	148,4986,	0,6781,
chr9	37079883	37091650	GRA_denovo_LNC.450.5	0	+	37079883	37091650	0	4	144,195,94,4986,	0,455,4312,6781,
chr9	66454657	66469710	GRA_denovo_LNC.457.1	0	+	66454657	66469710	0	4	2698,157,1822,1069,	0,5150,10934,13984,
chr9	66454657	66469710	GRA_denovo_LNC.457.2	0	+	66454657	66469710	0	4	2698,157,1822,1081,	0,5150,10934,13972,
chr9	66454657	66469710	GRA_denovo_LNC.457.3	0	+	66454657	66469710	0	6	3381,152,298,31,1822,1069,	0,5155,5462,8904,10934,13984,
chr9	66454657	66469710	GRA_denovo_LNC.457.4	0	+	66454657	66469710	0	4	3381,152,7294,1069,	0,5155,5462,13984,
chr9	66454657	66469710	GRA_denovo_LNC.457.5	0	+	66454657	66469710	0	3	867,4149,4119,	0,1158,10934,
chr9	66454657	66469710	GRA_denovo_LNC.457.6	0	+	66454657	66469710	0	3	2698,157,4119,	0,5150,10934,
chr9	66454657	66688119	GRA_denovo_LNC.457.7	0	+	66454657	66688119	0	3	2698,157,19,	0,5150,233443,
chr9	66454658	66469710	GRA_denovo_LNC.457.10	0	+	66454658	66469710	0	4	31,2507,157,7576,	0,190,5149,7476,
chr9	66454658	66469710	GRA_denovo_LNC.457.11	0	+	66454658	66469710	0	5	866,1540,157,298,6149,	0,1157,5149,5461,8903,
chr9	66454658	66469710	GRA_denovo_LNC.457.8	0	+	66454658	66469710	0	4	2697,157,1822,1948,	0,5149,10933,13104,
chr9	66454658	66469710	GRA_denovo_LNC.457.9	0	+	66454658	66469710	0	4	536,4149,3852,1069,	0,1157,8903,13983,
chr9	66454659	66469710	GRA_denovo_LNC.457.12	0	+	66454659	66469710	0	3	2696,157,9591,	0,5148,5460,
chr9	66454659	66469710	GRA_denovo_LNC.457.13	0	+	66454659	66469710	0	3	2696,157,6149,	0,5148,8902,
chr9	66454659	66469710	GRA_denovo_LNC.457.14	0	+	66454659	66469710	0	3	2696,7606,1948,	0,5148,13103,
chr9	66454660	66469710	GRA_denovo_LNC.457.15	0	+	66454660	66469710	0	3	2695,7606,657,	0,5147,14393,
chr9	66454663	66469710	GRA_denovo_LNC.457.16	0	+	66454663	66469710	0	7	26,178,1540,157,31,1822,1069,	0,353,1152,5144,8898,10928,13978,
chr9	66454674	66469710	GRA_denovo_LNC.457.17	0	+	66454674	66469710	0	7	15,604,1986,157,31,2308,1069,	0,174,840,5133,8887,10917,13967,
chr9	66457870	66469710	GRA_denovo_LNC.457.18	0	+	66457870	66469710	0	3	63,157,4119,	0,1937,7721,
chr9	66462767	66469710	GRA_denovo_LNC.457.19	0	+	66462767	66469710	0	2	4646,1081,	0,5862,
chr9	71158480	71160785	GRA_denovo_LNC.460.1	0	-	71158480	71160785	0	3	39,127,153,	0,1936,2152,
chr9	71158480	71160977	GRA_denovo_LNC.460.2	0	-	71158480	71160977	0	3	40,123,345,	0,1937,2152,
chr9	71158480	71161580	GRA_denovo_LNC.460.3	0	-	71158480	71161580	0	4	39,125,121,106,	0,1936,2153,2994,
chr9	71158480	71161648	GRA_denovo_LNC.460.4	0	-	71158480	71161648	0	4	40,123,120,174,	0,1937,2152,2994,
chr9	71158480	71161648	GRA_denovo_LNC.460.5	0	-	71158480	71161648	0	4	39,126,120,174,	0,1936,2154,2994,
chr9	71158480	71161822	GRA_denovo_LNC.460.6	0	-	71158480	71161822	0	4	39,124,120,319,	0,1936,2152,3023,
chr9	71158480	71161822	GRA_denovo_LNC.460.7	0	-	71158480	71161822	0	4	40,125,120,348,	0,1937,2154,2994,
chr9	71158480	71162140	GRA_denovo_LNC.460.8	0	-	71158480	71162140	0	4	39,126,118,666,	0,1936,2154,2994,
chr9	71158480	71162180	GRA_denovo_LNC.460.10	0	-	71158480	71162180	0	4	40,123,121,705,	0,1937,2152,2995,
chr9	71158480	71162180	GRA_denovo_LNC.460.9	0	-	71158480	71162180	0	4	40,124,119,706,	0,1937,2153,2994,
chr9	71158480	71162628	GRA_denovo_LNC.460.11	0	-	71158480	71162628	0	4	39,124,120,1154,	0,1936,2152,2994,
chr9	71158480	71162628	GRA_denovo_LNC.460.12	0	-	71158480	71162628	0	4	40,124,121,1154,	0,1937,2153,2994,
chr9	71158480	71162628	GRA_denovo_LNC.460.13	0	-	71158480	71162628	0	3	39,124,1154,	0,1936,2994,
chr9	96928349	96941879	GRA_denovo_LNC.473.1	0	+	96928349	96941879	0	2	314,3733,	0,9797,
chr9	96928546	96941879	GRA_denovo_LNC.473.4	0	+	96928546	96941879	0	2	118,3732,	0,9601,
chr9	96928549	96941879	GRA_denovo_LNC.473.5	0	+	96928549	96941879	0	2	136,3711,	0,9619,
chr9	96928549	96941879	GRA_denovo_LNC.473.6	0	+	96928549	96941879	0	3	114,101,2727,	0,9597,10603,
chr9	96931375	96941879	GRA_denovo_LNC.473.7	0	+	96931375	96941879	0	2	213,3733,	0,6771,
chr9	96935801	96941879	GRA_denovo_LNC.473.8	0	+	96935801	96941879	0	2	2446,2727,	0,3351,
chr9	96936218	96941879	GRA_denovo_LNC.473.9	0	+	96936218	96941879	0	3	1414,101,2727,	0,1928,2934,
chr9	114456960	114527243	GRA_denovo_LNC.487.1	0	+	114456960	114527243	0	2	1678,9161,	0,61122,
chr9	114456960	114527243	GRA_denovo_LNC.487.2	0	+	114456960	114527243	0	3	1678,7108,9161,	0,46580,61122,
chr9	114494145	114527243	GRA_denovo_LNC.487.3	0	+	114494145	114527243	0	2	10570,9161,	0,23937,
chr9	114503244	114527243	GRA_denovo_LNC.487.4	0	+	114503244	114527243	0	3	1471,43,1311,	0,7361,22688,
chr9	114510653	114527243	GRA_denovo_LNC.487.5	0	+	114510653	114527243	0	2	1201,9161,	0,7429,
chr9	132250798	132276057	GRA_denovo_LNC.501.1	0	+	132250798	132276057	0	6	780,118,743,350,152,360,	0,4958,13877,14803,16372,24899,
chr9	132250798	132276057	GRA_denovo_LNC.501.2	0	+	132250798	132276057	0	7	780,318,177,743,350,152,360,	0,2291,4899,13877,14803,16372,24899,
chr9	132250798	132276057	GRA_denovo_LNC.501.3	0	+	132250798	132276057	0	5	780,177,1721,450,5223,	0,4899,14803,17446,20036,
chr9	132250798	132276057	GRA_denovo_LNC.501.4	0	+	132250798	132276057	0	4	780,177,7297,360,	0,4899,14803,24899,
chr9	132250798	132276057	GRA_denovo_LNC.501.5	0	+	132250798	132276057	0	3	780,177,10456,	0,4899,14803,
chr9	132250798	132276057	GRA_denovo_LNC.501.6	0	+	132250798	132276057	0	4	780,180,743,10456,	0,4896,13877,14803,
chr9	132250798	132276057	GRA_denovo_LNC.501.7	0	+	132250798	132276057	0	8	780,285,177,743,350,152,450,5223,	0,2324,4899,13877,14803,16372,17446,20036,
chr9	132250798	132337109	GRA_denovo_LNC.501.8	0	+	132250798	132337109	0	3	780,821,29,	0,14803,86282,
chr9	132250866	132276057	GRA_denovo_LNC.501.10	0	+	132250866	132276057	0	6	712,180,743,350,152,360,	0,4828,13809,14735,16304,24831,
chr9	132250866	132276057	GRA_denovo_LNC.501.11	0	+	132250866	132276057	0	4	712,350,152,360,	0,14735,16304,24831,
chr9	132250866	132276057	GRA_denovo_LNC.501.9	0	+	132250866	132276057	0	3	712,118,10456,	0,4890,14735,
chr9	132250866	132337109	GRA_denovo_LNC.501.12	0	+	132250866	132337109	0	6	712,285,177,743,885,29,	0,2256,4831,13809,14671,86214,
chr9	132250892	132256829	GRA_denovo_LNC.501.16	0	+	132250892	132256829	0	4	686,285,177,48,	0,2230,4805,5889,
chr9	132250892	132276057	GRA_denovo_LNC.501.14	0	+	132250892	132276057	0	2	686,10456,	0,14709,
chr9	132250892	132276057	GRA_denovo_LNC.501.15	0	+	132250892	132276057	0	5	686,118,743,350,360,	0,4864,13783,14709,24805,
chr9	132250892	132337109	GRA_denovo_LNC.501.13	0	+	132250892	132337109	0	6	271,91,285,177,818,29,	0,595,2230,4805,14712,86188,
chr9	132250910	132276057	GRA_denovo_LNC.501.17	0	+	132250910	132276057	0	4	668,180,1721,4957,	0,4784,14691,20190,
chr9	132250910	132276057	GRA_denovo_LNC.501.18	0	+	132250910	132276057	0	4	668,179,1719,360,	0,4787,14693,24787,
chr9	132250910	132276057	GRA_denovo_LNC.501.19	0	+	132250910	132276057	0	4	668,177,743,10456,	0,4787,13765,14691,
chr9	132250910	132276057	GRA_denovo_LNC.501.20	0	+	132250910	132276057	0	4	668,177,4709,360,	0,4787,14691,24787,
chr9	132250910	132276057	GRA_denovo_LNC.501.21	0	+	132250910	132276057	0	6	668,318,180,743,1721,360,	0,2179,4784,13765,14691,24787,
chr9	132250911	132276057	GRA_denovo_LNC.501.22	0	+	132250911	132276057	0	4	667,285,177,11382,	0,2211,4786,13764,
chr9	132250911	132276057	GRA_denovo_LNC.501.23	0	+	132250911	132276057	0	7	667,318,118,743,414,152,360,	0,2178,4845,13764,14626,16259,24786,
chr9	132250911	132276057	GRA_denovo_LNC.501.24	0	+	132250911	132276057	0	4	667,285,118,10456,	0,2211,4845,14690,
chr9	132250911	132276057	GRA_denovo_LNC.501.25	0	+	132250911	132276057	0	4	667,180,2647,360,	0,4783,13764,24786,
chr9	132250911	132276057	GRA_denovo_LNC.501.26	0	+	132250911	132276057	0	4	667,180,4785,360,	0,4783,14690,24786,
chr9	132250916	132276057	GRA_denovo_LNC.501.27	0	+	132250916	132276057	0	5	662,318,177,350,5781,	0,2173,4781,14685,19360,
chr9	132250916	132276057	GRA_denovo_LNC.501.28	0	+	132250916	132276057	0	5	662,288,174,743,10456,	0,2206,4784,13759,14685,
chr9	139618875	139622614	GRA_denovo_LNC.518.3	0	-	139618875	139622614	0	2	2664,282,	0,3457,
chr9	139618875	139622625	GRA_denovo_LNC.518.4	0	-	139618875	139622625	0	2	2663,293,	0,3457,
