# Supplementary material for: Long non-coding RNAs display higher natural expression variation than protein-coding genes in healthy humans
Source: Genome Biol. 2016 Jan 29;17:14. doi: 10.1186/s13059-016-0873-8 (PMC4731934; doi:10.1186/s13059-016-0873-8)
Supplement: Additional file 8: — Annotation of granulocyte de novo lncRNA transcripts showing significantly variable expression (1,069 transcripts): BED12 formatted file can be directly uploaded into UCSC browser. (BED 117 kb) [file 13059_2016_873_MOESM8_ESM.bed]

chr1	2072502	2081795	GRA_denovo_LNC.926.1	0	-	2072502	2081795	0	2	673,1477,	0,7816,
chr1	2072502	2083299	GRA_denovo_LNC.926.2	0	-	2072502	2083299	0	2	3262,2981,	0,7816,
chr1	2077942	2082426	GRA_denovo_LNC.926.3	0	-	2077942	2082426	0	2	869,2662,	0,1822,
chr1	4789176	4794016	GRA_denovo_LNC.1110.1	0	-	4789176	4794016	0	2	3914,421,	0,4419,
chr1	4789176	4795385	GRA_denovo_LNC.1110.2	0	-	4789176	4795385	0	2	3914,40,	0,6169,
chr1	4789176	4796474	GRA_denovo_LNC.1110.3	0	-	4789176	4796474	0	3	2665,440,106,	0,3480,7192,
chr1	4789176	4796474	GRA_denovo_LNC.1110.4	0	-	4789176	4796474	0	3	3914,929,109,	0,5022,7189,
chr1	4789176	4796474	GRA_denovo_LNC.1110.5	0	-	4789176	4796474	0	4	1191,436,529,109,	0,3480,5681,7189,
chr1	4789176	4796521	GRA_denovo_LNC.1110.6	0	-	4789176	4796521	0	4	3259,434,270,156,	0,3480,5681,7189,
chr1	4789176	4796711	GRA_denovo_LNC.1110.10	0	-	4789176	4796711	0	3	3916,529,346,	0,5681,7189,
chr1	4789176	4796711	GRA_denovo_LNC.1110.7	0	-	4789176	4796711	0	2	3914,346,	0,7189,
chr1	4789176	4796711	GRA_denovo_LNC.1110.8	0	-	4789176	4796711	0	2	3915,345,	0,7190,
chr1	4789176	4796711	GRA_denovo_LNC.1110.9	0	-	4789176	4796711	0	3	3914,529,346,	0,5681,7189,
chr1	4794491	4796711	GRA_denovo_LNC.1110.11	0	-	4794491	4796711	0	3	253,529,346,	0,366,1874,
chr1	22417977	22419363	GRA_denovo_LNC.637.1	0	-	22417977	22419363	0	2	1003,232,	0,1154,
chr1	30570856	30603518	GRA_denovo_LNC.747.3	0	-	30570856	30603518	0	4	639,9523,281,59,	0,1156,11925,32603,
chr1	30570856	30603518	GRA_denovo_LNC.747.4	0	-	30570856	30603518	0	4	639,9522,282,59,	0,1156,11924,32603,
chr1	30570856	30603558	GRA_denovo_LNC.747.5	0	-	30570856	30603558	0	5	639,9522,35,282,99,	0,1156,11602,11924,32603,
chr1	30570856	30603558	GRA_denovo_LNC.747.6	0	-	30570856	30603558	0	5	639,10481,282,7842,99,	0,1156,11924,19388,32603,
chr1	30577687	30596278	GRA_denovo_LNC.747.16	0	-	30577687	30596278	0	2	6869,17,	0,18574,
chr1	30577687	30601445	GRA_denovo_LNC.747.15	0	-	30577687	30601445	0	2	6869,210,	0,23548,
chr1	30577687	30603516	GRA_denovo_LNC.747.13	0	-	30577687	30603516	0	3	6869,260,57,	0,12557,25772,
chr1	30577687	30603516	GRA_denovo_LNC.747.14	0	-	30577687	30603516	0	4	6869,260,237,57,	0,12557,20162,25772,
chr1	30577687	30603530	GRA_denovo_LNC.747.12	0	-	30577687	30603530	0	5	1129,13611,237,117,49,	0,5093,20162,21101,25794,
chr1	30577687	30603532	GRA_denovo_LNC.747.11	0	-	30577687	30603532	0	2	5375,73,	0,25772,
chr1	30577687	30603557	GRA_denovo_LNC.747.10	0	-	30577687	30603557	0	3	6869,237,98,	0,20162,25772,
chr1	30577687	30603557	GRA_denovo_LNC.747.9	0	-	30577687	30603557	0	2	6873,94,	0,25776,
chr1	30577687	30603558	GRA_denovo_LNC.747.8	0	-	30577687	30603558	0	4	1129,13611,237,99,	0,5093,20162,25772,
chr1	30577687	30603559	GRA_denovo_LNC.747.7	0	-	30577687	30603559	0	2	6869,100,	0,25772,
chr1	30585554	30602202	GRA_denovo_LNC.747.17	0	-	30585554	30602202	0	3	4950,237,967,	0,12295,15681,
chr1	48693696	48704398	GRA_denovo_LNC.959.2	0	-	48693696	48704398	0	2	1536,28,	0,10674,
chr1	48693696	48707164	GRA_denovo_LNC.959.4	0	-	48693696	48707164	0	2	1536,126,	0,13342,
chr1	89587158	89730653	GRA_denovo_LNC.1242.1	0	+	89587158	89730653	0	2	503,4666,	0,138829,
chr1	108592968	108617128	GRA_denovo_LNC.1141.1	0	+	108592968	108617128	0	3	389,1214,114,	0,21137,24046,
chr1	108592998	108617128	GRA_denovo_LNC.1141.3	0	+	108592998	108617128	0	3	407,1214,114,	0,21107,24016,
chr1	108593015	108617128	GRA_denovo_LNC.1141.5	0	+	108593015	108617128	0	4	349,180,1214,114,	0,16463,21090,23999,
chr1	108593363	108617128	GRA_denovo_LNC.1141.8	0	+	108593363	108617128	0	3	47,1214,114,	0,20742,23651,
chr1	108608256	108617128	GRA_denovo_LNC.1141.9	0	+	108608256	108617128	0	5	850,180,154,149,114,	0,1222,5849,6914,8758,
chr1	110857009	110873726	GRA_denovo_LNC.1171.1	0	-	110857009	110873726	0	3	1364,122,71,	0,4377,16646,
chr1	110857009	110881789	GRA_denovo_LNC.1171.2	0	-	110857009	110881789	0	4	1364,118,113,171,	0,4377,16646,24609,
chr1	145200639	145209437	GRA_denovo_LNC.1358.1	0	-	145200639	145209437	0	2	1880,587,	0,8211,
chr1	153516024	153524797	GRA_denovo_LNC.1417.1	0	+	153516024	153524797	0	3	2361,695,1079,	0,4872,7694,
chr1	153516089	153524797	GRA_denovo_LNC.1417.2	0	+	153516089	153524797	0	3	2354,695,1079,	0,4807,7629,
chr1	161367819	161391109	GRA_denovo_LNC.1568.1	0	+	161367819	161391109	0	2	1883,858,	0,22432,
chr1	161369194	161395643	GRA_denovo_LNC.1568.2	0	+	161369194	161395643	0	2	508,3922,	0,22527,
chr1	161369234	161395643	GRA_denovo_LNC.1568.3	0	+	161369234	161395643	0	2	469,3922,	0,22487,
chr1	176181747	176236727	GRA_denovo_LNC.158.1	0	+	176181747	176236727	0	5	491,113,276,66,1008,	0,5922,16477,52441,53972,
chr1	180238589	180243304	GRA_denovo_LNC.131.1	0	-	180238589	180243304	0	3	3238,62,232,	0,3883,4483,
chr1	182132483	182138315	GRA_denovo_LNC.117.5	0	+	182132483	182138315	0	2	1596,34,	0,5798,
chr1	182148773	182174471	GRA_denovo_LNC.117.6	0	+	182148773	182174471	0	2	451,1312,	0,24386,
chr1	185354749	185359289	GRA_denovo_LNC.136.1	0	-	185354749	185359289	0	3	367,72,1540,	0,1084,3000,
chr1	185355778	185361606	GRA_denovo_LNC.136.4	0	-	185355778	185361606	0	3	127,1129,105,	0,1971,5723,
chr1	192879180	192956023	GRA_denovo_LNC.170.2	0	-	192879180	192956023	0	4	1431,75,121,174,	0,25778,47253,76669,
chr1	192879180	192956270	GRA_denovo_LNC.170.3	0	-	192879180	192956270	0	4	1431,75,119,423,	0,25778,47253,76667,
chr1	203261547	203289026	GRA_denovo_LNC.307.2	0	-	203261547	203289026	0	5	78,141,192,111,14842,	0,8087,8670,12100,12637,
chr1	209834711	209849720	GRA_denovo_LNC.316.1	0	-	209834711	209849720	0	3	202,150,1154,	0,1545,13855,
chr1	209834711	209856840	GRA_denovo_LNC.316.2	0	-	209834711	209856840	0	3	201,151,8274,	0,1544,13855,
chr1	209834711	209897496	GRA_denovo_LNC.316.3	0	-	209834711	209897496	0	4	201,151,1318,116,	0,1544,13855,62669,
chr1	213028812	213031472	GRA_denovo_LNC.363.1	0	-	213028812	213031472	0	2	1702,365,	0,2295,
chr1	230670233	230692315	GRA_denovo_LNC.452.1	0	-	230670233	230692315	0	7	2372,1517,215,2437,134,173,58,	0,4775,15485,16648,19674,21702,22024,
chr1	230670233	230692344	GRA_denovo_LNC.452.2	0	-	230670233	230692344	0	6	2372,1517,215,3250,172,88,	0,4775,15485,16648,21702,22023,
chr1	230670233	230692344	GRA_denovo_LNC.452.3	0	-	230670233	230692344	0	5	2374,213,163,172,88,	0,15487,16648,21702,22023,
chr1	230675076	230692344	GRA_denovo_LNC.452.4	0	-	230675076	230692344	0	6	494,108,324,163,172,88,	0,1341,10642,11805,16859,17180,
chr1	230676379	230690457	GRA_denovo_LNC.452.5	0	-	230676379	230690457	0	4	146,1193,2437,550,	0,8361,10502,13528,
chr1	230676379	230692307	GRA_denovo_LNC.452.6	0	-	230676379	230692307	0	7	146,1194,1130,79,134,198,51,	0,8361,10502,12863,13528,15556,15877,
chr1	230676379	230692325	GRA_denovo_LNC.452.7	0	-	230676379	230692325	0	5	146,1193,2437,134,390,	0,8361,10502,13528,15556,
chr1	230676379	230692325	GRA_denovo_LNC.452.8	0	-	230676379	230692325	0	5	146,1150,163,178,390,	0,8361,10502,11454,15556,
chr1	230676379	230692344	GRA_denovo_LNC.452.10	0	-	230676379	230692344	0	4	146,1193,5226,88,	0,8361,10502,15877,
chr1	230676379	230692344	GRA_denovo_LNC.452.9	0	-	230676379	230692344	0	5	146,215,163,172,88,	0,9339,10502,15556,15877,
chr1	230684079	230692307	GRA_denovo_LNC.452.13	0	-	230684079	230692307	0	6	91,1193,163,179,197,51,	0,661,2802,3754,7857,8177,
chr1	230684079	230692337	GRA_denovo_LNC.452.12	0	-	230684079	230692337	0	4	91,100,215,402,	0,661,1639,7856,
chr1	230684079	230692339	GRA_denovo_LNC.452.11	0	-	230684079	230692339	0	6	91,297,1193,147,172,83,	0,233,661,2802,7856,8177,
chr1	230684545	230688293	GRA_denovo_LNC.452.14	0	-	230684545	230688293	0	3	1389,224,460,	0,2336,3288,
chr1	230684545	230690547	GRA_denovo_LNC.452.15	0	-	230684545	230690547	0	4	1388,1130,76,640,	0,2336,4697,5362,
chr1	230684545	230692339	GRA_denovo_LNC.452.16	0	-	230684545	230692339	0	6	1388,163,195,76,172,83,	0,2336,3271,4697,7390,7711,
chr1	230684545	230692343	GRA_denovo_LNC.452.17	0	-	230684545	230692343	0	6	295,215,1130,76,172,87,	0,1173,2336,4697,7390,7711,
chr1	230684545	230692343	GRA_denovo_LNC.452.18	0	-	230684545	230692343	0	6	295,323,1130,76,172,87,	0,1173,2336,4697,7390,7711,
chr1	230684545	230692344	GRA_denovo_LNC.452.19	0	-	230684545	230692344	0	4	1388,163,4274,88,	0,2336,3288,7711,
chr1	230684545	230692344	GRA_denovo_LNC.452.20	0	-	230684545	230692344	0	5	1496,163,195,172,88,	0,2336,3271,7390,7711,
chr1	230684545	230692345	GRA_denovo_LNC.452.21	0	-	230684545	230692345	0	4	295,215,113,410,	0,1173,2336,7390,
chr1	230687475	230692344	GRA_denovo_LNC.452.22	0	-	230687475	230692344	0	2	536,409,	0,4460,
chr1	243240147	243254858	GRA_denovo_LNC.526.1	0	-	243240147	243254858	0	5	85,67,523,59,26,	0,2142,10864,12475,14685,
chr1	244376804	244396017	GRA_denovo_LNC.539.14	0	-	244376804	244396017	0	3	3732,113,6938,	0,5174,12275,
chr1	244376804	244417921	GRA_denovo_LNC.539.12	0	-	244376804	244417921	0	4	3732,13599,64,322,	0,5174,40148,40795,
chr1	244376804	244417921	GRA_denovo_LNC.539.13	0	-	244376804	244417921	0	4	3732,13599,69,317,	0,5174,40148,40800,
chr1	244376804	244418399	GRA_denovo_LNC.539.10	0	-	244376804	244418399	0	4	3732,13599,63,801,	0,5174,40148,40794,
chr1	244376804	244418399	GRA_denovo_LNC.539.11	0	-	244376804	244418399	0	3	3732,13599,1447,	0,5174,40148,
chr1	244376804	244448577	GRA_denovo_LNC.539.7	0	-	244376804	244448577	0	5	3732,13599,63,166,152,	0,5174,40148,45148,71621,
chr1	244376804	244448577	GRA_denovo_LNC.539.8	0	-	244376804	244448577	0	8	3732,786,3374,2416,63,166,156,152,	0,5174,6175,16357,40148,45148,45947,71621,
chr1	244376804	244448577	GRA_denovo_LNC.539.9	0	-	244376804	244448577	0	6	3732,111,3374,2416,63,152,	0,5174,6175,16357,40148,71621,
chr1	244376804	244488465	GRA_denovo_LNC.539.6	0	-	244376804	244488465	0	5	3732,13600,65,150,69,	0,5174,40148,71623,111592,
chr1	244376804	244488495	GRA_denovo_LNC.539.5	0	-	244376804	244488495	0	4	3281,10552,63,99,	0,8221,40148,111592,
chr1	244376804	244488725	GRA_denovo_LNC.539.4	0	-	244376804	244488725	0	4	3732,111,9496,329,	0,5174,9277,111592,
chr1	244376804	244488743	GRA_denovo_LNC.539.1	0	-	244376804	244488743	0	4	3732,13599,63,347,	0,5174,40148,111592,
chr1	244376804	244488743	GRA_denovo_LNC.539.2	0	-	244376804	244488743	0	5	3732,13599,63,152,347,	0,5174,40148,71621,111592,
chr1	244376804	244488743	GRA_denovo_LNC.539.3	0	-	244376804	244488743	0	4	3732,111,12030,347,	0,5174,6743,111592,
chr1	244381987	244448577	GRA_denovo_LNC.539.15	0	-	244381987	244448577	0	6	102,3374,2416,63,166,152,	0,992,11174,34965,39965,66438,
chr1	244421429	244488471	GRA_denovo_LNC.539.16	0	-	244421429	244488471	0	3	689,152,75,	0,26996,66967,
chr1	244470093	244488725	GRA_denovo_LNC.539.17	0	-	244470093	244488725	0	3	1300,226,329,	0,1385,18303,
chr10	7225982	7231991	GRA_denovo_LNC.588.1	0	+	7225982	7231991	0	2	448,912,	0,5097,
chr10	28592497	28595165	GRA_denovo_LNC.595.1	0	+	28592497	28595165	0	2	31,838,	0,1830,
chr10	81432402	81439999	GRA_denovo_LNC.618.1	0	+	81432402	81439999	0	2	81,3776,	0,3821,
chr10	81446034	81586773	GRA_denovo_LNC.619.1	0	-	81446034	81586773	0	7	5778,54,43,84,74,105,819,	0,79992,118206,119760,122480,128334,139920,
chr10	81446034	81586773	GRA_denovo_LNC.619.2	0	-	81446034	81586773	0	7	5778,54,43,84,70,104,820,	0,79992,118206,119760,122484,128334,139919,
chr10	81446034	81587436	GRA_denovo_LNC.619.3	0	-	81446034	81587436	0	7	5778,54,43,84,75,103,1483,	0,79992,118206,119760,122480,128335,139919,
chr10	81465274	81571891	GRA_denovo_LNC.619.4	0	-	81465274	81571891	0	7	22,104,48,43,84,205,23,	0,18396,60758,98966,100520,103240,106594,
chr10	81476014	81479535	GRA_denovo_LNC.619.5	0	-	81476014	81479535	0	2	373,799,	0,2722,
chr10	81476014	81586773	GRA_denovo_LNC.619.6	0	-	81476014	81586773	0	8	7396,98,55,43,83,74,104,820,	0,7656,50012,88227,89781,92500,98354,109939,
chr10	81476014	81587436	GRA_denovo_LNC.619.7	0	-	81476014	81587436	0	8	373,104,51,40,86,203,104,1483,	0,7656,50018,88229,89780,92502,98354,109939,
chr10	81476014	81587436	GRA_denovo_LNC.619.8	0	-	81476014	81587436	0	8	7396,104,48,43,84,205,104,1483,	0,7656,50018,88226,89780,92500,98354,109939,
chr10	81476014	81589774	GRA_denovo_LNC.619.9	0	-	81476014	81589774	0	8	373,98,54,43,84,205,104,3821,	0,7656,50012,88226,89780,92500,98354,109939,
chr10	81505702	81586612	GRA_denovo_LNC.619.11	0	-	81505702	81586612	0	7	113,54,43,84,74,104,659,	0,20324,58538,60092,62812,68666,80251,
chr10	81505702	81589774	GRA_denovo_LNC.619.10	0	-	81505702	81589774	0	7	113,54,43,84,76,102,3821,	0,20324,58538,60092,62812,68668,80251,
chr10	81524533	81586612	GRA_denovo_LNC.619.12	0	-	81524533	81586612	0	6	1547,43,84,72,102,659,	0,39707,41261,43985,49837,61420,
chr10	81524533	81586612	GRA_denovo_LNC.619.13	0	-	81524533	81586612	0	6	1547,44,83,205,104,659,	0,39707,41262,43981,49835,61420,
chr10	81524533	81586773	GRA_denovo_LNC.619.14	0	-	81524533	81586773	0	6	1547,43,84,205,104,820,	0,39707,41261,43981,49835,61420,
chr10	81524533	81586773	GRA_denovo_LNC.619.15	0	-	81524533	81586773	0	6	1550,43,84,74,104,820,	0,39707,41261,43981,49835,61420,
chr10	81524533	81588621	GRA_denovo_LNC.619.16	0	-	81524533	81588621	0	6	1547,43,84,74,106,2666,	0,39707,41261,43981,49835,61422,
chr10	81524533	81594400	GRA_denovo_LNC.619.17	0	-	81524533	81594400	0	6	1547,43,84,205,106,8447,	0,39707,41261,43981,49835,61420,
chr10	81557454	81571507	GRA_denovo_LNC.619.18	0	-	81557454	81571507	0	5	329,43,84,205,59,	0,6786,8340,11060,13994,
chr10	81557454	81587436	GRA_denovo_LNC.619.19	0	-	81557454	81587436	0	6	329,43,86,74,102,1483,	0,6786,8340,11062,16916,28499,
chr10	81557454	81588621	GRA_denovo_LNC.619.20	0	-	81557454	81588621	0	5	329,43,84,105,2667,	0,6786,8340,16914,28500,
chr10	90805496	90811621	GRA_denovo_LNC.622.1	0	+	90805496	90811621	0	3	2435,62,1340,	0,2890,4785,
chr10	90808115	90811621	GRA_denovo_LNC.622.2	0	+	90808115	90811621	0	2	333,1340,	0,2166,
chr10	97879196	97889002	GRA_denovo_LNC.627.1	0	+	97879196	97889002	0	2	48,2050,	0,7756,
chr10	99086576	99103133	GRA_denovo_LNC.642.1	0	+	99086576	99103133	0	4	2721,3906,960,570,	0,2989,7192,15987,
chr11	324008	329080	GRA_denovo_LNC.641.1	0	+	324008	329080	0	4	139,830,856,1351,	0,1221,2764,3721,
chr11	324008	333584	GRA_denovo_LNC.641.2	0	+	324008	333584	0	7	139,830,856,923,84,162,882,	0,1221,2764,6233,7250,7859,8694,
chr11	324008	333584	GRA_denovo_LNC.641.3	0	+	324008	333584	0	8	139,830,856,128,232,99,162,882,	0,1221,2764,5095,5974,7235,7859,8694,
chr11	324008	333584	GRA_denovo_LNC.641.4	0	+	324008	333584	0	8	139,830,856,128,911,99,162,882,	0,1221,2764,5095,6233,7235,7859,8694,
chr11	324008	333584	GRA_denovo_LNC.641.5	0	+	324008	333584	0	7	139,830,856,232,99,162,882,	0,1221,2764,5974,7235,7859,8694,
chr11	326774	333584	GRA_denovo_LNC.641.6	0	+	326774	333584	0	4	854,128,2027,882,	0,2329,3228,5928,
chr11	3249330	3257837	GRA_denovo_LNC.648.1	0	+	3249330	3257837	0	2	516,3635,	0,4872,
chr11	3249355	3257837	GRA_denovo_LNC.648.2	0	+	3249355	3257837	0	2	491,3995,	0,4487,
chr11	3249358	3257837	GRA_denovo_LNC.648.3	0	+	3249358	3257837	0	2	488,4672,	0,3807,
chr11	3249364	3257837	GRA_denovo_LNC.648.4	0	+	3249364	3257837	0	2	225,3995,	0,4478,
chr11	6061502	6086319	GRA_denovo_LNC.651.1	0	+	6061502	6086319	0	2	147,134,	0,24683,
chr11	6061502	6086319	GRA_denovo_LNC.651.2	0	+	6061502	6086319	0	3	147,59,134,	0,24508,24683,
chr11	7451784	7526116	GRA_denovo_LNC.653.1	0	-	7451784	7526116	0	8	253,1593,70,32,164,98,128,118,	0,9573,19819,26264,27242,30685,39087,74214,
chr11	7454650	7534850	GRA_denovo_LNC.653.6	0	-	7454650	7534850	0	5	2558,1593,70,126,1497,	0,6707,16953,36221,78703,
chr11	7454650	7534876	GRA_denovo_LNC.653.7	0	-	7454650	7534876	0	7	2558,1593,71,147,98,126,1523,	0,6707,16953,24377,27819,36221,78703,
chr11	7454650	7534876	GRA_denovo_LNC.653.8	0	-	7454650	7534876	0	7	1258,1592,70,148,98,107,1523,	0,6708,16953,24376,27819,71346,78703,
chr11	7454650	7534882	GRA_denovo_LNC.653.9	0	-	7454650	7534882	0	8	2558,1593,70,148,98,126,107,1529,	0,6707,16953,24376,27819,36221,71346,78703,
chr11	7478054	7534876	GRA_denovo_LNC.653.10	0	-	7478054	7534876	0	6	33,157,98,127,106,1523,	0,979,4415,12817,47943,55299,
chr11	7526865	7534879	GRA_denovo_LNC.653.12	0	-	7526865	7534879	0	3	1497,68,1526,	0,2481,6488,
chr11	7526865	7534882	GRA_denovo_LNC.653.13	0	-	7526865	7534882	0	2	2549,1529,	0,6488,
chr11	7526865	7534882	GRA_denovo_LNC.653.14	0	-	7526865	7534882	0	2	2550,1528,	0,6489,
chr11	8985595	8988634	GRA_denovo_LNC.656.1	0	+	8985595	8988634	0	3	1100,141,547,	0,1855,2492,
chr11	8985595	9001064	GRA_denovo_LNC.656.2	0	+	8985595	9001064	0	5	1100,141,116,203,2093,	0,1855,2492,3790,13376,
chr11	12951828	13011103	GRA_denovo_LNC.661.1	0	-	12951828	13011103	0	3	229,105,101,	0,55758,59174,
chr11	12996314	13011077	GRA_denovo_LNC.661.2	0	-	12996314	13011077	0	4	6142,100,105,75,	0,9458,11272,14688,
chr11	12996314	13011103	GRA_denovo_LNC.661.3	0	-	12996314	13011103	0	2	6142,101,	0,14688,
chr11	12996314	13011103	GRA_denovo_LNC.661.4	0	-	12996314	13011103	0	3	6232,105,101,	0,11272,14688,
chr11	12996314	13011103	GRA_denovo_LNC.661.5	0	-	12996314	13011103	0	3	6142,105,101,	0,11272,14688,
chr11	12996314	13011103	GRA_denovo_LNC.661.6	0	-	12996314	13011103	0	3	6168,105,101,	0,11272,14688,
chr11	12996314	13011103	GRA_denovo_LNC.661.7	0	-	12996314	13011103	0	4	6142,113,105,101,	0,9458,11272,14688,
chr11	12996314	13011103	GRA_denovo_LNC.661.8	0	-	12996314	13011103	0	4	6143,112,105,101,	0,9459,11272,14688,
chr11	15448612	15486946	GRA_denovo_LNC.662.1	0	-	15448612	15486946	0	3	336,86,1928,	0,11491,36406,
chr11	15448612	15487789	GRA_denovo_LNC.662.2	0	-	15448612	15487789	0	2	336,2771,	0,36406,
chr11	15464373	15486946	GRA_denovo_LNC.662.3	0	-	15464373	15486946	0	2	42,1928,	0,20645,
chr11	15468977	15487789	GRA_denovo_LNC.662.4	0	-	15468977	15487789	0	2	37,2771,	0,16041,
chr11	15474102	15486393	GRA_denovo_LNC.662.5	0	-	15474102	15486393	0	2	131,1375,	0,10916,
chr11	15539778	15541672	GRA_denovo_LNC.667.1	0	-	15539778	15541672	0	2	1616,21,	0,1873,
chr11	15593215	15595035	GRA_denovo_LNC.668.16	0	-	15593215	15595035	0	2	731,904,	0,916,
chr11	15593215	15595307	GRA_denovo_LNC.668.17	0	-	15593215	15595307	0	3	731,244,79,	0,916,2013,
chr11	15593215	15612697	GRA_denovo_LNC.668.18	0	-	15593215	15612697	0	3	732,169,718,	0,17412,18764,
chr11	15593215	15612697	GRA_denovo_LNC.668.19	0	-	15593215	15612697	0	4	731,70,79,718,	0,13552,17411,18764,
chr11	15593215	15615362	GRA_denovo_LNC.668.20	0	-	15593215	15615362	0	4	731,79,100,135,	0,17411,18764,22012,
chr11	15593215	15615470	GRA_denovo_LNC.668.21	0	-	15593215	15615470	0	4	731,130,72,243,	0,9178,13552,22012,
chr11	15593215	15615559	GRA_denovo_LNC.668.22	0	-	15593215	15615559	0	3	731,70,332,	0,13552,22012,
chr11	15593215	15615648	GRA_denovo_LNC.668.23	0	-	15593215	15615648	0	4	731,130,70,421,	0,9178,13552,22012,
chr11	15593215	15615648	GRA_denovo_LNC.668.24	0	-	15593215	15615648	0	2	731,421,	0,22012,
chr11	15593215	15616369	GRA_denovo_LNC.668.25	0	-	15593215	15616369	0	6	731,135,47,170,100,63,	0,916,2013,17411,18764,23091,
chr11	15593215	15644313	GRA_denovo_LNC.668.26	0	-	15593215	15644313	0	5	731,47,170,100,463,	0,2013,17411,18764,50635,
chr11	15593215	15645207	GRA_denovo_LNC.668.27	0	-	15593215	15645207	0	5	732,170,100,353,60,	0,17411,18764,50635,51932,
chr11	15593215	15645207	GRA_denovo_LNC.668.28	0	-	15593215	15645207	0	4	731,173,353,60,	0,17411,50635,51932,
chr11	15593215	15645207	GRA_denovo_LNC.668.31	0	-	15593215	15645207	0	5	727,170,100,353,60,	0,17411,18764,50635,51932,
chr11	15593215	15647373	GRA_denovo_LNC.668.1	0	-	15593215	15647373	0	9	736,189,47,995,170,105,351,1136,101,	0,921,2013,12627,17411,18764,50640,51932,54057,
chr11	15593215	15647373	GRA_denovo_LNC.668.2	0	-	15593215	15647373	0	8	731,194,47,995,170,356,1136,101,	0,916,2013,12627,17411,50635,51932,54057,
chr11	15604341	15612123	GRA_denovo_LNC.668.45	0	-	15604341	15612123	0	4	1786,73,76,144,	0,2426,6288,7638,
chr11	15604341	15612221	GRA_denovo_LNC.668.44	0	-	15604341	15612221	0	4	1789,72,168,242,	0,2426,6287,7638,
chr11	15604341	15612747	GRA_denovo_LNC.668.43	0	-	15604341	15612747	0	4	1786,70,81,766,	0,2426,6285,7640,
chr11	15604341	15615359	GRA_denovo_LNC.668.42	0	-	15604341	15615359	0	5	1786,70,79,100,132,	0,2426,6285,7638,10886,
chr11	15604341	15615362	GRA_denovo_LNC.668.40	0	-	15604341	15615362	0	3	1789,70,135,	0,2426,10886,
chr11	15604341	15615362	GRA_denovo_LNC.668.41	0	-	15604341	15615362	0	5	1789,73,167,100,135,	0,2426,6288,7638,10886,
chr11	15604341	15615470	GRA_denovo_LNC.668.39	0	-	15604341	15615470	0	2	2496,243,	0,10886,
chr11	15604341	15645207	GRA_denovo_LNC.668.35	0	-	15604341	15645207	0	5	1789,70,170,353,60,	0,2426,6285,39509,40806,
chr11	15604341	15645207	GRA_denovo_LNC.668.36	0	-	15604341	15645207	0	4	2496,170,353,60,	0,6285,39509,40806,
chr11	15604341	15645207	GRA_denovo_LNC.668.37	0	-	15604341	15645207	0	4	1786,70,353,60,	0,2426,39509,40806,
chr11	15604341	15645207	GRA_denovo_LNC.668.38	0	-	15604341	15645207	0	5	2500,167,99,353,60,	0,6289,7639,39509,40806,
chr11	15604341	15646583	GRA_denovo_LNC.668.33	0	-	15604341	15646583	0	5	2496,170,100,356,1436,	0,6285,7638,39509,40806,
chr11	15604341	15646583	GRA_denovo_LNC.668.34	0	-	15604341	15646583	0	3	2496,356,1436,	0,39509,40806,
chr11	15604341	15647328	GRA_denovo_LNC.668.32	0	-	15604341	15647328	0	5	2340,70,353,1136,56,	0,2426,39509,40806,42931,
chr11	62619463	62623332	GRA_denovo_LNC.676.26	0	-	62619463	62623332	0	5	690,1025,47,452,694,	0,819,2028,2529,3175,
chr11	62619463	62623342	GRA_denovo_LNC.676.31	0	-	62619463	62623342	0	7	1601,33,47,33,51,84,447,	0,1809,2026,2527,2896,3141,3432,
chr11	62619463	62623342	GRA_denovo_LNC.676.32	0	-	62619463	62623342	0	9	445,26,183,75,5,751,51,84,447,	0,664,819,1083,1594,1809,2896,3141,3432,
chr11	62619463	62623342	GRA_denovo_LNC.676.33	0	-	62619463	62623342	0	6	1599,33,47,420,84,447,	0,1809,2026,2527,3141,3432,
chr11	62619463	62623342	GRA_denovo_LNC.676.36	0	-	62619463	62623342	0	7	690,780,33,534,51,84,447,	0,819,1809,2026,2896,3141,3432,
chr11	62619463	62623342	GRA_denovo_LNC.676.37	0	-	62619463	62623342	0	9	445,33,298,39,264,33,60,75,447,	0,664,826,1560,1809,2527,2896,3150,3432,
chr11	62619463	62623342	GRA_denovo_LNC.676.39	0	-	62619463	62623342	0	7	1124,39,33,47,420,84,447,	0,1560,1809,2026,2527,3141,3432,
chr11	62619463	62623342	GRA_denovo_LNC.676.40	0	-	62619463	62623342	0	6	690,780,33,921,84,447,	0,819,1809,2026,3141,3432,
chr11	62619463	62623343	GRA_denovo_LNC.676.2	0	-	62619463	62623343	0	4	1124,1000,51,739,	0,1560,2896,3141,
chr11	62619463	62623343	GRA_denovo_LNC.676.3	0	-	62619463	62623343	0	5	690,785,33,1197,445,	0,819,1814,2031,3435,
chr11	62619463	62623343	GRA_denovo_LNC.676.4	0	-	62619463	62623343	0	7	1124,39,33,47,33,51,739,	0,1560,1809,2026,2527,2896,3141,
chr11	62619463	62623343	GRA_denovo_LNC.676.44	0	-	62619463	62623343	0	6	690,781,33,46,33,984,	0,819,1810,2027,2527,2896,
chr11	62619463	62623343	GRA_denovo_LNC.676.45	0	-	62619463	62623343	0	7	690,780,33,47,422,82,448,	0,819,1809,2026,2527,3143,3432,
chr11	62619463	62623343	GRA_denovo_LNC.676.46	0	-	62619463	62623343	0	6	690,780,264,33,51,739,	0,819,1809,2527,2896,3141,
chr11	62619463	62623346	GRA_denovo_LNC.676.12	0	-	62619463	62623346	0	8	1124,39,33,48,33,51,83,451,	0,1560,1809,2026,2528,2897,3142,3432,
chr11	62619463	62623346	GRA_denovo_LNC.676.5	0	-	62619463	62623346	0	8	1126,39,37,47,29,70,65,451,	0,1560,1809,2030,2531,2896,3160,3432,
chr11	62619463	62623346	GRA_denovo_LNC.676.8	0	-	62619463	62623346	0	5	690,1741,51,84,451,	0,819,2896,3141,3432,
chr11	62619463	62623346	GRA_denovo_LNC.676.9	0	-	62619463	62623346	0	6	690,305,39,1138,84,451,	0,819,1560,1809,3141,3432,
chr11	62619463	62623353	GRA_denovo_LNC.676.15	0	-	62619463	62623353	0	9	1124,39,33,47,36,51,84,43,17,	0,1560,1809,2026,2527,2896,3141,3432,3873,
chr11	62619463	62623353	GRA_denovo_LNC.676.17	0	-	62619463	62623353	0	4	690,1741,51,749,	0,819,2896,3141,
chr11	62619463	62623353	GRA_denovo_LNC.676.20	0	-	62619463	62623353	0	9	690,183,41,39,35,532,51,84,458,	0,819,1083,1560,1809,2028,2896,3141,3432,
chr11	62619463	62623353	GRA_denovo_LNC.676.21	0	-	62619463	62623353	0	8	690,780,33,47,33,51,84,458,	0,819,1809,2026,2527,2896,3141,3432,
chr11	62619463	62623353	GRA_denovo_LNC.676.24	0	-	62619463	62623353	0	6	690,1254,33,51,84,458,	0,819,2527,2896,3141,3432,
chr11	128171430	128179836	GRA_denovo_LNC.714.1	0	-	128171430	128179836	0	3	1045,1575,129,	0,1365,8277,
chr11	128171430	128184107	GRA_denovo_LNC.714.2	0	-	128171430	128184107	0	2	2946,77,	0,12600,
chr11	128171430	128185993	GRA_denovo_LNC.714.3	0	-	128171430	128185993	0	4	1045,1575,97,63,	0,1365,12594,14500,
chr11	128171430	128186030	GRA_denovo_LNC.714.4	0	-	128171430	128186030	0	3	2713,97,100,	0,12594,14500,
chr11	128171430	128186030	GRA_denovo_LNC.714.5	0	-	128171430	128186030	0	3	2940,97,100,	0,12594,14500,
chr11	128171430	128186030	GRA_denovo_LNC.714.6	0	-	128171430	128186030	0	2	2940,100,	0,14500,
chr12	4282114	4313145	GRA_denovo_LNC.723.3	0	-	4282114	4313145	0	3	394,132,243,	0,1068,30788,
chr12	10089073	10092704	GRA_denovo_LNC.732.1	0	-	10089073	10092704	0	3	340,83,1034,	0,814,2597,
chr12	10089073	10096019	GRA_denovo_LNC.732.2	0	-	10089073	10096019	0	3	3619,84,291,	0,6014,6655,
chr12	10089073	10096019	GRA_denovo_LNC.732.3	0	-	10089073	10096019	0	5	340,108,185,84,291,	0,2588,3434,6014,6655,
chr12	10089073	10096019	GRA_denovo_LNC.732.4	0	-	10089073	10096019	0	5	888,108,185,84,291,	0,2588,3434,6014,6655,
chr12	10089073	10096078	GRA_denovo_LNC.732.5	0	-	10089073	10096078	0	4	408,1031,84,350,	0,2588,6014,6655,
chr12	10089073	10096078	GRA_denovo_LNC.732.6	0	-	10089073	10096078	0	4	2696,185,86,348,	0,3434,6014,6657,
chr12	10089073	10096078	GRA_denovo_LNC.732.7	0	-	10089073	10096078	0	4	340,108,2664,350,	0,2588,3434,6655,
chr12	10179856	10187549	GRA_denovo_LNC.734.1	0	-	10179856	10187549	0	2	842,18,	0,7675,
chr12	14886075	14901303	GRA_denovo_LNC.736.1	0	-	14886075	14901303	0	3	1648,8079,253,	0,5561,14975,
chr12	14887760	14901303	GRA_denovo_LNC.736.2	0	-	14887760	14901303	0	3	2381,8079,253,	0,3876,13290,
chr12	40533663	40552368	GRA_denovo_LNC.738.1	0	-	40533663	40552368	0	5	2773,124,115,202,131,	0,4319,12167,17992,18574,
chr12	40533663	40552368	GRA_denovo_LNC.738.2	0	-	40533663	40552368	0	5	2773,126,114,202,130,	0,4319,12169,17993,18575,
chr12	40533663	40552368	GRA_denovo_LNC.738.3	0	-	40533663	40552368	0	5	2773,270,115,202,131,	0,4173,12167,17992,18574,
chr12	40533663	40553268	GRA_denovo_LNC.738.4	0	-	40533663	40553268	0	5	2773,270,115,202,889,	0,4173,12167,17992,18716,
chr12	40533663	40561667	GRA_denovo_LNC.738.6	0	-	40533663	40561667	0	9	2773,270,115,202,141,48,236,117,613,	0,4173,12167,17992,18716,21357,22021,22460,27391,
chr12	62618130	62626163	GRA_denovo_LNC.752.1	0	+	62618130	62626163	0	2	52,476,	0,7557,
chr12	89404491	89418495	GRA_denovo_LNC.765.1	0	-	89404491	89418495	0	3	2603,177,1848,	0,3977,12156,
chr12	89565315	89567609	GRA_denovo_LNC.765.8	0	-	89565315	89567609	0	2	1609,26,	0,2268,
chr12	89565315	89573806	GRA_denovo_LNC.765.9	0	-	89565315	89573806	0	3	1609,72,27,	0,3665,8464,
chr12	89565315	89573867	GRA_denovo_LNC.765.10	0	-	89565315	89573867	0	3	1610,81,89,	0,3655,8463,
chr12	89565315	89573898	GRA_denovo_LNC.765.11	0	-	89565315	89573898	0	3	1609,84,118,	0,3654,8465,
chr12	89565315	89573937	GRA_denovo_LNC.765.12	0	-	89565315	89573937	0	3	1609,82,159,	0,3654,8463,
chr12	89565315	89573937	GRA_denovo_LNC.765.13	0	-	89565315	89573937	0	3	1609,71,159,	0,3665,8463,
chr12	89821537	89862936	GRA_denovo_LNC.772.12	0	+	89821537	89862936	0	3	271,115,4651,	0,23766,36748,
chr12	89859520	89877234	GRA_denovo_LNC.772.15	0	+	89859520	89877234	0	2	348,513,	0,17201,
chr12	105226967	105266193	GRA_denovo_LNC.771.1	0	+	105226967	105266193	0	3	310,67,2254,	0,4902,36972,
chr12	105226967	105266193	GRA_denovo_LNC.771.2	0	+	105226967	105266193	0	5	310,124,88,163,2252,	0,13158,32803,35831,36974,
chr12	105231884	105266193	GRA_denovo_LNC.771.3	0	+	105231884	105266193	0	6	67,189,124,88,161,2254,	0,1955,8241,27886,30914,32055,
chr12	105238273	105266193	GRA_denovo_LNC.771.4	0	+	105238273	105266193	0	4	28,30,124,2254,	0,2013,6907,25666,
chr12	105238273	105266193	GRA_denovo_LNC.771.5	0	+	105238273	105266193	0	6	28,30,124,91,161,2254,	0,2013,6907,21497,24525,25666,
chr12	105238274	105266193	GRA_denovo_LNC.771.6	0	+	105238274	105266193	0	3	27,124,2254,	0,1851,25665,
chr12	105239353	105266193	GRA_denovo_LNC.771.7	0	+	105239353	105266193	0	2	896,2254,	0,24586,
chr12	105239539	105266193	GRA_denovo_LNC.771.8	0	+	105239539	105266193	0	3	710,124,2254,	0,5641,24400,
chr12	105240262	105266193	GRA_denovo_LNC.771.9	0	+	105240262	105266193	0	2	54,2254,	0,23677,
chr12	105245199	105266193	GRA_denovo_LNC.771.11	0	+	105245199	105266193	0	2	107,2252,	0,18742,
chr12	105259482	105266193	GRA_denovo_LNC.771.12	0	+	105259482	105266193	0	2	376,2254,	0,4457,
chr12	105259482	105266193	GRA_denovo_LNC.771.13	0	+	105259482	105266193	0	3	376,161,2254,	0,3316,4457,
chr12	105259843	105266193	GRA_denovo_LNC.771.14	0	+	105259843	105266193	0	3	17,159,2254,	0,2957,4096,
chr12	105261896	105266193	GRA_denovo_LNC.771.15	0	+	105261896	105266193	0	2	1063,2254,	0,2043,
chr13	46507020	46515402	GRA_denovo_LNC.802.2	0	+	46507020	46515402	0	4	249,2816,89,697,	0,647,4961,7685,
chr13	46507020	46518065	GRA_denovo_LNC.802.3	0	+	46507020	46518065	0	6	249,2816,257,89,270,812,	0,647,3549,4961,8447,10233,
chr13	46507045	46515402	GRA_denovo_LNC.802.5	0	+	46507045	46515402	0	5	224,2819,109,89,697,	0,619,3672,4936,7660,
chr13	46507045	46518065	GRA_denovo_LNC.802.7	0	+	46507045	46518065	0	6	224,2789,109,89,270,812,	0,622,3672,4936,8422,10208,
chr13	46507057	46515402	GRA_denovo_LNC.802.8	0	+	46507057	46515402	0	5	212,2816,109,89,697,	0,610,3660,4924,7648,
chr13	46507057	46518065	GRA_denovo_LNC.802.9	0	+	46507057	46518065	0	5	212,3162,89,270,812,	0,607,4924,8410,10196,
chr13	46507061	46513987	GRA_denovo_LNC.802.10	0	+	46507061	46513987	0	5	208,2925,109,89,127,	0,606,3656,4920,6799,
chr13	46507061	46515402	GRA_denovo_LNC.802.11	0	+	46507061	46515402	0	4	208,3162,89,697,	0,603,4920,7644,
chr13	46507061	46518065	GRA_denovo_LNC.802.13	0	+	46507061	46518065	0	5	208,3162,89,236,812,	0,603,4920,8440,10192,
chr13	46507096	46515402	GRA_denovo_LNC.802.14	0	+	46507096	46515402	0	5	173,2925,110,88,697,	0,571,3621,4886,7609,
chr13	46507108	46518065	GRA_denovo_LNC.802.15	0	+	46507108	46518065	0	7	161,1311,247,109,89,270,812,	0,556,3237,3609,4873,8359,10145,
chr13	109798319	109846406	GRA_denovo_LNC.818.7	0	-	109798319	109846406	0	8	1198,180,98,138,872,88,669,716,	0,2610,3076,3810,5239,18032,20664,47371,
chr13	109798319	109921347	GRA_denovo_LNC.818.4	0	-	109798319	109921347	0	11	1198,180,98,1564,88,13012,100,42,76,105,64,	0,2610,3076,3796,18032,20664,33781,34732,55442,121764,122964,
chr13	109798319	109921347	GRA_denovo_LNC.818.5	0	-	109798319	109921347	0	9	1198,98,1379,88,3896,74,66,107,64,	0,3076,3981,18032,20664,55442,70378,121762,122964,
chr13	109798319	109921347	GRA_denovo_LNC.818.6	0	-	109798319	109921347	0	11	1198,98,152,232,228,82,479,3896,1259,74,64,	0,3076,3796,5129,5883,13720,17641,20664,33515,55442,122964,
chr13	109798319	109923412	GRA_denovo_LNC.818.3	0	-	109798319	109923412	0	12	1195,180,98,138,872,88,669,366,42,79,102,2279,	0,2610,3076,3810,5239,18032,20664,33515,34732,55442,121767,122814,
chr13	109798319	109923420	GRA_denovo_LNC.818.1	0	-	109798319	109923420	0	7	1198,98,1379,88,670,73,2287,	0,3076,3981,18032,20664,55443,122814,
chr13	109798319	109923420	GRA_denovo_LNC.818.2	0	-	109798319	109923420	0	8	1198,98,1379,88,669,166,74,2287,	0,3076,3981,18032,20664,24394,55442,122814,
chr13	109801645	109814026	GRA_denovo_LNC.818.22	0	-	109801645	109814026	0	4	622,808,229,1987,	0,1226,2556,10394,
chr13	109801645	109814045	GRA_denovo_LNC.818.23	0	-	109801645	109814045	0	3	622,982,2006,	0,1803,10394,
chr13	109802692	109814045	GRA_denovo_LNC.818.24	0	-	109802692	109814045	0	2	1738,2006,	0,9347,
chr13	109815881	109832950	GRA_denovo_LNC.818.28	0	-	109815881	109832950	0	4	558,670,165,1116,	0,3102,6833,15953,
chr13	109815881	109921347	GRA_denovo_LNC.818.29	0	-	109815881	109921347	0	7	558,3896,79,100,51,65,64,	0,3102,16035,16219,17170,37889,105402,
chr13	109815881	109921791	GRA_denovo_LNC.818.30	0	-	109815881	109921791	0	5	559,668,33,107,658,	0,3103,37921,104200,105252,
chr13	109837188	109846406	GRA_denovo_LNC.818.32	0	-	109837188	109846406	0	2	4655,716,	0,8502,
chr13	109837188	109921322	GRA_denovo_LNC.818.33	0	-	109837188	109921322	0	3	4655,33,39,	0,16614,84095,
chr13	109837188	109921343	GRA_denovo_LNC.818.34	0	-	109837188	109921343	0	4	4655,76,105,60,	0,16573,82895,84095,
chr13	109837188	109921376	GRA_denovo_LNC.818.35	0	-	109837188	109921376	0	4	4655,220,74,243,	0,8502,16573,83945,
chr13	109837188	109921376	GRA_denovo_LNC.818.36	0	-	109837188	109921376	0	4	4655,220,75,242,	0,8502,16573,83946,
chr13	109837188	109921791	GRA_denovo_LNC.818.37	0	-	109837188	109921791	0	5	4655,220,75,106,658,	0,8502,16573,82894,83945,
chr13	109837188	109921791	GRA_denovo_LNC.818.38	0	-	109837188	109921791	0	5	4655,220,74,107,658,	0,8502,16573,82893,83945,
chr13	109837188	109921791	GRA_denovo_LNC.818.39	0	-	109837188	109921791	0	5	4656,220,74,107,658,	0,8502,16573,82893,83945,
chr13	109837188	109921791	GRA_denovo_LNC.818.40	0	-	109837188	109921791	0	3	4655,74,658,	0,16573,83945,
chr13	109983815	109986711	GRA_denovo_LNC.813.1	0	-	109983815	109986711	0	2	1429,17,	0,2879,
chr13	110000707	110007050	GRA_denovo_LNC.817.1	0	-	110000707	110007050	0	3	1846,89,140,	0,5980,6203,
chr13	110000707	110010414	GRA_denovo_LNC.817.2	0	-	110000707	110010414	0	3	1846,89,66,	0,5980,9641,
chr13	110010030	110054974	GRA_denovo_LNC.817.3	0	-	110010030	110054974	0	3	531,187,596,	0,43020,44348,
chr13	110023776	110026922	GRA_denovo_LNC.817.13	0	-	110023776	110026922	0	2	2025,509,	0,2637,
chr13	110023776	110050354	GRA_denovo_LNC.817.12	0	-	110023776	110050354	0	2	2025,548,	0,26030,
chr13	110023776	110053558	GRA_denovo_LNC.817.11	0	-	110023776	110053558	0	2	2025,508,	0,29274,
chr13	110023776	110054889	GRA_denovo_LNC.817.10	0	-	110023776	110054889	0	4	2025,305,186,512,	0,2637,29275,30601,
chr13	110023776	110055010	GRA_denovo_LNC.817.9	0	-	110023776	110055010	0	3	2026,185,633,	0,29275,30601,
chr13	110023776	110055359	GRA_denovo_LNC.817.8	0	-	110023776	110055359	0	3	2025,182,982,	0,29274,30601,
chr13	110023776	110062582	GRA_denovo_LNC.817.7	0	-	110023776	110062582	0	4	2025,187,510,365,	0,29274,30602,38441,
chr13	110023776	110233066	GRA_denovo_LNC.817.6	0	-	110023776	110233066	0	4	2025,511,91,80,	0,30601,188971,209210,
chr13	110023776	110238384	GRA_denovo_LNC.817.5	0	-	110023776	110238384	0	5	2025,186,511,94,510,	0,29274,30601,188971,214098,
chr13	110023776	110384658	GRA_denovo_LNC.817.4	0	-	110023776	110384658	0	5	2026,181,511,90,1369,	0,29275,30601,188971,359513,
chr13	110051359	110055010	GRA_denovo_LNC.817.14	0	-	110051359	110055010	0	2	1877,633,	0,3018,
chr13	110164944	110384658	GRA_denovo_LNC.817.15	0	-	110164944	110384658	0	3	194,91,1368,	0,47803,218346,
chr13	110182963	110384658	GRA_denovo_LNC.817.16	0	-	110182963	110384658	0	3	81,90,1369,	0,29784,200326,
chr13	110191113	110213080	GRA_denovo_LNC.817.17	0	-	110191113	110213080	0	2	352,333,	0,21634,
chr13	110191113	110384658	GRA_denovo_LNC.817.18	0	-	110191113	110384658	0	3	352,90,1369,	0,21634,192176,
chr13	110206712	110384658	GRA_denovo_LNC.817.19	0	-	110206712	110384658	0	3	81,90,1369,	0,6035,176577,
chr13	110343811	110345429	GRA_denovo_LNC.817.20	0	-	110343811	110345429	0	2	739,435,	0,1183,
chr13	110345047	110384545	GRA_denovo_LNC.817.21	0	-	110345047	110384545	0	3	40,163,1256,	0,29705,38242,
chr13	110354428	110384658	GRA_denovo_LNC.817.22	0	-	110354428	110384658	0	2	50,1369,	0,28861,
chr13	110372077	110384529	GRA_denovo_LNC.817.23	0	-	110372077	110384529	0	3	59,163,1240,	0,2675,11212,
chr14	39169007	39232249	GRA_denovo_LNC.830.1	0	-	39169007	39232249	0	5	411,156,63,74,122,	0,45340,49788,62298,63120,
chr14	39214729	39232261	GRA_denovo_LNC.830.3	0	-	39214729	39232261	0	5	19,63,67,73,134,	0,4066,14656,16576,17398,
chr14	39217168	39232249	GRA_denovo_LNC.830.5	0	-	39217168	39232249	0	5	1690,69,144,73,122,	0,12217,13145,14137,14959,
chr14	39217168	39232249	GRA_denovo_LNC.830.6	0	-	39217168	39232249	0	5	1691,66,144,73,122,	0,12218,13145,14137,14959,
chr14	39217168	39232252	GRA_denovo_LNC.830.9	0	-	39217168	39232252	0	4	1690,67,74,124,	0,12217,14137,14960,
chr14	39217168	39232739	GRA_denovo_LNC.830.10	0	-	39217168	39232739	0	6	1690,67,144,73,122,29,	0,12217,13145,14137,14959,15542,
chr14	39217168	39232739	GRA_denovo_LNC.830.12	0	-	39217168	39232739	0	5	1690,67,73,122,29,	0,12217,14137,14959,15542,
chr14	56544637	56569434	GRA_denovo_LNC.849.1	0	-	56544637	56569434	0	7	3864,77,85,110,86,259,4097,	0,5592,8136,8410,17934,20332,20700,
chr14	56544637	56585706	GRA_denovo_LNC.849.2	0	-	56544637	56585706	0	9	3860,77,85,110,82,265,210,184,10693,	0,5592,8136,8410,17934,20328,20702,28802,30376,
chr14	56544637	56587775	GRA_denovo_LNC.849.3	0	-	56544637	56587775	0	8	3860,85,110,90,236,1057,9767,2497,	0,8136,8410,17934,20328,28918,30376,40641,
chr14	56553049	56585735	GRA_denovo_LNC.849.4	0	-	56553049	56585735	0	7	108,82,263,212,184,349,10722,	0,9522,11916,12288,20390,21214,21964,
chr14	56557349	56585684	GRA_denovo_LNC.849.5	0	-	56557349	56585684	0	7	454,82,262,213,183,9767,406,	0,5223,7617,7988,16091,17664,27929,
chr14	56557349	56585684	GRA_denovo_LNC.849.6	0	-	56557349	56585684	0	6	453,82,263,212,9767,406,	0,5222,7616,7988,17664,27929,
chr14	56557349	56585706	GRA_denovo_LNC.849.7	0	-	56557349	56585706	0	7	453,82,263,212,81,8789,428,	0,5222,7616,7988,17664,18642,27929,
chr14	56561849	56585741	GRA_denovo_LNC.849.8	0	-	56561849	56585741	0	5	663,263,213,9766,463,	0,3116,3488,13165,23429,
chr14	56564598	56585684	GRA_denovo_LNC.849.10	0	-	56564598	56585684	0	4	632,210,9767,406,	0,741,10415,20680,
chr14	56564598	56585684	GRA_denovo_LNC.849.9	0	-	56564598	56585684	0	3	630,9767,406,	0,10415,20680,
chr14	71759489	71788682	GRA_denovo_LNC.867.2	0	-	71759489	71788682	0	5	130,181,197,119,292,	0,1264,2490,17788,28901,
chr14	71759489	71789017	GRA_denovo_LNC.867.3	0	-	71759489	71789017	0	4	130,194,122,627,	0,2490,17785,28901,
chr14	71759489	71789017	GRA_denovo_LNC.867.4	0	-	71759489	71789017	0	5	720,120,194,122,627,	0,1264,2490,17785,28901,
chr14	71759489	71790226	GRA_denovo_LNC.867.6	0	-	71759489	71790226	0	5	723,181,194,122,1836,	0,1264,2490,17785,28901,
chr14	71759489	71790226	GRA_denovo_LNC.867.7	0	-	71759489	71790226	0	5	720,246,194,122,1836,	0,1264,2490,17785,28901,
chr14	71759489	71790226	GRA_denovo_LNC.867.8	0	-	71759489	71790226	0	5	720,244,194,122,1836,	0,1264,2490,17785,28901,
chr14	71761437	71788684	GRA_denovo_LNC.867.9	0	-	71761437	71788684	0	3	736,122,294,	0,15837,26953,
chr14	71773964	71789083	GRA_denovo_LNC.867.10	0	-	71773964	71789083	0	3	116,122,2196,	0,3310,12923,
chr14	75742871	75753372	GRA_denovo_LNC.858.1	0	-	75742871	75753372	0	2	81,7589,	0,2912,
chr14	75743577	75745011	GRA_denovo_LNC.860.1	0	+	75743577	75745011	0	2	163,1046,	0,388,
chr14	83675237	83774532	GRA_denovo_LNC.865.1	0	+	83675237	83774532	0	9	71,81,87,364,279,190,106,40,1459,	0,9715,10450,16868,60004,72983,77917,80643,97836,
chr14	83675252	83774532	GRA_denovo_LNC.865.2	0	+	83675252	83774532	0	9	56,81,88,279,190,106,40,76,1424,	0,9700,10435,59989,72968,77902,80628,94901,97856,
chr14	83675252	83774532	GRA_denovo_LNC.865.3	0	+	83675252	83774532	0	10	56,81,88,75,114,190,106,40,76,1459,	0,9700,10435,59989,60157,72968,77902,80628,94901,97821,
chr14	83675254	83774532	GRA_denovo_LNC.865.4	0	+	83675254	83774532	0	8	54,81,87,364,279,190,80,1455,	0,9698,10433,16851,59987,72966,94899,97823,
chr14	83684983	83753263	GRA_denovo_LNC.865.5	0	+	83684983	83753263	0	5	50,97,65,190,109,	0,704,50268,63237,68171,
chr14	83684983	83774532	GRA_denovo_LNC.865.6	0	+	83684983	83774532	0	7	50,87,364,75,111,190,1459,	0,704,7122,50258,50426,63237,88090,
chr14	83712455	83774532	GRA_denovo_LNC.865.7	0	+	83712455	83774532	0	7	96,75,190,106,40,80,1455,	0,22786,35765,40699,43425,57698,60622,
chr14	83712483	83774532	GRA_denovo_LNC.865.8	0	+	83712483	83774532	0	6	68,279,190,106,40,1459,	0,22758,35737,40671,43397,60590,
chr14	97925167	97935141	GRA_denovo_LNC.880.1	0	+	97925167	97935141	0	4	97,246,123,1366,	0,3256,7665,8608,
chr14	97925167	97935141	GRA_denovo_LNC.880.2	0	+	97925167	97935141	0	4	97,529,123,1366,	0,2973,7665,8608,
chr14	97925167	97935141	GRA_denovo_LNC.880.3	0	+	97925167	97935141	0	3	97,123,1366,	0,7665,8608,
chr14	97925176	97935141	GRA_denovo_LNC.880.4	0	+	97925176	97935141	0	4	88,246,126,1363,	0,3247,7656,8602,
chr14	98100964	98110006	GRA_denovo_LNC.878.1	0	+	98100964	98110006	0	5	167,123,47,162,1252,	0,278,4042,4169,7790,
chr14	98101251	98110006	GRA_denovo_LNC.878.2	0	+	98101251	98110006	0	2	114,1252,	0,7503,
chr14	98104629	98110006	GRA_denovo_LNC.878.3	0	+	98104629	98110006	0	3	78,166,1252,	0,504,4125,
chr14	98104637	98110006	GRA_denovo_LNC.878.4	0	+	98104637	98110006	0	4	70,47,162,1252,	0,369,496,4117,
chr14	98104670	98110006	GRA_denovo_LNC.878.5	0	+	98104670	98110006	0	3	37,343,1252,	0,282,4084,
chr14	98105005	98110006	GRA_denovo_LNC.878.6	0	+	98105005	98110006	0	2	292,1250,	0,3751,
chr14	98172584	98189683	GRA_denovo_LNC.882.4	0	+	98172584	98189683	0	4	53,183,99,1892,	0,1545,10003,15207,
chr14	98173937	98189683	GRA_denovo_LNC.882.6	0	+	98173937	98189683	0	2	375,1892,	0,13854,
chr14	99520800	99542459	GRA_denovo_LNC.885.7	0	-	99520800	99542459	0	3	493,98,129,	0,1898,21530,
chr14	101584813	101587635	GRA_denovo_LNC.886.1	0	-	101584813	101587635	0	2	865,271,	0,2551,
chr15	38335167	38358622	GRA_denovo_LNC.896.1	0	+	38335167	38358622	0	3	129,102,4231,	0,1607,19224,
chr15	38335167	38358622	GRA_denovo_LNC.896.2	0	+	38335167	38358622	0	4	129,102,112,4231,	0,1607,16932,19224,
chr15	38335167	38358622	GRA_denovo_LNC.896.3	0	+	38335167	38358622	0	4	129,103,112,4317,	0,1607,16932,19138,
chr15	38335167	38358622	GRA_denovo_LNC.896.4	0	+	38335167	38358622	0	4	129,103,113,4316,	0,1607,16932,19139,
chr15	38335177	38352205	GRA_denovo_LNC.896.5	0	+	38335177	38352205	0	3	119,107,101,	0,1597,16927,
chr15	38335203	38358622	GRA_denovo_LNC.896.6	0	+	38335203	38358622	0	4	93,102,116,4231,	0,1571,16892,19188,
chr15	38335216	38358622	GRA_denovo_LNC.896.7	0	+	38335216	38358622	0	3	80,102,3294,	0,1558,20112,
chr15	48477052	48532053	GRA_denovo_LNC.905.1	0	-	48477052	48532053	0	9	4035,128,129,468,133,139,135,237,7137,	0,4526,6077,6861,42605,45100,45491,45752,47864,
chr15	48477052	48606295	GRA_denovo_LNC.905.2	0	-	48477052	48606295	0	17	4654,129,133,139,134,232,155,111,7008,253,6532,5009,1547,58,162,79,818,	0,6077,42605,45100,45491,45751,47327,47858,48860,57319,66686,73538,81305,88884,104922,110663,128425,
chr15	48503952	48520750	GRA_denovo_LNC.905.17	0	-	48503952	48520750	0	5	1624,138,166,1044,1093,	0,7655,12407,13587,15705,
chr15	48503952	48520750	GRA_denovo_LNC.905.18	0	-	48503952	48520750	0	4	1624,138,164,1093,	0,7655,12407,15705,
chr15	48503952	48520772	GRA_denovo_LNC.905.19	0	-	48503952	48520772	0	4	1624,164,191,1115,	0,12407,13587,15705,
chr15	48503952	48520787	GRA_denovo_LNC.905.20	0	-	48503952	48520787	0	3	1624,191,1130,	0,13587,15705,
chr15	48503952	48522687	GRA_denovo_LNC.905.21	0	-	48503952	48522687	0	7	1624,67,138,165,2252,109,144,	0,4444,7655,12407,13588,18200,18591,
chr15	48503952	48522755	GRA_denovo_LNC.905.22	0	-	48503952	48522755	0	4	1624,135,139,212,	0,15705,18200,18591,
chr15	48503952	48522787	GRA_denovo_LNC.905.23	0	-	48503952	48522787	0	5	1634,181,137,135,244,	0,13597,15705,18204,18591,
chr15	48503952	48522787	GRA_denovo_LNC.905.24	0	-	48503952	48522787	0	5	1630,158,133,136,244,	0,12413,15705,18200,18591,
chr15	48503952	48523080	GRA_denovo_LNC.905.25	0	-	48503952	48523080	0	6	1597,165,132,139,134,277,	0,12407,15706,18200,18591,18851,
chr15	48503952	48533466	GRA_denovo_LNC.905.26	0	-	48503952	48533466	0	10	1624,138,164,133,139,134,232,111,61,27,	0,7655,12407,15705,18200,18591,18851,20958,28907,29487,
chr15	48503952	48535641	GRA_denovo_LNC.905.27	0	-	48503952	48535641	0	9	1624,2177,133,139,134,234,153,114,1267,	0,12407,15705,18200,18591,18851,20429,20958,30422,
chr15	48503952	48558457	GRA_denovo_LNC.905.28	0	-	48503952	48558457	0	9	1624,2634,134,232,8010,9457,1272,64,100,	0,15705,18591,18851,20958,30419,48687,51583,54405,
chr15	48503952	48562757	GRA_denovo_LNC.905.29	0	-	48503952	48562757	0	10	1624,133,134,232,155,111,6532,2109,1302,4399,	0,15705,18591,18851,20427,20958,39786,46638,50346,54406,
chr15	48503952	48562776	GRA_denovo_LNC.905.30	0	-	48503952	48562776	0	12	1624,138,164,2251,139,134,232,155,71,82,64,4419,	0,7655,12407,13587,18200,18591,18851,20427,20958,39786,51583,54405,
chr15	48503952	48562776	GRA_denovo_LNC.905.31	0	-	48503952	48562776	0	12	1624,164,133,139,134,232,155,111,74,82,64,4419,	0,12407,15705,18200,18591,18851,20427,20958,24207,39786,51583,54405,
chr15	48503952	48605879	GRA_denovo_LNC.905.13	0	-	48503952	48605879	0	13	1624,138,164,191,2634,134,232,80,73,64,164,70,402,	0,7655,12407,13587,15705,18591,18851,20958,39795,51583,78022,83772,101525,
chr15	48503952	48605879	GRA_denovo_LNC.905.14	0	-	48503952	48605879	0	10	1624,164,133,136,135,231,71,87,59,344,	0,12407,15705,18200,18591,18852,20958,39786,51588,101583,
chr15	48503952	48605879	GRA_denovo_LNC.905.15	0	-	48503952	48605879	0	11	1624,191,359,2634,135,231,155,111,82,64,344,	0,13587,14265,15705,18591,18852,20427,20958,39786,51583,101583,
chr15	48503952	48605879	GRA_denovo_LNC.905.16	0	-	48503952	48605879	0	15	1626,162,133,140,133,155,114,58,93,253,83,63,87,162,344,	0,12409,15705,18200,18592,20427,20958,28910,29583,30419,39786,51584,54405,78022,101583,
chr15	48503952	48606195	GRA_denovo_LNC.905.11	0	-	48503952	48606195	0	17	1624,366,133,139,134,232,155,111,1252,6532,5009,1547,198,58,162,79,660,	0,14265,15705,18200,18591,18851,20427,20958,22062,39786,46638,54405,59958,61984,78022,83763,101583,
chr15	48503952	48606195	GRA_denovo_LNC.905.12	0	-	48503952	48606195	0	13	1630,158,133,139,134,232,111,6532,331,2968,1547,162,718,	0,12413,15705,18200,18591,18851,20958,39786,46638,48679,54405,78022,101525,
chr15	48503952	48606295	GRA_denovo_LNC.905.10	0	-	48503952	48606295	0	10	1597,67,166,4720,134,232,111,82,162,760,	0,4444,12407,13589,18591,18851,20958,39786,78022,101583,
chr15	48503952	48606295	GRA_denovo_LNC.905.9	0	-	48503952	48606295	0	17	1624,138,2217,133,140,133,233,154,3323,61,253,6532,5009,87,162,2152,818,	0,7655,12407,15705,18200,18592,18851,20428,20958,28907,30419,39786,46638,54405,78022,81690,101525,
chr15	48503952	48606396	GRA_denovo_LNC.905.7	0	-	48503952	48606396	0	16	1624,133,136,134,232,155,111,61,206,4876,1545,5009,87,162,2194,861,	0,15705,18200,18591,18851,20427,20958,28907,30419,39786,44773,46638,54405,78022,81648,101583,
chr15	48503952	48606396	GRA_denovo_LNC.905.8	0	-	48503952	48606396	0	16	1624,164,191,133,109,134,232,155,78,246,86,60,87,162,70,919,	0,12407,13587,15705,18200,18591,18851,20427,20958,30426,39786,51587,54405,78022,83772,101525,
chr15	48503952	48607160	GRA_denovo_LNC.905.6	0	-	48503952	48607160	0	15	1624,138,164,191,2634,134,232,155,71,6532,5009,87,162,70,69,	0,7655,12407,13587,15705,18591,18851,20427,20958,39786,46638,54405,78022,83772,103139,
chr15	48503952	48607743	GRA_denovo_LNC.905.3	0	-	48503952	48607743	0	18	1624,133,139,134,232,155,71,74,4876,1545,5009,89,196,58,162,2395,138,652,	0,15705,18200,18591,18851,20427,20958,24207,39786,44773,46638,54405,59960,61984,78022,81447,101583,103139,
chr15	48503952	48607743	GRA_denovo_LNC.905.4	0	-	48503952	48607743	0	16	1624,138,166,134,135,134,232,155,111,6532,5009,87,162,2395,196,652,	0,7655,12407,15705,18201,18591,18851,20427,20958,39786,46638,54405,78022,81447,101525,103139,
chr15	48503952	48607743	GRA_denovo_LNC.905.5	0	-	48503952	48607743	0	15	1624,138,1371,1124,133,136,134,232,74,71,82,64,162,138,652,	0,7655,12407,14265,15705,18200,18591,18851,20958,24210,39786,51583,78022,101583,103139,
chr15	48516584	48523428	GRA_denovo_LNC.905.36	0	-	48516584	48523428	0	6	1146,366,133,140,133,625,	0,1633,3073,5568,5960,6219,
chr15	48516584	48606295	GRA_denovo_LNC.905.33	0	-	48516584	48606295	0	15	1146,133,139,134,232,155,111,61,1089,82,2969,86,162,70,760,	0,3073,5568,5959,6219,7795,8326,16275,16951,27154,36047,41774,65390,71140,88951,
chr15	48516584	48606295	GRA_denovo_LNC.905.34	0	-	48516584	48606295	0	14	1147,132,139,134,232,155,75,3521,61,253,82,64,87,760,	0,3074,5568,5959,6219,7795,8326,11579,16275,17787,27154,38951,41773,88951,
chr15	48516584	48606295	GRA_denovo_LNC.905.35	0	-	48516584	48606295	0	12	1146,2634,134,232,155,112,205,6532,5009,87,162,818,	0,3073,5959,6219,7795,8326,17788,27154,34006,41773,65390,88893,
chr15	48516584	48606396	GRA_denovo_LNC.905.32	0	-	48516584	48606396	0	13	1146,133,109,135,231,71,206,6532,5009,87,162,2194,861,	0,3073,5568,5959,6220,8326,17787,27154,34006,41773,65390,69016,88951,
chr15	48521005	48532209	GRA_denovo_LNC.905.37	0	-	48521005	48532209	0	6	1286,134,233,154,111,6297,	0,1538,1798,3375,3905,4907,
chr15	48524586	48606295	GRA_denovo_LNC.905.38	0	-	48524586	48606295	0	8	10038,6532,5009,1547,58,162,146,818,	0,19152,26004,33771,41350,57388,63062,80891,
chr15	48524586	48606295	GRA_denovo_LNC.905.39	0	-	48524586	48606295	0	8	10038,6532,5009,1547,58,162,79,818,	0,19152,26004,33771,41350,57388,63129,80891,
chr15	48535641	48562770	GRA_denovo_LNC.905.40	0	-	48535641	48562770	0	3	14629,5009,4413,	0,14949,22716,
chr15	48535641	48606396	GRA_denovo_LNC.905.41	0	-	48535641	48606396	0	7	14629,5009,87,58,162,2194,919,	0,14949,22716,30295,46333,49959,69836,
chr15	48584709	48606295	GRA_denovo_LNC.905.42	0	-	48584709	48606295	0	2	3085,760,	0,20826,
chr15	48584709	48606396	GRA_denovo_LNC.905.43	0	-	48584709	48606396	0	2	3085,919,	0,20768,
chr15	48610410	48612860	GRA_denovo_LNC.907.1	0	-	48610410	48612860	0	3	230,51,1193,	0,381,1257,
chr15	50651795	50663833	GRA_denovo_LNC.903.5	0	+	50651795	50663833	0	3	4592,64,1305,	0,9719,10733,
chr15	50656995	50663833	GRA_denovo_LNC.903.6	0	+	50656995	50663833	0	3	1106,64,1305,	0,4519,5533,
chr15	50656995	50663833	GRA_denovo_LNC.903.7	0	+	50656995	50663833	0	3	1106,1220,1305,	0,3363,5533,
chr15	64183745	64191273	GRA_denovo_LNC.911.1	0	-	64183745	64191273	0	2	17,2969,	0,4559,
chr15	72764352	72767542	GRA_denovo_LNC.921.1	0	-	72764352	72767542	0	2	22,1327,	0,1863,
chr15	74208501	74217909	GRA_denovo_LNC.924.5	0	-	74208501	74217909	0	4	287,577,79,299,	0,2646,3799,9109,
chr15	91373570	91396905	GRA_denovo_LNC.949.1	0	+	91373570	91396905	0	6	25,133,307,131,174,934,	0,6687,9253,10813,13052,22401,
chr15	91373570	91396905	GRA_denovo_LNC.949.2	0	+	91373570	91396905	0	6	25,133,307,131,122,934,	0,6687,9253,10813,13052,22401,
chr15	91382891	91396905	GRA_denovo_LNC.949.3	0	+	91382891	91396905	0	3	239,131,934,	0,1492,13080,
chr15	91382891	91398789	GRA_denovo_LNC.949.4	0	+	91382891	91398789	0	3	239,131,857,	0,1492,15041,
chr15	91382907	91385916	GRA_denovo_LNC.949.6	0	+	91382907	91385916	0	3	223,131,29,	0,1476,2980,
chr15	91944047	91952444	GRA_denovo_LNC.944.1	0	-	91944047	91952444	0	2	2712,380,	0,8017,
chr15	91944047	91952505	GRA_denovo_LNC.944.2	0	-	91944047	91952505	0	3	2712,187,441,	0,6436,8017,
chr15	91944047	91955838	GRA_denovo_LNC.944.3	0	-	91944047	91955838	0	3	2713,168,132,	0,8018,11659,
chr15	91944047	91955866	GRA_denovo_LNC.944.4	0	-	91944047	91955866	0	4	2712,187,168,161,	0,6436,8017,11658,
chr15	91944047	91955866	GRA_denovo_LNC.944.5	0	-	91944047	91955866	0	3	2712,401,161,	0,7784,11658,
chr15	91944047	91955873	GRA_denovo_LNC.944.6	0	-	91944047	91955873	0	3	2712,168,168,	0,8017,11658,
chr15	91944047	91955873	GRA_denovo_LNC.944.7	0	-	91944047	91955873	0	2	2712,168,	0,11658,
chr15	91944047	92012962	GRA_denovo_LNC.944.8	0	-	91944047	92012962	0	4	2712,112,118,64,	0,22571,68259,68851,
chr15	91951413	91955838	GRA_denovo_LNC.944.9	0	-	91951413	91955838	0	3	34,166,133,	0,653,4292,
chr15	91951803	91955873	GRA_denovo_LNC.944.10	0	-	91951803	91955873	0	2	431,166,	0,3904,
chr15	94406142	94411753	GRA_denovo_LNC.945.1	0	+	94406142	94411753	0	3	303,306,1125,	0,2429,4486,
chr15	94406142	94411753	GRA_denovo_LNC.945.2	0	+	94406142	94411753	0	3	303,119,1125,	0,2429,4486,
chr15	94406142	94425088	GRA_denovo_LNC.945.3	0	+	94406142	94425088	0	5	306,303,143,2361,4006,	0,2432,6777,12020,14940,
chr15	94406142	94433355	GRA_denovo_LNC.945.4	0	+	94406142	94433355	0	6	303,116,306,3931,234,4143,	0,2016,2429,15350,19925,23070,
chr15	94406142	94433355	GRA_denovo_LNC.945.5	0	+	94406142	94433355	0	5	303,275,4161,234,4143,	0,2460,15120,19925,23070,
chr15	94406142	94433355	GRA_denovo_LNC.945.6	0	+	94406142	94433355	0	7	306,303,143,2997,4161,234,4143,	0,2432,6777,12020,15120,19925,23070,
chr15	94406142	94433355	GRA_denovo_LNC.945.7	0	+	94406142	94433355	0	7	303,275,2434,2361,4161,234,4143,	0,2460,4486,12020,15120,19925,23070,
chr15	94406142	94433355	GRA_denovo_LNC.945.8	0	+	94406142	94433355	0	5	303,275,329,234,4143,	0,2460,18952,19925,23070,
chr15	94406191	94413977	GRA_denovo_LNC.945.15	0	+	94406191	94413977	0	3	254,275,1058,	0,2411,6728,
chr15	94406191	94429023	GRA_denovo_LNC.945.14	0	+	94406191	94429023	0	6	254,306,143,161,1207,143,	0,2380,6728,15071,18903,22689,
chr15	94406191	94433355	GRA_denovo_LNC.945.11	0	+	94406191	94433355	0	6	254,275,143,5168,234,4143,	0,2411,6728,14064,19876,23021,
chr15	94406191	94433355	GRA_denovo_LNC.945.12	0	+	94406191	94433355	0	6	254,306,1228,329,234,3951,	0,2380,15071,18903,19876,23213,
chr15	94406191	94433355	GRA_denovo_LNC.945.13	0	+	94406191	94433355	0	6	254,275,143,904,5039,4143,	0,2411,6728,14064,15071,23021,
chr15	94406191	94437730	GRA_denovo_LNC.945.10	0	+	94406191	94437730	0	4	254,275,30,69,	0,2411,19876,31470,
chr15	94406191	94442098	GRA_denovo_LNC.945.9	0	+	94406191	94442098	0	4	254,275,69,3464,	0,2411,31470,32443,
chr15	94406203	94411753	GRA_denovo_LNC.945.19	0	+	94406203	94411753	0	3	242,88,1125,	0,2399,4425,
chr15	94406203	94433355	GRA_denovo_LNC.945.17	0	+	94406203	94433355	0	7	242,119,111,1045,329,234,4143,	0,2368,2563,14253,18891,19864,23009,
chr15	94406203	94433355	GRA_denovo_LNC.945.18	0	+	94406203	94433355	0	6	242,92,107,4161,234,3951,	0,2399,2567,15059,19864,23201,
chr15	94406203	94442098	GRA_denovo_LNC.945.16	0	+	94406203	94442098	0	7	242,306,143,4161,234,69,3464,	0,2368,6716,15059,19864,31458,32431,
chr15	94406208	94433355	GRA_denovo_LNC.945.20	0	+	94406208	94433355	0	6	237,306,2235,329,234,4143,	0,2363,14047,18886,19859,23004,
chr15	94406208	94433355	GRA_denovo_LNC.945.21	0	+	94406208	94433355	0	5	237,306,1228,1207,3951,	0,2363,15054,18886,23196,
chr15	94406208	94442098	GRA_denovo_LNC.945.22	0	+	94406208	94442098	0	5	237,275,234,69,3464,	0,2394,19859,31453,32426,
chr15	94406244	94433355	GRA_denovo_LNC.945.23	0	+	94406244	94433355	0	6	201,275,9895,4161,234,4143,	0,2358,4384,15018,19823,22968,
chr15	94406244	94433355	GRA_denovo_LNC.945.24	0	+	94406244	94433355	0	8	201,275,143,67,239,329,234,3951,	0,2358,6675,14212,15018,18850,19823,23160,
chr15	94406244	94433355	GRA_denovo_LNC.945.25	0	+	94406244	94433355	0	5	201,306,2235,234,4143,	0,2327,14011,19823,22968,
chr15	94406244	94433355	GRA_denovo_LNC.945.26	0	+	94406244	94433355	0	5	201,275,1228,234,4143,	0,2358,15018,19823,22968,
chr15	94406250	94437730	GRA_denovo_LNC.945.27	0	+	94406250	94437730	0	5	195,306,329,234,69,	0,2321,18844,19817,31411,
chr15	94406250	94442098	GRA_denovo_LNC.945.28	0	+	94406250	94442098	0	3	195,1579,3413,	0,15012,32435,
chr15	94406250	94442098	GRA_denovo_LNC.945.29	0	+	94406250	94442098	0	6	195,306,2039,234,69,3464,	0,2321,14005,19817,31411,32384,
chr15	94412109	94433355	GRA_denovo_LNC.945.30	0	+	94412109	94433355	0	6	953,143,4161,234,162,3921,	0,8146,9153,13958,17103,17325,
chr15	94412919	94433355	GRA_denovo_LNC.945.31	0	+	94412919	94433355	0	4	143,329,234,520,	0,12175,13148,19916,
chr15	94417447	94433355	GRA_denovo_LNC.945.32	0	+	94417447	94433355	0	4	3076,1228,234,4143,	0,3815,8620,11765,
chr15	94417787	94433355	GRA_denovo_LNC.945.33	0	+	94417787	94433355	0	4	552,329,234,4143,	0,7307,8280,11425,
chr15	94418843	94433355	GRA_denovo_LNC.945.34	0	+	94418843	94433355	0	3	6580,234,3951,	0,7224,10561,
chr15	99557532	99564082	GRA_denovo_LNC.947.1	0	+	99557532	99564082	0	2	510,3349,	0,3201,
chr15	99557532	99574465	GRA_denovo_LNC.947.2	0	+	99557532	99574465	0	3	510,74,4375,	0,10296,12558,
chr15	99557532	99574465	GRA_denovo_LNC.947.3	0	+	99557532	99574465	0	3	510,74,3672,	0,10296,13261,
chr15	99557933	99574465	GRA_denovo_LNC.947.4	0	+	99557933	99574465	0	5	109,74,928,1298,261,	0,9895,12157,14834,16271,
chr15	99557933	99574465	GRA_denovo_LNC.947.5	0	+	99557933	99574465	0	3	109,74,1016,	0,9895,15516,
chr15	99557933	99574465	GRA_denovo_LNC.947.6	0	+	99557933	99574465	0	6	109,74,95,225,1293,593,	0,9895,11779,12860,14542,15939,
chr15	99557933	99574465	GRA_denovo_LNC.947.7	0	+	99557933	99574465	0	4	109,188,928,1698,	0,9895,12157,14834,
chr15	99557933	99586662	GRA_denovo_LNC.947.10	0	+	99557933	99586662	0	4	109,3964,2515,607,	0,9895,13884,28122,
chr15	99557933	99586662	GRA_denovo_LNC.947.8	0	+	99557933	99586662	0	5	109,74,928,128,607,	0,9895,12157,16271,28122,
chr15	99557933	99586662	GRA_denovo_LNC.947.9	0	+	99557933	99586662	0	6	109,74,225,1293,460,607,	0,9895,12860,14542,15939,28122,
chr15	99557954	99574465	GRA_denovo_LNC.947.11	0	+	99557954	99574465	0	4	88,74,739,261,	0,9874,15372,16250,
chr15	99557982	99574465	GRA_denovo_LNC.947.12	0	+	99557982	99574465	0	5	60,188,1147,915,261,	0,9846,12108,14493,16222,
chr15	99557982	99574465	GRA_denovo_LNC.947.13	0	+	99557982	99574465	0	4	60,74,74,1016,	0,9846,12962,15467,
chr15	99557982	99574465	GRA_denovo_LNC.947.14	0	+	99557982	99574465	0	5	60,74,225,915,261,	0,9846,12811,14493,16222,
chr15	99557982	99574465	GRA_denovo_LNC.947.15	0	+	99557982	99574465	0	6	60,74,95,928,64,261,	0,9846,11730,12108,15344,16222,
chr15	99557982	99574465	GRA_denovo_LNC.947.16	0	+	99557982	99574465	0	3	60,1979,4373,	0,9846,12110,
chr15	99557982	99574465	GRA_denovo_LNC.947.17	0	+	99557982	99574465	0	3	60,74,3404,	0,9846,13079,
chr15	99557985	99574465	GRA_denovo_LNC.947.18	0	+	99557985	99574465	0	4	57,188,3975,261,	0,9843,12105,16219,
chr15	99557985	99574465	GRA_denovo_LNC.947.19	0	+	99557985	99574465	0	4	57,1979,225,873,	0,9843,12808,15607,
chr15	99557985	99574465	GRA_denovo_LNC.947.20	0	+	99557985	99574465	0	4	57,74,928,1016,	0,9843,12105,15464,
chr15	99558005	99574465	GRA_denovo_LNC.947.21	0	+	99558005	99574465	0	4	37,74,928,1990,	0,9823,12085,14470,
chr15	99558005	99574465	GRA_denovo_LNC.947.22	0	+	99558005	99574465	0	4	37,3190,64,261,	0,9823,15321,16199,
chr15	99558005	99586662	GRA_denovo_LNC.947.23	0	+	99558005	99586662	0	6	37,188,95,225,1565,607,	0,9823,11707,12788,14762,28050,
chr15	99558066	99564082	GRA_denovo_LNC.947.24	0	+	99558066	99564082	0	2	1104,3349,	0,2667,
chr15	99558066	99586662	GRA_denovo_LNC.947.25	0	+	99558066	99586662	0	5	1104,74,928,128,607,	0,9762,12024,16138,27989,
chr15	99558601	99586662	GRA_denovo_LNC.947.26	0	+	99558601	99586662	0	4	569,3964,2515,607,	0,9227,13216,27454,
chr15	99558601	99586662	GRA_denovo_LNC.947.27	0	+	99558601	99586662	0	5	569,74,928,883,607,	0,9227,11489,14848,27454,
chr15	99558601	99586662	GRA_denovo_LNC.947.28	0	+	99558601	99586662	0	5	569,74,928,460,607,	0,9227,11489,15271,27454,
chr15	99559084	99574465	GRA_denovo_LNC.947.29	0	+	99559084	99574465	0	4	86,74,1306,1990,	0,8744,10628,13391,
chr15	99568039	99574465	GRA_denovo_LNC.947.30	0	+	99568039	99574465	0	2	2979,1698,	0,4728,
chr16	1948291	1994758	GRA_denovo_LNC.960.1	0	+	1948291	1994758	0	2	25,8590,	0,37877,
chr16	1950983	1994758	GRA_denovo_LNC.960.2	0	+	1950983	1994758	0	2	29,6221,	0,37554,
chr16	19077512	19080183	GRA_denovo_LNC.971.1	0	-	19077512	19080183	0	2	86,1311,	0,1360,
chr16	30101920	30134550	GRA_denovo_LNC.977.2	0	+	30101920	30134550	0	3	6820,10211,8818,	0,12857,23812,
chr16	53266107	53281483	GRA_denovo_LNC.986.1	0	-	53266107	53281483	0	3	37,1689,238,	0,1132,15138,
chr16	53406897	53426454	GRA_denovo_LNC.985.1	0	+	53406897	53426454	0	4	559,113,1703,3086,	0,5506,11188,16471,
chr16	53406897	53426454	GRA_denovo_LNC.985.2	0	+	53406897	53426454	0	3	892,113,8369,	0,5506,11188,
chr16	53406897	53426454	GRA_denovo_LNC.985.3	0	+	53406897	53426454	0	3	888,113,8369,	0,5506,11188,
chr16	53406957	53426454	GRA_denovo_LNC.985.4	0	+	53406957	53426454	0	3	832,52,8369,	0,5507,11128,
chr16	53407418	53426454	GRA_denovo_LNC.985.5	0	+	53407418	53426454	0	2	38,8369,	0,10667,
chr16	53407440	53426454	GRA_denovo_LNC.985.6	0	+	53407440	53426454	0	4	349,113,1703,3086,	0,4963,10645,15928,
chr16	57925772	57936506	GRA_denovo_LNC.987.3	0	+	57925772	57936506	0	2	1122,4788,	0,5946,
chr16	59996205	60116205	GRA_denovo_LNC.988.1	0	-	59996205	60116205	0	3	5947,65,1083,	0,7918,118917,
chr17	43580808	43658225	GRA_denovo_LNC.1046.1	0	+	43580808	43658225	0	3	84,140,3537,	0,42362,73880,
chr17	43585914	43658225	GRA_denovo_LNC.1046.2	0	+	43585914	43658225	0	3	15,140,3537,	0,37256,68774,
chr17	43585914	43658225	GRA_denovo_LNC.1046.3	0	+	43585914	43658225	0	4	15,140,130,3537,	0,37256,64204,68774,
chr17	43623289	43658225	GRA_denovo_LNC.1046.4	0	+	43623289	43658225	0	3	21,69,3537,	0,8235,31399,
chr17	43627934	43663279	GRA_denovo_LNC.1047.1	0	-	43627934	43663279	0	3	969,672,212,	0,34003,35133,
chr17	43627934	43663318	GRA_denovo_LNC.1047.2	0	-	43627934	43663318	0	2	164,1381,	0,34003,
chr17	43627934	43663318	GRA_denovo_LNC.1047.3	0	-	43627934	43663318	0	3	164,98,1381,	0,871,34003,
chr17	43627934	43663322	GRA_denovo_LNC.1047.4	0	-	43627934	43663322	0	3	170,98,1385,	0,871,34003,
chr17	43627934	43663327	GRA_denovo_LNC.1047.5	0	-	43627934	43663327	0	3	164,791,260,	0,34003,35133,
chr17	43650120	43658225	GRA_denovo_LNC.1046.5	0	+	43650120	43658225	0	2	131,3537,	0,4568,
chr17	43654685	43663313	GRA_denovo_LNC.1047.6	0	-	43654685	43663313	0	2	167,1376,	0,7252,
chr17	43664192	43675778	GRA_denovo_LNC.1044.1	0	-	43664192	43675778	0	3	74,136,649,	0,1466,10937,
chr17	44269468	44274087	GRA_denovo_LNC.1049.1	0	+	44269468	44274087	0	2	1636,354,	0,4265,
chr17	44270945	44274087	GRA_denovo_LNC.1049.2	0	+	44270945	44274087	0	2	160,354,	0,2788,
chr17	44270945	44274698	GRA_denovo_LNC.1049.3	0	+	44270945	44274698	0	2	159,522,	0,3231,
chr17	49512803	49523349	GRA_denovo_LNC.1057.1	0	+	49512803	49523349	0	3	254,222,2255,	0,4790,8291,
chr17	49512805	49523349	GRA_denovo_LNC.1057.2	0	+	49512805	49523349	0	3	252,196,2255,	0,4788,8289,
chr17	53737283	53750560	GRA_denovo_LNC.1058.1	0	-	53737283	53750560	0	3	4391,111,138,	0,6293,13139,
chr17	53737283	53750577	GRA_denovo_LNC.1058.2	0	-	53737283	53750577	0	4	4391,115,211,155,	0,6289,9605,13139,
chr17	53737283	53750581	GRA_denovo_LNC.1058.3	0	-	53737283	53750581	0	3	4391,115,159,	0,6289,13139,
chr17	53737283	53750581	GRA_denovo_LNC.1058.4	0	-	53737283	53750581	0	4	4392,114,211,159,	0,6290,9605,13139,
chr17	72595837	72610082	GRA_denovo_LNC.1074.1	0	+	72595837	72610082	0	4	250,292,206,1280,	0,4151,6722,12965,
chr17	72595955	72603363	GRA_denovo_LNC.1074.2	0	+	72595955	72603363	0	4	132,292,206,439,	0,4033,6604,6969,
chr17	72595955	72603363	GRA_denovo_LNC.1074.3	0	+	72595955	72603363	0	4	132,292,209,436,	0,4033,6604,6972,
chr17	72595968	72601457	GRA_denovo_LNC.1074.4	0	+	72595968	72601457	0	3	119,292,61,	0,4020,5428,
chr17	72595968	72603363	GRA_denovo_LNC.1074.5	0	+	72595968	72603363	0	3	119,298,798,	0,4020,6597,
chr17	72596001	72610082	GRA_denovo_LNC.1074.6	0	+	72596001	72610082	0	4	86,293,205,1280,	0,3987,6559,12801,
chr17	76350605	76370806	GRA_denovo_LNC.1085.1	0	+	76350605	76370806	0	5	6249,79,74,166,5054,	0,8148,12668,14203,15147,
chr17	76351021	76360601	GRA_denovo_LNC.1085.2	0	+	76351021	76360601	0	3	5834,78,24,	0,7733,9556,
chr17	81035176	81043698	GRA_denovo_LNC.1099.1	0	-	81035176	81043698	0	2	1510,4116,	0,4406,
chr18	3253586	3261303	GRA_denovo_LNC.1104.1	0	-	3253586	3261303	0	2	2734,34,	0,7683,
chr18	10610998	10618530	GRA_denovo_LNC.1105.21	0	-	10610998	10618530	0	2	1852,1699,	0,5833,
chr18	10610998	10627302	GRA_denovo_LNC.1105.19	0	-	10610998	10627302	0	3	1852,198,1075,	0,5820,15229,
chr18	10610998	10627302	GRA_denovo_LNC.1105.20	0	-	10610998	10627302	0	3	1852,201,1072,	0,5820,15232,
chr18	10610998	10629199	GRA_denovo_LNC.1105.18	0	-	10610998	10629199	0	6	1852,196,103,125,53,152,	0,5820,15227,16545,17449,18049,
chr18	10610998	10629208	GRA_denovo_LNC.1105.13	0	-	10610998	10629208	0	6	1852,185,1148,75,53,161,	0,5831,15227,16595,17449,18049,
chr18	10610998	10629208	GRA_denovo_LNC.1105.14	0	-	10610998	10629208	0	7	1852,183,100,61,75,53,161,	0,5833,15227,16314,16595,17449,18049,
chr18	10610998	10629208	GRA_denovo_LNC.1105.15	0	-	10610998	10629208	0	8	1852,183,273,96,61,125,53,161,	0,5833,7635,15227,16314,16545,17449,18049,
chr18	10610998	10629208	GRA_denovo_LNC.1105.16	0	-	10610998	10629208	0	6	1852,196,1148,75,53,161,	0,5820,15227,16595,17449,18049,
chr18	10610998	10629208	GRA_denovo_LNC.1105.17	0	-	10610998	10629208	0	6	1852,183,1148,75,53,161,	0,5833,15227,16595,17449,18049,
chr18	10610998	10629214	GRA_denovo_LNC.1105.10	0	-	10610998	10629214	0	6	1857,191,96,125,54,166,	0,5825,15227,16545,17449,18050,
chr18	10610998	10629214	GRA_denovo_LNC.1105.11	0	-	10610998	10629214	0	6	1852,185,96,125,53,167,	0,5831,15227,16545,17449,18049,
chr18	10610998	10629214	GRA_denovo_LNC.1105.12	0	-	10610998	10629214	0	7	1852,184,95,61,75,53,167,	0,5833,15228,16314,16595,17449,18049,
chr18	10610998	10629223	GRA_denovo_LNC.1105.4	0	-	10610998	10629223	0	6	1852,185,273,1443,53,176,	0,5831,7635,15227,17449,18049,
chr18	10610998	10629223	GRA_denovo_LNC.1105.5	0	-	10610998	10629223	0	6	1852,196,277,1439,53,176,	0,5820,7635,15231,17449,18049,
chr18	10610998	10629223	GRA_denovo_LNC.1105.6	0	-	10610998	10629223	0	5	1857,191,1443,53,176,	0,5825,15227,17449,18049,
chr18	10610998	10629223	GRA_denovo_LNC.1105.7	0	-	10610998	10629223	0	5	1852,96,128,51,175,	0,15227,16545,17452,18050,
chr18	10610998	10629223	GRA_denovo_LNC.1105.8	0	-	10610998	10629223	0	5	1852,183,75,53,176,	0,5833,16595,17449,18049,
chr18	10610998	10629223	GRA_denovo_LNC.1105.9	0	-	10610998	10629223	0	5	1852,1148,125,53,176,	0,15227,16545,17449,18049,
chr18	10610998	10629258	GRA_denovo_LNC.1105.1	0	-	10610998	10629258	0	7	1852,183,2440,314,1443,53,211,	0,5833,7635,10557,15227,17449,18049,
chr18	10610998	10629258	GRA_denovo_LNC.1105.2	0	-	10610998	10629258	0	5	1852,185,1443,53,211,	0,5831,15227,17449,18049,
chr18	10610998	10629258	GRA_denovo_LNC.1105.3	0	-	10610998	10629258	0	6	1852,196,3236,1443,53,211,	0,5820,7635,15227,17449,18049,
chr18	60141916	60196370	GRA_denovo_LNC.1117.1	0	-	60141916	60196370	0	2	48,6826,	0,47628,
chr18	73984505	74024198	GRA_denovo_LNC.1119.1	0	-	73984505	74024198	0	2	161,868,	0,38825,
chr19	21740687	21776117	GRA_denovo_LNC.1175.1	0	-	21740687	21776117	0	4	6596,2437,532,1538,	0,11218,28978,33892,
chr19	21740687	21776774	GRA_denovo_LNC.1175.3	0	-	21740687	21776774	0	6	6596,2436,533,858,147,54,	0,11218,28977,33892,35797,36033,
chr19	21740687	21776787	GRA_denovo_LNC.1175.4	0	-	21740687	21776787	0	4	6596,5711,207,303,	0,7943,28977,35797,
chr19	28267919	28285125	GRA_denovo_LNC.1160.1	0	-	28267919	28285125	0	3	627,233,686,	0,15988,16520,
chr19	28267919	28285152	GRA_denovo_LNC.1160.2	0	-	28267919	28285152	0	2	627,1245,	0,15988,
chr19	28269333	28284796	GRA_denovo_LNC.1160.3	0	-	28269333	28284796	0	3	618,233,357,	0,14574,15106,
chr19	35901694	35946261	GRA_denovo_LNC.1168.18	0	-	35901694	35946261	0	5	18,246,475,154,6518,	0,22064,22796,29257,38049,
chr19	43827677	43835699	GRA_denovo_LNC.1184.1	0	-	43827677	43835699	0	3	69,706,202,	0,5279,7820,
chr19	43827677	43835699	GRA_denovo_LNC.1184.2	0	-	43827677	43835699	0	3	69,78,203,	0,5906,7819,
chr19	43827677	43835702	GRA_denovo_LNC.1184.3	0	-	43827677	43835702	0	3	69,77,207,	0,5906,7818,
chr19	43827677	43835906	GRA_denovo_LNC.1184.4	0	-	43827677	43835906	0	3	426,705,410,	0,5279,7819,
chr2	6967255	6971212	GRA_denovo_LNC.1215.1	0	-	6967255	6971212	0	2	1831,1114,	0,2843,
chr2	6967255	6973669	GRA_denovo_LNC.1215.2	0	-	6967255	6973669	0	4	1831,274,139,225,	0,2131,2843,6189,
chr2	9033588	9053395	GRA_denovo_LNC.1230.3	0	+	9033588	9053395	0	6	1581,264,229,2073,115,2138,	0,7606,9064,12013,16626,17669,
chr2	9033588	9053395	GRA_denovo_LNC.1230.4	0	+	9033588	9053395	0	5	1581,4525,1562,115,2138,	0,7606,12524,16626,17669,
chr2	9033848	9045998	GRA_denovo_LNC.1230.5	0	+	9033848	9045998	0	3	1321,1687,397,	0,7346,11753,
chr2	9033852	9053395	GRA_denovo_LNC.1230.7	0	+	9033852	9053395	0	6	1317,1528,118,1562,115,2138,	0,7501,11749,12260,16362,17405,
chr2	9033852	9053395	GRA_denovo_LNC.1230.8	0	+	9033852	9053395	0	5	163,110,348,115,2138,	0,13179,13474,16362,17405,
chr2	9040715	9050831	GRA_denovo_LNC.1230.10	0	+	9040715	9050831	0	6	743,229,118,1029,50,617,	0,1937,4886,5397,6909,9499,
chr2	9045607	9053395	GRA_denovo_LNC.1230.12	0	+	9045607	9053395	0	4	112,643,115,2138,	0,1424,4607,5650,
chr2	9048102	9050831	GRA_denovo_LNC.1230.13	0	+	9048102	9050831	0	2	338,617,	0,2112,
chr2	10569728	10572743	GRA_denovo_LNC.1225.1	0	-	10569728	10572743	0	2	2255,114,	0,2901,
chr2	10569728	10572743	GRA_denovo_LNC.1225.2	0	-	10569728	10572743	0	3	1290,704,112,	0,1553,2903,
chr2	38766795	38770738	GRA_denovo_LNC.1243.1	0	-	38766795	38770738	0	4	140,106,108,1083,	0,1816,2092,2860,
chr2	40738936	40760840	GRA_denovo_LNC.1246.1	0	+	40738936	40760840	0	4	291,79,79,4351,	0,1959,2515,17553,
chr2	40738979	40762104	GRA_denovo_LNC.1246.13	0	+	40738979	40762104	0	6	248,79,79,81,3909,71,	0,1916,2472,6386,17510,23054,
chr2	40739032	40772914	GRA_denovo_LNC.1246.21	0	+	40739032	40772914	0	6	195,79,3088,265,107,415,	0,1863,18278,22917,28439,33467,
chr2	40745952	40772914	GRA_denovo_LNC.1246.22	0	+	40745952	40772914	0	5	24,3909,181,107,415,	0,10537,16081,21519,26547,
chr2	43355340	43359737	GRA_denovo_LNC.1258.2	0	+	43355340	43359737	0	3	261,366,1539,	0,1428,2858,
chr2	85903336	85926517	GRA_denovo_LNC.1288.1	0	-	85903336	85926517	0	3	2762,289,1925,	0,11407,21256,
chr2	85903336	85926517	GRA_denovo_LNC.1288.2	0	-	85903336	85926517	0	5	1673,575,289,98,810,	0,2187,11407,21256,22371,
chr2	85903336	85926526	GRA_denovo_LNC.1288.3	0	-	85903336	85926526	0	4	1673,575,98,819,	0,2187,21256,22371,
chr2	85903336	85926535	GRA_denovo_LNC.1288.4	0	-	85903336	85926535	0	3	2762,98,467,	0,21256,22732,
chr2	85903336	85926535	GRA_denovo_LNC.1288.5	0	-	85903336	85926535	0	3	1673,575,1943,	0,2187,21256,
chr2	85903336	85926547	GRA_denovo_LNC.1288.6	0	-	85903336	85926547	0	3	1675,96,479,	0,21258,22732,
chr2	85903336	85926547	GRA_denovo_LNC.1288.7	0	-	85903336	85926547	0	2	2762,1955,	0,21256,
chr2	85903336	85926652	GRA_denovo_LNC.1288.8	0	-	85903336	85926652	0	4	1673,575,98,584,	0,2187,21256,22732,
chr2	111994608	111999322	GRA_denovo_LNC.1303.3	0	-	111994608	111999322	0	3	2022,195,1142,	0,2770,3572,
chr2	112001906	112133048	GRA_denovo_LNC.1303.8	0	-	112001906	112133048	0	5	3229,94,177,2015,126,	0,3818,99731,121231,131016,
chr2	112071746	112077157	GRA_denovo_LNC.1303.13	0	-	112071746	112077157	0	3	393,166,144,	0,661,5267,
chr2	112186894	112204867	GRA_denovo_LNC.1303.15	0	-	112186894	112204867	0	2	303,79,	0,17894,
chr2	113992985	113999689	GRA_denovo_LNC.1305.1	0	+	113992985	113999689	0	4	162,773,123,2370,	0,432,2681,4334,
chr2	113993026	113999689	GRA_denovo_LNC.1305.2	0	+	113993026	113999689	0	3	121,123,3024,	0,2640,3639,
chr2	113993026	113999689	GRA_denovo_LNC.1305.3	0	+	113993026	113999689	0	3	121,123,2370,	0,2640,4293,
chr2	113993098	114030559	GRA_denovo_LNC.1305.4	0	+	113993098	114030559	0	6	49,123,160,321,177,7507,	0,2568,19868,23742,27756,29954,
chr2	113993110	114030559	GRA_denovo_LNC.1305.5	0	+	113993110	114030559	0	4	37,123,177,7507,	0,2556,27744,29942,
chr2	113993110	114034148	GRA_denovo_LNC.1305.6	0	+	113993110	114034148	0	8	37,123,160,321,177,4832,136,3515,	0,2556,19856,23730,27744,29942,36302,37523,
chr2	113993110	114034148	GRA_denovo_LNC.1305.7	0	+	113993110	114034148	0	7	37,123,177,105,107,136,3515,	0,2556,27744,29942,34667,36302,37523,
chr2	113993110	114034148	GRA_denovo_LNC.1305.8	0	+	113993110	114034148	0	9	37,123,160,321,177,105,107,136,3515,	0,2556,19856,23730,27744,29942,34667,36302,37523,
chr2	113993110	114034148	GRA_denovo_LNC.1305.9	0	+	113993110	114034148	0	6	37,123,321,177,6496,3515,	0,2556,23730,27744,29942,37523,
chr2	113993122	113999689	GRA_denovo_LNC.1305.10	0	+	113993122	113999689	0	4	25,101,123,2370,	0,967,2544,4197,
chr2	113993125	113999689	GRA_denovo_LNC.1305.11	0	+	113993125	113999689	0	3	22,2372,3024,	0,292,3540,
chr2	113993125	114030559	GRA_denovo_LNC.1305.12	0	+	113993125	114030559	0	7	22,782,160,321,177,4832,1147,	0,292,19841,23715,27729,29927,36287,
chr2	113993127	114034148	GRA_denovo_LNC.1305.13	0	+	113993127	114034148	0	6	20,160,321,177,6496,3515,	0,19839,23713,27727,29925,37506,
chr2	113993129	114030559	GRA_denovo_LNC.1305.14	0	+	113993129	114030559	0	8	18,111,159,321,177,105,107,1147,	0,960,19838,23711,27725,29923,34648,36283,
chr2	113993130	114034148	GRA_denovo_LNC.1305.15	0	+	113993130	114034148	0	6	17,160,321,177,1215,3515,	0,19836,23710,27724,29922,37503,
chr2	113993130	114034148	GRA_denovo_LNC.1305.16	0	+	113993130	114034148	0	5	17,186,4823,136,3515,	0,27724,29931,36282,37503,
chr2	113993131	113999689	GRA_denovo_LNC.1305.17	0	+	113993131	113999689	0	3	16,2372,2370,	0,286,4188,
chr2	113993134	114030559	GRA_denovo_LNC.1305.18	0	+	113993134	114030559	0	7	13,101,123,160,321,177,7507,	0,955,2532,19832,23706,27720,29918,
chr2	113993240	113996640	GRA_denovo_LNC.1305.19	0	+	113993240	113996640	0	2	950,974,	0,2426,
chr2	113993240	113999689	GRA_denovo_LNC.1305.20	0	+	113993240	113999689	0	3	959,123,3024,	0,2426,3425,
chr2	113993240	114034148	GRA_denovo_LNC.1305.21	0	+	113993240	114034148	0	8	959,160,321,177,105,107,136,3515,	0,19726,23600,27614,29812,34537,36172,37393,
chr2	113993240	114034148	GRA_denovo_LNC.1305.22	0	+	113993240	114034148	0	7	950,1065,321,177,105,107,819,	0,19726,23600,27614,29812,34537,40089,
chr2	114015746	114030559	GRA_denovo_LNC.1305.23	0	+	114015746	114030559	0	4	1415,177,4832,1147,	0,5108,7306,13666,
chr2	114023157	114034148	GRA_denovo_LNC.1305.24	0	+	114023157	114034148	0	4	1110,107,136,3515,	0,4620,6255,7476,
chr2	114175377	114180118	GRA_denovo_LNC.1302.1	0	+	114175377	114180118	0	2	945,1596,	0,3145,
chr2	120919811	120931217	GRA_denovo_LNC.1319.1	0	-	120919811	120931217	0	4	698,3457,127,708,	0,2352,8421,10698,
chr2	120919811	120931711	GRA_denovo_LNC.1319.2	0	-	120919811	120931711	0	3	5809,127,1202,	0,8421,10698,
chr2	120919811	120931711	GRA_denovo_LNC.1319.3	0	-	120919811	120931711	0	4	698,597,126,1202,	0,5213,8422,10698,
chr2	120919811	120932979	GRA_denovo_LNC.1319.4	0	-	120919811	120932979	0	5	5809,79,127,127,509,	0,6356,8421,10698,12659,
chr2	120919811	120933938	GRA_denovo_LNC.1319.5	0	-	120919811	120933938	0	4	5809,127,127,662,	0,8421,10698,13465,
chr2	120919811	120934174	GRA_denovo_LNC.1319.6	0	-	120919811	120934174	0	6	698,596,79,127,127,898,	0,5213,6356,8421,10698,13465,
chr2	120919811	120936737	GRA_denovo_LNC.1319.7	0	-	120919811	120936737	0	3	5809,127,4267,	0,8421,12659,
chr2	120919811	120937280	GRA_denovo_LNC.1319.8	0	-	120919811	120937280	0	3	5809,127,4004,	0,8421,13465,
chr2	120919811	120937280	GRA_denovo_LNC.1319.9	0	-	120919811	120937280	0	4	5809,127,127,4810,	0,8421,10698,12659,
chr2	120919811	120938862	GRA_denovo_LNC.1319.10	0	-	120919811	120938862	0	5	5809,127,3645,103,124,	0,8421,12659,17903,18927,
chr2	197073002	197085681	GRA_denovo_LNC.1346.1	0	+	197073002	197085681	0	3	3721,183,5053,	0,5755,7626,
chr2	197073002	197085681	GRA_denovo_LNC.1346.2	0	+	197073002	197085681	0	2	5937,5054,	0,7625,
chr2	197075450	197085681	GRA_denovo_LNC.1346.4	0	+	197075450	197085681	0	3	1273,182,5054,	0,3307,5177,
chr2	201767145	201771120	GRA_denovo_LNC.1348.1	0	-	201767145	201771120	0	2	1891,562,	0,3413,
chr2	231683340	231685796	GRA_denovo_LNC.1359.1	0	-	231683340	231685796	0	2	1274,907,	0,1549,
chr2	234079709	234088838	GRA_denovo_LNC.1365.3	0	-	234079709	234088838	0	3	171,3346,235,	0,2950,8894,
chr2	234082254	234088761	GRA_denovo_LNC.1365.4	0	-	234082254	234088761	0	3	3751,89,158,	0,4563,6349,
chr2	242626226	242632897	GRA_denovo_LNC.1369.2	0	+	242626226	242632897	0	3	1251,816,41,	0,3026,6630,
chr20	5635820	5638626	GRA_denovo_LNC.1391.2	0	+	5635820	5638626	0	2	84,2142,	0,664,
chr20	22975481	22981816	GRA_denovo_LNC.1395.22	0	-	22975481	22981816	0	3	2404,352,982,	0,4742,5353,
chr20	22975481	23008234	GRA_denovo_LNC.1395.23	0	-	22975481	23008234	0	6	2404,352,98,106,103,112,	0,4742,5353,15319,21911,32641,
chr20	22975481	23008482	GRA_denovo_LNC.1395.24	0	-	22975481	23008482	0	7	4523,139,130,94,108,223,39,	0,4742,4966,5355,15317,15739,32962,
chr20	22975481	23008482	GRA_denovo_LNC.1395.25	0	-	22975481	23008482	0	4	2404,352,97,38,	0,4742,5353,32963,
chr20	22975481	23008487	GRA_denovo_LNC.1395.26	0	-	22975481	23008487	0	5	1379,91,707,108,44,	0,2313,4742,15317,32962,
chr20	22975481	23008499	GRA_denovo_LNC.1395.27	0	-	22975481	23008499	0	7	4526,139,129,95,108,110,56,	0,4742,4966,5354,15317,32641,32962,
chr20	22975481	23008499	GRA_denovo_LNC.1395.28	0	-	22975481	23008499	0	6	4523,707,108,223,110,56,	0,4742,15317,15739,32641,32962,
chr20	22975481	23008499	GRA_denovo_LNC.1395.29	0	-	22975481	23008499	0	7	4526,353,95,108,103,110,56,	0,4742,5354,15317,21911,32641,32962,
chr20	22975481	23008499	GRA_denovo_LNC.1395.30	0	-	22975481	23008499	0	8	2404,352,96,108,223,103,110,56,	0,4742,5353,15317,15739,21911,32641,32962,
chr20	22975481	23008499	GRA_denovo_LNC.1395.31	0	-	22975481	23008499	0	7	2404,352,96,108,103,110,56,	0,4742,5353,15317,21911,32641,32962,
chr20	22975481	23008500	GRA_denovo_LNC.1395.32	0	-	22975481	23008500	0	9	4523,139,128,96,108,223,103,110,57,	0,4742,4966,5353,15317,15739,21911,32641,32962,
chr20	22975481	23008500	GRA_denovo_LNC.1395.33	0	-	22975481	23008500	0	7	2404,352,97,107,223,110,57,	0,4742,5353,15318,15739,32641,32962,
chr20	22975481	23008500	GRA_denovo_LNC.1395.34	0	-	22975481	23008500	0	7	2404,139,139,85,108,110,57,	0,4742,4966,5364,15317,32641,32962,
chr20	22975481	23008501	GRA_denovo_LNC.1395.35	0	-	22975481	23008501	0	6	4523,352,96,110,101,58,	0,4742,5353,15317,21913,32962,
chr20	22975481	23008501	GRA_denovo_LNC.1395.36	0	-	22975481	23008501	0	7	2404,352,96,108,223,103,58,	0,4742,5353,15317,15739,21911,32962,
chr20	22975481	23008501	GRA_denovo_LNC.1395.37	0	-	22975481	23008501	0	6	3953,139,128,96,108,58,	0,4742,4966,5353,15317,32962,
chr20	22975481	23008502	GRA_denovo_LNC.1395.38	0	-	22975481	23008502	0	5	4526,353,95,103,59,	0,4742,5354,21911,32962,
chr20	22975481	23008503	GRA_denovo_LNC.1395.39	0	-	22975481	23008503	0	6	4526,352,96,108,103,60,	0,4742,5353,15317,21911,32962,
chr20	22975481	23008503	GRA_denovo_LNC.1395.40	0	-	22975481	23008503	0	4	2404,352,96,60,	0,4742,5353,32962,
chr20	22975481	23008513	GRA_denovo_LNC.1395.1	0	-	22975481	23008513	0	5	2404,108,103,119,61,	0,15317,21911,32641,32971,
chr20	22975481	23008513	GRA_denovo_LNC.1395.2	0	-	22975481	23008513	0	5	4523,139,108,110,70,	0,4742,15317,32641,32962,
chr20	22975481	23008513	GRA_denovo_LNC.1395.3	0	-	22975481	23008513	0	6	4523,352,110,221,110,70,	0,4742,15317,15741,32641,32962,
chr20	22975481	23008513	GRA_denovo_LNC.1395.41	0	-	22975481	23008513	0	4	2404,707,108,70,	0,4742,15317,32962,
chr20	22975481	23008513	GRA_denovo_LNC.1395.42	0	-	22975481	23008513	0	8	4526,139,128,96,108,223,103,70,	0,4742,4966,5353,15317,15739,21911,32962,
chr20	22975481	23008513	GRA_denovo_LNC.1395.43	0	-	22975481	23008513	0	7	1379,97,707,108,103,110,70,	0,2307,4742,15317,21911,32641,32962,
chr20	22975481	23008520	GRA_denovo_LNC.1395.4	0	-	22975481	23008520	0	6	4523,353,95,109,109,77,	0,4742,5354,15317,32642,32962,
chr20	22975481	23008520	GRA_denovo_LNC.1395.5	0	-	22975481	23008520	0	7	2404,352,96,108,101,110,77,	0,4742,5353,15317,15739,32641,32962,
chr20	22975481	23008520	GRA_denovo_LNC.1395.6	0	-	22975481	23008520	0	6	2404,352,96,103,110,77,	0,4742,5353,21911,32641,32962,
chr20	22975481	23008520	GRA_denovo_LNC.1395.7	0	-	22975481	23008520	0	5	2404,352,96,110,77,	0,4742,5353,32641,32962,
chr20	22975481	23008520	GRA_denovo_LNC.1395.8	0	-	22975481	23008520	0	7	4526,352,96,109,222,110,77,	0,4742,5353,15317,15740,32641,32962,
chr20	22975481	23008532	GRA_denovo_LNC.1395.10	0	-	22975481	23008532	0	5	2404,352,96,108,89,	0,4742,5353,15317,32962,
chr20	22975481	23008532	GRA_denovo_LNC.1395.11	0	-	22975481	23008532	0	6	4523,352,96,108,110,89,	0,4742,5353,15317,32641,32962,
chr20	22975481	23008532	GRA_denovo_LNC.1395.9	0	-	22975481	23008532	0	7	2404,787,707,108,103,110,89,	0,3739,4742,15317,21911,32641,32962,
chr20	22975481	23008551	GRA_denovo_LNC.1395.12	0	-	22975481	23008551	0	4	4523,352,96,108,	0,4742,5353,32962,
chr20	22975481	23008551	GRA_denovo_LNC.1395.13	0	-	22975481	23008551	0	4	4526,707,108,108,	0,4742,15317,32962,
chr20	22975481	23008551	GRA_denovo_LNC.1395.14	0	-	22975481	23008551	0	7	2404,352,96,108,223,110,108,	0,4742,5353,15317,15739,32641,32962,
chr20	22975481	23008551	GRA_denovo_LNC.1395.15	0	-	22975481	23008551	0	6	2404,352,96,109,222,108,	0,4742,5353,15317,15740,32962,
chr20	22975481	23008551	GRA_denovo_LNC.1395.16	0	-	22975481	23008551	0	8	2404,139,483,108,223,103,110,108,	0,4742,4966,15317,15739,21911,32641,32962,
chr20	22975481	23008551	GRA_denovo_LNC.1395.17	0	-	22975481	23008551	0	7	2404,139,128,96,108,110,108,	0,4742,4966,5353,15317,32641,32962,
chr20	22975481	23008551	GRA_denovo_LNC.1395.18	0	-	22975481	23008551	0	4	2404,708,109,108,	0,4742,32642,32962,
chr20	22975481	23008551	GRA_denovo_LNC.1395.19	0	-	22975481	23008551	0	7	2404,139,128,97,108,109,108,	0,4742,4966,5353,15318,32642,32962,
chr20	22975481	23008551	GRA_denovo_LNC.1395.20	0	-	22975481	23008551	0	8	2404,139,129,95,108,103,110,108,	0,4742,4966,5354,15317,21911,32641,32962,
chr20	22975481	23008551	GRA_denovo_LNC.1395.21	0	-	22975481	23008551	0	5	2405,351,96,110,108,	0,4743,5353,32641,32962,
chr20	37055812	37064017	GRA_denovo_LNC.1402.18	0	-	37055812	37064017	0	4	21,72,123,348,	0,3871,7334,7857,
chr20	47934498	47988686	GRA_denovo_LNC.1409.2	0	+	47934498	47988686	0	4	1131,137,73,1648,	0,11570,13990,52540,
chr20	47934722	47988686	GRA_denovo_LNC.1409.6	0	+	47934722	47988686	0	3	907,79,1648,	0,13760,52316,
chr20	47935323	47988686	GRA_denovo_LNC.1409.10	0	+	47935323	47988686	0	4	306,131,84,1643,	0,10745,13159,51720,
chr20	47935323	47988686	GRA_denovo_LNC.1409.11	0	+	47935323	47988686	0	5	306,131,76,84,1643,	0,10745,12593,13159,51720,
chr20	52133024	52147758	GRA_denovo_LNC.1413.1	0	-	52133024	52147758	0	4	688,107,1484,2281,	0,776,8168,12453,
chr20	52133972	52147758	GRA_denovo_LNC.1413.2	0	-	52133972	52147758	0	3	118,1484,2281,	0,7220,11505,
chr20	52141354	52146820	GRA_denovo_LNC.1413.3	0	-	52141354	52146820	0	2	508,1343,	0,4123,
chr20	52141354	52147826	GRA_denovo_LNC.1413.4	0	-	52141354	52147826	0	3	508,116,2349,	0,1206,4123,
chr20	61353434	61357845	GRA_denovo_LNC.1426.4	0	-	61353434	61357845	0	2	2823,419,	0,3992,
chr20	61353434	61358146	GRA_denovo_LNC.1426.5	0	-	61353434	61358146	0	2	3066,720,	0,3992,
chr20	61357198	61359406	GRA_denovo_LNC.1426.6	0	-	61357198	61359406	0	2	841,995,	0,1213,
chr21	35569936	35698032	GRA_denovo_LNC.1439.1	0	+	35569936	35698032	0	5	1145,41,119,76,997,	0,17864,65183,96044,127099,
chr21	35570807	35698032	GRA_denovo_LNC.1439.3	0	+	35570807	35698032	0	5	274,41,102,76,997,	0,16993,64312,95173,126228,
chr21	35570815	35590605	GRA_denovo_LNC.1439.4	0	+	35570815	35590605	0	3	266,41,594,	0,16985,19196,
chr21	35570815	35698032	GRA_denovo_LNC.1439.5	0	+	35570815	35698032	0	4	266,102,76,997,	0,64304,95165,126220,
chr21	35585472	35698032	GRA_denovo_LNC.1439.7	0	+	35585472	35698032	0	5	110,41,102,76,997,	0,2328,49647,80508,111563,
chr21	37709169	37712407	GRA_denovo_LNC.1443.1	0	-	37709169	37712407	0	2	1080,1333,	0,1905,
chr21	44472828	44490250	GRA_denovo_LNC.1455.1	0	+	44472828	44490250	0	2	1256,44,	0,17378,
chr21	45953463	45975591	GRA_denovo_LNC.1463.1	0	+	45953463	45975591	0	3	331,151,3122,	0,7419,19006,
chr21	45967731	45975591	GRA_denovo_LNC.1463.2	0	+	45967731	45975591	0	2	17,3122,	0,4738,
chr21	45967761	45975591	GRA_denovo_LNC.1463.3	0	+	45967761	45975591	0	2	69,3122,	0,4708,
chr21	45970367	45975591	GRA_denovo_LNC.1463.4	0	+	45970367	45975591	0	3	513,363,647,	0,2102,4577,
chr21	45971280	45975591	GRA_denovo_LNC.1463.5	0	+	45971280	45975591	0	3	78,1917,647,	0,1189,3664,
chr22	17082217	17134811	GRA_denovo_LNC.1465.1	0	+	17082217	17134811	0	7	80,152,600,102,51,162,5395,	0,736,9966,12749,35712,37251,47199,
chr22	17082217	17134811	GRA_denovo_LNC.1465.2	0	+	17082217	17134811	0	6	80,152,162,123,353,989,	0,736,37251,46335,47199,51605,
chr22	17082217	17134811	GRA_denovo_LNC.1465.3	0	+	17082217	17134811	0	6	80,152,51,162,1600,989,	0,736,35712,37251,47199,51605,
chr22	17082242	17134811	GRA_denovo_LNC.1465.4	0	+	17082242	17134811	0	9	55,152,236,194,51,162,353,312,989,	0,711,10305,12632,35687,37226,47174,48492,51580,
chr22	17082242	17134811	GRA_denovo_LNC.1465.5	0	+	17082242	17134811	0	9	55,152,236,194,51,164,121,353,4077,	0,711,10305,12632,35687,37226,46312,47174,48492,
chr22	17082242	17134811	GRA_denovo_LNC.1465.6	0	+	17082242	17134811	0	10	55,152,236,102,51,162,123,1630,162,989,	0,711,10305,12724,35687,37226,46310,47174,50969,51580,
chr22	17082242	17134811	GRA_denovo_LNC.1465.7	0	+	17082242	17134811	0	10	55,152,236,102,51,162,123,353,312,1600,	0,711,10305,12724,35687,37226,46310,47174,48492,50969,
chr22	17082248	17134811	GRA_denovo_LNC.1465.8	0	+	17082248	17134811	0	6	49,152,162,123,1600,1600,	0,705,37220,46304,47168,50963,
chr22	17082248	17134811	GRA_denovo_LNC.1465.9	0	+	17082248	17134811	0	7	49,152,51,162,353,2639,989,	0,705,35681,37220,47168,48486,51574,
chr22	17082249	17134811	GRA_denovo_LNC.1465.10	0	+	17082249	17134811	0	7	48,152,48,162,353,2639,989,	0,704,35683,37219,47167,48485,51573,
chr22	17082252	17128118	GRA_denovo_LNC.1465.16	0	+	17082252	17128118	0	8	45,152,236,194,106,51,162,61,	0,701,10295,12622,13336,35677,37216,45805,
chr22	17082252	17134811	GRA_denovo_LNC.1465.12	0	+	17082252	17134811	0	8	45,152,248,90,103,51,165,5392,	0,701,10295,12726,13339,35677,37216,47167,
chr22	17082252	17134811	GRA_denovo_LNC.1465.13	0	+	17082252	17134811	0	9	45,152,236,1136,51,165,350,876,989,	0,701,10295,12306,35677,37216,47167,50245,51570,
chr22	17082252	17134811	GRA_denovo_LNC.1465.14	0	+	17082252	17134811	0	9	45,152,236,102,51,162,1600,162,989,	0,701,10295,12714,35677,37216,47164,50959,51570,
chr22	17082252	17134811	GRA_denovo_LNC.1465.15	0	+	17082252	17134811	0	9	45,152,236,728,51,165,350,282,989,	0,701,10295,12714,35677,37216,47167,48482,51570,
chr22	17082351	17095996	GRA_denovo_LNC.1465.17	0	+	17082351	17095996	0	3	754,236,1030,	0,10196,12615,
chr22	17082351	17134811	GRA_denovo_LNC.1465.18	0	+	17082351	17134811	0	7	754,236,102,51,162,3957,989,	0,10196,12615,35578,37117,47065,51471,
chr22	17082351	17134811	GRA_denovo_LNC.1465.19	0	+	17082351	17134811	0	4	754,51,162,5395,	0,35578,37117,47065,
chr22	17082369	17134811	GRA_denovo_LNC.1465.20	0	+	17082369	17134811	0	7	38,152,236,510,51,162,5395,	0,584,10178,12189,35560,37099,47047,
chr22	17082369	17134811	GRA_denovo_LNC.1465.21	0	+	17082369	17134811	0	7	441,152,162,123,122,224,989,	0,584,37099,46183,47047,48423,51453,
chr22	17082371	17134811	GRA_denovo_LNC.1465.22	0	+	17082371	17134811	0	5	734,51,162,353,4077,	0,35558,37097,47045,48363,
chr22	17082373	17095996	GRA_denovo_LNC.1465.24	0	+	17082373	17095996	0	4	732,236,194,408,	0,10174,12501,13215,
chr22	17082373	17134811	GRA_denovo_LNC.1465.23	0	+	17082373	17134811	0	9	732,236,102,51,162,123,353,224,1600,	0,10174,12593,35556,37095,46179,47043,48419,50838,
chr22	17082415	17134811	GRA_denovo_LNC.1465.26	0	+	17082415	17134811	0	5	690,164,351,2639,989,	0,37053,47003,48319,51407,
chr22	17082767	17134811	GRA_denovo_LNC.1465.27	0	+	17082767	17134811	0	9	338,236,102,51,162,353,282,162,989,	0,9780,12199,35162,36701,46649,47967,50444,51055,
chr22	17092147	17134811	GRA_denovo_LNC.1465.28	0	+	17092147	17134811	0	6	636,194,51,162,1600,1600,	0,2727,25782,27321,37269,41064,
chr22	17092318	17134811	GRA_denovo_LNC.1465.29	0	+	17092318	17134811	0	4	465,510,162,5395,	0,2240,27150,37098,
chr22	17092318	17134811	GRA_denovo_LNC.1465.30	0	+	17092318	17134811	0	7	465,510,51,162,353,254,989,	0,2240,25611,27150,37098,38474,41504,
chr22	17129974	17134811	GRA_denovo_LNC.1465.31	0	+	17129974	17134811	0	3	1042,876,989,	0,2523,3848,
chr22	42833233	42846796	GRA_denovo_LNC.1503.2	0	+	42833233	42846796	0	5	1105,116,633,87,416,	0,3263,7956,8935,13147,
chr22	42833233	42846796	GRA_denovo_LNC.1503.3	0	+	42833233	42846796	0	6	1105,114,633,77,118,426,	0,3263,7956,8935,11479,13137,
chr22	42833941	42846796	GRA_denovo_LNC.1503.4	0	+	42833941	42846796	0	5	89,796,114,1056,426,	0,1361,2555,7248,12429,
chr22	42835298	42846796	GRA_denovo_LNC.1503.9	0	+	42835298	42846796	0	7	800,114,550,633,77,118,426,	0,1198,4921,5891,6870,9414,11072,
chr22	42835700	42846796	GRA_denovo_LNC.1503.10	0	+	42835700	42846796	0	6	632,114,115,77,118,426,	0,796,6007,6468,9012,10670,
chr22	42835700	42846796	GRA_denovo_LNC.1503.11	0	+	42835700	42846796	0	5	910,633,77,118,426,	0,5489,6468,9012,10670,
chr22	42835704	42849853	GRA_denovo_LNC.1503.12	0	+	42835704	42849853	0	6	96,114,633,77,707,668,	0,792,5485,6464,10666,13481,
chr22	42835893	42842871	GRA_denovo_LNC.1503.13	0	+	42835893	42842871	0	4	279,110,115,703,	0,607,5814,6275,
chr22	42836205	42847312	GRA_denovo_LNC.1503.15	0	+	42836205	42847312	0	5	405,1603,77,118,426,	0,4014,5963,8507,10681,
chr22	42841184	42921927	GRA_denovo_LNC.1503.19	0	+	42841184	42921927	0	3	638,77,32,	0,984,80711,
chr22	42843994	42846796	GRA_denovo_LNC.1503.21	0	+	42843994	42846796	0	2	836,426,	0,2376,
chr3	21584300	21622169	GRA_denovo_LNC.1516.1	0	+	21584300	21622169	0	3	187,193,1045,	0,36380,36824,
chr3	40214473	40351085	GRA_denovo_LNC.1521.1	0	-	40214473	40351085	0	3	1740,160,272,	0,128254,136340,
chr3	40214473	40351089	GRA_denovo_LNC.1521.2	0	-	40214473	40351089	0	3	1740,161,275,	0,128254,136341,
chr3	40288258	40350678	GRA_denovo_LNC.1521.5	0	-	40288258	40350678	0	3	1704,163,265,	0,54469,62155,
chr3	40288258	40351089	GRA_denovo_LNC.1521.6	0	-	40288258	40351089	0	3	1704,160,276,	0,54469,62555,
chr3	57582181	57586268	GRA_denovo_LNC.1537.1	0	+	57582181	57586268	0	2	1298,483,	0,3604,
chr3	71855822	71861994	GRA_denovo_LNC.1557.1	0	+	71855822	71861994	0	3	359,143,2118,	0,2762,4054,
chr3	71855822	71861994	GRA_denovo_LNC.1557.2	0	+	71855822	71861994	0	4	359,143,98,1046,	0,2762,4054,5126,
chr3	71855822	71861994	GRA_denovo_LNC.1557.3	0	+	71855822	71861994	0	3	360,142,2155,	0,2763,4017,
chr3	71855822	71880390	GRA_denovo_LNC.1557.4	0	+	71855822	71880390	0	4	359,143,98,557,	0,2762,4054,24011,
chr3	71855822	71904320	GRA_denovo_LNC.1557.5	0	+	71855822	71904320	0	4	359,143,98,2068,	0,2762,4054,46430,
chr3	71855822	71904320	GRA_denovo_LNC.1557.6	0	+	71855822	71904320	0	4	362,259,98,3147,	0,2765,4054,45351,
chr3	71856014	71861994	GRA_denovo_LNC.1557.7	0	+	71856014	71861994	0	3	167,262,2118,	0,2570,3862,
chr3	71856014	71861994	GRA_denovo_LNC.1557.8	0	+	71856014	71861994	0	4	167,262,98,1046,	0,2570,3862,4934,
chr3	71856014	71904320	GRA_denovo_LNC.1557.9	0	+	71856014	71904320	0	4	167,262,98,3147,	0,2570,3862,45159,
chr3	71856020	71904320	GRA_denovo_LNC.1557.10	0	+	71856020	71904320	0	4	161,262,98,2068,	0,2564,3856,46232,
chr3	71856020	71904320	GRA_denovo_LNC.1557.11	0	+	71856020	71904320	0	5	161,143,98,161,1567,	0,2564,3856,46232,46733,
chr3	71856029	71861994	GRA_denovo_LNC.1557.12	0	+	71856029	71861994	0	3	147,143,2118,	0,2555,3847,
chr3	71856768	71897657	GRA_denovo_LNC.1557.13	0	+	71856768	71897657	0	4	43,262,98,2304,	0,1816,3108,38585,
chr3	71858410	71904320	GRA_denovo_LNC.1557.14	0	+	71858410	71904320	0	4	38,143,98,2058,	0,174,1466,43852,
chr3	107843859	107854945	GRA_denovo_LNC.1541.2	0	+	107843859	107854945	0	2	130,955,	0,10131,
chr3	113830452	113834813	GRA_denovo_LNC.1546.1	0	+	113830452	113834813	0	2	1016,227,	0,4134,
chr3	122287353	122305339	GRA_denovo_LNC.1551.1	0	-	122287353	122305339	0	2	5445,34,	0,17952,
chr3	126937829	126946087	GRA_denovo_LNC.1554.2	0	-	126937829	126946087	0	2	1365,173,	0,8085,
chr3	149695442	149700048	GRA_denovo_LNC.1565.1	0	+	149695442	149700048	0	2	1669,211,	0,4395,
chr3	150622265	150624240	GRA_denovo_LNC.1571.6	0	+	150622265	150624240	0	2	1170,202,	0,1773,
chr3	150655068	150656617	GRA_denovo_LNC.1569.1	0	+	150655068	150656617	0	2	156,957,	0,592,
chr3	156859742	156876794	GRA_denovo_LNC.1574.1	0	+	156859742	156876794	0	2	843,13673,	0,3379,
chr3	187509758	187608207	GRA_denovo_LNC.1583.5	0	-	187509758	187608207	0	6	1095,127,85,118,116,206,	0,1396,3634,41453,85036,98243,
chr3	187509758	187608207	GRA_denovo_LNC.1583.6	0	-	187509758	187608207	0	7	1097,72,125,87,118,116,206,	0,1215,1396,3632,41453,85036,98243,
chr3	187509758	187608210	GRA_denovo_LNC.1583.8	0	-	187509758	187608210	0	6	1095,125,87,118,118,207,	0,1396,3632,41453,85036,98245,
chr3	187513393	187608183	GRA_denovo_LNC.1583.9	0	-	187513393	187608183	0	5	84,140,118,116,182,	0,20325,37818,81401,94608,
chr3	187534722	187608494	GRA_denovo_LNC.1583.11	0	-	187534722	187608494	0	5	14644,98,2255,116,493,	0,16489,16990,60072,73279,
chr3	187841261	187864984	GRA_denovo_LNC.1582.1	0	+	187841261	187864984	0	2	90,631,	0,23092,
chr4	13593468	13606732	GRA_denovo_LNC.21.1	0	+	13593468	13606732	0	2	11345,190,	0,13074,
chr4	15206128	15220854	GRA_denovo_LNC.17.1	0	-	15206128	15220854	0	2	126,2034,	0,12692,
chr4	15206128	15220854	GRA_denovo_LNC.17.2	0	-	15206128	15220854	0	3	126,364,1024,	0,12692,13702,
chr4	15546189	15548269	GRA_denovo_LNC.27.1	0	-	15546189	15548269	0	2	1132,29,	0,2051,
chr4	26181241	26277070	GRA_denovo_LNC.22.5	0	-	26181241	26277070	0	7	1676,201,2443,112,121,123,289,	0,17104,18045,20926,33179,64350,95540,
chr4	26181241	26277070	GRA_denovo_LNC.22.7	0	-	26181241	26277070	0	6	1676,201,2443,112,127,289,	0,17104,18045,20926,64350,95540,
chr4	26199240	26202282	GRA_denovo_LNC.22.13	0	-	26199240	26202282	0	2	2490,115,	0,2927,
chr4	37762580	37765521	GRA_denovo_LNC.23.1	0	+	37762580	37765521	0	4	313,123,85,362,	0,1445,1809,2579,
chr4	37762580	37782681	GRA_denovo_LNC.23.2	0	+	37762580	37782681	0	4	314,123,80,179,	0,1445,1814,19922,
chr4	37762580	37782681	GRA_denovo_LNC.23.3	0	+	37762580	37782681	0	5	313,123,85,49,163,	0,1445,1809,12062,19938,
chr4	37762601	37782681	GRA_denovo_LNC.23.4	0	+	37762601	37782681	0	4	292,123,85,182,	0,1424,1788,19898,
chr4	37762674	37782681	GRA_denovo_LNC.23.5	0	+	37762674	37782681	0	4	219,123,80,182,	0,1351,1720,19825,
chr4	79549195	79569632	GRA_denovo_LNC.36.1	0	+	79549195	79569632	0	3	84,262,86,	0,17960,20351,
chr4	79549195	79612110	GRA_denovo_LNC.36.2	0	+	79549195	79612110	0	6	84,262,109,94,9128,373,	0,17960,21559,34876,52719,62542,
chr4	79549195	79612110	GRA_denovo_LNC.36.3	0	+	79549195	79612110	0	5	84,262,904,7803,373,	0,17960,52719,54044,62542,
chr4	79549195	79612110	GRA_denovo_LNC.36.4	0	+	79549195	79612110	0	5	84,262,109,9128,373,	0,17960,21559,52719,62542,
chr4	79549195	79612110	GRA_denovo_LNC.36.5	0	+	79549195	79612110	0	6	84,262,109,72,9128,373,	0,17960,21559,45301,52719,62542,
chr4	79561788	79607788	GRA_denovo_LNC.36.6	0	+	79561788	79607788	0	7	3536,262,111,92,72,908,4545,	0,5367,8966,22285,32708,40126,41455,
chr4	79565300	79607788	GRA_denovo_LNC.36.7	0	+	79565300	79607788	0	7	24,262,109,94,72,908,4545,	0,1855,5454,18771,29196,36614,37943,
chr4	79565301	79607788	GRA_denovo_LNC.36.8	0	+	79565301	79607788	0	6	27,262,109,94,904,4549,	0,1854,5453,18770,36613,37938,
chr4	79565301	79607788	GRA_denovo_LNC.36.9	0	+	79565301	79607788	0	7	27,262,109,94,72,904,4549,	0,1854,5453,18770,29195,36613,37938,
chr4	79565302	79607788	GRA_denovo_LNC.36.10	0	+	79565302	79607788	0	4	22,262,908,4545,	0,1853,36612,37941,
chr4	79565304	79612110	GRA_denovo_LNC.36.11	0	+	79565304	79612110	0	7	24,262,109,94,72,9128,373,	0,1851,5450,18767,29192,36610,46433,
chr4	79567156	79607788	GRA_denovo_LNC.36.12	0	+	79567156	79607788	0	4	261,109,904,4549,	0,3598,34758,36083,
chr4	79567156	79607788	GRA_denovo_LNC.36.13	0	+	79567156	79607788	0	5	261,111,92,908,4545,	0,3598,16917,34758,36087,
chr4	79637223	79665014	GRA_denovo_LNC.31.1	0	+	79637223	79665014	0	3	66,67,961,	0,4959,26830,
chr4	79637223	79665014	GRA_denovo_LNC.31.2	0	+	79637223	79665014	0	4	66,67,194,961,	0,4959,23086,26830,
chr4	79637223	79665014	GRA_denovo_LNC.31.3	0	+	79637223	79665014	0	2	66,961,	0,26830,
chr4	79637223	79665014	GRA_denovo_LNC.31.4	0	+	79637223	79665014	0	3	66,92,961,	0,21752,26830,
chr4	79637223	79665014	GRA_denovo_LNC.31.5	0	+	79637223	79665014	0	4	66,67,92,961,	0,4959,21752,26830,
chr4	79637241	79665014	GRA_denovo_LNC.31.6	0	+	79637241	79665014	0	4	48,67,175,961,	0,4941,21651,26812,
chr4	79637241	79665014	GRA_denovo_LNC.31.7	0	+	79637241	79665014	0	5	48,184,135,194,961,	0,4941,21691,23068,26812,
chr4	79637241	79665014	GRA_denovo_LNC.31.8	0	+	79637241	79665014	0	3	48,184,961,	0,4941,26812,
chr4	79637243	79675366	GRA_denovo_LNC.31.9	0	+	79637243	79675366	0	4	46,57,94,534,	0,34380,36612,37589,
chr4	79637246	79665014	GRA_denovo_LNC.31.10	0	+	79637246	79665014	0	3	43,175,961,	0,21646,26807,
chr4	79637249	79665014	GRA_denovo_LNC.31.11	0	+	79637249	79665014	0	4	40,67,135,961,	0,4933,21683,26804,
chr4	79637255	79665014	GRA_denovo_LNC.31.12	0	+	79637255	79665014	0	3	34,72,956,	0,4927,26803,
chr4	79637256	79665014	GRA_denovo_LNC.31.13	0	+	79637256	79665014	0	3	1105,184,961,	0,4926,26797,
chr4	85887419	85891819	GRA_denovo_LNC.48.1	0	+	85887419	85891819	0	3	861,152,27,	0,3458,4373,
chr4	103746150	103760563	GRA_denovo_LNC.40.1	0	+	103746150	103760563	0	2	3192,115,	0,14298,
chr4	119199878	119200983	GRA_denovo_LNC.45.1	0	+	119199878	119200983	0	3	69,43,205,	0,665,900,
chr4	119199878	119200983	GRA_denovo_LNC.45.2	0	+	119199878	119200983	0	3	414,43,205,	0,665,900,
chr4	119199930	119200983	GRA_denovo_LNC.45.3	0	+	119199930	119200983	0	4	17,194,45,203,	0,168,613,850,
chr4	119200312	119200983	GRA_denovo_LNC.45.4	0	+	119200312	119200983	0	2	274,205,	0,466,
chr4	185448484	185458705	GRA_denovo_LNC.56.1	0	-	185448484	185458705	0	2	979,50,	0,10171,
chr5	17138673	17217511	GRA_denovo_LNC.74.21	0	-	17138673	17217511	0	5	8161,1013,97,67,1322,	0,8177,23904,43805,77516,
chr5	17138673	17217513	GRA_denovo_LNC.74.19	0	-	17138673	17217513	0	4	8161,1013,98,1327,	0,8177,23904,77513,
chr5	17138673	17217566	GRA_denovo_LNC.74.15	0	-	17138673	17217566	0	5	8161,1013,97,63,1381,	0,8177,23904,43805,77512,
chr5	17174563	17217512	GRA_denovo_LNC.74.32	0	-	17174563	17217512	0	4	4313,64,551,1327,	0,7915,16849,41622,
chr5	57803402	57807884	GRA_denovo_LNC.84.1	0	+	57803402	57807884	0	2	215,650,	0,3832,
chr5	73658215	73720404	GRA_denovo_LNC.88.2	0	-	73658215	73720404	0	3	39,168,78,	0,6963,62111,
chr5	74570647	74615503	GRA_denovo_LNC.89.1	0	-	74570647	74615503	0	2	683,414,	0,44442,
chr5	77654048	77656214	GRA_denovo_LNC.95.1	0	-	77654048	77656214	0	2	1762,177,	0,1989,
chr5	90664150	90745212	GRA_denovo_LNC.115.1	0	+	90664150	90745212	0	3	12591,63,43,	0,50375,81019,
chr5	114523993	114530491	GRA_denovo_LNC.120.1	0	-	114523993	114530491	0	2	1645,33,	0,6465,
chr5	126186605	126249322	GRA_denovo_LNC.122.1	0	+	126186605	126249322	0	3	1437,198,613,	0,2648,62104,
chr5	147715284	147730018	GRA_denovo_LNC.132.1	0	-	147715284	147730018	0	2	1871,368,	0,14366,
chr5	156994382	157004943	GRA_denovo_LNC.137.1	0	+	156994382	157004943	0	3	500,70,1653,	0,6665,8908,
chr5	156995432	157004943	GRA_denovo_LNC.137.2	0	+	156995432	157004943	0	3	98,70,1653,	0,5615,7858,
chr5	156995449	157004943	GRA_denovo_LNC.137.3	0	+	156995449	157004943	0	2	81,1653,	0,7841,
chr5	172190166	172206101	GRA_denovo_LNC.144.1	0	+	172190166	172206101	0	2	9324,1602,	0,14333,
chr5	172190299	172207525	GRA_denovo_LNC.144.2	0	+	172190299	172207525	0	3	9191,419,845,	0,14195,16381,
chr5	172190334	172209118	GRA_denovo_LNC.144.3	0	+	172190334	172209118	0	3	9156,414,44,	0,14165,18740,
chr5	172193995	172215106	GRA_denovo_LNC.144.4	0	+	172193995	172215106	0	3	5495,194,24,	0,10504,21087,
chr5	172195153	172209118	GRA_denovo_LNC.144.5	0	+	172195153	172209118	0	3	4337,180,44,	0,9341,13921,
chr5	173204814	173220955	GRA_denovo_LNC.145.1	0	+	173204814	173220955	0	2	630,273,	0,15868,
chr6	2853866	2860520	GRA_denovo_LNC.159.1	0	-	2853866	2860520	0	3	2058,85,1756,	0,4278,4898,
chr6	2853866	2861391	GRA_denovo_LNC.159.2	0	-	2853866	2861391	0	2	2058,3247,	0,4278,
chr6	2853866	2861528	GRA_denovo_LNC.159.3	0	-	2853866	2861528	0	2	2058,78,	0,7584,
chr6	2853866	2864892	GRA_denovo_LNC.159.4	0	-	2853866	2864892	0	3	2058,81,855,	0,4278,10171,
chr6	2853866	2872794	GRA_denovo_LNC.159.5	0	-	2853866	2872794	0	2	2058,37,	0,18891,
chr6	2853866	2873142	GRA_denovo_LNC.159.6	0	-	2853866	2873142	0	2	2058,92,	0,19184,
chr6	2853866	2874254	GRA_denovo_LNC.159.7	0	-	2853866	2874254	0	3	2058,85,1533,	0,4278,18855,
chr6	2853866	2876181	GRA_denovo_LNC.159.8	0	-	2853866	2876181	0	2	2058,60,	0,22255,
chr6	2853866	2876915	GRA_denovo_LNC.159.9	0	-	2853866	2876915	0	2	2058,389,	0,22660,
chr6	2853866	2877113	GRA_denovo_LNC.159.10	0	-	2853866	2877113	0	3	2058,85,587,	0,4278,22660,
chr6	2853866	2881857	GRA_denovo_LNC.159.11	0	-	2853866	2881857	0	2	2058,98,	0,27893,
chr6	6665477	6667342	GRA_denovo_LNC.160.1	0	-	6665477	6667342	0	2	897,686,	0,1179,
chr6	6680627	6687201	GRA_denovo_LNC.164.1	0	-	6680627	6687201	0	2	905,69,	0,6505,
chr6	6683361	6687289	GRA_denovo_LNC.164.2	0	-	6683361	6687289	0	2	3351,157,	0,3771,
chr6	6687275	6697394	GRA_denovo_LNC.166.1	0	+	6687275	6697394	0	3	288,66,6416,	0,1189,3703,
chr6	6687275	6707712	GRA_denovo_LNC.166.2	0	+	6687275	6707712	0	2	288,1105,	0,19332,
chr6	6687275	6707712	GRA_denovo_LNC.166.3	0	+	6687275	6707712	0	2	1255,1110,	0,19327,
chr6	6687275	6707712	GRA_denovo_LNC.166.4	0	+	6687275	6707712	0	2	288,1110,	0,19327,
chr6	6687437	6707712	GRA_denovo_LNC.166.6	0	+	6687437	6707712	0	3	126,66,1110,	0,1027,19165,
chr6	6687450	6697394	GRA_denovo_LNC.166.7	0	+	6687450	6697394	0	3	113,75,6407,	0,1014,3537,
chr6	6687450	6697394	GRA_denovo_LNC.166.8	0	+	6687450	6697394	0	2	113,6416,	0,3528,
chr6	6687467	6731441	GRA_denovo_LNC.166.9	0	+	6687467	6731441	0	3	96,119,2213,	0,30575,41761,
chr6	6687507	6697394	GRA_denovo_LNC.166.10	0	+	6687507	6697394	0	3	56,67,6415,	0,957,3472,
chr6	6704217	6712254	GRA_denovo_LNC.165.20	0	-	6704217	6712254	0	3	1099,105,325,	0,6892,7712,
chr6	6708134	6712295	GRA_denovo_LNC.165.21	0	-	6708134	6712295	0	3	1108,112,366,	0,2970,3795,
chr6	6710095	6712295	GRA_denovo_LNC.165.22	0	-	6710095	6712295	0	3	240,110,366,	0,1009,1834,
chr6	6710095	6712295	GRA_denovo_LNC.165.23	0	-	6710095	6712295	0	2	1121,366,	0,1834,
chr6	6710095	6712295	GRA_denovo_LNC.165.24	0	-	6710095	6712295	0	2	1119,366,	0,1834,
chr6	6725212	6731441	GRA_denovo_LNC.166.13	0	+	6725212	6731441	0	2	321,2213,	0,4016,
chr6	25013518	25040595	GRA_denovo_LNC.176.1	0	+	25013518	25040595	0	3	54,113,230,	0,894,26847,
chr6	25015243	25023558	GRA_denovo_LNC.177.1	0	+	25015243	25023558	0	3	303,81,32,	0,411,8283,
chr6	25024692	25040595	GRA_denovo_LNC.176.2	0	+	25024692	25040595	0	4	308,1834,199,230,	0,462,7881,15673,
chr6	26367671	26415444	GRA_denovo_LNC.196.1	0	-	26367671	26415444	0	2	3022,7402,	0,40371,
chr6	28046571	28048751	GRA_denovo_LNC.182.1	0	-	28046571	28048751	0	2	181,346,	0,1834,
chr6	28046571	28048804	GRA_denovo_LNC.182.2	0	-	28046571	28048804	0	2	179,783,	0,1450,
chr6	28046571	28048836	GRA_denovo_LNC.182.3	0	-	28046571	28048836	0	2	179,433,	0,1832,
chr6	30762853	30798431	GRA_denovo_LNC.189.1	0	-	30762853	30798431	0	3	3696,370,140,	0,19326,35438,
chr6	30762853	30798431	GRA_denovo_LNC.189.2	0	-	30762853	30798431	0	2	3696,140,	0,35438,
chr6	30762853	30798431	GRA_denovo_LNC.189.3	0	-	30762853	30798431	0	3	3696,547,140,	0,19149,35438,
chr6	30773248	30798393	GRA_denovo_LNC.189.4	0	-	30773248	30798393	0	3	6282,217,102,	0,8931,25043,
chr6	30773248	30798431	GRA_denovo_LNC.189.5	0	-	30773248	30798431	0	3	5115,547,140,	0,8754,25043,
chr6	30773248	30798431	GRA_denovo_LNC.189.6	0	-	30773248	30798431	0	2	9301,140,	0,25043,
chr6	30773248	30798431	GRA_denovo_LNC.189.7	0	-	30773248	30798431	0	3	6282,370,140,	0,8931,25043,
chr6	30773248	30798431	GRA_denovo_LNC.189.8	0	-	30773248	30798431	0	3	5115,846,140,	0,8455,25043,
chr6	30773248	30798431	GRA_denovo_LNC.189.9	0	-	30773248	30798431	0	3	3734,547,140,	0,8754,25043,
chr6	41217828	41227427	GRA_denovo_LNC.215.1	0	+	41217828	41227427	0	3	94,6644,983,	0,832,8616,
chr6	88923307	88971410	GRA_denovo_LNC.236.1	0	-	88923307	88971410	0	2	4941,198,	0,47905,
chr6	88923307	89008913	GRA_denovo_LNC.236.2	0	-	88923307	89008913	0	5	4941,73,80,136,334,	0,37983,38144,67225,85272,
chr6	88923307	89013090	GRA_denovo_LNC.236.3	0	-	88923307	89013090	0	3	4941,155,3774,	0,85272,86009,
chr6	88923307	89063545	GRA_denovo_LNC.236.4	0	-	88923307	89063545	0	4	4941,5360,3619,47,	0,85272,101995,140191,
chr6	88923307	89073562	GRA_denovo_LNC.236.5	0	-	88923307	89073562	0	11	4941,73,80,150,64,135,185,2524,182,145,19,	0,37983,38144,47905,48948,67226,77229,85272,90451,110412,150236,
chr6	88923307	89152630	GRA_denovo_LNC.236.6	0	-	88923307	89152630	0	7	4941,73,80,2524,181,109,70,	0,37983,38144,85272,90451,228495,229253,
chr6	88923307	89152630	GRA_denovo_LNC.236.7	0	-	88923307	89152630	0	8	4941,73,80,2524,181,146,109,70,	0,37983,38144,85272,90451,110411,228495,229253,
chr6	88923307	89152631	GRA_denovo_LNC.236.8	0	-	88923307	89152631	0	11	4941,73,80,136,185,2524,181,139,146,243,71,	0,37983,38144,67225,77229,85272,90451,102006,110411,228495,229253,
chr6	88923307	89152633	GRA_denovo_LNC.236.9	0	-	88923307	89152633	0	10	4941,73,80,138,192,5360,150,146,109,73,	0,37983,38144,67225,74073,85272,101995,110411,228495,229253,
chr6	88971739	89152630	GRA_denovo_LNC.236.11	0	-	88971739	89152630	0	5	579,2524,181,109,70,	0,36840,42019,180063,180821,
chr6	88971739	89152631	GRA_denovo_LNC.236.10	0	-	88971739	89152631	0	7	579,136,185,5360,146,243,235,	0,18793,28797,36840,61979,180063,180657,
chr6	88977608	89152633	GRA_denovo_LNC.236.12	0	-	88977608	89152633	0	8	883,135,192,5360,3082,150,109,73,	0,12925,19772,30971,47694,56106,174194,174952,
chr6	88989975	89152630	GRA_denovo_LNC.236.13	0	-	88989975	89152630	0	8	693,192,185,2524,181,146,109,70,	0,7405,10561,18604,23783,43743,161827,162585,
chr6	88989975	89152631	GRA_denovo_LNC.236.14	0	-	88989975	89152631	0	6	694,184,5360,146,243,235,	0,10562,18604,43743,161827,162421,
chr6	89021468	89063545	GRA_denovo_LNC.236.25	0	-	89021468	89063545	0	3	3364,3619,47,	0,3834,42030,
chr6	89021468	89152630	GRA_denovo_LNC.236.23	0	-	89021468	89152630	0	5	3364,139,146,109,70,	0,3845,12250,130334,131092,
chr6	89021468	89152630	GRA_denovo_LNC.236.24	0	-	89021468	89152630	0	5	3364,150,147,109,70,	0,3834,12250,130334,131092,
chr6	89021468	89152633	GRA_denovo_LNC.236.21	0	-	89021468	89152633	0	3	3984,109,73,	0,130334,131092,
chr6	89021468	89152633	GRA_denovo_LNC.236.22	0	-	89021468	89152633	0	4	3364,139,109,73,	0,3845,130334,131092,
chr6	89021468	89152636	GRA_denovo_LNC.236.16	0	-	89021468	89152636	0	5	3364,96,146,109,76,	0,3888,12250,130334,131092,
chr6	89021468	89152636	GRA_denovo_LNC.236.17	0	-	89021468	89152636	0	5	3984,146,84,64,76,	0,12250,130334,130513,131092,
chr6	89021468	89152636	GRA_denovo_LNC.236.18	0	-	89021468	89152636	0	4	3984,146,243,240,	0,12250,130334,130928,
chr6	89021468	89152636	GRA_denovo_LNC.236.19	0	-	89021468	89152636	0	4	3364,122,243,240,	0,3862,130334,130928,
chr6	89021468	89152636	GRA_denovo_LNC.236.20	0	-	89021468	89152636	0	3	3984,243,240,	0,130334,130928,
chr6	89021468	89152639	GRA_denovo_LNC.236.15	0	-	89021468	89152639	0	5	3366,148,146,243,79,	0,3836,12250,130334,131092,
chr6	89032411	89073676	GRA_denovo_LNC.236.26	0	-	89032411	89073676	0	3	1082,146,133,	0,1307,41132,
chr6	89032411	89152630	GRA_denovo_LNC.236.27	0	-	89032411	89152630	0	4	1082,146,109,70,	0,1307,119391,120149,
chr6	89032411	89152633	GRA_denovo_LNC.236.28	0	-	89032411	89152633	0	4	1082,146,243,73,	0,1307,119391,120149,
chr6	89147068	89152551	GRA_denovo_LNC.236.29	0	-	89147068	89152551	0	3	317,243,155,	0,4734,5328,
chr6	89147068	89152632	GRA_denovo_LNC.236.30	0	-	89147068	89152632	0	3	317,243,72,	0,4734,5492,
chr6	93342844	93433489	GRA_denovo_LNC.235.1	0	-	93342844	93433489	0	2	472,450,	0,90195,
chr6	109702811	109709099	GRA_denovo_LNC.240.1	0	+	109702811	109709099	0	2	1778,52,	0,6236,
chr6	110354983	110361467	GRA_denovo_LNC.241.13	0	-	110354983	110361467	0	4	2057,510,95,743,	0,3035,4666,5741,
chr6	110354983	110361561	GRA_denovo_LNC.241.15	0	-	110354983	110361561	0	3	3545,93,837,	0,4666,5741,
chr6	111212708	111297972	GRA_denovo_LNC.254.1	0	-	111212708	111297972	0	2	6058,38,	0,85226,
chr6	134617280	134619042	GRA_denovo_LNC.250.1	0	+	134617280	134619042	0	2	753,78,	0,1684,
chr6	147494739	147527573	GRA_denovo_LNC.277.2	0	-	147494739	147527573	0	3	57,121,3622,	0,224,29212,
chr6	160005370	160084467	GRA_denovo_LNC.273.2	0	-	160005370	160084467	0	3	601,1104,848,	0,9764,78249,
chr6	160007828	160016225	GRA_denovo_LNC.273.4	0	-	160007828	160016225	0	3	1159,255,1091,	0,1372,7306,
chr6	160007828	160084460	GRA_denovo_LNC.273.6	0	-	160007828	160084460	0	3	1159,7036,843,	0,1372,75789,
chr6	160035483	160040909	GRA_denovo_LNC.273.7	0	-	160035483	160040909	0	3	1811,64,807,	0,3673,4619,
chr6	160035483	160052573	GRA_denovo_LNC.273.9	0	-	160035483	160052573	0	5	1811,68,144,212,27,	0,3673,9981,12151,17063,
chr6	160035483	160052594	GRA_denovo_LNC.273.10	0	-	160035483	160052594	0	2	1811,48,	0,17063,
chr6	160035483	160052776	GRA_denovo_LNC.273.12	0	-	160035483	160052776	0	2	1811,54,	0,17239,
chr6	166668093	166672562	GRA_denovo_LNC.276.1	0	-	166668093	166672562	0	2	442,1372,	0,3097,
chr6	166668093	166672562	GRA_denovo_LNC.276.2	0	-	166668093	166672562	0	3	446,94,1371,	0,1250,3098,
chr6	166668093	166673521	GRA_denovo_LNC.276.3	0	-	166668093	166673521	0	2	440,2331,	0,3097,
chr6	166668093	166673521	GRA_denovo_LNC.276.4	0	-	166668093	166673521	0	3	440,93,2331,	0,1250,3097,
chr7	15276757	15393929	GRA_denovo_LNC.294.3	0	+	15276757	15393929	0	3	84,61,3046,	0,73735,114126,
chr7	15276770	15393929	GRA_denovo_LNC.294.10	0	+	15276770	15393929	0	3	71,179,3046,	0,73722,114113,
chr7	15276771	15282369	GRA_denovo_LNC.294.18	0	+	15276771	15282369	0	2	70,2368,	0,3230,
chr7	15276771	15306062	GRA_denovo_LNC.294.17	0	+	15276771	15306062	0	3	70,1295,176,	0,3230,29115,
chr7	15276795	15282369	GRA_denovo_LNC.294.21	0	+	15276795	15282369	0	2	46,2698,	0,2876,
chr7	15276795	15282369	GRA_denovo_LNC.294.22	0	+	15276795	15282369	0	3	46,73,2368,	0,2876,3206,
chr7	15398787	15406948	GRA_denovo_LNC.294.23	0	+	15398787	15406948	0	2	3581,1170,	0,6991,
chr7	15399097	15406948	GRA_denovo_LNC.294.24	0	+	15399097	15406948	0	2	3271,3324,	0,4527,
chr7	15399097	15406948	GRA_denovo_LNC.294.25	0	+	15399097	15406948	0	3	3271,53,3324,	0,3971,4527,
chr7	15399097	15406948	GRA_denovo_LNC.294.26	0	+	15399097	15406948	0	3	3271,55,3324,	0,3971,4527,
chr7	15399097	15409437	GRA_denovo_LNC.294.27	0	+	15399097	15409437	0	3	3271,120,1007,	0,6681,9333,
chr7	15399521	15414044	GRA_denovo_LNC.294.28	0	+	15399521	15414044	0	2	2847,404,	0,14119,
chr7	15399521	15427719	GRA_denovo_LNC.294.29	0	+	15399521	15427719	0	3	2847,53,781,	0,3547,27417,
chr7	15400291	15406948	GRA_denovo_LNC.294.30	0	+	15400291	15406948	0	2	2077,1173,	0,5484,
chr7	15400291	15409437	GRA_denovo_LNC.294.31	0	+	15400291	15409437	0	3	2077,2830,1007,	0,2777,8139,
chr7	27132678	27139822	GRA_denovo_LNC.298.1	0	+	27132678	27139822	0	3	3329,293,425,	0,6014,6719,
chr7	27134346	27139822	GRA_denovo_LNC.298.2	0	+	27134346	27139822	0	3	1661,166,425,	0,4346,5051,
chr7	27137252	27139822	GRA_denovo_LNC.298.3	0	+	27137252	27139822	0	2	1606,425,	0,2145,
chr7	65228257	65236369	GRA_denovo_LNC.322.1	0	-	65228257	65236369	0	2	236,916,	0,7196,
chr7	66565816	66571472	GRA_denovo_LNC.331.5	0	-	66565816	66571472	0	4	580,91,1441,198,	0,1439,3455,5458,
chr7	66565816	66571472	GRA_denovo_LNC.331.6	0	-	66565816	66571472	0	4	580,88,1444,198,	0,1439,3452,5458,
chr7	66568836	66571472	GRA_denovo_LNC.331.7	0	-	66568836	66571472	0	3	16,1445,198,	0,431,2438,
chr7	102067628	102073719	GRA_denovo_LNC.383.15	0	-	102067628	102073719	0	4	2686,1032,96,33,	0,2804,4670,6058,
chr7	135665756	135728954	GRA_denovo_LNC.359.1	0	+	135665756	135728954	0	4	50,146,106,807,	0,46155,49919,62391,
chr7	135705256	135728954	GRA_denovo_LNC.359.2	0	+	135705256	135728954	0	4	285,80,146,807,	0,5200,6655,22891,
chr7	143108348	143113047	GRA_denovo_LNC.365.1	0	+	143108348	143113047	0	3	3190,132,418,	0,3812,4281,
chr7	143111196	143127488	GRA_denovo_LNC.365.2	0	+	143111196	143127488	0	3	342,132,940,	0,964,15352,
chr7	143183338	143195501	GRA_denovo_LNC.365-2.1	0	+	143183338	143195501	0	5	306,148,88,172,2443,	0,2233,3645,8979,9720,
chr7	143186765	143195501	GRA_denovo_LNC.365-2.2	0	+	143186765	143195501	0	3	306,172,2443,	0,5552,6293,
chr7	143190480	143195501	GRA_denovo_LNC.365-2.3	0	+	143190480	143195501	0	2	2009,2443,	0,2578,
chr7	143204481	143226728	GRA_denovo_LNC.364.1	0	+	143204481	143226728	0	3	26,236,10705,	0,10893,11542,
chr7	143210367	143226728	GRA_denovo_LNC.364.2	0	+	143210367	143226728	0	3	205,236,10705,	0,5007,5656,
chr7	143210367	143226728	GRA_denovo_LNC.364.3	0	+	143210367	143226728	0	4	205,140,236,10705,	0,615,5007,5656,
chr7	154795170	154797478	GRA_denovo_LNC.379.1	0	+	154795170	154797478	0	2	248,1807,	0,501,
chr7	154795188	154797478	GRA_denovo_LNC.379.2	0	+	154795188	154797478	0	3	218,173,1428,	0,483,862,
chr7	155080387	155092007	GRA_denovo_LNC.382.1	0	-	155080387	155092007	0	2	187,3994,	0,7626,
chr8	23422042	23474354	GRA_denovo_LNC.394.1	0	-	23422042	23474354	0	2	9826,340,	0,51972,
chr8	47752475	47762338	GRA_denovo_LNC.400.1	0	+	47752475	47762338	0	3	82,82,49,	0,191,9814,
chr8	47752502	47818753	GRA_denovo_LNC.400.2	0	+	47752502	47818753	0	3	55,82,725,	0,164,65526,
chr8	123908807	123914034	GRA_denovo_LNC.422.2	0	-	123908807	123914034	0	2	1885,1587,	0,3640,
chr8	134156467	134179210	GRA_denovo_LNC.432.1	0	+	134156467	134179210	0	3	202,125,1538,	0,13824,21205,
chr8	134156467	134179210	GRA_denovo_LNC.432.2	0	+	134156467	134179210	0	2	202,1538,	0,21205,
chr8	134167437	134170637	GRA_denovo_LNC.432.5	0	+	134167437	134170637	0	2	53,346,	0,2854,
chr8	142336793	142339865	GRA_denovo_LNC.436.1	0	+	142336793	142339865	0	3	557,193,655,	0,1558,2417,
chr8	144362373	144363844	GRA_denovo_LNC.439.1	0	-	144362373	144363844	0	2	312,793,	0,678,
chr8	144362373	144363851	GRA_denovo_LNC.439.2	0	-	144362373	144363851	0	2	312,795,	0,683,
chr9	27684269	27690675	GRA_denovo_LNC.447.1	0	-	27684269	27690675	0	3	82,59,159,	0,2320,6247,
chr9	43514805	43541088	GRA_denovo_LNC.453.1	0	-	43514805	43541088	0	3	3912,71,364,	0,5562,25919,
chr9	43514805	43583443	GRA_denovo_LNC.453.2	0	-	43514805	43583443	0	2	3912,891,	0,67747,
chr9	43514805	43583443	GRA_denovo_LNC.453.3	0	-	43514805	43583443	0	2	3915,891,	0,67747,
chr9	43514805	43583443	GRA_denovo_LNC.453.4	0	-	43514805	43583443	0	3	3912,304,891,	0,29054,67747,
chr9	71161779	71220592	GRA_denovo_LNC.459.1	0	+	71161779	71220592	0	3	261,158,10307,	0,46551,48506,
chr9	71161808	71220592	GRA_denovo_LNC.459.3	0	+	71161808	71220592	0	2	232,12262,	0,46522,
chr9	71161808	71220592	GRA_denovo_LNC.459.4	0	+	71161808	71220592	0	4	232,120,158,10630,	0,37845,46522,48154,
chr9	71161830	71220592	GRA_denovo_LNC.459.5	0	+	71161830	71220592	0	4	210,169,128,12262,	0,29710,37823,46500,
chr9	71161830	71220592	GRA_denovo_LNC.459.6	0	+	71161830	71220592	0	4	210,120,158,10307,	0,37823,46500,48455,
chr9	71161830	71220592	GRA_denovo_LNC.459.7	0	+	71161830	71220592	0	4	210,128,8501,10307,	0,37823,38157,48455,
chr9	71161830	71220592	GRA_denovo_LNC.459.8	0	+	71161830	71220592	0	4	210,158,49,10307,	0,46500,48132,48455,
chr9	71207754	71220592	GRA_denovo_LNC.459.9	0	+	71207754	71220592	0	2	734,10630,	0,2208,
chr9	71240553	71249370	GRA_denovo_LNC.456.1	0	+	71240553	71249370	0	2	116,1420,	0,7397,
chr9	71240553	71259349	GRA_denovo_LNC.456.3	0	+	71240553	71259349	0	3	116,278,841,	0,7397,17955,
chr9	71240557	71249370	GRA_denovo_LNC.456.4	0	+	71240557	71249370	0	2	206,1420,	0,7393,
chr9	71240557	71259349	GRA_denovo_LNC.456.5	0	+	71240557	71259349	0	3	206,226,841,	0,7393,17951,
chr9	71240557	71259349	GRA_denovo_LNC.456.6	0	+	71240557	71259349	0	3	206,226,520,	0,7393,18272,
chr9	71560606	71590777	GRA_denovo_LNC.461.3	0	-	71560606	71590777	0	3	9255,188,196,	0,11335,29975,
chr9	71560606	71590952	GRA_denovo_LNC.461.4	0	-	71560606	71590952	0	3	9255,186,373,	0,11335,29973,
chr9	92271522	92285966	GRA_denovo_LNC.467.3	0	+	92271522	92285966	0	2	489,9016,	0,5428,
chr9	92271522	92287936	GRA_denovo_LNC.467.4	0	+	92271522	92287936	0	3	489,3347,265,	0,5428,16149,
chr9	92271569	92285966	GRA_denovo_LNC.467.6	0	+	92271569	92285966	0	3	442,455,2027,	0,8273,12370,
chr9	95547336	95560562	GRA_denovo_LNC.471.3	0	+	95547336	95560562	0	3	38,109,1204,	0,10609,12022,
chr9	95551166	95560562	GRA_denovo_LNC.471.4	0	+	95551166	95560562	0	3	84,109,1204,	0,6779,8192,
chr9	114532764	114551561	GRA_denovo_LNC.484.1	0	+	114532764	114551561	0	3	1183,4350,2489,	0,5550,16308,
chr9	123604939	123609632	GRA_denovo_LNC.493.1	0	+	123604939	123609632	0	3	2241,1808,61,	0,2334,4632,
chr9	123604939	123620548	GRA_denovo_LNC.493.2	0	+	123604939	123620548	0	5	2238,481,1789,541,6354,	0,2331,2903,8576,9255,
chr9	123604939	123620548	GRA_denovo_LNC.493.3	0	+	123604939	123620548	0	4	2238,480,59,7033,	0,2331,4633,8576,
chr9	123605047	123620548	GRA_denovo_LNC.493.4	0	+	123605047	123620548	0	4	670,2361,541,6354,	0,2223,8468,9147,
chr9	123605047	123620548	GRA_denovo_LNC.493.5	0	+	123605047	123620548	0	5	2130,1811,60,541,6354,	0,2223,4524,8468,9147,
chr9	123605327	123620548	GRA_denovo_LNC.493.6	0	+	123605327	123620548	0	5	1850,204,60,541,6354,	0,1943,4244,8188,8867,
chr9	123605327	123620548	GRA_denovo_LNC.493.7	0	+	123605327	123620548	0	5	390,1811,60,541,6354,	0,1943,4244,8188,8867,
chr9	123605327	123620548	GRA_denovo_LNC.493.8	0	+	123605327	123620548	0	4	2777,60,541,6354,	0,4244,8188,8867,
chr9	123605327	123620548	GRA_denovo_LNC.493.9	0	+	123605327	123620548	0	5	390,204,60,541,6354,	0,1943,4244,8188,8867,
chr9	123605340	123620548	GRA_denovo_LNC.493.10	0	+	123605340	123620548	0	5	1837,1869,60,541,6354,	0,1930,4231,8175,8854,
chr9	123605340	123620548	GRA_denovo_LNC.493.11	0	+	123605340	123620548	0	5	1837,1808,60,541,6354,	0,1934,4231,8175,8854,
chr9	123605340	123620548	GRA_denovo_LNC.493.12	0	+	123605340	123620548	0	6	377,1077,204,60,541,6354,	0,760,1930,4231,8175,8854,
chr9	123605340	123620548	GRA_denovo_LNC.493.13	0	+	123605340	123620548	0	5	1837,895,672,541,6354,	0,1930,3619,8175,8854,
chr9	123605346	123620548	GRA_denovo_LNC.493.14	0	+	123605346	123620548	0	7	1259,866,56,122,60,541,6354,	0,1535,2496,3613,4225,8169,8848,
chr9	126895789	126985385	GRA_denovo_LNC.496.1	0	-	126895789	126985385	0	5	590,213,231,234,15,	0,4176,87251,88825,89581,
chr9	126942587	126985116	GRA_denovo_LNC.496.2	0	-	126942587	126985116	0	3	447,159,499,	0,40453,42030,
chr9	126942587	126985435	GRA_denovo_LNC.496.3	0	-	126942587	126985435	0	5	447,233,156,234,65,	0,32351,40453,42027,42783,
chr9	126942587	126985435	GRA_denovo_LNC.496.4	0	-	126942587	126985435	0	4	447,164,226,65,	0,40453,42035,42783,
chr9	126942587	126985453	GRA_denovo_LNC.496.5	0	-	126942587	126985453	0	4	447,156,234,83,	0,40453,42027,42783,
chr9	126964715	126985453	GRA_denovo_LNC.496.6	0	-	126964715	126985453	0	4	27,156,234,83,	0,18325,19899,20655,
chr9	126973283	126985116	GRA_denovo_LNC.496.7	0	-	126973283	126985116	0	3	1888,156,502,	0,9757,11331,
chr9	126979971	126985453	GRA_denovo_LNC.496.8	0	-	126979971	126985453	0	4	1252,156,234,83,	0,3069,4643,5399,
chr9	126982387	126985116	GRA_denovo_LNC.496.9	0	-	126982387	126985116	0	2	812,499,	0,2230,
chr9	126982387	126985413	GRA_denovo_LNC.496.10	0	-	126982387	126985413	0	3	809,236,43,	0,2227,2983,
chr9	137793600	137806178	GRA_denovo_LNC.510.1	0	+	137793600	137806178	0	2	2961,8239,	0,4339,
chr9	139440628	139455364	GRA_denovo_LNC.528.3	0	+	139440628	139455364	0	3	195,260,11781,	0,1665,2955,
chr9	139440628	139455364	GRA_denovo_LNC.528.4	0	+	139440628	139455364	0	6	200,255,65,87,177,9142,	0,1670,2567,2955,4844,5594,
chr9	139440628	139455364	GRA_denovo_LNC.528.6	0	+	139440628	139455364	0	5	195,263,2066,7154,170,	0,1662,2955,5594,14566,
chr9	139440628	139455364	GRA_denovo_LNC.528.8	0	+	139440628	139455364	0	3	195,4321,8439,	0,1665,6297,
chr9	139440628	139455364	GRA_denovo_LNC.528.9	0	+	139440628	139455364	0	3	195,967,11781,	0,1665,2955,
chr9	139440634	139455364	GRA_denovo_LNC.528.11	0	+	139440634	139455364	0	6	189,260,2454,1300,5320,170,	0,1659,2561,5588,7422,14560,
chr9	139440634	139455364	GRA_denovo_LNC.528.14	0	+	139440634	139455364	0	4	189,260,65,11781,	0,1659,2561,2949,
chr9	139445787	139456740	GRA_denovo_LNC.528.16	0	+	139445787	139456740	0	4	1735,6889,114,338,	0,2269,9407,10615,
chr9	139618036	139622625	GRA_denovo_LNC.518.1	0	-	139618036	139622625	0	5	416,56,106,41,293,	0,1470,2726,3461,4296,
chr9	139618875	139621553	GRA_denovo_LNC.518.2	0	-	139618875	139621553	0	3	692,101,56,	0,1892,2622,
chr9	139618875	139622614	GRA_denovo_LNC.518.3	0	-	139618875	139622614	0	2	2664,282,	0,3457,
chr9	139618875	139622625	GRA_denovo_LNC.518.4	0	-	139618875	139622625	0	2	2663,293,	0,3457,
chr9	139618875	139622625	GRA_denovo_LNC.518.5	0	-	139618875	139622625	0	4	687,106,41,293,	0,1887,2622,3457,
chr9	139618875	139622625	GRA_denovo_LNC.518.6	0	-	139618875	139622625	0	3	687,776,293,	0,1887,3457,
chr9	139618875	139622625	GRA_denovo_LNC.518.7	0	-	139618875	139622625	0	4	687,106,42,293,	0,1887,2622,3457,
