# Supplementary material for: Long non-coding RNAs display higher natural expression variation than protein-coding genes in healthy humans
Source: Genome Biol. 2016 Jan 29;17:14. doi: 10.1186/s13059-016-0873-8 (PMC4731934; doi:10.1186/s13059-016-0873-8)
Supplement: Additional file 9: — LCL de novo lncRNA loci annotation (2,611 loci): BED12 formatted file can be directly uploaded into UCSC browser. Column 5 indicates number of transcripts in the locus. (BED 197 kb) [file 13059_2016_873_MOESM9_ESM.bed]

chr1	850371	851794	LCL_denovo_LNC.1	1	+	850371	851794	0	1	1423	0
chr2	208527065	208543846	LCL_denovo_LNC.2	16	+	208527065	208543846	0	1	16781	0
chr2	209119323	209120893	LCL_denovo_LNC.3	1	+	209119323	209120893	0	1	1570	0
chr2	213797779	213801961	LCL_denovo_LNC.4	1	-	213797779	213801961	0	1	4182	0
chr2	213860028	213863500	LCL_denovo_LNC.5	1	-	213860028	213863500	0	1	3472	0
chr2	213829732	213837491	LCL_denovo_LNC.6	1	-	213829732	213837491	0	1	7759	0
chr2	214100913	214105760	LCL_denovo_LNC.7	2	-	214100913	214105760	0	1	4847	0
chr2	216139576	216142663	LCL_denovo_LNC.8	1	+	216139576	216142663	0	1	3087	0
chr2	208118912	208394513	LCL_denovo_LNC.9	2	-	208118912	208394513	0	1	275601	0
chr2	216226736	216233601	LCL_denovo_LNC.10	1	+	216226736	216233601	0	1	6865	0
chr2	217352730	217370841	LCL_denovo_LNC.11	1	-	217352730	217370841	0	1	18111	0
chr2	215674785	215833621	LCL_denovo_LNC.12	6	+	215674785	215833621	0	1	158836	0
chr1	148353251	148361358	LCL_denovo_LNC.13	2	-	148353251	148361358	0	1	8107	0
chr2	217061370	217084915	LCL_denovo_LNC.14	1	-	217061370	217084915	0	1	23545	0
chr2	218117549	218142961	LCL_denovo_LNC.15	1	+	218117549	218142961	0	1	25412	0
chr2	218161382	218168868	LCL_denovo_LNC.16	1	+	218161382	218168868	0	1	7486	0
chr2	219231410	219232633	LCL_denovo_LNC.17	2	-	219231410	219232633	0	1	1223	0
chr2	219773352	219785446	LCL_denovo_LNC.18	1	+	219773352	219785446	0	1	12094	0
chr1	148928313	148951851	LCL_denovo_LNC.19	1	+	148928313	148951851	0	1	23538	0
chr2	219933590	219941178	LCL_denovo_LNC.20	1	+	219933590	219941178	0	1	7588	0
chr2	220163626	220168896	LCL_denovo_LNC.21	6	+	220163626	220168896	0	1	5270	0
chr2	223576975	223595717	LCL_denovo_LNC.22	2	-	223576975	223595717	0	1	18742	0
chr1	149671512	149672785	LCL_denovo_LNC.23	1	+	149671512	149672785	0	1	1273	0
chr2	224711993	224720748	LCL_denovo_LNC.24	1	+	224711993	224720748	0	1	8755	0
chr2	228323339	228328844	LCL_denovo_LNC.25	1	-	228323339	228328844	0	1	5505	0
chr2	231519050	231524915	LCL_denovo_LNC.26	10	-	231519050	231524915	0	1	5865	0
chr2	231808426	231818431	LCL_denovo_LNC.27	3	+	231808426	231818431	0	1	10005	0
chr2	231559940	231576781	LCL_denovo_LNC.28	1	-	231559940	231576781	0	1	16841	0
chr2	231826179	231853167	LCL_denovo_LNC.29	14	-	231826179	231853167	0	1	26988	0
chr2	228101964	228195564	LCL_denovo_LNC.30	6	-	228101964	228195564	0	1	93600	0
chr1	149874879	149895555	LCL_denovo_LNC.31	1	+	149874879	149895555	0	1	20676	0
chr2	235194007	235198573	LCL_denovo_LNC.32	1	-	235194007	235198573	0	1	4566	0
chr2	237967778	237994384	LCL_denovo_LNC.33	1	-	237967778	237994384	0	1	26606	0
chr2	230990067	231043713	LCL_denovo_LNC.34	1	+	230990067	231043713	0	1	53646	0
chr1	149992819	150026542	LCL_denovo_LNC.35	4	-	149992819	150026542	0	1	33723	0
chr2	238594432	238600539	LCL_denovo_LNC.36	1	-	238594432	238600539	0	1	6107	0
chr2	239460340	239468099	LCL_denovo_LNC.37	1	+	239460340	239468099	0	1	7759	0
chr2	239425991	239457155	LCL_denovo_LNC.38	15	-	239425991	239457155	0	1	31164	0
chr2	242614968	242634826	LCL_denovo_LNC.39	6	+	242614968	242634826	0	1	19858	0
chr2	242671613	242673825	LCL_denovo_LNC.40	1	-	242671613	242673825	0	1	2212	0
chr2	242709178	242712221	LCL_denovo_LNC.41	1	+	242709178	242712221	0	1	3043	0
chr2	242041502	242054594	LCL_denovo_LNC.42	1	+	242041502	242054594	0	1	13092	0
chr2	242823507	242924858	LCL_denovo_LNC.43	28	+	242823507	242924858	0	1	101351	0
chr20	292057	330160	LCL_denovo_LNC.44	2	-	292057	330160	0	1	38103	0
chr20	357375	362147	LCL_denovo_LNC.45	1	-	357375	362147	0	1	4772	0
chr20	1305924	1345973	LCL_denovo_LNC.46	14	+	1305924	1345973	0	1	40049	0
chr20	1032790	1099132	LCL_denovo_LNC.47	2	-	1032790	1099132	0	1	66342	0
chr20	3195934	3204911	LCL_denovo_LNC.48	1	-	3195934	3204911	0	1	8977	0
chr20	5474906	5485271	LCL_denovo_LNC.49	1	-	5474906	5485271	0	1	10365	0
chr20	7047766	7128263	LCL_denovo_LNC.50	1	+	7047766	7128263	0	1	80497	0
chr20	10957504	10982363	LCL_denovo_LNC.51	2	+	10957504	10982363	0	1	24859	0
chr1	150602285	150608350	LCL_denovo_LNC.52	1	+	150602285	150608350	0	1	6065	0
chr20	15864431	15967041	LCL_denovo_LNC.53	14	-	15864431	15967041	0	1	102610	0
chr20	17594322	17598136	LCL_denovo_LNC.54	1	+	17594322	17598136	0	1	3814	0
chr20	18546880	18551544	LCL_denovo_LNC.55	2	+	18546880	18551544	0	1	4664	0
chr20	18774720	18776703	LCL_denovo_LNC.56	1	+	18774720	18776703	0	1	1983	0
chr20	18455513	18466576	LCL_denovo_LNC.57	1	-	18455513	18466576	0	1	11063	0
chr20	20694991	20717016	LCL_denovo_LNC.58	1	-	20694991	20717016	0	1	22025	0
chr20	21066379	21082134	LCL_denovo_LNC.59	1	-	21066379	21082134	0	1	15755	0
chr20	21538054	21542673	LCL_denovo_LNC.60	1	+	21538054	21542673	0	1	4619	0
chr20	22513008	22531243	LCL_denovo_LNC.61	3	-	22513008	22531243	0	1	18235	0
chr20	23094795	23102135	LCL_denovo_LNC.62	2	-	23094795	23102135	0	1	7340	0
chr20	25965749	25992771	LCL_denovo_LNC.63	4	+	25965749	25992771	0	1	27022	0
chr20	29521363	29524599	LCL_denovo_LNC.64	1	-	29521363	29524599	0	1	3236	0
chr20	31560272	31563420	LCL_denovo_LNC.65	3	+	31560272	31563420	0	1	3148	0
chr20	32374599	32381159	LCL_denovo_LNC.66	1	-	32374599	32381159	0	1	6560	0
chr20	31989125	32003191	LCL_denovo_LNC.67	6	+	31989125	32003191	0	1	14066	0
chr20	32572547	32582196	LCL_denovo_LNC.68	2	-	32572547	32582196	0	1	9649	0
chr20	33576678	33584231	LCL_denovo_LNC.69	2	-	33576678	33584231	0	1	7553	0
chr20	34057434	34079173	LCL_denovo_LNC.70	6	-	34057434	34079173	0	1	21739	0
chr20	34540496	34545697	LCL_denovo_LNC.71	1	+	34540496	34545697	0	1	5201	0
chr20	34633500	34638916	LCL_denovo_LNC.72	1	-	34633500	34638916	0	1	5416	0
chr20	35155249	35204846	LCL_denovo_LNC.73	2	-	35155249	35204846	0	1	49597	0
chr20	37075102	37079569	LCL_denovo_LNC.74	15	+	37075102	37079569	0	1	4467	0
chr20	37033416	37064209	LCL_denovo_LNC.75	38	-	37033416	37064209	0	1	30793	0
chr20	38442090	38445441	LCL_denovo_LNC.76	2	+	38442090	38445441	0	1	3351	0
chr20	39759895	39765358	LCL_denovo_LNC.77	2	-	39759895	39765358	0	1	5463	0
chr1	151317896	151320367	LCL_denovo_LNC.78	1	+	151317896	151320367	0	1	2471	0
chr20	39597605	39653982	LCL_denovo_LNC.79	5	+	39597605	39653982	0	1	56377	0
chr20	42359168	42362147	LCL_denovo_LNC.80	1	-	42359168	42362147	0	1	2979	0
chr20	42839611	42854767	LCL_denovo_LNC.81	10	+	42839611	42854767	0	1	15156	0
chr20	43284953	43300354	LCL_denovo_LNC.82	5	-	43284953	43300354	0	1	15401	0
chr20	35405837	35415011	LCL_denovo_LNC.83	3	+	35405837	35415011	0	1	9174	0
chr20	43593087	43594959	LCL_denovo_LNC.84	1	-	43593087	43594959	0	1	1872	0
chr20	46011532	46041534	LCL_denovo_LNC.85	13	-	46011532	46041534	0	1	30002	0
chr20	46988658	47000260	LCL_denovo_LNC.86	15	+	46988658	47000260	0	1	11602	0
chr20	48779725	48782800	LCL_denovo_LNC.87	5	-	48779725	48782800	0	1	3075	0
chr20	52463482	52466835	LCL_denovo_LNC.88	1	+	52463482	52466835	0	1	3353	0
chr20	52681443	52697486	LCL_denovo_LNC.89	2	+	52681443	52697486	0	1	16043	0
chr20	49547523	49555467	LCL_denovo_LNC.90	1	+	49547523	49555467	0	1	7944	0
chr20	56058037	56074869	LCL_denovo_LNC.91	3	+	56058037	56074869	0	1	16832	0
chr20	50097269	50099833	LCL_denovo_LNC.92	1	+	50097269	50099833	0	1	2564	0
chr20	55958313	55969306	LCL_denovo_LNC.93	1	-	55958313	55969306	0	1	10993	0
chr20	57392219	57425937	LCL_denovo_LNC.94	3	-	57392219	57425937	0	1	33718	0
chr20	57442206	57463857	LCL_denovo_LNC.95	8	-	57442206	57463857	0	1	21651	0
chr20	52521796	52578788	LCL_denovo_LNC.96	31	+	52521796	52578788	0	1	56992	0
chr20	58713496	58755971	LCL_denovo_LNC.97	1	+	58713496	58755971	0	1	42475	0
chr20	58895696	58901290	LCL_denovo_LNC.98	1	+	58895696	58901290	0	1	5594	0
chr20	60810076	60812876	LCL_denovo_LNC.99	1	-	60810076	60812876	0	1	2800	0
chr1	7831359	7835716	LCL_denovo_LNC.100	1	-	7831359	7835716	0	1	4357	0
chr20	61191516	61200947	LCL_denovo_LNC.101	2	-	61191516	61200947	0	1	9431	0
chr20	61405301	61406689	LCL_denovo_LNC.102	1	-	61405301	61406689	0	1	1388	0
chr20	61711342	61717280	LCL_denovo_LNC.103	5	+	61711342	61717280	0	1	5938	0
chr20	61298722	61306401	LCL_denovo_LNC.104	2	-	61298722	61306401	0	1	7679	0
chr20	61280321	61283494	LCL_denovo_LNC.105	1	-	61280321	61283494	0	1	3173	0
chr20	61638547	61665950	LCL_denovo_LNC.106	13	+	61638547	61665950	0	1	27403	0
chr20	61734145	61735715	LCL_denovo_LNC.107	2	+	61734145	61735715	0	1	1570	0
chr20	61576087	61589885	LCL_denovo_LNC.108	2	-	61576087	61589885	0	1	13798	0
chr20	62148360	62154303	LCL_denovo_LNC.109	2	-	62148360	62154303	0	1	5943	0
chr1	151810304	151828833	LCL_denovo_LNC.110	11	+	151810304	151828833	0	1	18529	0
chr20	62157053	62164398	LCL_denovo_LNC.111	1	+	62157053	62164398	0	1	7345	0
chr20	62258313	62260144	LCL_denovo_LNC.112	2	+	62258313	62260144	0	1	1831	0
chr21	9825437	9825759	LCL_denovo_LNC.113	1	-	9825437	9825759	0	1	322	0
chr21	10163863	10186168	LCL_denovo_LNC.114	1	+	10163863	10186168	0	1	22305	0
chr21	15399737	15508603	LCL_denovo_LNC.115	7	+	15399737	15508603	0	1	108866	0
chr21	16131258	16135588	LCL_denovo_LNC.116	4	-	16131258	16135588	0	1	4330	0
chr21	16193444	16230013	LCL_denovo_LNC.117	2	-	16193444	16230013	0	1	36569	0
chr21	25801056	25903027	LCL_denovo_LNC.118	17	+	25801056	25903027	0	1	101971	0
chr21	32931568	32932976	LCL_denovo_LNC.119	1	+	32931568	32932976	0	1	1408	0
chr21	33104598	33117991	LCL_denovo_LNC.120	1	+	33104598	33117991	0	1	13393	0
chr21	33651520	33653198	LCL_denovo_LNC.121	1	+	33651520	33653198	0	1	1678	0
chr21	34727643	34734556	LCL_denovo_LNC.122	1	-	34727643	34734556	0	1	6913	0
chr21	26506075	26886495	LCL_denovo_LNC.123	52	-	26506075	26886495	0	1	380420	0
chr21	26619804	26706077	LCL_denovo_LNC.124	2	-	26619804	26706077	0	1	86273	0
chr21	26875627	26889255	LCL_denovo_LNC.125	1	+	26875627	26889255	0	1	13628	0
chr21	35303442	35310662	LCL_denovo_LNC.126	1	+	35303442	35310662	0	1	7220	0
chr21	35381921	35391491	LCL_denovo_LNC.127	5	-	35381921	35391491	0	1	9570	0
chr21	35356702	35412550	LCL_denovo_LNC.128	1	+	35356702	35412550	0	1	55848	0
chr21	36012856	36014435	LCL_denovo_LNC.129	1	-	36012856	36014435	0	1	1579	0
chr21	34100437	34116155	LCL_denovo_LNC.130	3	+	34100437	34116155	0	1	15718	0
chr21	37887863	37907439	LCL_denovo_LNC.131	1	+	37887863	37907439	0	1	19576	0
chr21	38335182	38344075	LCL_denovo_LNC.132	1	+	38335182	38344075	0	1	8893	0
chr21	43424412	43436968	LCL_denovo_LNC.133	1	+	43424412	43436968	0	1	12556	0
chr21	43881540	43888394	LCL_denovo_LNC.134	2	+	43881540	43888394	0	1	6854	0
chr21	43837721	43845692	LCL_denovo_LNC.135	2	-	43837721	43845692	0	1	7971	0
chr21	43799999	43816050	LCL_denovo_LNC.136	1	+	43799999	43816050	0	1	16051	0
chr21	43941807	43960987	LCL_denovo_LNC.137	5	-	43941807	43960987	0	1	19180	0
chr21	44261597	44270360	LCL_denovo_LNC.138	1	+	44261597	44270360	0	1	8763	0
chr21	44775213	44782503	LCL_denovo_LNC.139	9	-	44775213	44782503	0	1	7290	0
chr21	44829219	44830706	LCL_denovo_LNC.140	1	-	44829219	44830706	0	1	1487	0
chr21	44809105	44819685	LCL_denovo_LNC.141	1	-	44809105	44819685	0	1	10580	0
chr21	44528804	44560742	LCL_denovo_LNC.142	1	+	44528804	44560742	0	1	31938	0
chr21	44850898	44858551	LCL_denovo_LNC.143	3	+	44850898	44858551	0	1	7653	0
chr21	45220335	45231770	LCL_denovo_LNC.144	1	-	45220335	45231770	0	1	11435	0
chr21	45591442	45602426	LCL_denovo_LNC.145	4	+	45591442	45602426	0	1	10984	0
chr21	45568720	45581390	LCL_denovo_LNC.146	3	-	45568720	45581390	0	1	12670	0
chr21	45551858	45565685	LCL_denovo_LNC.147	1	-	45551858	45565685	0	1	13827	0
chr21	45609536	45630724	LCL_denovo_LNC.148	11	-	45609536	45630724	0	1	21188	0
chr21	45625163	45630073	LCL_denovo_LNC.149	3	+	45625163	45630073	0	1	4910	0
chr21	45666943	45672857	LCL_denovo_LNC.150	1	+	45666943	45672857	0	1	5914	0
chr21	45876350	45916205	LCL_denovo_LNC.151	1	-	45876350	45916205	0	1	39855	0
chr1	153517762	153524694	LCL_denovo_LNC.152	1	+	153517762	153524694	0	1	6932	0
chr21	46219092	46224534	LCL_denovo_LNC.153	1	+	46219092	46224534	0	1	5442	0
chr21	45834475	45845718	LCL_denovo_LNC.154	2	-	45834475	45845718	0	1	11243	0
chr21	46707964	46717622	LCL_denovo_LNC.155	8	+	46707964	46717622	0	1	9658	0
chr21	47010700	47031284	LCL_denovo_LNC.156	9	+	47010700	47031284	0	1	20584	0
chr21	46340735	46349961	LCL_denovo_LNC.157	3	+	46340735	46349961	0	1	9226	0
chr21	46350139	46357028	LCL_denovo_LNC.158	1	+	46350139	46357028	0	1	6889	0
chr22	17637356	17646286	LCL_denovo_LNC.159	1	+	17637356	17646286	0	1	8930	0
chr22	18259410	18262206	LCL_denovo_LNC.160	1	+	18259410	18262206	0	1	2796	0
chr22	17517463	17552430	LCL_denovo_LNC.161	8	+	17517463	17552430	0	1	34967	0
chr22	19842503	19854919	LCL_denovo_LNC.162	3	+	19842503	19854919	0	1	12416	0
chr21	47649155	47674142	LCL_denovo_LNC.163	1	+	47649155	47674142	0	1	24987	0
chr21	47710904	47717638	LCL_denovo_LNC.164	1	-	47710904	47717638	0	1	6734	0
chr22	18628082	18631942	LCL_denovo_LNC.165	1	-	18628082	18631942	0	1	3860	0
chr22	18278487	18302383	LCL_denovo_LNC.166	11	+	18278487	18302383	0	1	23896	0
chr1	8059411	8066003	LCL_denovo_LNC.167	2	+	8059411	8066003	0	1	6592	0
chr22	21309357	21318932	LCL_denovo_LNC.168	1	+	21309357	21318932	0	1	9575	0
chr22	22441962	22452980	LCL_denovo_LNC.169	3	-	22441962	22452980	0	1	11018	0
chr1	153895745	153910341	LCL_denovo_LNC.170	4	+	153895745	153910341	0	1	14596	0
chr22	23223272	23243617	LCL_denovo_LNC.171	1	-	23223272	23243617	0	1	20345	0
chr22	23127945	23153221	LCL_denovo_LNC.172	3	-	23127945	23153221	0	1	25276	0
chr22	27190680	27194403	LCL_denovo_LNC.173	1	+	27190680	27194403	0	1	3723	0
chr22	27254702	27258063	LCL_denovo_LNC.174	1	+	27254702	27258063	0	1	3361	0
chr22	26908482	26910523	LCL_denovo_LNC.175	1	+	26908482	26910523	0	1	2041	0
chr22	26986207	27009409	LCL_denovo_LNC.176	5	+	26986207	27009409	0	1	23202	0
chr22	28315395	28382380	LCL_denovo_LNC.177	8	+	28315395	28382380	0	1	66985	0
chr22	28393287	28402302	LCL_denovo_LNC.178	3	+	28393287	28402302	0	1	9015	0
chr22	27053461	27183347	LCL_denovo_LNC.179	28	+	27053461	27183347	0	1	129886	0
chr22	29189287	29246843	LCL_denovo_LNC.180	7	+	29189287	29246843	0	1	57556	0
chr22	30404766	30476362	LCL_denovo_LNC.181	2	-	30404766	30476362	0	1	71596	0
chr22	29574518	29605966	LCL_denovo_LNC.182	2	-	29574518	29605966	0	1	31448	0
chr22	31282053	31318646	LCL_denovo_LNC.183	4	-	31282053	31318646	0	1	36593	0
chr22	31354619	31373002	LCL_denovo_LNC.184	11	+	31354619	31373002	0	1	18383	0
chr22	33599371	33616318	LCL_denovo_LNC.185	2	+	33599371	33616318	0	1	16947	0
chr22	34317239	34318914	LCL_denovo_LNC.186	1	+	34317239	34318914	0	1	1675	0
chr22	35269349	35460758	LCL_denovo_LNC.187	7	-	35269349	35460758	0	1	191409	0
chr22	35843532	35853459	LCL_denovo_LNC.188	6	+	35843532	35853459	0	1	9927	0
chr22	36784467	36792772	LCL_denovo_LNC.189	1	+	36784467	36792772	0	1	8305	0
chr22	32302187	32324183	LCL_denovo_LNC.190	2	-	32302187	32324183	0	1	21996	0
chr22	37555078	37564263	LCL_denovo_LNC.191	2	+	37555078	37564263	0	1	9185	0
chr22	37854768	37859630	LCL_denovo_LNC.192	1	-	37854768	37859630	0	1	4862	0
chr1	155017668	155023660	LCL_denovo_LNC.193	6	-	155017668	155023660	0	1	5992	0
chr22	38140264	38142064	LCL_denovo_LNC.194	1	-	38140264	38142064	0	1	1800	0
chr22	39056342	39077844	LCL_denovo_LNC.195	2	-	39056342	39077844	0	1	21502	0
chr22	39637400	39644564	LCL_denovo_LNC.196	1	+	39637400	39644564	0	1	7164	0
chr22	39835155	39836867	LCL_denovo_LNC.197	1	-	39835155	39836867	0	1	1712	0
chr22	39428126	39451977	LCL_denovo_LNC.198	1	-	39428126	39451977	0	1	23851	0
chr22	39540416	39568961	LCL_denovo_LNC.199	1	+	39540416	39568961	0	1	28545	0
chr22	41604382	41615720	LCL_denovo_LNC.200	2	-	41604382	41615720	0	1	11338	0
chr22	41769813	41813446	LCL_denovo_LNC.201	1	-	41769813	41813446	0	1	43633	0
chr22	41809548	41827680	LCL_denovo_LNC.202	1	+	41809548	41827680	0	1	18132	0
chr1	154910977	154926779	LCL_denovo_LNC.203	2	+	154910977	154926779	0	1	15802	0
chr22	42062632	42067260	LCL_denovo_LNC.204	1	+	42062632	42067260	0	1	4628	0
chr22	41990481	42004401	LCL_denovo_LNC.205	1	+	41990481	42004401	0	1	13920	0
chr22	42480592	42535692	LCL_denovo_LNC.206	7	+	42480592	42535692	0	1	55100	0
chr22	42833693	42849365	LCL_denovo_LNC.207	19	+	42833693	42849365	0	1	15672	0
chr22	42665447	42675419	LCL_denovo_LNC.208	8	+	42665447	42675419	0	1	9972	0
chr22	44208326	44213739	LCL_denovo_LNC.209	2	+	44208326	44213739	0	1	5413	0
chr22	44349747	44351106	LCL_denovo_LNC.210	1	+	44349747	44351106	0	1	1359	0
chr22	45354536	45357702	LCL_denovo_LNC.211	1	+	45354536	45357702	0	1	3166	0
chr22	46409354	46411378	LCL_denovo_LNC.212	1	+	46409354	46411378	0	1	2024	0
chr22	45529086	45559717	LCL_denovo_LNC.213	17	-	45529086	45559717	0	1	30631	0
chr22	44412840	44420110	LCL_denovo_LNC.214	2	-	44412840	44420110	0	1	7270	0
chr22	48976914	48981145	LCL_denovo_LNC.215	1	-	48976914	48981145	0	1	4231	0
chr22	49439791	49448209	LCL_denovo_LNC.216	8	-	49439791	49448209	0	1	8418	0
chr22	46645687	46648957	LCL_denovo_LNC.217	1	+	46645687	46648957	0	1	3270	0
chr22	50752070	50760787	LCL_denovo_LNC.218	5	+	50752070	50760787	0	1	8717	0
chr22	51017875	51038485	LCL_denovo_LNC.219	8	+	51017875	51038485	0	1	20610	0
chr22	50978831	50981831	LCL_denovo_LNC.220	1	+	50978831	50981831	0	1	3000	0
chr3	524717	532409	LCL_denovo_LNC.221	2	+	524717	532409	0	1	7692	0
chr3	3170433	3173628	LCL_denovo_LNC.222	1	-	3170433	3173628	0	1	3195	0
chr3	4531866	4534832	LCL_denovo_LNC.223	1	-	4531866	4534832	0	1	2966	0
chr3	4938534	5026922	LCL_denovo_LNC.224	6	-	4938534	5026922	0	1	88388	0
chr3	5052395	5053596	LCL_denovo_LNC.225	1	-	5052395	5053596	0	1	1201	0
chr1	155165982	155170403	LCL_denovo_LNC.226	1	+	155165982	155170403	0	1	4421	0
chr3	6736367	6780239	LCL_denovo_LNC.227	7	+	6736367	6780239	0	1	43872	0
chr3	5198939	5229136	LCL_denovo_LNC.228	4	-	5198939	5229136	0	1	30197	0
chr3	9990758	9996324	LCL_denovo_LNC.229	1	+	9990758	9996324	0	1	5566	0
chr3	10329180	10337839	LCL_denovo_LNC.230	1	+	10329180	10337839	0	1	8659	0
chr3	9419177	9441372	LCL_denovo_LNC.231	14	-	9419177	9441372	0	1	22195	0
chr3	14984234	14989952	LCL_denovo_LNC.232	4	-	14984234	14989952	0	1	5718	0
chr3	16005810	16014368	LCL_denovo_LNC.233	2	+	16005810	16014368	0	1	8558	0
chr3	16175735	16187375	LCL_denovo_LNC.234	1	-	16175735	16187375	0	1	11640	0
chr3	23636024	23638498	LCL_denovo_LNC.235	1	+	23636024	23638498	0	1	2474	0
chr3	23695441	23723400	LCL_denovo_LNC.236	2	+	23695441	23723400	0	1	27959	0
chr3	16923988	16926480	LCL_denovo_LNC.237	1	-	16923988	16926480	0	1	2492	0
chr3	17083642	17096090	LCL_denovo_LNC.238	1	-	17083642	17096090	0	1	12448	0
chr1	156001139	156003545	LCL_denovo_LNC.239	1	-	156001139	156003545	0	1	2406	0
chr3	31097023	31290145	LCL_denovo_LNC.240	7	-	31097023	31290145	0	1	193122	0
chr3	33002381	33034540	LCL_denovo_LNC.241	3	-	33002381	33034540	0	1	32159	0
chr1	155935061	155952777	LCL_denovo_LNC.242	1	+	155935061	155952777	0	1	17716	0
chr3	39193750	39214462	LCL_denovo_LNC.243	1	+	39193750	39214462	0	1	20712	0
chr3	39219257	39223006	LCL_denovo_LNC.244	1	+	39219257	39223006	0	1	3749	0
chr3	40288164	40351083	LCL_denovo_LNC.245	5	-	40288164	40351083	0	1	62919	0
chr3	42053580	42055046	LCL_denovo_LNC.246	1	-	42053580	42055046	0	1	1466	0
chr3	40433024	40495902	LCL_denovo_LNC.247	5	-	40433024	40495902	0	1	62878	0
chr3	42812100	42815304	LCL_denovo_LNC.248	3	+	42812100	42815304	0	1	3204	0
chr3	44040831	44059922	LCL_denovo_LNC.249	2	+	44040831	44059922	0	1	19091	0
chr3	44067374	44068860	LCL_denovo_LNC.250	1	-	44067374	44068860	0	1	1486	0
chr3	44155859	44163849	LCL_denovo_LNC.251	1	+	44155859	44163849	0	1	7990	0
chr3	42251251	42257920	LCL_denovo_LNC.252	1	-	42251251	42257920	0	1	6669	0
chr3	44519234	44564403	LCL_denovo_LNC.253	3	+	44519234	44564403	0	1	45169	0
chr3	45608267	45611071	LCL_denovo_LNC.254	1	+	45608267	45611071	0	1	2804	0
chr3	46301584	46305446	LCL_denovo_LNC.255	1	-	46301584	46305446	0	1	3862	0
chr3	46885515	46887499	LCL_denovo_LNC.256	1	-	46885515	46887499	0	1	1984	0
chr3	47232945	47235025	LCL_denovo_LNC.257	1	+	47232945	47235025	0	1	2080	0
chr3	47273135	47288094	LCL_denovo_LNC.258	2	+	47273135	47288094	0	1	14959	0
chr1	156610264	156631312	LCL_denovo_LNC.259	4	-	156610264	156631312	0	1	21048	0
chr3	48884772	48889426	LCL_denovo_LNC.260	1	+	48884772	48889426	0	1	4654	0
chr3	49877668	49882224	LCL_denovo_LNC.261	1	+	49877668	49882224	0	1	4556	0
chr3	48696611	48717177	LCL_denovo_LNC.262	3	+	48696611	48717177	0	1	20566	0
chr3	51569885	51570838	LCL_denovo_LNC.263	1	+	51569885	51570838	0	1	953	0
chr3	50367078	50381352	LCL_denovo_LNC.264	1	+	50367078	50381352	0	1	14274	0
chr3	50707770	50709118	LCL_denovo_LNC.265	1	+	50707770	50709118	0	1	1348	0
chr3	52058940	52070380	LCL_denovo_LNC.266	2	-	52058940	52070380	0	1	11440	0
chr1	156679312	156681150	LCL_denovo_LNC.267	1	-	156679312	156681150	0	1	1838	0
chr3	52250874	52258264	LCL_denovo_LNC.268	1	+	52250874	52258264	0	1	7390	0
chr3	52806454	52812479	LCL_denovo_LNC.269	1	-	52806454	52812479	0	1	6025	0
chr3	53231146	53274367	LCL_denovo_LNC.270	3	+	53231146	53274367	0	1	43221	0
chr3	53242634	53254417	LCL_denovo_LNC.271	1	-	53242634	53254417	0	1	11783	0
chr3	53100947	53111132	LCL_denovo_LNC.272	1	-	53100947	53111132	0	1	10185	0
chr3	53670234	53680965	LCL_denovo_LNC.273	2	-	53670234	53680965	0	1	10731	0
chr3	53324139	53331178	LCL_denovo_LNC.274	1	+	53324139	53331178	0	1	7039	0
chr3	57577503	57586643	LCL_denovo_LNC.275	1	+	57577503	57586643	0	1	9140	0
chr1	156774465	156779690	LCL_denovo_LNC.276	1	+	156774465	156779690	0	1	5225	0
chr3	52273274	52277213	LCL_denovo_LNC.277	1	+	52273274	52277213	0	1	3939	0
chr3	52277983	52279618	LCL_denovo_LNC.277-2	1	+	52277983	52279618	0	1	1635	0
chr3	53782445	53786131	LCL_denovo_LNC.278	1	-	53782445	53786131	0	1	3686	0
chr3	53831480	53836948	LCL_denovo_LNC.279	1	-	53831480	53836948	0	1	5468	0
chr3	58592690	58598748	LCL_denovo_LNC.280	1	+	58592690	58598748	0	1	6058	0
chr3	58338306	58340101	LCL_denovo_LNC.281	1	-	58338306	58340101	0	1	1795	0
chr3	62203449	62304612	LCL_denovo_LNC.282	9	-	62203449	62304612	0	1	101163	0
chr3	67291099	67319011	LCL_denovo_LNC.283	3	-	67291099	67319011	0	1	27912	0
chr3	67705158	67800372	LCL_denovo_LNC.284	2	+	67705158	67800372	0	1	95214	0
chr3	69062235	69065863	LCL_denovo_LNC.285	1	+	69062235	69065863	0	1	3628	0
chr3	72036770	72044660	LCL_denovo_LNC.286	1	+	72036770	72044660	0	1	7890	0
chr3	72305842	72361642	LCL_denovo_LNC.287	6	-	72305842	72361642	0	1	55800	0
chr3	72583872	72599904	LCL_denovo_LNC.288	1	-	72583872	72599904	0	1	16032	0
chr3	72048904	72150137	LCL_denovo_LNC.289	21	-	72048904	72150137	0	1	101233	0
chr3	72059269	72061970	LCL_denovo_LNC.290	2	-	72059269	72061970	0	1	2701	0
chr3	95067846	95069547	LCL_denovo_LNC.291	1	-	95067846	95069547	0	1	1701	0
chr3	98699920	98717625	LCL_denovo_LNC.292	2	+	98699920	98717625	0	1	17705	0
chr3	99521558	99544764	LCL_denovo_LNC.293	2	-	99521558	99544764	0	1	23206	0
chr1	157250505	157253733	LCL_denovo_LNC.294	1	+	157250505	157253733	0	1	3228	0
chr3	98431860	98452177	LCL_denovo_LNC.295	5	-	98431860	98452177	0	1	20317	0
chr3	106828658	106921835	LCL_denovo_LNC.296	3	-	106828658	106921835	0	1	93177	0
chr3	106959556	106968522	LCL_denovo_LNC.297	2	+	106959556	106968522	0	1	8966	0
chr3	107744442	107758896	LCL_denovo_LNC.298	5	-	107744442	107758896	0	1	14454	0
chr3	107842781	107862284	LCL_denovo_LNC.299	7	+	107842781	107862284	0	1	19503	0
chr3	105895638	105916367	LCL_denovo_LNC.300	7	+	105895638	105916367	0	1	20729	0
chr3	105974798	105997129	LCL_denovo_LNC.301	11	+	105974798	105997129	0	1	22331	0
chr3	105905228	105977634	LCL_denovo_LNC.302	27	-	105905228	105977634	0	1	72406	0
chr3	105921098	105943479	LCL_denovo_LNC.303	1	+	105921098	105943479	0	1	22381	0
chr3	113367058	113380274	LCL_denovo_LNC.304	1	+	113367058	113380274	0	1	13216	0
chr3	114033250	114077539	LCL_denovo_LNC.305	2	+	114033250	114077539	0	1	44289	0
chr3	119462493	119469441	LCL_denovo_LNC.306	1	-	119462493	119469441	0	1	6948	0
chr3	121973832	121982946	LCL_denovo_LNC.307	1	-	121973832	121982946	0	1	9114	0
chr3	122999324	123002781	LCL_denovo_LNC.308	1	+	122999324	123002781	0	1	3457	0
chr3	117993033	118029047	LCL_denovo_LNC.309	1	-	117993033	118029047	0	1	36014	0
chr3	118215469	118529677	LCL_denovo_LNC.310	28	-	118215469	118529677	0	1	314208	0
chr3	122329326	122340460	LCL_denovo_LNC.311	1	-	122329326	122340460	0	1	11134	0
chr3	123304098	123349713	LCL_denovo_LNC.312	7	+	123304098	123349713	0	1	45615	0
chr1	7848136	7854095	LCL_denovo_LNC.313	1	-	7848136	7854095	0	1	5959	0
chr3	124646382	124646787	LCL_denovo_LNC.314	1	+	124646382	124646787	0	1	405	0
chr3	121640240	121647997	LCL_denovo_LNC.315	1	-	121640240	121647997	0	1	7757	0
chr3	126918872	126946007	LCL_denovo_LNC.316	2	-	126918872	126946007	0	1	27135	0
chr3	126940524	126997147	LCL_denovo_LNC.317	2	+	126940524	126997147	0	1	56623	0
chr3	127551028	127554529	LCL_denovo_LNC.318	1	-	127551028	127554529	0	1	3501	0
chr3	127555540	127578324	LCL_denovo_LNC.319	2	+	127555540	127578324	0	1	22784	0
chr3	128902341	128922227	LCL_denovo_LNC.320	2	+	128902341	128922227	0	1	19886	0
chr3	129612693	129637380	LCL_denovo_LNC.321	2	+	129612693	129637380	0	1	24687	0
chr3	129831555	129841004	LCL_denovo_LNC.322	2	+	129831555	129841004	0	1	9449	0
chr3	129872115	129920398	LCL_denovo_LNC.323	1	+	129872115	129920398	0	1	48283	0
chr3	130469008	130474916	LCL_denovo_LNC.324	1	-	130469008	130474916	0	1	5908	0
chr3	131093204	131100414	LCL_denovo_LNC.325	1	-	131093204	131100414	0	1	7210	0
chr3	130567736	130575758	LCL_denovo_LNC.326	1	-	130567736	130575758	0	1	8022	0
chr3	133052250	133209808	LCL_denovo_LNC.327	27	-	133052250	133209808	0	1	157558	0
chr1	7869170	7887875	LCL_denovo_LNC.328	5	-	7869170	7887875	0	1	18705	0
chr3	136554101	136581602	LCL_denovo_LNC.329	5	-	136554101	136581602	0	1	27501	0
chr3	139108649	139178849	LCL_denovo_LNC.330	8	+	139108649	139178849	0	1	70200	0
chr3	140474053	140480321	LCL_denovo_LNC.331	2	-	140474053	140480321	0	1	6268	0
chr3	139302365	139322455	LCL_denovo_LNC.332	1	+	139302365	139322455	0	1	20090	0
chr3	150451942	150454281	LCL_denovo_LNC.333	2	-	150451942	150454281	0	1	2339	0
chr3	150421075	150437856	LCL_denovo_LNC.334	2	+	150421075	150437856	0	1	16781	0
chr3	151910446	151923199	LCL_denovo_LNC.335	1	-	151910446	151923199	0	1	12753	0
chr3	152198292	152239970	LCL_denovo_LNC.336	6	+	152198292	152239970	0	1	41678	0
chr3	152212243	152230981	LCL_denovo_LNC.337	3	-	152212243	152230981	0	1	18738	0
chr3	156200650	156202132	LCL_denovo_LNC.338	1	-	156200650	156202132	0	1	1482	0
chr3	156241533	156247209	LCL_denovo_LNC.339	1	-	156241533	156247209	0	1	5676	0
chr3	156389553	156392233	LCL_denovo_LNC.340	1	-	156389553	156392233	0	1	2680	0
chr3	155572574	155581334	LCL_denovo_LNC.341	1	+	155572574	155581334	0	1	8760	0
chr3	156799461	156821539	LCL_denovo_LNC.342	4	-	156799461	156821539	0	1	22078	0
chr3	156807243	156819122	LCL_denovo_LNC.343	2	+	156807243	156819122	0	1	11879	0
chr3	156434543	156537046	LCL_denovo_LNC.344	15	-	156434543	156537046	0	1	102503	0
chr3	156864339	157004195	LCL_denovo_LNC.345	8	+	156864339	157004195	0	1	139856	0
chr3	169672940	169684476	LCL_denovo_LNC.346	1	-	169672940	169684476	0	1	11536	0
chr3	169822569	169825519	LCL_denovo_LNC.347	1	+	169822569	169825519	0	1	2950	0
chr3	174901723	174992005	LCL_denovo_LNC.348	12	-	174901723	174992005	0	1	90282	0
chr3	178243596	178255077	LCL_denovo_LNC.349	1	-	178243596	178255077	0	1	11481	0
chr3	171178366	171187412	LCL_denovo_LNC.350	4	+	171178366	171187412	0	1	9046	0
chr3	182826991	182854262	LCL_denovo_LNC.351	1	+	182826991	182854262	0	1	27271	0
chr3	179674224	179829485	LCL_denovo_LNC.352	6	+	179674224	179829485	0	1	155261	0
chr3	185220569	185223029	LCL_denovo_LNC.353	1	+	185220569	185223029	0	1	2460	0
chr3	185232414	185246197	LCL_denovo_LNC.354	1	+	185232414	185246197	0	1	13783	0
chr3	185216931	185219957	LCL_denovo_LNC.355	1	+	185216931	185219957	0	1	3026	0
chr3	186280742	186283697	LCL_denovo_LNC.356	1	+	186280742	186283697	0	1	2955	0
chr3	189102552	189226532	LCL_denovo_LNC.357	1	+	189102552	189226532	0	1	123980	0
chr3	190931078	190953561	LCL_denovo_LNC.358	8	-	190931078	190953561	0	1	22483	0
chr3	193848442	193852758	LCL_denovo_LNC.359	1	-	193848442	193852758	0	1	4316	0
chr3	192634060	192637510	LCL_denovo_LNC.360	1	+	192634060	192637510	0	1	3450	0
chr3	194304644	194311934	LCL_denovo_LNC.361	8	+	194304644	194311934	0	1	7290	0
chr3	194369410	194373891	LCL_denovo_LNC.362	1	+	194369410	194373891	0	1	4481	0
chr3	189837842	189867927	LCL_denovo_LNC.363	2	+	189837842	189867927	0	1	30085	0
chr3	194867884	194873496	LCL_denovo_LNC.364	2	+	194867884	194873496	0	1	5612	0
chr3	194981741	194985257	LCL_denovo_LNC.365	2	+	194981741	194985257	0	1	3516	0
chr3	195361862	195379275	LCL_denovo_LNC.366	3	+	195361862	195379275	0	1	17413	0
chr3	196042537	196053760	LCL_denovo_LNC.367	2	+	196042537	196053760	0	1	11223	0
chr3	195625924	195640678	LCL_denovo_LNC.368	5	+	195625924	195640678	0	1	14754	0
chr3	196356006	196361397	LCL_denovo_LNC.369	3	-	196356006	196361397	0	1	5391	0
chr3	195439510	195442647	LCL_denovo_LNC.370	2	-	195439510	195442647	0	1	3137	0
chr3	196555198	196587609	LCL_denovo_LNC.371	1	-	196555198	196587609	0	1	32411	0
chr3	196696900	196708908	LCL_denovo_LNC.372	1	+	196696900	196708908	0	1	12008	0
chr3	197301272	197304370	LCL_denovo_LNC.373	1	+	197301272	197304370	0	1	3098	0
chr3	196728494	196735839	LCL_denovo_LNC.374	2	+	196728494	196735839	0	1	7345	0
chr3	197362611	197383178	LCL_denovo_LNC.375	4	-	197362611	197383178	0	1	20567	0
chr1	160791676	160795493	LCL_denovo_LNC.376	1	-	160791676	160795493	0	1	3817	0
chr4	654907	658749	LCL_denovo_LNC.377	5	-	654907	658749	0	1	3842	0
chr4	835496	840656	LCL_denovo_LNC.378	1	-	835496	840656	0	1	5160	0
chr4	1575759	1582032	LCL_denovo_LNC.379	1	-	1575759	1582032	0	1	6273	0
chr4	56173	210022	LCL_denovo_LNC.380	1	-	56173	210022	0	1	153849	0
chr4	2466166	2470665	LCL_denovo_LNC.381	3	-	2466166	2470665	0	1	4499	0
chr1	161369438	161395594	LCL_denovo_LNC.382	1	+	161369438	161395594	0	1	26156	0
chr4	5500687	5502716	LCL_denovo_LNC.383	1	-	5500687	5502716	0	1	2029	0
chr4	2936568	2940527	LCL_denovo_LNC.384	1	+	2936568	2940527	0	1	3959	0
chr4	6234597	6235814	LCL_denovo_LNC.385	1	+	6234597	6235814	0	1	1217	0
chr4	6657842	6678117	LCL_denovo_LNC.386	2	-	6657842	6678117	0	1	20275	0
chr4	6674726	6678117	LCL_denovo_LNC.387	3	+	6674726	6678117	0	1	3391	0
chr4	7971226	7976074	LCL_denovo_LNC.388	2	+	7971226	7976074	0	1	4848	0
chr4	10080513	10089729	LCL_denovo_LNC.389	1	+	10080513	10089729	0	1	9216	0
chr4	4543524	4822163	LCL_denovo_LNC.390	17	+	4543524	4822163	0	1	278639	0
chr4	4762278	4769600	LCL_denovo_LNC.391	1	+	4762278	4769600	0	1	7322	0
chr4	9989494	10018373	LCL_denovo_LNC.392	26	+	9989494	10018373	0	1	28879	0
chr4	10733538	10753345	LCL_denovo_LNC.393	5	+	10733538	10753345	0	1	19807	0
chr4	15850166	15874437	LCL_denovo_LNC.394	1	-	15850166	15874437	0	1	24271	0
chr4	22693186	22746455	LCL_denovo_LNC.395	2	-	22693186	22746455	0	1	53269	0
chr4	10684565	10700740	LCL_denovo_LNC.396	4	+	10684565	10700740	0	1	16175	0
chr4	25198892	25235485	LCL_denovo_LNC.397	1	-	25198892	25235485	0	1	36593	0
chr4	35507975	35524598	LCL_denovo_LNC.398	1	+	35507975	35524598	0	1	16623	0
chr4	36257961	36275804	LCL_denovo_LNC.399	3	+	36257961	36275804	0	1	17843	0
chr4	31999019	32157351	LCL_denovo_LNC.400	1	+	31999019	32157351	0	1	158332	0
chr4	36497889	36612422	LCL_denovo_LNC.401	1	-	36497889	36612422	0	1	114533	0
chr4	38452680	38456823	LCL_denovo_LNC.402	1	-	38452680	38456823	0	1	4143	0
chr4	25902221	25916294	LCL_denovo_LNC.403	2	-	25902221	25916294	0	1	14073	0
chr4	40318525	40332432	LCL_denovo_LNC.404	1	+	40318525	40332432	0	1	13907	0
chr4	43765223	43768376	LCL_denovo_LNC.405	1	+	43765223	43768376	0	1	3153	0
chr4	42152985	42253729	LCL_denovo_LNC.406	3	+	42152985	42253729	0	1	100744	0
chr4	53525280	53532485	LCL_denovo_LNC.407	3	+	53525280	53532485	0	1	7205	0
chr4	48271991	48306059	LCL_denovo_LNC.408	16	+	48271991	48306059	0	1	34068	0
chr4	56766240	56814507	LCL_denovo_LNC.409	4	-	56766240	56814507	0	1	48267	0
chr4	57314379	57334843	LCL_denovo_LNC.410	1	-	57314379	57334843	0	1	20464	0
chr4	64331760	64358370	LCL_denovo_LNC.411	1	-	64331760	64358370	0	1	26610	0
chr4	68566987	68611759	LCL_denovo_LNC.412	7	+	68566987	68611759	0	1	44772	0
chr1	165690149	165692809	LCL_denovo_LNC.413	1	-	165690149	165692809	0	1	2660	0
chr4	68620938	68664090	LCL_denovo_LNC.414	1	+	68620938	68664090	0	1	43152	0
chr4	69910616	69924054	LCL_denovo_LNC.415	3	-	69910616	69924054	0	1	13438	0
chr4	71544529	71548407	LCL_denovo_LNC.416	1	+	71544529	71548407	0	1	3878	0
chr4	71764939	71767936	LCL_denovo_LNC.417	1	-	71764939	71767936	0	1	2997	0
chr4	74100583	74183664	LCL_denovo_LNC.418	4	+	74100583	74183664	0	1	83081	0
chr4	76007174	76075013	LCL_denovo_LNC.419	2	-	76007174	76075013	0	1	67839	0
chr4	76098146	76160539	LCL_denovo_LNC.420	1	+	76098146	76160539	0	1	62393	0
chr4	76103880	76106504	LCL_denovo_LNC.421	1	-	76103880	76106504	0	1	2624	0
chr4	76392127	76394586	LCL_denovo_LNC.422	1	-	76392127	76394586	0	1	2459	0
chr1	165738231	165745147	LCL_denovo_LNC.423	1	+	165738231	165745147	0	1	6916	0
chr4	75144006	75231042	LCL_denovo_LNC.424	1	-	75144006	75231042	0	1	87036	0
chr1	161732321	161735915	LCL_denovo_LNC.425	2	-	161732321	161735915	0	1	3594	0
chr4	78076025	78081256	LCL_denovo_LNC.426	1	-	78076025	78081256	0	1	5231	0
chr4	79560084	79603454	LCL_denovo_LNC.427	3	+	79560084	79603454	0	1	43370	0
chr4	80094855	80229856	LCL_denovo_LNC.428	1	+	80094855	80229856	0	1	135001	0
chr4	83400839	83404661	LCL_denovo_LNC.429	1	+	83400839	83404661	0	1	3822	0
chr1	9463985	9477941	LCL_denovo_LNC.430	2	-	9463985	9477941	0	1	13956	0
chr4	92220621	92225324	LCL_denovo_LNC.431	1	-	92220621	92225324	0	1	4703	0
chr4	93967300	94014595	LCL_denovo_LNC.432	1	-	93967300	94014595	0	1	47295	0
chr4	94068587	94224226	LCL_denovo_LNC.433	3	-	94068587	94224226	0	1	155639	0
chr4	94134587	94138593	LCL_denovo_LNC.434	1	-	94134587	94138593	0	1	4006	0
chr4	100299872	100325737	LCL_denovo_LNC.435	1	-	100299872	100325737	0	1	25865	0
chr4	100010020	100129260	LCL_denovo_LNC.436	5	+	100010020	100129260	0	1	119240	0
chr4	89632304	89651156	LCL_denovo_LNC.437	4	+	89632304	89651156	0	1	18852	0
chr4	103742893	103765899	LCL_denovo_LNC.438	2	+	103742893	103765899	0	1	23006	0
chr4	105406829	105413364	LCL_denovo_LNC.439	2	+	105406829	105413364	0	1	6535	0
chr4	106227590	106228799	LCL_denovo_LNC.440	1	+	106227590	106228799	0	1	1209	0
chr4	108830630	108910841	LCL_denovo_LNC.441	1	-	108830630	108910841	0	1	80211	0
chr4	110349194	110354911	LCL_denovo_LNC.442	3	-	110349194	110354911	0	1	5717	0
chr4	111116386	111120141	LCL_denovo_LNC.443	1	+	111116386	111120141	0	1	3755	0
chr4	119199895	119200978	LCL_denovo_LNC.444	14	+	119199895	119200978	0	1	1083	0
chr4	119763010	119766144	LCL_denovo_LNC.445	1	+	119763010	119766144	0	1	3134	0
chr4	119599968	119606450	LCL_denovo_LNC.446	2	-	119599968	119606450	0	1	6482	0
chr4	119594123	119596745	LCL_denovo_LNC.447	1	-	119594123	119596745	0	1	2622	0
chr4	119512908	119549379	LCL_denovo_LNC.448	3	+	119512908	119549379	0	1	36471	0
chr4	120988146	121004459	LCL_denovo_LNC.449	1	+	120988146	121004459	0	1	16313	0
chr4	113434726	113467999	LCL_denovo_LNC.450	7	+	113434726	113467999	0	1	33273	0
chr4	129209168	129248052	LCL_denovo_LNC.451	4	+	129209168	129248052	0	1	38884	0
chr1	167549241	167599378	LCL_denovo_LNC.452	3	-	167549241	167599378	0	1	50137	0
chr4	129389743	129440611	LCL_denovo_LNC.453	10	+	129389743	129440611	0	1	50868	0
chr4	132685302	132695451	LCL_denovo_LNC.454	1	+	132685302	132695451	0	1	10149	0
chr4	132948412	133045279	LCL_denovo_LNC.455	1	-	132948412	133045279	0	1	96867	0
chr4	139326664	139350356	LCL_denovo_LNC.456	2	+	139326664	139350356	0	1	23692	0
chr4	141204877	141214653	LCL_denovo_LNC.457	2	-	141204877	141214653	0	1	9776	0
chr4	141281248	141294625	LCL_denovo_LNC.458	3	-	141281248	141294625	0	1	13377	0
chr4	140324938	140375598	LCL_denovo_LNC.459	3	-	140324938	140375598	0	1	50660	0
chr4	142242514	142253696	LCL_denovo_LNC.460	1	-	142242514	142253696	0	1	11182	0
chr4	143787056	143861410	LCL_denovo_LNC.461	1	-	143787056	143861410	0	1	74354	0
chr4	145564071	145567020	LCL_denovo_LNC.462	1	-	145564071	145567020	0	1	2949	0
chr4	147011245	147021386	LCL_denovo_LNC.463	1	+	147011245	147021386	0	1	10141	0
chr4	146973239	146981091	LCL_denovo_LNC.464	5	-	146973239	146981091	0	1	7852	0
chr1	170585344	170629945	LCL_denovo_LNC.465	4	+	170585344	170629945	0	1	44601	0
chr4	144833137	144859052	LCL_denovo_LNC.466	1	+	144833137	144859052	0	1	25915	0
chr4	152319001	152330046	LCL_denovo_LNC.467	2	-	152319001	152330046	0	1	11045	0
chr4	152720599	152754242	LCL_denovo_LNC.468	1	+	152720599	152754242	0	1	33643	0
chr4	153021970	153025926	LCL_denovo_LNC.469	1	+	153021970	153025926	0	1	3956	0
chr4	153204208	153206689	LCL_denovo_LNC.470	1	-	153204208	153206689	0	1	2481	0
chr4	153128254	153147102	LCL_denovo_LNC.471	1	-	153128254	153147102	0	1	18848	0
chr1	170430689	170508092	LCL_denovo_LNC.472	1	-	170430689	170508092	0	1	77403	0
chr4	147194388	147260473	LCL_denovo_LNC.473	7	+	147194388	147260473	0	1	66085	0
chr4	159098082	159120705	LCL_denovo_LNC.474	1	+	159098082	159120705	0	1	22623	0
chr4	165861893	165869303	LCL_denovo_LNC.475	1	-	165861893	165869303	0	1	7410	0
chr4	173898570	173916937	LCL_denovo_LNC.476	1	-	173898570	173916937	0	1	18367	0
chr4	174284964	174294801	LCL_denovo_LNC.477	2	-	174284964	174294801	0	1	9837	0
chr4	174429323	174432893	LCL_denovo_LNC.478	7	+	174429323	174432893	0	1	3570	0
chr4	183062500	183065358	LCL_denovo_LNC.479	2	-	183062500	183065358	0	1	2858	0
chr4	174035846	174090727	LCL_denovo_LNC.480	3	-	174035846	174090727	0	1	54881	0
chr4	178363708	178505966	LCL_denovo_LNC.481	2	+	178363708	178505966	0	1	142258	0
chr1	9208106	9246994	LCL_denovo_LNC.482	8	-	9208106	9246994	0	1	38888	0
chr4	184412786	184426520	LCL_denovo_LNC.483	3	-	184412786	184426520	0	1	13734	0
chr4	185425246	185460120	LCL_denovo_LNC.484	4	-	185425246	185460120	0	1	34874	0
chr4	185752540	185767691	LCL_denovo_LNC.485	1	+	185752540	185767691	0	1	15151	0
chr4	185764470	185777170	LCL_denovo_LNC.486	7	-	185764470	185777170	0	1	12700	0
chr4	185393140	185409785	LCL_denovo_LNC.487	1	+	185393140	185409785	0	1	16645	0
chr4	190598958	190600227	LCL_denovo_LNC.488	1	-	190598958	190600227	0	1	1269	0
chr4	190628804	190643760	LCL_denovo_LNC.489	1	-	190628804	190643760	0	1	14956	0
chr4	190802056	190810865	LCL_denovo_LNC.490	2	+	190802056	190810865	0	1	8809	0
chr5	262226	270912	LCL_denovo_LNC.491	1	+	262226	270912	0	1	8686	0
chr4	190816765	190863246	LCL_denovo_LNC.492	2	-	190816765	190863246	0	1	46481	0
chr5	987329	997438	LCL_denovo_LNC.493	1	-	987329	997438	0	1	10109	0
chr5	359429	377152	LCL_denovo_LNC.494	1	-	359429	377152	0	1	17723	0
chr5	434087	439308	LCL_denovo_LNC.495	1	-	434087	439308	0	1	5221	0
chr5	473314	480624	LCL_denovo_LNC.496	27	+	473314	480624	0	1	7310	0
chr5	1345317	1350974	LCL_denovo_LNC.497	1	+	1345317	1350974	0	1	5657	0
chr4	185254424	185304261	LCL_denovo_LNC.498	32	-	185254424	185304261	0	1	49837	0
chr4	185185993	185195693	LCL_denovo_LNC.499	2	+	185185993	185195693	0	1	9700	0
chr4	185249036	185250826	LCL_denovo_LNC.500	1	-	185249036	185250826	0	1	1790	0
chr1	172251122	172327201	LCL_denovo_LNC.501	1	-	172251122	172327201	0	1	76079	0
chr5	5069143	5078591	LCL_denovo_LNC.502	1	-	5069143	5078591	0	1	9448	0
chr5	5006835	5055901	LCL_denovo_LNC.503	26	+	5006835	5055901	0	1	49066	0
chr5	5021280	5040055	LCL_denovo_LNC.504	1	-	5021280	5040055	0	1	18775	0
chr5	5390077	5422626	LCL_denovo_LNC.505	7	-	5390077	5422626	0	1	32549	0
chr5	5754989	5797087	LCL_denovo_LNC.506	11	+	5754989	5797087	0	1	42098	0
chr5	5132232	5140878	LCL_denovo_LNC.507	2	-	5132232	5140878	0	1	8646	0
chr5	8020159	8057109	LCL_denovo_LNC.508	1	+	8020159	8057109	0	1	36950	0
chr5	8457577	8463107	LCL_denovo_LNC.509	1	+	8457577	8463107	0	1	5530	0
chr5	9546457	9549817	LCL_denovo_LNC.510	1	+	9546457	9549817	0	1	3360	0
chr5	11028758	11055674	LCL_denovo_LNC.511	2	+	11028758	11055674	0	1	26916	0
chr5	18653961	18746381	LCL_denovo_LNC.512	12	-	18653961	18746381	0	1	92420	0
chr5	27472372	27496725	LCL_denovo_LNC.513	12	+	27472372	27496725	0	1	24353	0
chr5	32099901	32111795	LCL_denovo_LNC.514	4	-	32099901	32111795	0	1	11894	0
chr5	32543194	32573379	LCL_denovo_LNC.515	4	-	32543194	32573379	0	1	30185	0
chr5	35249831	35313017	LCL_denovo_LNC.516	1	+	35249831	35313017	0	1	63186	0
chr1	173384170	173414638	LCL_denovo_LNC.517	6	+	173384170	173414638	0	1	30468	0
chr5	36664744	36725317	LCL_denovo_LNC.518	12	-	36664744	36725317	0	1	60573	0
chr1	173386563	173446301	LCL_denovo_LNC.519	15	-	173386563	173446301	0	1	59738	0
chr5	37063890	37067154	LCL_denovo_LNC.520	1	-	37063890	37067154	0	1	3264	0
chr5	37249006	37250711	LCL_denovo_LNC.521	1	+	37249006	37250711	0	1	1705	0
chr5	42974516	43027374	LCL_denovo_LNC.522	23	-	42974516	43027374	0	1	52858	0
chr5	43070875	43103372	LCL_denovo_LNC.523	1	-	43070875	43103372	0	1	32497	0
chr5	42990002	43000374	LCL_denovo_LNC.524	8	+	42990002	43000374	0	1	10372	0
chr5	43016054	43035079	LCL_denovo_LNC.525	6	+	43016054	43035079	0	1	19025	0
chr5	43039405	43062733	LCL_denovo_LNC.526	5	+	43039405	43062733	0	1	23328	0
chr5	43476027	43523176	LCL_denovo_LNC.527	2	+	43476027	43523176	0	1	47149	0
chr5	43504924	43510047	LCL_denovo_LNC.528	1	+	43504924	43510047	0	1	5123	0
chr5	44742558	44812186	LCL_denovo_LNC.529	3	-	44742558	44812186	0	1	69628	0
chr5	43571692	43604182	LCL_denovo_LNC.530	2	-	43571692	43604182	0	1	32490	0
chr5	53072068	53079945	LCL_denovo_LNC.531	1	-	53072068	53079945	0	1	7877	0
chr5	52405142	52418946	LCL_denovo_LNC.532	6	+	52405142	52418946	0	1	13804	0
chr1	9240432	9254756	LCL_denovo_LNC.533	5	+	9240432	9254756	0	1	14324	0
chr5	53686680	53710946	LCL_denovo_LNC.534	1	+	53686680	53710946	0	1	24266	0
chr5	49959576	49963976	LCL_denovo_LNC.535	1	-	49959576	49963976	0	1	4400	0
chr1	168167310	168171352	LCL_denovo_LNC.536	1	-	168167310	168171352	0	1	4042	0
chr5	64361878	64366895	LCL_denovo_LNC.537	1	+	64361878	64366895	0	1	5017	0
chr5	60162042	60190884	LCL_denovo_LNC.538	1	+	60162042	60190884	0	1	28842	0
chr5	68505540	68519008	LCL_denovo_LNC.539	1	-	68505540	68519008	0	1	13468	0
chr5	71392032	71400440	LCL_denovo_LNC.540	1	-	71392032	71400440	0	1	8408	0
chr5	75013543	75026759	LCL_denovo_LNC.541	1	+	75013543	75026759	0	1	13216	0
chr1	175873802	175892093	LCL_denovo_LNC.542	1	-	175873802	175892093	0	1	18291	0
chr5	80524941	80604859	LCL_denovo_LNC.543	6	-	80524941	80604859	0	1	79918	0
chr5	82103725	82113842	LCL_denovo_LNC.544	5	-	82103725	82113842	0	1	10117	0
chr5	87960288	87969125	LCL_denovo_LNC.545	2	-	87960288	87969125	0	1	8837	0
chr1	178447449	178455725	LCL_denovo_LNC.546	1	-	178447449	178455725	0	1	8276	0
chr5	88564484	88771736	LCL_denovo_LNC.547	13	+	88564484	88771736	0	1	207252	0
chr5	88596472	88598901	LCL_denovo_LNC.548	2	-	88596472	88598901	0	1	2429	0
chr5	90602867	90610343	LCL_denovo_LNC.549	3	-	90602867	90610343	0	1	7476	0
chr5	87564784	87732736	LCL_denovo_LNC.550	14	+	87564784	87732736	0	1	167952	0
chr5	92746745	92890693	LCL_denovo_LNC.551	3	-	92746745	92890693	0	1	143948	0
chr5	90676180	90766916	LCL_denovo_LNC.552	6	+	90676180	90766916	0	1	90736	0
chr5	95037031	95069756	LCL_denovo_LNC.553	2	-	95037031	95069756	0	1	32725	0
chr5	88169826	88452230	LCL_denovo_LNC.554	1	+	88169826	88452230	0	1	282404	0
chr5	96238802	96255757	LCL_denovo_LNC.555	1	-	96238802	96255757	0	1	16955	0
chr1	178523250	178531542	LCL_denovo_LNC.556	1	-	178523250	178531542	0	1	8292	0
chr1	178533139	178548945	LCL_denovo_LNC.556-2	3	-	178533139	178548945	0	1	15806	0
chr5	98264835	98266764	LCL_denovo_LNC.557	1	+	98264835	98266764	0	1	1929	0
chr5	96691673	97324651	LCL_denovo_LNC.558	17	+	96691673	97324651	0	1	632978	0
chr5	100234937	100288430	LCL_denovo_LNC.559	5	+	100234937	100288430	0	1	53493	0
chr5	106566122	106632153	LCL_denovo_LNC.560	1	-	106566122	106632153	0	1	66031	0
chr5	107035159	107052417	LCL_denovo_LNC.561	2	-	107035159	107052417	0	1	17258	0
chr5	108655706	108660227	LCL_denovo_LNC.562	1	-	108655706	108660227	0	1	4521	0
chr5	108054323	108066024	LCL_denovo_LNC.563	2	-	108054323	108066024	0	1	11701	0
chr1	173833092	173837493	LCL_denovo_LNC.564	59	-	173833092	173837493	0	1	4401	0
chr5	112262254	112265023	LCL_denovo_LNC.565	1	-	112262254	112265023	0	1	2769	0
chr5	107714775	107723748	LCL_denovo_LNC.566	1	+	107714775	107723748	0	1	8973	0
chr5	114937208	114958687	LCL_denovo_LNC.567	3	+	114937208	114958687	0	1	21479	0
chr5	116099974	116168692	LCL_denovo_LNC.568	7	+	116099974	116168692	0	1	68718	0
chr5	121743337	121748799	LCL_denovo_LNC.569	1	-	121743337	121748799	0	1	5462	0
chr5	124287068	124317952	LCL_denovo_LNC.570	6	+	124287068	124317952	0	1	30884	0
chr5	126922941	126924209	LCL_denovo_LNC.571	1	+	126922941	126924209	0	1	1268	0
chr5	126820819	126905115	LCL_denovo_LNC.572	3	-	126820819	126905115	0	1	84296	0
chr5	126369214	126381116	LCL_denovo_LNC.573	2	+	126369214	126381116	0	1	11902	0
chr5	131976320	131996792	LCL_denovo_LNC.574	1	-	131976320	131996792	0	1	20472	0
chr5	131785300	131805238	LCL_denovo_LNC.575	1	-	131785300	131805238	0	1	19938	0
chr5	130535223	130631368	LCL_denovo_LNC.576	1	-	130535223	130631368	0	1	96145	0
chr5	130544984	130561249	LCL_denovo_LNC.577	4	-	130544984	130561249	0	1	16265	0
chr5	130727528	130734200	LCL_denovo_LNC.578	1	-	130727528	130734200	0	1	6672	0
chr5	133261280	133266249	LCL_denovo_LNC.579	4	-	133261280	133266249	0	1	4969	0
chr5	133428042	133436899	LCL_denovo_LNC.580	1	-	133428042	133436899	0	1	8857	0
chr5	133432164	133443593	LCL_denovo_LNC.581	1	-	133432164	133443593	0	1	11429	0
chr5	132022842	132026460	LCL_denovo_LNC.582	1	+	132022842	132026460	0	1	3618	0
chr5	137500398	137505048	LCL_denovo_LNC.583	1	+	137500398	137505048	0	1	4650	0
chr5	137107140	137225109	LCL_denovo_LNC.584	10	-	137107140	137225109	0	1	117969	0
chr5	139482612	139490137	LCL_denovo_LNC.585	4	-	139482612	139490137	0	1	7525	0
chr1	181100747	181151347	LCL_denovo_LNC.586	11	+	181100747	181151347	0	1	50600	0
chr5	140700272	140705436	LCL_denovo_LNC.587	1	+	140700272	140705436	0	1	5164	0
chr5	141301240	141303294	LCL_denovo_LNC.588	1	-	141301240	141303294	0	1	2054	0
chr5	141725027	141733352	LCL_denovo_LNC.589	1	+	141725027	141733352	0	1	8325	0
chr5	147729318	147763455	LCL_denovo_LNC.590	2	-	147729318	147763455	0	1	34137	0
chr1	182567758	182580497	LCL_denovo_LNC.591	1	+	182567758	182580497	0	1	12739	0
chr5	142423562	142437306	LCL_denovo_LNC.592	1	-	142423562	142437306	0	1	13744	0
chr5	142502087	142505295	LCL_denovo_LNC.593	4	-	142502087	142505295	0	1	3208	0
chr5	154197625	154213272	LCL_denovo_LNC.594	5	+	154197625	154213272	0	1	15647	0
chr5	156141707	156277863	LCL_denovo_LNC.595	2	-	156141707	156277863	0	1	136156	0
chr5	155703339	155803267	LCL_denovo_LNC.596	2	-	155703339	155803267	0	1	99928	0
chr5	153796861	153825395	LCL_denovo_LNC.597	1	-	153796861	153825395	0	1	28534	0
chr5	154131274	154134701	LCL_denovo_LNC.598	2	-	154131274	154134701	0	1	3427	0
chr5	159043200	159047297	LCL_denovo_LNC.599	1	+	159043200	159047297	0	1	4097	0
chr5	158979791	159040273	LCL_denovo_LNC.600	2	+	158979791	159040273	0	1	60482	0
chr5	157750457	157836747	LCL_denovo_LNC.601	34	-	157750457	157836747	0	1	86290	0
chr5	158758531	158878053	LCL_denovo_LNC.602	8	+	158758531	158878053	0	1	119522	0
chr5	159659029	159659529	LCL_denovo_LNC.603	1	-	159659029	159659529	0	1	500	0
chr5	159947723	159950818	LCL_denovo_LNC.604	2	+	159947723	159950818	0	1	3095	0
chr5	159894875	159918258	LCL_denovo_LNC.605	3	+	159894875	159918258	0	1	23383	0
chr5	160026311	160039896	LCL_denovo_LNC.606	2	+	160026311	160039896	0	1	13585	0
chr5	167656708	167696339	LCL_denovo_LNC.607	1	-	167656708	167696339	0	1	39631	0
chr5	169758366	169762357	LCL_denovo_LNC.608	2	+	169758366	169762357	0	1	3991	0
chr5	158524380	158536009	LCL_denovo_LNC.609	5	+	158524380	158536009	0	1	11629	0
chr5	171792153	171797192	LCL_denovo_LNC.610	2	+	171792153	171797192	0	1	5039	0
chr1	184088942	184091484	LCL_denovo_LNC.611	1	+	184088942	184091484	0	1	2542	0
chr5	172200395	172205861	LCL_denovo_LNC.612	1	+	172200395	172205861	0	1	5466	0
chr5	172381497	172384746	LCL_denovo_LNC.613	1	-	172381497	172384746	0	1	3249	0
chr5	172385201	172387173	LCL_denovo_LNC.614	1	-	172385201	172387173	0	1	1972	0
chr1	174082415	174129814	LCL_denovo_LNC.615	7	-	174082415	174129814	0	1	47399	0
chr5	172720672	172721712	LCL_denovo_LNC.616	1	-	172720672	172721712	0	1	1040	0
chr5	172754075	172762125	LCL_denovo_LNC.617	1	+	172754075	172762125	0	1	8050	0
chr5	176866586	176876781	LCL_denovo_LNC.618	2	-	176866586	176876781	0	1	10195	0
chr5	177378456	177387071	LCL_denovo_LNC.619	1	+	177378456	177387071	0	1	8615	0
chr5	177520231	177544559	LCL_denovo_LNC.620	1	-	177520231	177544559	0	1	24328	0
chr5	179085053	179094189	LCL_denovo_LNC.621	3	+	179085053	179094189	0	1	9136	0
chr5	179868707	179870233	LCL_denovo_LNC.622	1	+	179868707	179870233	0	1	1526	0
chr5	180253649	180260834	LCL_denovo_LNC.623	3	-	180253649	180260834	0	1	7185	0
chr5	180253873	180265127	LCL_denovo_LNC.624	15	+	180253873	180265127	0	1	11254	0
chr5	180613637	180617944	LCL_denovo_LNC.625	1	-	180613637	180617944	0	1	4307	0
chr5	180618296	180625277	LCL_denovo_LNC.626	8	+	180618296	180625277	0	1	6981	0
chr6	435004	439304	LCL_denovo_LNC.627	1	+	435004	439304	0	1	4300	0
chr6	180248	187910	LCL_denovo_LNC.628	6	+	180248	187910	0	1	7662	0
chr6	180248	206725	LCL_denovo_LNC.629	3	-	180248	206725	0	1	26477	0
chr6	193943	196214	LCL_denovo_LNC.630	1	+	193943	196214	0	1	2271	0
chr6	208061	226109	LCL_denovo_LNC.631	15	-	208061	226109	0	1	18048	0
chr6	1469282	1471774	LCL_denovo_LNC.632	1	+	1469282	1471774	0	1	2492	0
chr6	388086	391539	LCL_denovo_LNC.633	1	-	388086	391539	0	1	3453	0
chr6	2775095	2785979	LCL_denovo_LNC.634	1	-	2775095	2785979	0	1	10884	0
chr6	275439	294315	LCL_denovo_LNC.635	4	-	275439	294315	0	1	18876	0
chr6	2907069	2908707	LCL_denovo_LNC.636	1	+	2907069	2908707	0	1	1638	0
chr6	3024318	3027647	LCL_denovo_LNC.637	1	+	3024318	3027647	0	1	3329	0
chr6	2856696	2860256	LCL_denovo_LNC.638	1	+	2856696	2860256	0	1	3560	0
chr6	2851370	2887322	LCL_denovo_LNC.639	11	-	2851370	2887322	0	1	35952	0
chr6	4002411	4011794	LCL_denovo_LNC.640	1	-	4002411	4011794	0	1	9383	0
chr6	4015186	4020784	LCL_denovo_LNC.641	2	-	4015186	4020784	0	1	5598	0
chr6	5004031	5063450	LCL_denovo_LNC.642	3	+	5004031	5063450	0	1	59419	0
chr1	192486190	192500064	LCL_denovo_LNC.643	1	+	192486190	192500064	0	1	13874	0
chr6	8435877	8558877	LCL_denovo_LNC.644	4	+	8435877	8558877	0	1	123000	0
chr6	10411809	10416658	LCL_denovo_LNC.645	7	+	10411809	10416658	0	1	4849	0
chr6	6362664	6589115	LCL_denovo_LNC.646	15	-	6362664	6589115	0	1	226451	0
chr6	11417242	11488276	LCL_denovo_LNC.647	1	+	11417242	11488276	0	1	71034	0
chr6	11488337	11490595	LCL_denovo_LNC.648	1	+	11488337	11490595	0	1	2258	0
chr6	11807565	11825743	LCL_denovo_LNC.649	4	-	11807565	11825743	0	1	18178	0
chr6	11833761	11860736	LCL_denovo_LNC.650	1	+	11833761	11860736	0	1	26975	0
chr6	13223297	13229337	LCL_denovo_LNC.651	3	-	13223297	13229337	0	1	6040	0
chr6	11710498	11732376	LCL_denovo_LNC.652	12	+	11710498	11732376	0	1	21878	0
chr6	2245553	2413810	LCL_denovo_LNC.653	21	+	2245553	2413810	0	1	168257	0
chr1	186400422	186406145	LCL_denovo_LNC.654	1	+	186400422	186406145	0	1	5723	0
chr6	11305499	11324776	LCL_denovo_LNC.655	1	+	11305499	11324776	0	1	19277	0
chr6	14495564	14513980	LCL_denovo_LNC.656	3	+	14495564	14513980	0	1	18416	0
chr6	15956676	15961960	LCL_denovo_LNC.657	1	-	15956676	15961960	0	1	5284	0
chr6	13572251	13574369	LCL_denovo_LNC.658	1	-	13572251	13574369	0	1	2118	0
chr6	22110979	22194400	LCL_denovo_LNC.659	1	+	22110979	22194400	0	1	83421	0
chr1	185286532	185346422	LCL_denovo_LNC.660	2	+	185286532	185346422	0	1	59890	0
chr6	16492979	16498664	LCL_denovo_LNC.661	1	+	16492979	16498664	0	1	5685	0
chr6	16762337	16767089	LCL_denovo_LNC.662	1	+	16762337	16767089	0	1	4752	0
chr6	15526424	15533877	LCL_denovo_LNC.663	2	+	15526424	15533877	0	1	7453	0
chr6	26097865	26105382	LCL_denovo_LNC.664	1	-	26097865	26105382	0	1	7517	0
chr6	25081298	25103390	LCL_denovo_LNC.665	1	+	25081298	25103390	0	1	22092	0
chr1	192904699	192927997	LCL_denovo_LNC.666	4	-	192904699	192927997	0	1	23298	0
chr6	26312467	26322860	LCL_denovo_LNC.667	4	-	26312467	26322860	0	1	10393	0
chr6	26987148	26991674	LCL_denovo_LNC.668	2	+	26987148	26991674	0	1	4526	0
chr6	26672388	26688069	LCL_denovo_LNC.669	3	+	26672388	26688069	0	1	15681	0
chr6	27440066	27442893	LCL_denovo_LNC.670	1	+	27440066	27442893	0	1	2827	0
chr6	27711703	27731006	LCL_denovo_LNC.671	13	+	27711703	27731006	0	1	19303	0
chr6	27655630	27662758	LCL_denovo_LNC.672	1	-	27655630	27662758	0	1	7128	0
chr6	27661655	27686191	LCL_denovo_LNC.673	15	+	27661655	27686191	0	1	24536	0
chr6	27678452	27686956	LCL_denovo_LNC.674	1	-	27678452	27686956	0	1	8504	0
chr6	24934933	24950702	LCL_denovo_LNC.675	2	+	24934933	24950702	0	1	15769	0
chr1	198744456	198765287	LCL_denovo_LNC.676	4	-	198744456	198765287	0	1	20831	0
chr6	28059188	28105531	LCL_denovo_LNC.677	11	-	28059188	28105531	0	1	46343	0
chr6	28217464	28225064	LCL_denovo_LNC.678	1	+	28217464	28225064	0	1	7600	0
chr6	28453215	28457342	LCL_denovo_LNC.679	1	-	28453215	28457342	0	1	4127	0
chr6	28862770	28863899	LCL_denovo_LNC.680	1	-	28862770	28863899	0	1	1129	0
chr6	29978877	30030243	LCL_denovo_LNC.681	4	-	29978877	30030243	0	1	51366	0
chr6	29856394	29913673	LCL_denovo_LNC.682	1	-	29856394	29913673	0	1	57279	0
chr1	198868855	198906539	LCL_denovo_LNC.683	1	-	198868855	198906539	0	1	37684	0
chr6	30229097	30494975	LCL_denovo_LNC.684	2	-	30229097	30494975	0	1	265878	0
chr6	30260313	30296978	LCL_denovo_LNC.685	6	-	30260313	30296978	0	1	36665	0
chr6	31162896	31165796	LCL_denovo_LNC.686	1	-	31162896	31165796	0	1	2900	0
chr6	31361932	31368402	LCL_denovo_LNC.687	5	-	31361932	31368402	0	1	6470	0
chr1	200380775	200443804	LCL_denovo_LNC.688	4	+	200380775	200443804	0	1	63029	0
chr6	31523709	31542308	LCL_denovo_LNC.689	1	-	31523709	31542308	0	1	18599	0
chr1	200845885	200857516	LCL_denovo_LNC.690	1	-	200845885	200857516	0	1	11631	0
chr1	193225541	193235430	LCL_denovo_LNC.691	1	+	193225541	193235430	0	1	9889	0
chr6	32357890	32360225	LCL_denovo_LNC.692	1	+	32357890	32360225	0	1	2335	0
chr6	32586619	32590690	LCL_denovo_LNC.693	1	-	32586619	32590690	0	1	4071	0
chr6	32859931	32871621	LCL_denovo_LNC.694	3	+	32859931	32871621	0	1	11690	0
chr6	32484259	32520839	LCL_denovo_LNC.695	2	+	32484259	32520839	0	1	36580	0
chr6	32430766	32449347	LCL_denovo_LNC.696	2	+	32430766	32449347	0	1	18581	0
chr1	200639220	200663378	LCL_denovo_LNC.697	1	+	200639220	200663378	0	1	24158	0
chr6	33266793	33269515	LCL_denovo_LNC.698	1	+	33266793	33269515	0	1	2722	0
chr1	200993069	200999078	LCL_denovo_LNC.699	2	+	200993069	200999078	0	1	6009	0
chr6	33404451	33422517	LCL_denovo_LNC.700	1	-	33404451	33422517	0	1	18066	0
chr6	34664693	34665247	LCL_denovo_LNC.701	1	+	34664693	34665247	0	1	554	0
chr1	200824755	200844118	LCL_denovo_LNC.702	1	-	200824755	200844118	0	1	19363	0
chr6	36079771	36086272	LCL_denovo_LNC.703	1	-	36079771	36086272	0	1	6501	0
chr6	36114504	36164976	LCL_denovo_LNC.704	4	-	36114504	36164976	0	1	50472	0
chr6	37784094	37786853	LCL_denovo_LNC.705	1	-	37784094	37786853	0	1	2759	0
chr6	37484523	37487629	LCL_denovo_LNC.706	1	-	37484523	37487629	0	1	3106	0
chr6	37498212	37509585	LCL_denovo_LNC.707	2	-	37498212	37509585	0	1	11373	0
chr6	37531200	37539413	LCL_denovo_LNC.708	1	-	37531200	37539413	0	1	8213	0
chr6	37520854	37549009	LCL_denovo_LNC.709	16	+	37520854	37549009	0	1	28155	0
chr6	37663688	37666185	LCL_denovo_LNC.710	1	+	37663688	37666185	0	1	2497	0
chr6	37399983	37400864	LCL_denovo_LNC.711	1	-	37399983	37400864	0	1	881	0
chr6	41420097	41515217	LCL_denovo_LNC.712	8	-	41420097	41515217	0	1	95120	0
chr6	43004262	43006700	LCL_denovo_LNC.713	1	+	43004262	43006700	0	1	2438	0
chr6	43170338	43192778	LCL_denovo_LNC.714	8	-	43170338	43192778	0	1	22440	0
chr6	43337675	43394319	LCL_denovo_LNC.715	1	+	43337675	43394319	0	1	56644	0
chr6	42172693	42415724	LCL_denovo_LNC.716	1	+	42172693	42415724	0	1	243031	0
chr6	42420033	42425198	LCL_denovo_LNC.717	3	+	42420033	42425198	0	1	5165	0
chr6	42895444	42916087	LCL_denovo_LNC.718	1	-	42895444	42916087	0	1	20643	0
chr1	201476204	201504243	LCL_denovo_LNC.719	2	+	201476204	201504243	0	1	28039	0
chr6	44043269	44050054	LCL_denovo_LNC.720	2	+	44043269	44050054	0	1	6785	0
chr6	44044871	44050492	LCL_denovo_LNC.721	4	-	44044871	44050492	0	1	5621	0
chr6	43963495	44042624	LCL_denovo_LNC.722	14	-	43963495	44042624	0	1	79129	0
chr6	44050823	44057048	LCL_denovo_LNC.723	8	+	44050823	44057048	0	1	6225	0
chr6	44118274	44144929	LCL_denovo_LNC.724	2	-	44118274	44144929	0	1	26655	0
chr6	45523061	45528146	LCL_denovo_LNC.725	1	-	45523061	45528146	0	1	5085	0
chr6	46064620	46097628	LCL_denovo_LNC.726	5	-	46064620	46097628	0	1	33008	0
chr6	45769184	45923205	LCL_denovo_LNC.727	2	+	45769184	45923205	0	1	154021	0
chr6	52165506	52173150	LCL_denovo_LNC.728	1	-	52165506	52173150	0	1	7644	0
chr6	58234515	58240006	LCL_denovo_LNC.729	1	-	58234515	58240006	0	1	5491	0
chr6	52441933	52453540	LCL_denovo_LNC.730	4	+	52441933	52453540	0	1	11607	0
chr1	202133544	202135315	LCL_denovo_LNC.731	1	+	202133544	202135315	0	1	1771	0
chr6	58270966	58287701	LCL_denovo_LNC.732	15	-	58270966	58287701	0	1	16735	0
chr6	73972389	74011607	LCL_denovo_LNC.733	15	+	73972389	74011607	0	1	39218	0
chr6	73324161	73344027	LCL_denovo_LNC.734	5	-	73324161	73344027	0	1	19866	0
chr6	73365649	73399409	LCL_denovo_LNC.735	4	-	73365649	73399409	0	1	33760	0
chr6	75994726	76008767	LCL_denovo_LNC.736	5	+	75994726	76008767	0	1	14041	0
chr6	80247319	80252284	LCL_denovo_LNC.737	2	+	80247319	80252284	0	1	4965	0
chr6	81149543	81178550	LCL_denovo_LNC.738	2	+	81149543	81178550	0	1	29007	0
chr6	86371646	86390456	LCL_denovo_LNC.739	27	-	86371646	86390456	0	1	18810	0
chr6	88886610	88889579	LCL_denovo_LNC.740	2	-	88886610	88889579	0	1	2969	0
chr6	89839933	89859132	LCL_denovo_LNC.741	1	-	89839933	89859132	0	1	19199	0
chr1	202779969	202781905	LCL_denovo_LNC.742	3	+	202779969	202781905	0	1	1936	0
chr6	96002330	96025640	LCL_denovo_LNC.743	3	-	96002330	96025640	0	1	23310	0
chr6	105928161	105933511	LCL_denovo_LNC.744	1	-	105928161	105933511	0	1	5350	0
chr6	105901559	105927294	LCL_denovo_LNC.745	2	+	105901559	105927294	0	1	25735	0
chr6	99872528	99883790	LCL_denovo_LNC.746	2	+	99872528	99883790	0	1	11262	0
chr6	90430874	90431428	LCL_denovo_LNC.747	1	+	90430874	90431428	0	1	554	0
chr6	107194852	107213052	LCL_denovo_LNC.748	1	-	107194852	107213052	0	1	18200	0
chr6	107983947	107990406	LCL_denovo_LNC.749	2	-	107983947	107990406	0	1	6459	0
chr6	111180305	111184729	LCL_denovo_LNC.750	1	-	111180305	111184729	0	1	4424	0
chr6	114187390	114194953	LCL_denovo_LNC.751	14	-	114187390	114194953	0	1	7563	0
chr6	114193935	114206393	LCL_denovo_LNC.752	1	+	114193935	114206393	0	1	12458	0
chr6	114313065	114317400	LCL_denovo_LNC.753	1	+	114313065	114317400	0	1	4335	0
chr6	113938102	113974612	LCL_denovo_LNC.754	11	-	113938102	113974612	0	1	36510	0
chr6	113943098	113998522	LCL_denovo_LNC.755	4	+	113943098	113998522	0	1	55424	0
chr6	115035285	115323447	LCL_denovo_LNC.756	3	+	115035285	115323447	0	1	288162	0
chr6	119855045	119875743	LCL_denovo_LNC.757	2	+	119855045	119875743	0	1	20698	0
chr6	117932416	117937395	LCL_denovo_LNC.758	1	+	117932416	117937395	0	1	4979	0
chr6	126587503	126592538	LCL_denovo_LNC.759	1	+	126587503	126592538	0	1	5035	0
chr6	118980559	118986340	LCL_denovo_LNC.760	1	+	118980559	118986340	0	1	5781	0
chr6	111803917	111923516	LCL_denovo_LNC.761	8	+	111803917	111923516	0	1	119599	0
chr6	129815197	129879218	LCL_denovo_LNC.762	1	-	129815197	129879218	0	1	64021	0
chr6	127664009	127682225	LCL_denovo_LNC.763	1	+	127664009	127682225	0	1	18216	0
chr6	126449964	126569516	LCL_denovo_LNC.764	3	+	126449964	126569516	0	1	119552	0
chr6	126432185	126437002	LCL_denovo_LNC.765	1	+	126432185	126437002	0	1	4817	0
chr1	203256803	203274425	LCL_denovo_LNC.766	9	-	203256803	203274425	0	1	17622	0
chr6	135376122	135382395	LCL_denovo_LNC.767	1	+	135376122	135382395	0	1	6273	0
chr6	135486070	135495750	LCL_denovo_LNC.768	2	+	135486070	135495750	0	1	9680	0
chr6	136176395	136201955	LCL_denovo_LNC.769	1	-	136176395	136201955	0	1	25560	0
chr1	203242401	203258362	LCL_denovo_LNC.770	7	+	203242401	203258362	0	1	15961	0
chr6	137978936	137995926	LCL_denovo_LNC.771	4	+	137978936	137995926	0	1	16990	0
chr6	138019486	138029283	LCL_denovo_LNC.772	1	-	138019486	138029283	0	1	9797	0
chr6	138143523	138150460	LCL_denovo_LNC.773	2	-	138143523	138150460	0	1	6937	0
chr6	138051331	138113991	LCL_denovo_LNC.774	4	-	138051331	138113991	0	1	62660	0
chr6	138290393	138320764	LCL_denovo_LNC.775	1	+	138290393	138320764	0	1	30371	0
chr6	138266432	138272940	LCL_denovo_LNC.776	1	+	138266432	138272940	0	1	6508	0
chr6	138262269	138272933	LCL_denovo_LNC.777	2	-	138262269	138272933	0	1	10664	0
chr6	138175631	138204583	LCL_denovo_LNC.778	1	-	138175631	138204583	0	1	28952	0
chr1	11123297	11126602	LCL_denovo_LNC.779	1	-	11123297	11126602	0	1	3305	0
chr6	139013306	139018438	LCL_denovo_LNC.780	5	+	139013306	139018438	0	1	5132	0
chr6	141167097	141219549	LCL_denovo_LNC.781	1	-	141167097	141219549	0	1	52452	0
chr6	142073666	142095029	LCL_denovo_LNC.782	1	-	142073666	142095029	0	1	21363	0
chr6	139591599	139690499	LCL_denovo_LNC.783	4	+	139591599	139690499	0	1	98900	0
chr6	143735023	143739749	LCL_denovo_LNC.784	1	-	143735023	143739749	0	1	4726	0
chr1	203706304	203721561	LCL_denovo_LNC.785	1	-	203706304	203721561	0	1	15257	0
chr6	144165496	144171818	LCL_denovo_LNC.786	1	-	144165496	144171818	0	1	6322	0
chr6	143267722	143279654	LCL_denovo_LNC.787	6	+	143267722	143279654	0	1	11932	0
chr6	143751927	143756862	LCL_denovo_LNC.788	1	+	143751927	143756862	0	1	4935	0
chr6	143833772	143840828	LCL_denovo_LNC.789	1	+	143833772	143840828	0	1	7056	0
chr6	143377395	143382709	LCL_denovo_LNC.790	1	-	143377395	143382709	0	1	5314	0
chr6	144284236	144293960	LCL_denovo_LNC.791	1	+	144284236	144293960	0	1	9724	0
chr6	146136026	146213800	LCL_denovo_LNC.792	8	+	146136026	146213800	0	1	77774	0
chr6	153079408	153104504	LCL_denovo_LNC.793	1	-	153079408	153104504	0	1	25096	0
chr6	149078806	149082441	LCL_denovo_LNC.794	1	-	149078806	149082441	0	1	3635	0
chr6	149348486	149354703	LCL_denovo_LNC.795	3	-	149348486	149354703	0	1	6217	0
chr6	153324069	153328680	LCL_denovo_LNC.796	1	+	153324069	153328680	0	1	4611	0
chr6	155709661	155715363	LCL_denovo_LNC.797	1	+	155709661	155715363	0	1	5702	0
chr6	156953826	157001682	LCL_denovo_LNC.798	1	-	156953826	157001682	0	1	47856	0
chr1	204677939	204684399	LCL_denovo_LNC.799	2	-	204677939	204684399	0	1	6460	0
chr6	154571351	154600216	LCL_denovo_LNC.800	1	+	154571351	154600216	0	1	28865	0
chr6	157625101	157628722	LCL_denovo_LNC.801	1	-	157625101	157628722	0	1	3621	0
chr1	204588556	204599039	LCL_denovo_LNC.802	3	+	204588556	204599039	0	1	10483	0
chr6	159530354	159537174	LCL_denovo_LNC.803	1	+	159530354	159537174	0	1	6820	0
chr6	150033397	150052871	LCL_denovo_LNC.804	1	+	150033397	150052871	0	1	19474	0
chr6	159419972	159464306	LCL_denovo_LNC.805	8	+	159419972	159464306	0	1	44334	0
chr6	166668199	166672444	LCL_denovo_LNC.806	1	-	166668199	166672444	0	1	4245	0
chr6	166697515	166707183	LCL_denovo_LNC.807	1	+	166697515	166707183	0	1	9668	0
chr6	166717672	166731073	LCL_denovo_LNC.808	3	+	166717672	166731073	0	1	13401	0
chr6	166570675	166586685	LCL_denovo_LNC.809	2	+	166570675	166586685	0	1	16010	0
chr6	167493196	167508244	LCL_denovo_LNC.810	1	-	167493196	167508244	0	1	15048	0
chr6	166749025	166765059	LCL_denovo_LNC.811	1	+	166749025	166765059	0	1	16034	0
chr6	169258599	169264001	LCL_denovo_LNC.812	1	-	169258599	169264001	0	1	5402	0
chr6	167528477	167535024	LCL_denovo_LNC.813	3	-	167528477	167535024	0	1	6547	0
chr6	169613304	169617605	LCL_denovo_LNC.814	1	+	169613304	169617605	0	1	4301	0
chr6	167371785	167413457	LCL_denovo_LNC.815	7	-	167371785	167413457	0	1	41672	0
chr6	170403213	170406282	LCL_denovo_LNC.816	1	+	170403213	170406282	0	1	3069	0
chr6	170773713	170783222	LCL_denovo_LNC.817	3	+	170773713	170783222	0	1	9509	0
chr6	166913043	166920704	LCL_denovo_LNC.818	3	+	166913043	166920704	0	1	7661	0
chr6	170162519	170176408	LCL_denovo_LNC.819	1	-	170162519	170176408	0	1	13889	0
chr6	170918530	170921774	LCL_denovo_LNC.820	1	-	170918530	170921774	0	1	3244	0
chr7	144685	149957	LCL_denovo_LNC.821	8	-	144685	149957	0	1	5272	0
chr7	1018869	1028043	LCL_denovo_LNC.822	1	-	1018869	1028043	0	1	9174	0
chr7	1776117	1782076	LCL_denovo_LNC.823	4	-	1776117	1782076	0	1	5959	0
chr7	1606967	1629254	LCL_denovo_LNC.824	10	+	1606967	1629254	0	1	22287	0
chr7	1199487	1209597	LCL_denovo_LNC.825	28	+	1199487	1209597	0	1	10110	0
chr7	1039323	1055162	LCL_denovo_LNC.826	4	+	1039323	1055162	0	1	15839	0
chr7	640876	654348	LCL_denovo_LNC.827	3	+	640876	654348	0	1	13472	0
chr7	743199	765310	LCL_denovo_LNC.828	1	+	743199	765310	0	1	22111	0
chr7	4693075	4694976	LCL_denovo_LNC.829	1	-	4693075	4694976	0	1	1901	0
chr1	204545107	204554641	LCL_denovo_LNC.830	1	+	204545107	204554641	0	1	9534	0
chr7	7299199	7317623	LCL_denovo_LNC.831	1	+	7299199	7317623	0	1	18424	0
chr7	7592058	7606392	LCL_denovo_LNC.832	2	-	7592058	7606392	0	1	14334	0
chr1	206807664	206808722	LCL_denovo_LNC.833	1	-	206807664	206808722	0	1	1058	0
chr7	17183927	17208212	LCL_denovo_LNC.834	1	-	17183927	17208212	0	1	24285	0
chr7	19958131	20068582	LCL_denovo_LNC.835	2	-	19958131	20068582	0	1	110451	0
chr7	20367923	20372203	LCL_denovo_LNC.836	4	-	20367923	20372203	0	1	4280	0
chr7	7985580	8020002	LCL_denovo_LNC.837	5	-	7985580	8020002	0	1	34422	0
chr7	20256148	20261323	LCL_denovo_LNC.838	3	+	20256148	20261323	0	1	5175	0
chr7	22765130	22767229	LCL_denovo_LNC.839	1	-	22765130	22767229	0	1	2099	0
chr7	22893860	22953672	LCL_denovo_LNC.840	19	+	22893860	22953672	0	1	59812	0
chr7	23139675	23145308	LCL_denovo_LNC.841	5	-	23139675	23145308	0	1	5633	0
chr7	23507866	23512143	LCL_denovo_LNC.842	2	+	23507866	23512143	0	1	4277	0
chr7	26141168	26166584	LCL_denovo_LNC.843	3	+	26141168	26166584	0	1	25416	0
chr7	26637878	26658129	LCL_denovo_LNC.844	1	-	26637878	26658129	0	1	20251	0
chr7	27135716	27140091	LCL_denovo_LNC.845	4	+	27135716	27140091	0	1	4375	0
chr7	30216009	30218811	LCL_denovo_LNC.846	1	-	30216009	30218811	0	1	2802	0
chr7	35771914	35840566	LCL_denovo_LNC.847	3	-	35771914	35840566	0	1	68652	0
chr7	37810291	37866548	LCL_denovo_LNC.848	1	-	37810291	37866548	0	1	56257	0
chr7	38383537	38418370	LCL_denovo_LNC.849	13	+	38383537	38418370	0	1	34833	0
chr7	38396541	38407048	LCL_denovo_LNC.850	1	+	38396541	38407048	0	1	10507	0
chr7	44611943	44623250	LCL_denovo_LNC.851	1	+	44611943	44623250	0	1	11307	0
chr7	47209153	47226085	LCL_denovo_LNC.852	1	-	47209153	47226085	0	1	16932	0
chr7	46650069	46689010	LCL_denovo_LNC.853	3	-	46650069	46689010	0	1	38941	0
chr7	45847098	45854870	LCL_denovo_LNC.854	1	-	45847098	45854870	0	1	7772	0
chr7	50313883	50315207	LCL_denovo_LNC.855	2	-	50313883	50315207	0	1	1324	0
chr7	50181040	50187850	LCL_denovo_LNC.856	1	-	50181040	50187850	0	1	6810	0
chr7	50315357	50330358	LCL_denovo_LNC.857	2	+	50315357	50330358	0	1	15001	0
chr7	55123233	55127583	LCL_denovo_LNC.858	1	-	55123233	55127583	0	1	4350	0
chr7	54819909	54841930	LCL_denovo_LNC.859	2	+	54819909	54841930	0	1	22021	0
chr7	55808350	55810471	LCL_denovo_LNC.860	1	+	55808350	55810471	0	1	2121	0
chr7	64563398	64573611	LCL_denovo_LNC.861	1	+	64563398	64573611	0	1	10213	0
chr7	64734244	64782753	LCL_denovo_LNC.862	2	+	64734244	64782753	0	1	48509	0
chr7	65160906	65215917	LCL_denovo_LNC.863	7	-	65160906	65215917	0	1	55011	0
chr7	65955290	65958526	LCL_denovo_LNC.864	1	-	65955290	65958526	0	1	3236	0
chr7	65958691	65960609	LCL_denovo_LNC.865	3	+	65958691	65960609	0	1	1918	0
chr1	205736029	205768658	LCL_denovo_LNC.866	2	+	205736029	205768658	0	1	32629	0
chr7	66143595	66170350	LCL_denovo_LNC.867	1	-	66143595	66170350	0	1	26755	0
chr7	66657215	66701566	LCL_denovo_LNC.868	1	-	66657215	66701566	0	1	44351	0
chr7	66728374	66736776	LCL_denovo_LNC.869	1	-	66728374	66736776	0	1	8402	0
chr7	73684856	73703654	LCL_denovo_LNC.870	5	-	73684856	73703654	0	1	18798	0
chr7	73685583	73689495	LCL_denovo_LNC.871	1	+	73685583	73689495	0	1	3912	0
chr7	76063211	76072522	LCL_denovo_LNC.872	4	-	76063211	76072522	0	1	9311	0
chr7	77144418	77166216	LCL_denovo_LNC.873	3	-	77144418	77166216	0	1	21798	0
chr7	77287079	77290620	LCL_denovo_LNC.874	1	-	77287079	77290620	0	1	3541	0
chr7	84568655	84569467	LCL_denovo_LNC.875	1	-	84568655	84569467	0	1	812	0
chr7	77313231	77326795	LCL_denovo_LNC.876	4	-	77313231	77326795	0	1	13564	0
chr1	209183275	209255480	LCL_denovo_LNC.877	1	-	209183275	209255480	0	1	72205	0
chr7	87543062	87563304	LCL_denovo_LNC.878	1	-	87543062	87563304	0	1	20242	0
chr7	90893153	90897969	LCL_denovo_LNC.879	1	-	90893153	90897969	0	1	4816	0
chr7	86953870	86974854	LCL_denovo_LNC.880	4	-	86953870	86974854	0	1	20984	0
chr7	92535043	92546761	LCL_denovo_LNC.881	2	+	92535043	92546761	0	1	11718	0
chr7	92117888	92125021	LCL_denovo_LNC.882	1	+	92117888	92125021	0	1	7133	0
chr7	93652134	93697344	LCL_denovo_LNC.883	9	+	93652134	93697344	0	1	45210	0
chr7	90219943	90226812	LCL_denovo_LNC.884	1	-	90219943	90226812	0	1	6869	0
chr7	95040968	95047901	LCL_denovo_LNC.885	1	+	95040968	95047901	0	1	6933	0
chr1	207972118	208042516	LCL_denovo_LNC.886	13	-	207972118	208042516	0	1	70398	0
chr7	98918134	98921648	LCL_denovo_LNC.887	1	+	98918134	98921648	0	1	3514	0
chr1	208779031	209012484	LCL_denovo_LNC.888	2	-	208779031	209012484	0	1	233453	0
chr7	97551846	97566284	LCL_denovo_LNC.889	1	-	97551846	97566284	0	1	14438	0
chr1	208779632	208785579	LCL_denovo_LNC.890	1	-	208779632	208785579	0	1	5947	0
chr7	99321270	99335548	LCL_denovo_LNC.891	1	+	99321270	99335548	0	1	14278	0
chr1	209276658	209288417	LCL_denovo_LNC.892	1	+	209276658	209288417	0	1	11759	0
chr7	99517407	99520227	LCL_denovo_LNC.893	1	+	99517407	99520227	0	1	2820	0
chr7	99719547	99724808	LCL_denovo_LNC.894	1	-	99719547	99724808	0	1	5261	0
chr1	209834733	209902343	LCL_denovo_LNC.895	2	-	209834733	209902343	0	1	67610	0
chr7	100190604	100204256	LCL_denovo_LNC.896	1	-	100190604	100204256	0	1	13652	0
chr7	100622555	100662220	LCL_denovo_LNC.897	4	-	100622555	100662220	0	1	39665	0
chr7	100032766	100037407	LCL_denovo_LNC.898	1	+	100032766	100037407	0	1	4641	0
chr7	99951241	99963568	LCL_denovo_LNC.899	1	-	99951241	99963568	0	1	12327	0
chr7	100951559	100959825	LCL_denovo_LNC.900	2	+	100951559	100959825	0	1	8266	0
chr7	102065487	102072339	LCL_denovo_LNC.901	2	-	102065487	102072339	0	1	6852	0
chr1	211495452	211497716	LCL_denovo_LNC.902	1	-	211495452	211497716	0	1	2264	0
chr7	102340349	102343953	LCL_denovo_LNC.903	1	-	102340349	102343953	0	1	3604	0
chr7	106101760	106109184	LCL_denovo_LNC.904	3	-	106101760	106109184	0	1	7424	0
chr7	107383297	107384033	LCL_denovo_LNC.905	1	-	107383297	107384033	0	1	736	0
chr7	114671840	114766093	LCL_denovo_LNC.906	2	+	114671840	114766093	0	1	94253	0
chr7	104531751	104567004	LCL_denovo_LNC.907	4	-	104531751	104567004	0	1	35253	0
chr7	104581303	104644359	LCL_denovo_LNC.908	2	+	104581303	104644359	0	1	63056	0
chr7	104622119	104659340	LCL_denovo_LNC.909	1	-	104622119	104659340	0	1	37221	0
chr1	211776206	211780547	LCL_denovo_LNC.910	1	-	211776206	211780547	0	1	4341	0
chr7	120493603	120561733	LCL_denovo_LNC.911	1	+	120493603	120561733	0	1	68130	0
chr7	123096678	123099907	LCL_denovo_LNC.912	1	+	123096678	123099907	0	1	3229	0
chr7	123175294	123176294	LCL_denovo_LNC.913	1	+	123175294	123176294	0	1	1000	0
chr7	128136410	128146656	LCL_denovo_LNC.914	1	-	128136410	128146656	0	1	10246	0
chr7	128713673	128761760	LCL_denovo_LNC.915	1	-	128713673	128761760	0	1	48087	0
chr7	128505000	128514866	LCL_denovo_LNC.916	1	-	128505000	128514866	0	1	9866	0
chr7	128572714	128578560	LCL_denovo_LNC.917	1	-	128572714	128578560	0	1	5846	0
chr7	129242815	129251641	LCL_denovo_LNC.918	1	-	129242815	129251641	0	1	8826	0
chr7	129007868	129011370	LCL_denovo_LNC.919	1	-	129007868	129011370	0	1	3502	0
chr7	134102188	134117237	LCL_denovo_LNC.920	2	-	134102188	134117237	0	1	15049	0
chr7	130994079	131013065	LCL_denovo_LNC.921	4	-	130994079	131013065	0	1	18986	0
chr1	212847951	212852290	LCL_denovo_LNC.922	1	-	212847951	212852290	0	1	4339	0
chr7	130547104	130794783	LCL_denovo_LNC.923	28	-	130547104	130794783	0	1	247679	0
chr7	130612853	130626829	LCL_denovo_LNC.924	1	+	130612853	130626829	0	1	13976	0
chr7	130707985	130745281	LCL_denovo_LNC.925	2	+	130707985	130745281	0	1	37296	0
chr7	135665703	135929345	LCL_denovo_LNC.926	2	+	135665703	135929345	0	1	263642	0
chr7	140390784	140400328	LCL_denovo_LNC.927	1	-	140390784	140400328	0	1	9544	0
chr1	212856326	212868602	LCL_denovo_LNC.928	2	+	212856326	212868602	0	1	12276	0
chr7	141404197	141442741	LCL_denovo_LNC.929	3	-	141404197	141442741	0	1	38544	0
chr7	143308426	143312001	LCL_denovo_LNC.930	1	-	143308426	143312001	0	1	3575	0
chr1	213025270	213031463	LCL_denovo_LNC.931	2	-	213025270	213031463	0	1	6193	0
chr7	148942279	148964610	LCL_denovo_LNC.932	1	-	148942279	148964610	0	1	22331	0
chr7	148839624	148844849	LCL_denovo_LNC.933	3	-	148839624	148844849	0	1	5225	0
chr7	149564656	149571258	LCL_denovo_LNC.934	7	-	149564656	149571258	0	1	6602	0
chr7	139357960	139359850	LCL_denovo_LNC.935	1	+	139357960	139359850	0	1	1890	0
chr7	150059747	150071631	LCL_denovo_LNC.936	2	-	150059747	150071631	0	1	11884	0
chr7	150126978	150147497	LCL_denovo_LNC.937	13	+	150126978	150147497	0	1	20519	0
chr7	150830969	150837229	LCL_denovo_LNC.938	1	-	150830969	150837229	0	1	6260	0
chr7	151574591	151576293	LCL_denovo_LNC.939	1	+	151574591	151576293	0	1	1702	0
chr7	154916811	154920266	LCL_denovo_LNC.940	1	+	154916811	154920266	0	1	3455	0
chr7	155002911	155008266	LCL_denovo_LNC.941	1	+	155002911	155008266	0	1	5355	0
chr7	155055331	155057916	LCL_denovo_LNC.942	1	+	155055331	155057916	0	1	2585	0
chr7	155103955	155114420	LCL_denovo_LNC.943	1	-	155103955	155114420	0	1	10465	0
chr7	155822996	155827268	LCL_denovo_LNC.944	1	-	155822996	155827268	0	1	4272	0
chr7	155079634	155089318	LCL_denovo_LNC.945	2	-	155079634	155089318	0	1	9684	0
chr7	156803506	156809117	LCL_denovo_LNC.946	2	+	156803506	156809117	0	1	5611	0
chr7	156724306	156740783	LCL_denovo_LNC.947	2	-	156724306	156740783	0	1	16477	0
chr7	157102985	157111462	LCL_denovo_LNC.948	1	-	157102985	157111462	0	1	8477	0
chr7	157210739	157215177	LCL_denovo_LNC.949	1	+	157210739	157215177	0	1	4438	0
chr7	154795164	154799500	LCL_denovo_LNC.950	1	+	154795164	154799500	0	1	4336	0
chr8	1709428	1711482	LCL_denovo_LNC.951	2	-	1709428	1711482	0	1	2054	0
chr8	2385376	2413474	LCL_denovo_LNC.952	2	-	2385376	2413474	0	1	28098	0
chr8	2776708	2784852	LCL_denovo_LNC.953	1	+	2776708	2784852	0	1	8144	0
chr7	158657108	158692940	LCL_denovo_LNC.954	1	-	158657108	158692940	0	1	35832	0
chr8	6635588	6646514	LCL_denovo_LNC.955	3	+	6635588	6646514	0	1	10926	0
chr8	6544056	6570178	LCL_denovo_LNC.956	1	-	6544056	6570178	0	1	26122	0
chr8	8247587	8256818	LCL_denovo_LNC.957	1	+	8247587	8256818	0	1	9231	0
chr8	2480835	2524907	LCL_denovo_LNC.958	3	+	2480835	2524907	0	1	44072	0
chr8	2505642	2587984	LCL_denovo_LNC.959	15	-	2505642	2587984	0	1	82342	0
chr8	2582226	2711587	LCL_denovo_LNC.960	6	+	2582226	2711587	0	1	129361	0
chr8	8475951	8529412	LCL_denovo_LNC.961	16	+	8475951	8529412	0	1	53461	0
chr8	10713727	10715666	LCL_denovo_LNC.962	1	+	10713727	10715666	0	1	1939	0
chr1	9687352	9696991	LCL_denovo_LNC.963	1	+	9687352	9696991	0	1	9639	0
chr8	12052412	12424391	LCL_denovo_LNC.964	3	+	12052412	12424391	0	1	371979	0
chr8	11050258	11070581	LCL_denovo_LNC.965	1	+	11050258	11070581	0	1	20323	0
chr7	151798442	151803173	LCL_denovo_LNC.966	1	-	151798442	151803173	0	1	4731	0
chr7	151813567	151830889	LCL_denovo_LNC.967	1	-	151813567	151830889	0	1	17322	0
chr1	219605424	219618785	LCL_denovo_LNC.968	2	+	219605424	219618785	0	1	13361	0
chr8	21222695	21344671	LCL_denovo_LNC.969	5	-	21222695	21344671	0	1	121976	0
chr8	22735644	22747208	LCL_denovo_LNC.970	3	+	22735644	22747208	0	1	11564	0
chr8	23340712	23352379	LCL_denovo_LNC.971	2	+	23340712	23352379	0	1	11667	0
chr8	23315305	23340586	LCL_denovo_LNC.972	2	+	23315305	23340586	0	1	25281	0
chr8	23081861	23088428	LCL_denovo_LNC.973	2	+	23081861	23088428	0	1	6567	0
chr8	22553028	22625530	LCL_denovo_LNC.974	24	+	22553028	22625530	0	1	72502	0
chr1	217753515	217755514	LCL_denovo_LNC.975	1	+	217753515	217755514	0	1	1999	0
chr8	22554164	22561235	LCL_denovo_LNC.976	9	-	22554164	22561235	0	1	7071	0
chr8	23193727	23199075	LCL_denovo_LNC.977	1	+	23193727	23199075	0	1	5348	0
chr8	28106861	28201118	LCL_denovo_LNC.978	1	-	28106861	28201118	0	1	94257	0
chr8	29208402	29216250	LCL_denovo_LNC.979	2	+	29208402	29216250	0	1	7848	0
chr8	29229722	29233549	LCL_denovo_LNC.980	1	+	29229722	29233549	0	1	3827	0
chr8	29323337	29330983	LCL_denovo_LNC.981	1	+	29323337	29330983	0	1	7646	0
chr8	29578955	29605573	LCL_denovo_LNC.982	1	-	29578955	29605573	0	1	26618	0
chr8	29605728	29648833	LCL_denovo_LNC.983	1	+	29605728	29648833	0	1	43105	0
chr8	29351723	29402129	LCL_denovo_LNC.984	1	+	29351723	29402129	0	1	50406	0
chr8	37262005	37351351	LCL_denovo_LNC.985	3	-	37262005	37351351	0	1	89346	0
chr1	221997646	222000890	LCL_denovo_LNC.986	1	+	221997646	222000890	0	1	3244	0
chr1	221946580	221952080	LCL_denovo_LNC.987	1	-	221946580	221952080	0	1	5500	0
chr8	38944189	38949099	LCL_denovo_LNC.988	1	-	38944189	38949099	0	1	4910	0
chr8	42000485	42015777	LCL_denovo_LNC.989	1	-	42000485	42015777	0	1	15292	0
chr1	221220464	221282140	LCL_denovo_LNC.990	10	+	221220464	221282140	0	1	61676	0
chr8	42037328	42050930	LCL_denovo_LNC.991	1	+	42037328	42050930	0	1	13602	0
chr1	219220877	219347112	LCL_denovo_LNC.992	8	-	219220877	219347112	0	1	126235	0
chr8	41655380	41658962	LCL_denovo_LNC.993	1	+	41655380	41658962	0	1	3582	0
chr8	41624134	41634100	LCL_denovo_LNC.994	3	+	41624134	41634100	0	1	9966	0
chr8	42873315	42885682	LCL_denovo_LNC.995	1	-	42873315	42885682	0	1	12367	0
chr8	49428473	49430656	LCL_denovo_LNC.996	3	-	49428473	49430656	0	1	2183	0
chr8	52307822	52309327	LCL_denovo_LNC.997	1	+	52307822	52309327	0	1	1505	0
chr8	54868748	54871946	LCL_denovo_LNC.998	1	-	54868748	54871946	0	1	3198	0
chr8	54954562	54958225	LCL_denovo_LNC.999	1	-	54954562	54958225	0	1	3663	0
chr8	52811492	52863287	LCL_denovo_LNC.1000	14	+	52811492	52863287	0	1	51795	0
chr8	61380080	61429317	LCL_denovo_LNC.1001	1	-	61380080	61429317	0	1	49237	0
chr8	61822111	61936552	LCL_denovo_LNC.1002	14	+	61822111	61936552	0	1	114441	0
chr8	61873573	61880390	LCL_denovo_LNC.1003	2	-	61873573	61880390	0	1	6817	0
chr8	62747345	62765493	LCL_denovo_LNC.1004	1	+	62747345	62765493	0	1	18148	0
chr8	63630167	63655495	LCL_denovo_LNC.1005	4	-	63630167	63655495	0	1	25328	0
chr8	60030338	60034001	LCL_denovo_LNC.1006	4	+	60030338	60034001	0	1	3663	0
chr8	63814988	63818656	LCL_denovo_LNC.1007	2	-	63814988	63818656	0	1	3668	0
chr8	65486758	65491360	LCL_denovo_LNC.1008	1	-	65486758	65491360	0	1	4602	0
chr8	65713156	65730456	LCL_denovo_LNC.1009	23	-	65713156	65730456	0	1	17300	0
chr8	66783723	66790444	LCL_denovo_LNC.1010	2	+	66783723	66790444	0	1	6721	0
chr8	66852293	66864157	LCL_denovo_LNC.1011	4	-	66852293	66864157	0	1	11864	0
chr8	66857712	66863710	LCL_denovo_LNC.1012	1	-	66857712	66863710	0	1	5998	0
chr8	67834228	67837984	LCL_denovo_LNC.1013	6	-	67834228	67837984	0	1	3756	0
chr8	62247448	62251899	LCL_denovo_LNC.1014	1	-	62247448	62251899	0	1	4451	0
chr8	71383358	71397816	LCL_denovo_LNC.1015	2	+	71383358	71397816	0	1	14458	0
chr8	73107289	73139185	LCL_denovo_LNC.1016	2	+	73107289	73139185	0	1	31896	0
chr1	222763071	222767672	LCL_denovo_LNC.1017	4	+	222763071	222767672	0	1	4601	0
chr8	77912559	77920473	LCL_denovo_LNC.1018	2	+	77912559	77920473	0	1	7914	0
chr8	79633242	79636233	LCL_denovo_LNC.1019	1	+	79633242	79636233	0	1	2991	0
chr8	80695912	80715054	LCL_denovo_LNC.1020	2	+	80695912	80715054	0	1	19142	0
chr8	82065937	82077125	LCL_denovo_LNC.1021	5	+	82065937	82077125	0	1	11188	0
chr8	82563109	82565426	LCL_denovo_LNC.1022	1	-	82563109	82565426	0	1	2317	0
chr8	81951734	81953807	LCL_denovo_LNC.1023	1	+	81951734	81953807	0	1	2073	0
chr8	79636296	79650001	LCL_denovo_LNC.1024	1	+	79636296	79650001	0	1	13705	0
chr8	79716686	79873672	LCL_denovo_LNC.1025	11	+	79716686	79873672	0	1	156986	0
chr8	90597814	90660847	LCL_denovo_LNC.1026	7	-	90597814	90660847	0	1	63033	0
chr8	86114155	86118994	LCL_denovo_LNC.1027	1	-	86114155	86118994	0	1	4839	0
chr8	90726085	90771007	LCL_denovo_LNC.1028	11	-	90726085	90771007	0	1	44922	0
chr8	90910686	90914656	LCL_denovo_LNC.1029	1	-	90910686	90914656	0	1	3970	0
chr8	92072242	92082694	LCL_denovo_LNC.1030	2	-	92072242	92082694	0	1	10452	0
chr8	95565827	95582861	LCL_denovo_LNC.1031	7	+	95565827	95582861	0	1	17034	0
chr8	96078136	96103709	LCL_denovo_LNC.1032	10	-	96078136	96103709	0	1	25573	0
chr1	224207251	224219030	LCL_denovo_LNC.1033	3	+	224207251	224219030	0	1	11779	0
chr8	101392255	101426710	LCL_denovo_LNC.1034	5	-	101392255	101426710	0	1	34455	0
chr8	101519607	101549213	LCL_denovo_LNC.1035	1	+	101519607	101549213	0	1	29606	0
chr8	101914957	101919809	LCL_denovo_LNC.1036	1	-	101914957	101919809	0	1	4852	0
chr8	101440998	101443217	LCL_denovo_LNC.1037	1	-	101440998	101443217	0	1	2219	0
chr8	101443078	101514171	LCL_denovo_LNC.1038	20	+	101443078	101514171	0	1	71093	0
chr8	102132567	102138713	LCL_denovo_LNC.1039	2	-	102132567	102138713	0	1	6146	0
chr8	103596136	103598662	LCL_denovo_LNC.1040	1	-	103596136	103598662	0	1	2526	0
chr8	103819141	103822996	LCL_denovo_LNC.1041	1	+	103819141	103822996	0	1	3855	0
chr8	103668349	103699374	LCL_denovo_LNC.1042	3	+	103668349	103699374	0	1	31025	0
chr8	103990213	104014903	LCL_denovo_LNC.1043	4	+	103990213	104014903	0	1	24690	0
chr8	104092505	104148543	LCL_denovo_LNC.1044	6	+	104092505	104148543	0	1	56038	0
chr8	105283305	105291538	LCL_denovo_LNC.1045	6	-	105283305	105291538	0	1	8233	0
chr8	109927950	110075692	LCL_denovo_LNC.1046	1	-	109927950	110075692	0	1	147742	0
chr1	9732397	9748750	LCL_denovo_LNC.1047	2	-	9732397	9748750	0	1	16353	0
chr8	123943275	123986752	LCL_denovo_LNC.1048	6	-	123943275	123986752	0	1	43477	0
chr8	123923587	123932030	LCL_denovo_LNC.1049	1	-	123923587	123932030	0	1	8443	0
chr1	224138892	224164805	LCL_denovo_LNC.1050	5	-	224138892	224164805	0	1	25913	0
chr8	100008595	100025499	LCL_denovo_LNC.1051	1	-	100008595	100025499	0	1	16904	0
chr8	128197449	128214453	LCL_denovo_LNC.1052	2	-	128197449	128214453	0	1	17004	0
chr8	128575947	128579023	LCL_denovo_LNC.1053	1	+	128575947	128579023	0	1	3076	0
chr8	130228713	130235617	LCL_denovo_LNC.1054	1	-	130228713	130235617	0	1	6904	0
chr8	129193142	129202967	LCL_denovo_LNC.1055	1	-	129193142	129202967	0	1	9825	0
chr8	128590718	128644912	LCL_denovo_LNC.1056	9	+	128590718	128644912	0	1	54194	0
chr8	128743063	128755154	LCL_denovo_LNC.1057	1	-	128743063	128755154	0	1	12091	0
chr8	130566846	130569547	LCL_denovo_LNC.1058	1	+	130566846	130569547	0	1	2701	0
chr8	130276873	130289167	LCL_denovo_LNC.1059	1	-	130276873	130289167	0	1	12294	0
chr8	130362621	130561221	LCL_denovo_LNC.1060	3	-	130362621	130561221	0	1	198600	0
chr8	134333355	134392153	LCL_denovo_LNC.1061	4	-	134333355	134392153	0	1	58798	0
chr8	135731240	135736153	LCL_denovo_LNC.1062	1	+	135731240	135736153	0	1	4913	0
chr8	135801598	135814585	LCL_denovo_LNC.1063	3	-	135801598	135814585	0	1	12987	0
chr1	226234088	226249843	LCL_denovo_LNC.1064	1	-	226234088	226249843	0	1	15755	0
chr8	137709307	137744190	LCL_denovo_LNC.1065	1	+	137709307	137744190	0	1	34883	0
chr8	137528214	137647993	LCL_denovo_LNC.1066	6	+	137528214	137647993	0	1	119779	0
chr8	141646070	141656773	LCL_denovo_LNC.1067	1	-	141646070	141656773	0	1	10703	0
chr8	142124924	142132977	LCL_denovo_LNC.1068	1	-	142124924	142132977	0	1	8053	0
chr8	142207428	142212620	LCL_denovo_LNC.1069	1	-	142207428	142212620	0	1	5192	0
chr1	226271273	226277412	LCL_denovo_LNC.1070	1	+	226271273	226277412	0	1	6139	0
chr8	142134554	142140113	LCL_denovo_LNC.1071	3	-	142134554	142140113	0	1	5559	0
chr8	131135431	131140336	LCL_denovo_LNC.1072	1	+	131135431	131140336	0	1	4905	0
chr8	128806641	129113502	LCL_denovo_LNC.1073	48	+	128806641	129113502	0	1	306861	0
chr8	129001136	129022264	LCL_denovo_LNC.1074	2	-	129001136	129022264	0	1	21128	0
chr8	143782755	143808438	LCL_denovo_LNC.1075	4	-	143782755	143808438	0	1	25683	0
chr8	144061751	144099790	LCL_denovo_LNC.1076	4	-	144061751	144099790	0	1	38039	0
chr8	144362125	144364361	LCL_denovo_LNC.1077	3	-	144362125	144364361	0	1	2236	0
chr8	144702683	144718093	LCL_denovo_LNC.1078	3	-	144702683	144718093	0	1	15410	0
chr1	224644564	224648254	LCL_denovo_LNC.1079	1	+	224644564	224648254	0	1	3690	0
chr8	144911264	144915013	LCL_denovo_LNC.1080	1	+	144911264	144915013	0	1	3749	0
chr8	145585238	145587071	LCL_denovo_LNC.1081	1	+	145585238	145587071	0	1	1833	0
chr8	146031813	146051625	LCL_denovo_LNC.1082	3	-	146031813	146051625	0	1	19812	0
chr8	145719547	145730831	LCL_denovo_LNC.1083	2	-	145719547	145730831	0	1	11284	0
chr9	1759231	1766139	LCL_denovo_LNC.1084	1	+	1759231	1766139	0	1	6908	0
chr9	1814359	1816719	LCL_denovo_LNC.1085	1	+	1814359	1816719	0	1	2360	0
chr1	226998798	227007048	LCL_denovo_LNC.1086	2	+	226998798	227007048	0	1	8250	0
chr9	707959	713713	LCL_denovo_LNC.1087	2	-	707959	713713	0	1	5754	0
chr9	714650	750561	LCL_denovo_LNC.1088	4	-	714650	750561	0	1	35911	0
chr9	2484794	2506531	LCL_denovo_LNC.1089	1	-	2484794	2506531	0	1	21737	0
chr9	1905975	1940143	LCL_denovo_LNC.1090	24	-	1905975	1940143	0	1	34168	0
chr9	1928143	1930608	LCL_denovo_LNC.1091	1	+	1928143	1930608	0	1	2465	0
chr9	3700045	3738270	LCL_denovo_LNC.1092	2	+	3700045	3738270	0	1	38225	0
chr9	2535668	2622272	LCL_denovo_LNC.1093	3	-	2535668	2622272	0	1	86604	0
chr9	4676565	4679472	LCL_denovo_LNC.1094	2	-	4676565	4679472	0	1	2907	0
chr1	226426045	226444222	LCL_denovo_LNC.1095	1	+	226426045	226444222	0	1	18177	0
chr9	4741470	4749475	LCL_denovo_LNC.1096	1	+	4741470	4749475	0	1	8005	0
chr9	4422066	4490773	LCL_denovo_LNC.1097	4	-	4422066	4490773	0	1	68707	0
chr9	6069072	6071446	LCL_denovo_LNC.1098	2	+	6069072	6071446	0	1	2374	0
chr9	6645819	6690786	LCL_denovo_LNC.1099	9	+	6645819	6690786	0	1	44967	0
chr9	6684323	6708312	LCL_denovo_LNC.1100	1	-	6684323	6708312	0	1	23989	0
chr9	3526089	3696382	LCL_denovo_LNC.1101	16	+	3526089	3696382	0	1	170293	0
chr9	14586764	14598402	LCL_denovo_LNC.1102	2	-	14586764	14598402	0	1	11638	0
chr9	16239047	16252715	LCL_denovo_LNC.1103	1	+	16239047	16252715	0	1	13668	0
chr9	16469472	16476627	LCL_denovo_LNC.1104	1	+	16469472	16476627	0	1	7155	0
chr9	19119357	19121173	LCL_denovo_LNC.1105	1	+	19119357	19121173	0	1	1816	0
chr9	21267169	21337267	LCL_denovo_LNC.1106	5	+	21267169	21337267	0	1	70098	0
chr9	22049103	22057120	LCL_denovo_LNC.1107	1	+	22049103	22057120	0	1	8017	0
chr9	29940214	29958045	LCL_denovo_LNC.1108	2	+	29940214	29958045	0	1	17831	0
chr9	5569193	5631783	LCL_denovo_LNC.1109	6	-	5569193	5631783	0	1	62590	0
chr9	33724263	33800037	LCL_denovo_LNC.1110	3	-	33724263	33800037	0	1	75774	0
chr9	32885850	32924912	LCL_denovo_LNC.1111	1	-	32885850	32924912	0	1	39062	0
chr9	34663519	34682328	LCL_denovo_LNC.1112	3	+	34663519	34682328	0	1	18809	0
chr9	35615939	35620976	LCL_denovo_LNC.1113	1	+	35615939	35620976	0	1	5037	0
chr9	37366578	37421980	LCL_denovo_LNC.1114	9	+	37366578	37421980	0	1	55402	0
chr9	37394600	37410733	LCL_denovo_LNC.1115	14	-	37394600	37410733	0	1	16133	0
chr9	37381108	37391799	LCL_denovo_LNC.1116	1	-	37381108	37391799	0	1	10691	0
chr9	36677136	36682095	LCL_denovo_LNC.1117	1	-	36677136	36682095	0	1	4959	0
chr9	37079821	37090473	LCL_denovo_LNC.1118	7	+	37079821	37090473	0	1	10652	0
chr9	41948437	41954764	LCL_denovo_LNC.1119	2	-	41948437	41954764	0	1	6327	0
chr9	37000667	37009775	LCL_denovo_LNC.1120	1	+	37000667	37009775	0	1	9108	0
chr9	37024047	37039687	LCL_denovo_LNC.1121	1	+	37024047	37039687	0	1	15640	0
chr9	37847357	37870751	LCL_denovo_LNC.1122	1	-	37847357	37870751	0	1	23394	0
chr9	70835475	70849480	LCL_denovo_LNC.1123	1	+	70835475	70849480	0	1	14005	0
chr9	70627705	70646273	LCL_denovo_LNC.1124	1	-	70627705	70646273	0	1	18568	0
chr9	68408768	68414876	LCL_denovo_LNC.1125	1	+	68408768	68414876	0	1	6108	0
chr9	71158459	71161712	LCL_denovo_LNC.1126	1	-	71158459	71161712	0	1	3253	0
chr9	66454657	66692137	LCL_denovo_LNC.1127	16	+	66454657	66692137	0	1	237480	0
chr9	66523732	66559785	LCL_denovo_LNC.1128	1	-	66523732	66559785	0	1	36053	0
chr9	74920384	74930491	LCL_denovo_LNC.1129	1	+	74920384	74930491	0	1	10107	0
chr9	71559249	71590903	LCL_denovo_LNC.1130	8	-	71559249	71590903	0	1	31654	0
chr9	75138336	75142534	LCL_denovo_LNC.1131	1	-	75138336	75142534	0	1	4198	0
chr9	76299436	76341587	LCL_denovo_LNC.1132	1	+	76299436	76341587	0	1	42151	0
chr9	77561147	77606102	LCL_denovo_LNC.1133	1	+	77561147	77606102	0	1	44955	0
chr9	88420230	88422369	LCL_denovo_LNC.1134	1	+	88420230	88422369	0	1	2139	0
chr9	91879882	91931626	LCL_denovo_LNC.1135	2	-	91879882	91931626	0	1	51744	0
chr9	92316425	92334674	LCL_denovo_LNC.1136	5	+	92316425	92334674	0	1	18249	0
chr9	92470448	92522927	LCL_denovo_LNC.1137	1	+	92470448	92522927	0	1	52479	0
chr9	94909573	94910532	LCL_denovo_LNC.1138	2	+	94909573	94910532	0	1	959	0
chr1	228695994	228697825	LCL_denovo_LNC.1139	1	+	228695994	228697825	0	1	1831	0
chr9	96328836	96331578	LCL_denovo_LNC.1140	2	+	96328836	96331578	0	1	2742	0
chr9	96928554	96963184	LCL_denovo_LNC.1141	6	+	96928554	96963184	0	1	34630	0
chr9	96195099	96202106	LCL_denovo_LNC.1142	2	-	96195099	96202106	0	1	7007	0
chr9	95432178	95436966	LCL_denovo_LNC.1143	1	+	95432178	95436966	0	1	4788	0
chr9	97093352	97132754	LCL_denovo_LNC.1144	6	+	97093352	97132754	0	1	39402	0
chr1	228594863	228602207	LCL_denovo_LNC.1145	1	+	228594863	228602207	0	1	7344	0
chr9	98150023	98189156	LCL_denovo_LNC.1146	6	-	98150023	98189156	0	1	39133	0
chr9	100660164	100664689	LCL_denovo_LNC.1147	1	-	100660164	100664689	0	1	4525	0
chr9	98568402	98640670	LCL_denovo_LNC.1148	7	-	98568402	98640670	0	1	72268	0
chr9	100779984	100792908	LCL_denovo_LNC.1149	2	+	100779984	100792908	0	1	12924	0
chr9	100872167	100881661	LCL_denovo_LNC.1150	1	+	100872167	100881661	0	1	9494	0
chr9	102648303	102668884	LCL_denovo_LNC.1151	1	-	102648303	102668884	0	1	20581	0
chr9	101944270	101946678	LCL_denovo_LNC.1152	1	-	101944270	101946678	0	1	2408	0
chr9	101997683	102082721	LCL_denovo_LNC.1153	8	+	101997683	102082721	0	1	85038	0
chr9	102016056	102022545	LCL_denovo_LNC.1154	1	+	102016056	102022545	0	1	6489	0
chr9	105966425	105968843	LCL_denovo_LNC.1155	1	+	105966425	105968843	0	1	2418	0
chr9	108316319	108320342	LCL_denovo_LNC.1156	4	-	108316319	108320342	0	1	4023	0
chr9	107511668	107516523	LCL_denovo_LNC.1157	1	-	107511668	107516523	0	1	4855	0
chr9	112172281	112182943	LCL_denovo_LNC.1158	2	+	112172281	112182943	0	1	10662	0
chr9	113165156	113169292	LCL_denovo_LNC.1159	1	+	113165156	113169292	0	1	4136	0
chr9	115134600	115142125	LCL_denovo_LNC.1160	1	-	115134600	115142125	0	1	7525	0
chr9	114731564	114745650	LCL_denovo_LNC.1161	1	+	114731564	114745650	0	1	14086	0
chr9	103115307	103156443	LCL_denovo_LNC.1162	4	+	103115307	103156443	0	1	41136	0
chr9	119680351	119719599	LCL_denovo_LNC.1163	3	+	119680351	119719599	0	1	39248	0
chr9	124132771	124224990	LCL_denovo_LNC.1164	1	+	124132771	124224990	0	1	92219	0
chr9	125524128	125524643	LCL_denovo_LNC.1165	1	-	125524128	125524643	0	1	515	0
chr9	125693265	125702651	LCL_denovo_LNC.1166	1	+	125693265	125702651	0	1	9386	0
chr9	126099516	126102898	LCL_denovo_LNC.1167	1	-	126099516	126102898	0	1	3382	0
chr9	123604766	123623452	LCL_denovo_LNC.1168	14	+	123604766	123623452	0	1	18686	0
chr9	127533967	127535955	LCL_denovo_LNC.1169	1	+	127533967	127535955	0	1	1988	0
chr9	125871778	125890909	LCL_denovo_LNC.1170	1	+	125871778	125890909	0	1	19131	0
chr9	127420691	127460886	LCL_denovo_LNC.1171	2	+	127420691	127460886	0	1	40195	0
chr1	231656503	231665478	LCL_denovo_LNC.1172	1	-	231656503	231665478	0	1	8975	0
chr9	129976143	129986575	LCL_denovo_LNC.1173	3	-	129976143	129986575	0	1	10432	0
chr9	129939524	129948033	LCL_denovo_LNC.1174	8	-	129939524	129948033	0	1	8509	0
chr9	131423584	131446982	LCL_denovo_LNC.1175	3	-	131423584	131446982	0	1	23398	0
chr9	131302860	131314675	LCL_denovo_LNC.1176	1	-	131302860	131314675	0	1	11815	0
chr9	131290453	131299389	LCL_denovo_LNC.1177	1	-	131290453	131299389	0	1	8936	0
chr9	131486726	131495991	LCL_denovo_LNC.1178	1	+	131486726	131495991	0	1	9265	0
chr9	132250958	132269675	LCL_denovo_LNC.1179	7	+	132250958	132269675	0	1	18717	0
chr9	132342648	132346836	LCL_denovo_LNC.1180	3	+	132342648	132346836	0	1	4188	0
chr9	133708444	133710567	LCL_denovo_LNC.1181	2	-	133708444	133710567	0	1	2123	0
chr9	134463906	134475289	LCL_denovo_LNC.1182	1	+	134463906	134475289	0	1	11383	0
chr9	136325721	136328996	LCL_denovo_LNC.1183	1	-	136325721	136328996	0	1	3275	0
chr1	234492781	234498001	LCL_denovo_LNC.1184	1	+	234492781	234498001	0	1	5220	0
chr9	136879076	136882383	LCL_denovo_LNC.1185	1	+	136879076	136882383	0	1	3307	0
chr9	137374023	137374999	LCL_denovo_LNC.1186	1	+	137374023	137374999	0	1	976	0
chr9	138799594	138809959	LCL_denovo_LNC.1187	8	+	138799594	138809959	0	1	10365	0
chr9	138994868	139004638	LCL_denovo_LNC.1188	6	-	138994868	139004638	0	1	9770	0
chr9	139257793	139265148	LCL_denovo_LNC.1189	1	+	139257793	139265148	0	1	7355	0
chr9	139595520	139600408	LCL_denovo_LNC.1190	1	+	139595520	139600408	0	1	4888	0
chr1	234976752	234985429	LCL_denovo_LNC.1191	2	+	234976752	234985429	0	1	8677	0
chr9	139439961	139447811	LCL_denovo_LNC.1192	16	+	139439961	139447811	0	1	7850	0
chr9	139331364	139335886	LCL_denovo_LNC.1193	1	+	139331364	139335886	0	1	4522	0
chr9	139694836	139704453	LCL_denovo_LNC.1194	5	-	139694836	139704453	0	1	9617	0
chr1	235062226	235063864	LCL_denovo_LNC.1195	1	+	235062226	235063864	0	1	1638	0
chr1	235143633	235155887	LCL_denovo_LNC.1196	2	-	235143633	235155887	0	1	12254	0
chr9	140354340	140362382	LCL_denovo_LNC.1197	4	+	140354340	140362382	0	1	8042	0
chrX	6687147	6688778	LCL_denovo_LNC.1198	1	-	6687147	6688778	0	1	1631	0
chrX	7894927	7986262	LCL_denovo_LNC.1199	2	+	7894927	7986262	0	1	91335	0
chrX	10865664	10887208	LCL_denovo_LNC.1200	3	-	10865664	10887208	0	1	21544	0
chrX	11750549	11753449	LCL_denovo_LNC.1201	1	+	11750549	11753449	0	1	2900	0
chrX	10987980	11129292	LCL_denovo_LNC.1202	8	-	10987980	11129292	0	1	141312	0
chrX	11810984	11812934	LCL_denovo_LNC.1203	1	+	11810984	11812934	0	1	1950	0
chrX	11765898	11776193	LCL_denovo_LNC.1204	4	-	11765898	11776193	0	1	10295	0
chrX	13061257	13113788	LCL_denovo_LNC.1205	1	+	13061257	13113788	0	1	52531	0
chr1	235088281	235098522	LCL_denovo_LNC.1206	5	+	235088281	235098522	0	1	10241	0
chrX	13004155	13027520	LCL_denovo_LNC.1207	4	+	13004155	13027520	0	1	23365	0
chrX	13282239	13283816	LCL_denovo_LNC.1208	1	+	13282239	13283816	0	1	1577	0
chrX	13405448	13438352	LCL_denovo_LNC.1209	1	-	13405448	13438352	0	1	32904	0
chrX	15202695	15216963	LCL_denovo_LNC.1210	1	-	15202695	15216963	0	1	14268	0
chrX	15147161	15176982	LCL_denovo_LNC.1211	1	-	15147161	15176982	0	1	29821	0
chr1	235092016	235117698	LCL_denovo_LNC.1212	12	-	235092016	235117698	0	1	25682	0
chr1	234805196	234832146	LCL_denovo_LNC.1213	21	-	234805196	234832146	0	1	26950	0
chrX	15809055	15814509	LCL_denovo_LNC.1214	1	-	15809055	15814509	0	1	5454	0
chrX	18904347	18918820	LCL_denovo_LNC.1215	5	+	18904347	18918820	0	1	14473	0
chrX	23790134	23804327	LCL_denovo_LNC.1216	3	-	23790134	23804327	0	1	14193	0
chrX	24091205	24106206	LCL_denovo_LNC.1217	3	-	24091205	24106206	0	1	15001	0
chrX	26928890	26930922	LCL_denovo_LNC.1218	1	+	26928890	26930922	0	1	2032	0
chrX	29559419	29573728	LCL_denovo_LNC.1219	3	-	29559419	29573728	0	1	14309	0
chrX	30491640	30500189	LCL_denovo_LNC.1220	1	-	30491640	30500189	0	1	8549	0
chrX	38679721	38878847	LCL_denovo_LNC.1221	1	+	38679721	38878847	0	1	199126	0
chrX	39585972	39715101	LCL_denovo_LNC.1222	9	-	39585972	39715101	0	1	129129	0
chrX	39764074	39767033	LCL_denovo_LNC.1223	1	+	39764074	39767033	0	1	2959	0
chrX	45604644	45629597	LCL_denovo_LNC.1224	3	-	45604644	45629597	0	1	24953	0
chrX	40028927	40032573	LCL_denovo_LNC.1225	2	+	40028927	40032573	0	1	3646	0
chrX	41091635	41097930	LCL_denovo_LNC.1226	1	-	41091635	41097930	0	1	6295	0
chr1	237070181	237077854	LCL_denovo_LNC.1227	1	+	237070181	237077854	0	1	7673	0
chrX	46957999	46992775	LCL_denovo_LNC.1228	5	-	46957999	46992775	0	1	34776	0
chrX	46404964	46407876	LCL_denovo_LNC.1229	1	+	46404964	46407876	0	1	2912	0
chrX	47417911	47425171	LCL_denovo_LNC.1230	1	-	47417911	47425171	0	1	7260	0
chrX	47425359	47429057	LCL_denovo_LNC.1231	1	-	47425359	47429057	0	1	3698	0
chrX	47518038	47521980	LCL_denovo_LNC.1232	2	+	47518038	47521980	0	1	3942	0
chrX	47488015	47498741	LCL_denovo_LNC.1233	2	+	47488015	47498741	0	1	10726	0
chrX	48333543	48337253	LCL_denovo_LNC.1234	1	-	48333543	48337253	0	1	3710	0
chrX	48364968	48367389	LCL_denovo_LNC.1235	1	-	48364968	48367389	0	1	2421	0
chrX	47930502	47937585	LCL_denovo_LNC.1236	1	+	47930502	47937585	0	1	7083	0
chrX	48452683	48457486	LCL_denovo_LNC.1237	1	-	48452683	48457486	0	1	4803	0
chr1	243220454	243265020	LCL_denovo_LNC.1238	3	-	243220454	243265020	0	1	44566	0
chrX	49640950	49644048	LCL_denovo_LNC.1239	2	-	49640950	49644048	0	1	3098	0
chrX	53388445	53393676	LCL_denovo_LNC.1240	1	-	53388445	53393676	0	1	5231	0
chrX	52952621	52964270	LCL_denovo_LNC.1241	5	+	52952621	52964270	0	1	11649	0
chrX	53123541	53200715	LCL_denovo_LNC.1242	9	+	53123541	53200715	0	1	77174	0
chrX	54586843	54604483	LCL_denovo_LNC.1243	1	-	54586843	54604483	0	1	17640	0
chrX	55934641	56098241	LCL_denovo_LNC.1244	5	+	55934641	56098241	0	1	163600	0
chrX	64254743	64272143	LCL_denovo_LNC.1245	1	+	64254743	64272143	0	1	17400	0
chrX	64139647	64144192	LCL_denovo_LNC.1246	1	+	64139647	64144192	0	1	4545	0
chrX	65235215	65240260	LCL_denovo_LNC.1247	3	+	65235215	65240260	0	1	5045	0
chrX	57145813	57251234	LCL_denovo_LNC.1248	5	+	57145813	57251234	0	1	105421	0
chrX	69672829	69675941	LCL_denovo_LNC.1249	1	-	69672829	69675941	0	1	3112	0
chrX	70368986	70418072	LCL_denovo_LNC.1250	5	-	70368986	70418072	0	1	49086	0
chrX	73040437	73072565	LCL_denovo_LNC.1251	19	-	73040437	73072565	0	1	32128	0
chrX	73164041	73234188	LCL_denovo_LNC.1252	4	+	73164041	73234188	0	1	70147	0
chrX	73211783	73214644	LCL_denovo_LNC.1253	1	+	73211783	73214644	0	1	2861	0
chrX	73423706	73513346	LCL_denovo_LNC.1254	14	-	73423706	73513346	0	1	89640	0
chrX	73493847	73498314	LCL_denovo_LNC.1255	1	+	73493847	73498314	0	1	4467	0
chrX	75648085	75651728	LCL_denovo_LNC.1256	1	-	75648085	75651728	0	1	3643	0
chrX	77308712	77319919	LCL_denovo_LNC.1257	3	-	77308712	77319919	0	1	11207	0
chr1	243269517	243310835	LCL_denovo_LNC.1258	1	+	243269517	243310835	0	1	41318	0
chrX	78635417	78651220	LCL_denovo_LNC.1259	1	+	78635417	78651220	0	1	15803	0
chrX	80097417	80102181	LCL_denovo_LNC.1260	1	+	80097417	80102181	0	1	4764	0
chrX	80065484	80068401	LCL_denovo_LNC.1261	2	+	80065484	80068401	0	1	2917	0
chrX	100596156	100605303	LCL_denovo_LNC.1262	1	+	100596156	100605303	0	1	9147	0
chr1	244390680	244416984	LCL_denovo_LNC.1263	1	-	244390680	244416984	0	1	26304	0
chr1	244420281	244488472	LCL_denovo_LNC.1264	6	-	244420281	244488472	0	1	68191	0
chrX	102659714	102772794	LCL_denovo_LNC.1265	8	+	102659714	102772794	0	1	113080	0
chrX	103136386	103175284	LCL_denovo_LNC.1266	8	-	103136386	103175284	0	1	38898	0
chrX	118889233	118894168	LCL_denovo_LNC.1267	1	-	118889233	118894168	0	1	4935	0
chrX	102213495	102219372	LCL_denovo_LNC.1268	2	+	102213495	102219372	0	1	5877	0
chrX	118577623	118605943	LCL_denovo_LNC.1269	1	-	118577623	118605943	0	1	28320	0
chr1	245121051	245121847	LCL_denovo_LNC.1270	1	+	245121051	245121847	0	1	796	0
chrX	118940780	118959777	LCL_denovo_LNC.1271	2	-	118940780	118959777	0	1	18997	0
chrX	118982906	118986977	LCL_denovo_LNC.1272	1	+	118982906	118986977	0	1	4071	0
chrX	123467788	123470712	LCL_denovo_LNC.1273	2	+	123467788	123470712	0	1	2924	0
chrX	128809882	128812433	LCL_denovo_LNC.1274	1	-	128809882	128812433	0	1	2551	0
chrX	128946496	128947883	LCL_denovo_LNC.1275	1	+	128946496	128947883	0	1	1387	0
chrX	129156562	129158242	LCL_denovo_LNC.1276	1	-	129156562	129158242	0	1	1680	0
chrX	131352381	131375654	LCL_denovo_LNC.1277	1	+	131352381	131375654	0	1	23273	0
chr1	246952972	246955528	LCL_denovo_LNC.1278	1	+	246952972	246955528	0	1	2556	0
chrX	133677344	133680663	LCL_denovo_LNC.1279	3	-	133677344	133680663	0	1	3319	0
chrX	130823236	130964839	LCL_denovo_LNC.1280	14	-	130823236	130964839	0	1	141603	0
chrX	136000070	136005069	LCL_denovo_LNC.1281	1	-	136000070	136005069	0	1	4999	0
chrX	148281012	148388741	LCL_denovo_LNC.1282	12	+	148281012	148388741	0	1	107729	0
chrX	148320308	148339593	LCL_denovo_LNC.1283	1	-	148320308	148339593	0	1	19285	0
chrX	148329349	148335536	LCL_denovo_LNC.1284	1	-	148329349	148335536	0	1	6187	0
chrX	149107288	149185898	LCL_denovo_LNC.1285	14	+	149107288	149185898	0	1	78610	0
chrX	148619256	148627577	LCL_denovo_LNC.1286	1	-	148619256	148627577	0	1	8321	0
chrX	150681182	150706832	LCL_denovo_LNC.1287	1	-	150681182	150706832	0	1	25650	0
chrX	153048663	153050182	LCL_denovo_LNC.1288	1	-	153048663	153050182	0	1	1519	0
chrX	153652726	153660250	LCL_denovo_LNC.1289	2	-	153652726	153660250	0	1	7524	0
chrX	153728396	153736581	LCL_denovo_LNC.1290	1	+	153728396	153736581	0	1	8185	0
chr1	247349472	247355716	LCL_denovo_LNC.1291	1	+	247349472	247355716	0	1	6244	0
chrY	13359004	13362015	LCL_denovo_LNC.1292	1	-	13359004	13362015	0	1	3011	0
chrY	21034388	21040074	LCL_denovo_LNC.1293	1	-	21034388	21040074	0	1	5686	0
chrY	2834846	2870828	LCL_denovo_LNC.1294	2	-	2834846	2870828	0	1	35982	0
chrY	2870897	2926795	LCL_denovo_LNC.1295	1	+	2870897	2926795	0	1	55898	0
chrY	21716775	21729078	LCL_denovo_LNC.1296	3	-	21716775	21729078	0	1	12303	0
chrY	14773250	14804115	LCL_denovo_LNC.1297	1	+	14773250	14804115	0	1	30865	0
chrY	14773320	14775414	LCL_denovo_LNC.1298	2	-	14773320	14775414	0	1	2094	0
chr1	247528502	247557084	LCL_denovo_LNC.1299	1	+	247528502	247557084	0	1	28582	0
chr1	247494597	247504070	LCL_denovo_LNC.1300	1	+	247494597	247504070	0	1	9473	0
chr1	248861567	248866019	LCL_denovo_LNC.1301	1	-	248861567	248866019	0	1	4452	0
chr10	978826	986848	LCL_denovo_LNC.1302	1	+	978826	986848	0	1	8022	0
chr1	249146465	249153269	LCL_denovo_LNC.1303	1	+	249146465	249153269	0	1	6804	0
chr10	3107474	3109184	LCL_denovo_LNC.1304	1	-	3107474	3109184	0	1	1710	0
chr10	1716893	1720721	LCL_denovo_LNC.1305	1	+	1716893	1720721	0	1	3828	0
chr10	3528076	3532200	LCL_denovo_LNC.1306	1	+	3528076	3532200	0	1	4124	0
chr10	3748751	3780270	LCL_denovo_LNC.1307	1	-	3748751	3780270	0	1	31519	0
chr10	1205792	1331558	LCL_denovo_LNC.1308	3	+	1205792	1331558	0	1	125766	0
chr10	3796912	3800308	LCL_denovo_LNC.1309	2	-	3796912	3800308	0	1	3396	0
chr1	248712788	248728583	LCL_denovo_LNC.1310	2	+	248712788	248728583	0	1	15795	0
chr1	248630425	248701005	LCL_denovo_LNC.1311	3	-	248630425	248701005	0	1	70580	0
chr10	6163485	6183259	LCL_denovo_LNC.1312	2	-	6163485	6183259	0	1	19774	0
chr10	6182713	6184087	LCL_denovo_LNC.1313	1	+	6182713	6184087	0	1	1374	0
chr1	12113778	12125584	LCL_denovo_LNC.1314	1	-	12113778	12125584	0	1	11806	0
chr10	6622505	6626265	LCL_denovo_LNC.1315	1	+	6622505	6626265	0	1	3760	0
chr10	7486344	7514972	LCL_denovo_LNC.1316	9	-	7486344	7514972	0	1	28628	0
chr10	7490842	7493730	LCL_denovo_LNC.1317	1	-	7490842	7493730	0	1	2888	0
chr10	6368513	6377896	LCL_denovo_LNC.1318	1	+	6368513	6377896	0	1	9383	0
chr10	8096518	8099105	LCL_denovo_LNC.1319	1	-	8096518	8099105	0	1	2587	0
chr10	11491199	11494407	LCL_denovo_LNC.1320	1	+	11491199	11494407	0	1	3208	0
chr10	11714726	11723009	LCL_denovo_LNC.1321	4	+	11714726	11723009	0	1	8283	0
chr10	12294993	12302226	LCL_denovo_LNC.1322	1	+	12294993	12302226	0	1	7233	0
chr1	14839192	14843516	LCL_denovo_LNC.1323	1	-	14839192	14843516	0	1	4324	0
chr10	13379480	13389328	LCL_denovo_LNC.1324	1	+	13379480	13389328	0	1	9848	0
chr10	15540254	15543489	LCL_denovo_LNC.1325	1	-	15540254	15543489	0	1	3235	0
chr10	17256327	17272392	LCL_denovo_LNC.1326	1	-	17256327	17272392	0	1	16065	0
chr10	23632898	23649219	LCL_denovo_LNC.1327	1	+	23632898	23649219	0	1	16321	0
chr10	13749036	13749781	LCL_denovo_LNC.1328	1	+	13749036	13749781	0	1	745	0
chr10	25241290	25242408	LCL_denovo_LNC.1329	1	+	25241290	25242408	0	1	1118	0
chr1	15049735	15062769	LCL_denovo_LNC.1330	2	-	15049735	15062769	0	1	13034	0
chr10	27220167	27224064	LCL_denovo_LNC.1331	1	-	27220167	27224064	0	1	3897	0
chr10	28686540	28691786	LCL_denovo_LNC.1332	1	-	28686540	28691786	0	1	5246	0
chr10	28906847	28951388	LCL_denovo_LNC.1333	1	-	28906847	28951388	0	1	44541	0
chr10	30818386	30825653	LCL_denovo_LNC.1334	4	+	30818386	30825653	0	1	7267	0
chr10	30718451	30729667	LCL_denovo_LNC.1335	2	-	30718451	30729667	0	1	11216	0
chr1	15623853	15639480	LCL_denovo_LNC.1336	1	-	15623853	15639480	0	1	15627	0
chr10	31423217	31428134	LCL_denovo_LNC.1337	1	+	31423217	31428134	0	1	4917	0
chr10	31991173	32015915	LCL_denovo_LNC.1338	1	+	31991173	32015915	0	1	24742	0
chr10	31605457	31609355	LCL_denovo_LNC.1339	3	-	31605457	31609355	0	1	3898	0
chr1	15912293	15937370	LCL_denovo_LNC.1340	1	-	15912293	15937370	0	1	25077	0
chr10	29698340	29773246	LCL_denovo_LNC.1341	13	+	29698340	29773246	0	1	74906	0
chr10	33994636	33998564	LCL_denovo_LNC.1342	1	+	33994636	33998564	0	1	3928	0
chr10	32621388	32636164	LCL_denovo_LNC.1343	1	+	32621388	32636164	0	1	14776	0
chr10	36349816	36361327	LCL_denovo_LNC.1344	1	+	36349816	36361327	0	1	11511	0
chr10	35603374	35625337	LCL_denovo_LNC.1345	9	-	35603374	35625337	0	1	21963	0
chr10	35410215	35419198	LCL_denovo_LNC.1346	1	-	35410215	35419198	0	1	8983	0
chr10	43916010	43918936	LCL_denovo_LNC.1347	1	+	43916010	43918936	0	1	2926	0
chr10	43880428	43905019	LCL_denovo_LNC.1348	1	+	43880428	43905019	0	1	24591	0
chr10	38736741	38741100	LCL_denovo_LNC.1349	1	-	38736741	38741100	0	1	4359	0
chr10	44787535	44788905	LCL_denovo_LNC.1350	1	-	44787535	44788905	0	1	1370	0
chr10	44752297	44757269	LCL_denovo_LNC.1351	1	-	44752297	44757269	0	1	4972	0
chr10	45380716	45447831	LCL_denovo_LNC.1352	1	-	45380716	45447831	0	1	67115	0
chr10	44139316	44142657	LCL_denovo_LNC.1353	1	+	44139316	44142657	0	1	3341	0
chr10	46951606	46968464	LCL_denovo_LNC.1354	1	+	46951606	46968464	0	1	16858	0
chr10	49495184	49497531	LCL_denovo_LNC.1355	1	+	49495184	49497531	0	1	2347	0
chr10	49863378	49872982	LCL_denovo_LNC.1356	1	+	49863378	49872982	0	1	9604	0
chr10	49866042	49882855	LCL_denovo_LNC.1357	4	-	49866042	49882855	0	1	16813	0
chr10	45957041	46006462	LCL_denovo_LNC.1358	3	+	45957041	46006462	0	1	49421	0
chr10	58121233	58123409	LCL_denovo_LNC.1359	1	+	58121233	58123409	0	1	2176	0
chr10	52383816	52389256	LCL_denovo_LNC.1360	2	+	52383816	52389256	0	1	5440	0
chr10	52300436	52306491	LCL_denovo_LNC.1361	3	+	52300436	52306491	0	1	6055	0
chr10	64384005	64415402	LCL_denovo_LNC.1362	2	-	64384005	64415402	0	1	31397	0
chr10	64552990	64569957	LCL_denovo_LNC.1363	1	-	64552990	64569957	0	1	16967	0
chr10	65390394	65405447	LCL_denovo_LNC.1364	2	+	65390394	65405447	0	1	15053	0
chr10	67330200	67388447	LCL_denovo_LNC.1365	4	+	67330200	67388447	0	1	58247	0
chr1	750080	762898	LCL_denovo_LNC.1366	2	-	750080	762898	0	1	12818	0
chr10	67491308	67651439	LCL_denovo_LNC.1367	22	-	67491308	67651439	0	1	160131	0
chr10	70805591	70808959	LCL_denovo_LNC.1368	1	+	70805591	70808959	0	1	3368	0
chr10	71164198	71166700	LCL_denovo_LNC.1369	1	+	71164198	71166700	0	1	2502	0
chr10	71331239	71336871	LCL_denovo_LNC.1370	2	+	71331239	71336871	0	1	5632	0
chr10	69780258	69835077	LCL_denovo_LNC.1371	1	+	69780258	69835077	0	1	54819	0
chr10	71685861	71716506	LCL_denovo_LNC.1372	1	-	71685861	71716506	0	1	30645	0
chr10	75457992	75464568	LCL_denovo_LNC.1373	1	-	75457992	75464568	0	1	6576	0
chr10	75502760	75504207	LCL_denovo_LNC.1374	1	-	75502760	75504207	0	1	1447	0
chr10	75253224	75267368	LCL_denovo_LNC.1375	3	+	75253224	75267368	0	1	14144	0
chr10	77161322	77167149	LCL_denovo_LNC.1376	1	+	77161322	77167149	0	1	5827	0
chr10	76594843	76632669	LCL_denovo_LNC.1377	2	-	76594843	76632669	0	1	37826	0
chr10	79411302	79471148	LCL_denovo_LNC.1378	3	-	79411302	79471148	0	1	59846	0
chr10	77795764	77807064	LCL_denovo_LNC.1379	1	-	77795764	77807064	0	1	11300	0
chr10	79970113	79975375	LCL_denovo_LNC.1380	1	+	79970113	79975375	0	1	5262	0
chr10	81420686	81428211	LCL_denovo_LNC.1381	1	-	81420686	81428211	0	1	7525	0
chr10	81428913	81440046	LCL_denovo_LNC.1382	8	+	81428913	81440046	0	1	11133	0
chr10	81806223	81838945	LCL_denovo_LNC.1383	3	-	81806223	81838945	0	1	32722	0
chr10	85859465	85862728	LCL_denovo_LNC.1384	1	-	85859465	85862728	0	1	3263	0
chr10	85306125	85310338	LCL_denovo_LNC.1385	1	+	85306125	85310338	0	1	4213	0
chr10	85911471	85918110	LCL_denovo_LNC.1386	1	-	85911471	85918110	0	1	6639	0
chr10	82296522	82299856	LCL_denovo_LNC.1387	1	-	82296522	82299856	0	1	3334	0
chr10	81481835	81591957	LCL_denovo_LNC.1388	17	-	81481835	81591957	0	1	110122	0
chr10	88128308	88152908	LCL_denovo_LNC.1389	15	-	88128308	88152908	0	1	24600	0
chr10	89821610	89864376	LCL_denovo_LNC.1390	4	-	89821610	89864376	0	1	42766	0
chr10	89826191	89833172	LCL_denovo_LNC.1391	2	+	89826191	89833172	0	1	6981	0
chr10	91405046	91410387	LCL_denovo_LNC.1392	1	+	91405046	91410387	0	1	5341	0
chr10	92720936	92771631	LCL_denovo_LNC.1393	2	-	92720936	92771631	0	1	50695	0
chr10	92751838	92771729	LCL_denovo_LNC.1394	6	+	92751838	92771729	0	1	19891	0
chr10	89872754	90139878	LCL_denovo_LNC.1395	6	+	89872754	90139878	0	1	267124	0
chr10	93542620	93558024	LCL_denovo_LNC.1396	1	-	93542620	93558024	0	1	15404	0
chr1	17215056	17216154	LCL_denovo_LNC.1397	1	-	17215056	17216154	0	1	1098	0
chr10	93601039	93605698	LCL_denovo_LNC.1398	1	-	93601039	93605698	0	1	4659	0
chr1	16918037	16920439	LCL_denovo_LNC.1399	1	+	16918037	16920439	0	1	2402	0
chr10	96902121	96991745	LCL_denovo_LNC.1400	5	-	96902121	96991745	0	1	89624	0
chr10	97440831	97443629	LCL_denovo_LNC.1401	1	+	97440831	97443629	0	1	2798	0
chr1	759850	801193	LCL_denovo_LNC.1402	26	+	759850	801193	0	1	41343	0
chr10	98497268	98506051	LCL_denovo_LNC.1403	2	+	98497268	98506051	0	1	8783	0
chr10	97779200	97849985	LCL_denovo_LNC.1404	5	-	97779200	97849985	0	1	70785	0
chr10	99094211	99102700	LCL_denovo_LNC.1405	1	+	99094211	99102700	0	1	8489	0
chr10	101190696	101198487	LCL_denovo_LNC.1406	2	+	101190696	101198487	0	1	7791	0
chr10	102132669	102148117	LCL_denovo_LNC.1407	12	+	102132669	102148117	0	1	15448	0
chr10	100201674	100213649	LCL_denovo_LNC.1408	2	+	100201674	100213649	0	1	11975	0
chr10	102814425	102822871	LCL_denovo_LNC.1409	5	-	102814425	102822871	0	1	8446	0
chr10	102981535	102983924	LCL_denovo_LNC.1410	1	+	102981535	102983924	0	1	2389	0
chr10	103880622	103883334	LCL_denovo_LNC.1411	2	+	103880622	103883334	0	1	2712	0
chr10	103577491	103587641	LCL_denovo_LNC.1412	1	+	103577491	103587641	0	1	10150	0
chr10	104402083	104407465	LCL_denovo_LNC.1413	1	-	104402083	104407465	0	1	5382	0
chr10	104195515	104216080	LCL_denovo_LNC.1414	12	+	104195515	104216080	0	1	20565	0
chr10	104141895	104154833	LCL_denovo_LNC.1415	1	-	104141895	104154833	0	1	12938	0
chr10	105719530	105726713	LCL_denovo_LNC.1416	2	-	105719530	105726713	0	1	7183	0
chr10	106110812	106113382	LCL_denovo_LNC.1417	1	-	106110812	106113382	0	1	2570	0
chr10	109237307	109261985	LCL_denovo_LNC.1418	3	+	109237307	109261985	0	1	24678	0
chr10	112169843	112176009	LCL_denovo_LNC.1419	3	+	112169843	112176009	0	1	6166	0
chr10	110359296	110427142	LCL_denovo_LNC.1420	3	+	110359296	110427142	0	1	67846	0
chr10	112234837	112257771	LCL_denovo_LNC.1421	1	-	112234837	112257771	0	1	22934	0
chr10	112776571	112782657	LCL_denovo_LNC.1422	1	+	112776571	112782657	0	1	6086	0
chr10	114665739	114704599	LCL_denovo_LNC.1423	1	+	114665739	114704599	0	1	38860	0
chr10	112601851	112626228	LCL_denovo_LNC.1424	1	+	112601851	112626228	0	1	24377	0
chr10	112595624	112603812	LCL_denovo_LNC.1425	3	-	112595624	112603812	0	1	8188	0
chr10	115780616	115782487	LCL_denovo_LNC.1426	1	+	115780616	115782487	0	1	1871	0
chr10	116671108	116686293	LCL_denovo_LNC.1427	1	+	116671108	116686293	0	1	15185	0
chr10	118582787	118609620	LCL_denovo_LNC.1428	6	-	118582787	118609620	0	1	26833	0
chr10	123708955	123713368	LCL_denovo_LNC.1429	1	+	123708955	123713368	0	1	4413	0
chr10	122664829	122669038	LCL_denovo_LNC.1430	1	-	122664829	122669038	0	1	4209	0
chr10	124988490	124989181	LCL_denovo_LNC.1431	1	+	124988490	124989181	0	1	691	0
chr10	125120639	125284275	LCL_denovo_LNC.1432	7	+	125120639	125284275	0	1	163636	0
chr10	125148903	125152984	LCL_denovo_LNC.1433	2	-	125148903	125152984	0	1	4081	0
chr10	127392602	127408141	LCL_denovo_LNC.1434	2	-	127392602	127408141	0	1	15539	0
chr10	129850040	129862081	LCL_denovo_LNC.1435	6	-	129850040	129862081	0	1	12041	0
chr10	131862159	131909192	LCL_denovo_LNC.1436	8	-	131862159	131909192	0	1	47033	0
chr10	127473537	127474406	LCL_denovo_LNC.1437	1	-	127473537	127474406	0	1	869	0
chr10	134315664	134324770	LCL_denovo_LNC.1438	2	-	134315664	134324770	0	1	9106	0
chr10	135106963	135111639	LCL_denovo_LNC.1439	1	+	135106963	135111639	0	1	4676	0
chr11	267581	271164	LCL_denovo_LNC.1440	1	+	267581	271164	0	1	3583	0
chr11	324054	333874	LCL_denovo_LNC.1441	6	+	324054	333874	0	1	9820	0
chr11	283060	290076	LCL_denovo_LNC.1442	1	-	283060	290076	0	1	7016	0
chr11	565608	568602	LCL_denovo_LNC.1443	4	-	565608	568602	0	1	2994	0
chr1	22350152	22357716	LCL_denovo_LNC.1444	3	-	22350152	22357716	0	1	7564	0
chr11	504393	515209	LCL_denovo_LNC.1445	4	+	504393	515209	0	1	10816	0
chr1	22351297	22357914	LCL_denovo_LNC.1446	10	+	22351297	22357914	0	1	6617	0
chr11	1543095	1552946	LCL_denovo_LNC.1447	2	+	1543095	1552946	0	1	9851	0
chr11	2016408	2018472	LCL_denovo_LNC.1448	2	-	2016408	2018472	0	1	2064	0
chr1	1207228	1214955	LCL_denovo_LNC.1449	2	+	1207228	1214955	0	1	7727	0
chr11	2418198	2418500	LCL_denovo_LNC.1450	1	-	2418198	2418500	0	1	302	0
chr1	22502934	22516471	LCL_denovo_LNC.1451	2	+	22502934	22516471	0	1	13537	0
chr11	3081371	3084218	LCL_denovo_LNC.1452	1	+	3081371	3084218	0	1	2847	0
chr11	3372818	3392301	LCL_denovo_LNC.1453	1	+	3372818	3392301	0	1	19483	0
chr11	2717416	2721200	LCL_denovo_LNC.1454	1	-	2717416	2721200	0	1	3784	0
chr11	4415128	4432035	LCL_denovo_LNC.1455	1	+	4415128	4432035	0	1	16907	0
chr11	7686143	7688042	LCL_denovo_LNC.1456	1	+	7686143	7688042	0	1	1899	0
chr11	6919194	6948298	LCL_denovo_LNC.1457	1	-	6919194	6948298	0	1	29104	0
chr11	8985618	9001060	LCL_denovo_LNC.1458	3	+	8985618	9001060	0	1	15442	0
chr11	9775820	9779417	LCL_denovo_LNC.1459	1	-	9775820	9779417	0	1	3597	0
chr11	7447298	7535692	LCL_denovo_LNC.1460	21	-	7447298	7535692	0	1	88394	0
chr11	11136950	11190039	LCL_denovo_LNC.1461	2	+	11136950	11190039	0	1	53089	0
chr11	8704318	8711758	LCL_denovo_LNC.1462	1	-	8704318	8711758	0	1	7440	0
chr11	10873200	10900819	LCL_denovo_LNC.1463	4	+	10873200	10900819	0	1	27619	0
chr11	11201489	11205082	LCL_denovo_LNC.1464	1	+	11201489	11205082	0	1	3593	0
chr1	23875455	23881412	LCL_denovo_LNC.1465	5	-	23875455	23881412	0	1	5957	0
chr11	14282421	14288201	LCL_denovo_LNC.1466	1	-	14282421	14288201	0	1	5780	0
chr11	11259682	11321909	LCL_denovo_LNC.1467	1	+	11259682	11321909	0	1	62227	0
chr11	9779792	9833914	LCL_denovo_LNC.1468	6	+	9779792	9833914	0	1	54122	0
chr11	18727897	18730626	LCL_denovo_LNC.1469	1	+	18727897	18730626	0	1	2729	0
chr11	18608434	18633101	LCL_denovo_LNC.1470	1	+	18608434	18633101	0	1	24667	0
chr11	21668879	21774368	LCL_denovo_LNC.1471	1	-	21668879	21774368	0	1	105489	0
chr11	21998697	22006229	LCL_denovo_LNC.1472	1	+	21998697	22006229	0	1	7532	0
chr11	27528401	27719340	LCL_denovo_LNC.1473	10	+	27528401	27719340	0	1	190939	0
chr11	32112394	32129358	LCL_denovo_LNC.1474	7	-	32112394	32129358	0	1	16964	0
chr11	33915468	33938699	LCL_denovo_LNC.1475	6	+	33915468	33938699	0	1	23231	0
chr11	33954606	33964655	LCL_denovo_LNC.1476	2	-	33954606	33964655	0	1	10049	0
chr11	35153559	35158175	LCL_denovo_LNC.1477	1	-	35153559	35158175	0	1	4616	0
chr11	35028983	35103659	LCL_denovo_LNC.1478	15	-	35028983	35103659	0	1	74676	0
chr11	35069555	35142671	LCL_denovo_LNC.1479	9	+	35069555	35142671	0	1	73116	0
chr11	35079482	35081543	LCL_denovo_LNC.1480	1	-	35079482	35081543	0	1	2061	0
chr11	34121376	34126946	LCL_denovo_LNC.1481	1	-	34121376	34126946	0	1	5570	0
chr1	24085978	24107416	LCL_denovo_LNC.1482	5	-	24085978	24107416	0	1	21438	0
chr11	46867974	46894723	LCL_denovo_LNC.1483	1	+	46867974	46894723	0	1	26749	0
chr11	58818743	58825936	LCL_denovo_LNC.1484	1	-	58818743	58825936	0	1	7193	0
chr11	58259831	58271277	LCL_denovo_LNC.1485	1	-	58259831	58271277	0	1	11446	0
chr11	60674151	60677763	LCL_denovo_LNC.1486	1	+	60674151	60677763	0	1	3612	0
chr11	61061385	61066648	LCL_denovo_LNC.1487	1	+	61061385	61066648	0	1	5263	0
chr11	60769160	60860101	LCL_denovo_LNC.1488	15	-	60769160	60860101	0	1	90941	0
chr11	58897583	58922515	LCL_denovo_LNC.1489	1	-	58897583	58922515	0	1	24932	0
chr11	58860378	58874294	LCL_denovo_LNC.1490	11	-	58860378	58874294	0	1	13916	0
chr11	61066920	61069071	LCL_denovo_LNC.1491	1	+	61066920	61069071	0	1	2151	0
chr1	24236698	24244338	LCL_denovo_LNC.1492	3	+	24236698	24244338	0	1	7640	0
chr1	24477571	24497381	LCL_denovo_LNC.1493	2	+	24477571	24497381	0	1	19810	0
chr11	62427706	62431060	LCL_denovo_LNC.1494	1	+	62427706	62431060	0	1	3354	0
chr11	62619499	62623336	LCL_denovo_LNC.1495	60	-	62619499	62623336	0	1	3837	0
chr11	63721808	63728179	LCL_denovo_LNC.1496	1	-	63721808	63728179	0	1	6371	0
chr11	63942649	63953338	LCL_denovo_LNC.1497	7	-	63942649	63953338	0	1	10689	0
chr11	63933698	63937639	LCL_denovo_LNC.1498	1	+	63933698	63937639	0	1	3941	0
chr11	64092521	64108243	LCL_denovo_LNC.1499	3	-	64092521	64108243	0	1	15722	0
chr1	25193398	25197653	LCL_denovo_LNC.1500	1	-	25193398	25197653	0	1	4255	0
chr1	1286836	1293331	LCL_denovo_LNC.1501	1	+	1286836	1293331	0	1	6495	0
chr1	25349551	25353200	LCL_denovo_LNC.1502	1	+	25349551	25353200	0	1	3649	0
chr11	65075358	65081282	LCL_denovo_LNC.1503	1	-	65075358	65081282	0	1	5924	0
chr11	65157408	65181108	LCL_denovo_LNC.1504	1	-	65157408	65181108	0	1	23700	0
chr11	65184047	65187210	LCL_denovo_LNC.1505	1	+	65184047	65187210	0	1	3163	0
chr11	65264639	65274564	LCL_denovo_LNC.1506	7	+	65264639	65274564	0	1	9925	0
chr11	66202546	66206739	LCL_denovo_LNC.1507	1	+	66202546	66206739	0	1	4193	0
chr11	66008886	66029909	LCL_denovo_LNC.1508	9	-	66008886	66029909	0	1	21023	0
chr11	66031442	66035684	LCL_denovo_LNC.1509	2	-	66031442	66035684	0	1	4242	0
chr11	66240294	66248088	LCL_denovo_LNC.1510	2	-	66240294	66248088	0	1	7794	0
chr11	67084030	67101052	LCL_denovo_LNC.1511	2	+	67084030	67101052	0	1	17022	0
chr1	25358243	25375789	LCL_denovo_LNC.1512	14	+	25358243	25375789	0	1	17546	0
chr1	25257341	25263534	LCL_denovo_LNC.1513	1	+	25257341	25263534	0	1	6193	0
chr11	66561397	66570808	LCL_denovo_LNC.1514	1	-	66561397	66570808	0	1	9411	0
chr11	66569526	66612507	LCL_denovo_LNC.1515	1	-	66569526	66612507	0	1	42981	0
chr1	25286229	25291634	LCL_denovo_LNC.1516	1	+	25286229	25291634	0	1	5405	0
chr11	68039584	68052403	LCL_denovo_LNC.1517	7	+	68039584	68052403	0	1	12819	0
chr11	68934311	68945466	LCL_denovo_LNC.1518	2	+	68934311	68945466	0	1	11155	0
chr11	68999329	69000535	LCL_denovo_LNC.1519	1	-	68999329	69000535	0	1	1206	0
chr11	67848870	67899883	LCL_denovo_LNC.1520	1	+	67848870	67899883	0	1	51013	0
chr11	70043124	70056573	LCL_denovo_LNC.1521	1	-	70043124	70056573	0	1	13449	0
chr11	71252163	71259191	LCL_denovo_LNC.1522	1	+	71252163	71259191	0	1	7028	0
chr11	70223887	70244741	LCL_denovo_LNC.1523	2	-	70223887	70244741	0	1	20854	0
chr11	71159569	71163930	LCL_denovo_LNC.1524	1	+	71159569	71163930	0	1	4361	0
chr11	72858898	72895812	LCL_denovo_LNC.1525	17	+	72858898	72895812	0	1	36914	0
chr11	74561637	74570907	LCL_denovo_LNC.1526	1	+	74561637	74570907	0	1	9270	0
chr11	76318631	76341437	LCL_denovo_LNC.1527	2	-	76318631	76341437	0	1	22806	0
chr11	76152378	76156370	LCL_denovo_LNC.1528	2	-	76152378	76156370	0	1	3992	0
chr11	78133589	78141670	LCL_denovo_LNC.1529	3	-	78133589	78141670	0	1	8081	0
chr11	78909379	78911126	LCL_denovo_LNC.1530	1	+	78909379	78911126	0	1	1747	0
chr11	76731209	76737929	LCL_denovo_LNC.1531	1	-	76731209	76737929	0	1	6720	0
chr11	77524653	77532043	LCL_denovo_LNC.1532	1	+	77524653	77532043	0	1	7390	0
chr11	77569916	77586538	LCL_denovo_LNC.1533	2	-	77569916	77586538	0	1	16622	0
chr11	77576604	77581686	LCL_denovo_LNC.1534	1	-	77576604	77581686	0	1	5082	0
chr11	75521852	75526141	LCL_denovo_LNC.1535	2	-	75521852	75526141	0	1	4289	0
chr11	82783123	82817686	LCL_denovo_LNC.1536	7	+	82783123	82817686	0	1	34563	0
chr11	77850766	77863804	LCL_denovo_LNC.1537	6	+	77850766	77863804	0	1	13038	0
chr11	82996102	83015890	LCL_denovo_LNC.1538	1	+	82996102	83015890	0	1	19788	0
chr11	82892636	82905772	LCL_denovo_LNC.1539	4	-	82892636	82905772	0	1	13136	0
chr11	87846215	87848796	LCL_denovo_LNC.1540	1	+	87846215	87848796	0	1	2581	0
chr11	88071016	88161312	LCL_denovo_LNC.1541	13	+	88071016	88161312	0	1	90296	0
chr11	93098052	93119206	LCL_denovo_LNC.1542	1	-	93098052	93119206	0	1	21154	0
chr11	89984398	90280066	LCL_denovo_LNC.1543	2	+	89984398	90280066	0	1	295668	0
chr11	93800138	93800921	LCL_denovo_LNC.1544	1	-	93800138	93800921	0	1	783	0
chr11	94964704	94967674	LCL_denovo_LNC.1545	2	+	94964704	94967674	0	1	2970	0
chr11	102477555	102478918	LCL_denovo_LNC.1546	1	+	102477555	102478918	0	1	1363	0
chr11	102489562	102498748	LCL_denovo_LNC.1547	1	+	102489562	102498748	0	1	9186	0
chr11	103465755	103497267	LCL_denovo_LNC.1548	1	-	103465755	103497267	0	1	31512	0
chr11	108367498	108372577	LCL_denovo_LNC.1549	1	+	108367498	108372577	0	1	5079	0
chr11	109244934	109383451	LCL_denovo_LNC.1550	1	-	109244934	109383451	0	1	138517	0
chr11	109612004	109615752	LCL_denovo_LNC.1551	1	-	109612004	109615752	0	1	3748	0
chr11	109893502	109897907	LCL_denovo_LNC.1552	1	+	109893502	109897907	0	1	4405	0
chr11	110198873	110206581	LCL_denovo_LNC.1553	1	+	110198873	110206581	0	1	7708	0
chr11	110962851	111042000	LCL_denovo_LNC.1554	1	-	110962851	111042000	0	1	79149	0
chr11	113148608	113185179	LCL_denovo_LNC.1555	4	-	113148608	113185179	0	1	36571	0
chr11	114957218	114957998	LCL_denovo_LNC.1556	1	-	114957218	114957998	0	1	780	0
chr11	114650186	114743508	LCL_denovo_LNC.1557	1	-	114650186	114743508	0	1	93322	0
chr11	115790196	115800225	LCL_denovo_LNC.1558	3	+	115790196	115800225	0	1	10029	0
chr11	115906408	115965865	LCL_denovo_LNC.1559	1	-	115906408	115965865	0	1	59457	0
chr11	118866320	118868701	LCL_denovo_LNC.1560	1	-	118866320	118868701	0	1	2381	0
chr11	118928756	118939059	LCL_denovo_LNC.1561	3	-	118928756	118939059	0	1	10303	0
chr11	119252500	119283300	LCL_denovo_LNC.1562	1	+	119252500	119283300	0	1	30800	0
chr11	119599789	119617442	LCL_denovo_LNC.1563	5	+	119599789	119617442	0	1	17653	0
chr11	119622596	119738544	LCL_denovo_LNC.1564	7	+	119622596	119738544	0	1	115948	0
chr11	119672286	119681008	LCL_denovo_LNC.1565	1	+	119672286	119681008	0	1	8722	0
chr11	121198116	121200182	LCL_denovo_LNC.1566	2	-	121198116	121200182	0	1	2066	0
chr11	122933372	122955549	LCL_denovo_LNC.1567	1	+	122933372	122955549	0	1	22177	0
chr11	123180097	123181213	LCL_denovo_LNC.1568	1	+	123180097	123181213	0	1	1116	0
chr11	124612321	124613921	LCL_denovo_LNC.1569	1	-	124612321	124613921	0	1	1600	0
chr11	124622390	124639433	LCL_denovo_LNC.1570	4	+	124622390	124639433	0	1	17043	0
chr11	124668509	124679507	LCL_denovo_LNC.1571	7	+	124668509	124679507	0	1	10998	0
chr11	124818903	124824805	LCL_denovo_LNC.1572	1	-	124818903	124824805	0	1	5902	0
chr1	26794332	26803862	LCL_denovo_LNC.1573	1	-	26794332	26803862	0	1	9530	0
chr11	126518007	126551987	LCL_denovo_LNC.1574	1	+	126518007	126551987	0	1	33980	0
chr11	128160275	128175697	LCL_denovo_LNC.1575	2	+	128160275	128175697	0	1	15422	0
chr11	126211456	126225462	LCL_denovo_LNC.1576	2	-	126211456	126225462	0	1	14006	0
chr11	128283026	128333830	LCL_denovo_LNC.1577	5	+	128283026	128333830	0	1	50804	0
chr11	128561382	128608763	LCL_denovo_LNC.1578	3	-	128561382	128608763	0	1	47381	0
chr11	131045433	131057023	LCL_denovo_LNC.1579	28	-	131045433	131057023	0	1	11590	0
chr11	134814919	134845895	LCL_denovo_LNC.1580	6	-	134814919	134845895	0	1	30976	0
chr12	215699	221030	LCL_denovo_LNC.1581	1	-	215699	221030	0	1	5331	0
chr11	134142312	134146564	LCL_denovo_LNC.1582	1	-	134142312	134146564	0	1	4252	0
chr12	798986	837452	LCL_denovo_LNC.1583	2	+	798986	837452	0	1	38466	0
chr12	740087	773227	LCL_denovo_LNC.1584	5	+	740087	773227	0	1	33140	0
chr12	1628585	1639948	LCL_denovo_LNC.1585	4	-	1628585	1639948	0	1	11363	0
chr12	1640036	1641822	LCL_denovo_LNC.1586	1	-	1640036	1641822	0	1	1786	0
chr12	3865191	3867422	LCL_denovo_LNC.1587	3	+	3865191	3867422	0	1	2231	0
chr12	4245372	4254922	LCL_denovo_LNC.1588	1	-	4245372	4254922	0	1	9550	0
chr12	4357935	4371616	LCL_denovo_LNC.1589	1	-	4357935	4371616	0	1	13681	0
chr1	1363650	1369599	LCL_denovo_LNC.1590	1	-	1363650	1369599	0	1	5949	0
chr12	2912228	2922742	LCL_denovo_LNC.1591	2	-	2912228	2922742	0	1	10514	0
chr12	2997144	3009306	LCL_denovo_LNC.1592	1	-	2997144	3009306	0	1	12162	0
chr12	4913521	4938913	LCL_denovo_LNC.1593	7	-	4913521	4938913	0	1	25392	0
chr12	6548216	6564749	LCL_denovo_LNC.1594	6	-	6548216	6564749	0	1	16533	0
chr1	27856988	27862522	LCL_denovo_LNC.1595	1	+	27856988	27862522	0	1	5534	0
chr12	7017555	7025083	LCL_denovo_LNC.1596	1	-	7017555	7025083	0	1	7528	0
chr12	8346710	8350495	LCL_denovo_LNC.1597	1	+	8346710	8350495	0	1	3785	0
chr12	8115067	8125289	LCL_denovo_LNC.1598	3	+	8115067	8125289	0	1	10222	0
chr12	8116072	8124201	LCL_denovo_LNC.1599	9	-	8116072	8124201	0	1	8129	0
chr12	7260249	7279097	LCL_denovo_LNC.1600	1	+	7260249	7279097	0	1	18848	0
chr12	9468799	9472796	LCL_denovo_LNC.1601	2	+	9468799	9472796	0	1	3997	0
chr12	9600772	9786342	LCL_denovo_LNC.1602	3	+	9600772	9786342	0	1	185570	0
chr12	10696228	10729297	LCL_denovo_LNC.1603	6	+	10696228	10729297	0	1	33069	0
chr12	10516096	10532486	LCL_denovo_LNC.1604	9	+	10516096	10532486	0	1	16390	0
chr12	11608870	11656444	LCL_denovo_LNC.1605	1	+	11608870	11656444	0	1	47574	0
chr12	11694359	11710103	LCL_denovo_LNC.1606	1	-	11694359	11710103	0	1	15744	0
chr12	11706490	11717610	LCL_denovo_LNC.1607	2	+	11706490	11717610	0	1	11120	0
chr12	12185288	12187672	LCL_denovo_LNC.1608	4	+	12185288	12187672	0	1	2384	0
chr12	9892085	9903807	LCL_denovo_LNC.1609	1	+	9892085	9903807	0	1	11722	0
chr12	13080591	13137580	LCL_denovo_LNC.1610	2	+	13080591	13137580	0	1	56989	0
chr1	28566020	28574272	LCL_denovo_LNC.1611	7	-	28566020	28574272	0	1	8252	0
chr12	14772094	14772855	LCL_denovo_LNC.1612	1	+	14772094	14772855	0	1	761	0
chr12	25108495	25111207	LCL_denovo_LNC.1613	1	+	25108495	25111207	0	1	2712	0
chr12	16949539	17008584	LCL_denovo_LNC.1614	2	+	16949539	17008584	0	1	59045	0
chr12	21613574	21617616	LCL_denovo_LNC.1615	1	-	21613574	21617616	0	1	4042	0
chr12	26364085	26424832	LCL_denovo_LNC.1616	4	-	26364085	26424832	0	1	60747	0
chr12	24972787	24988454	LCL_denovo_LNC.1617	3	+	24972787	24988454	0	1	15667	0
chr12	27324930	27338646	LCL_denovo_LNC.1618	1	+	27324930	27338646	0	1	13716	0
chr12	27944104	27977011	LCL_denovo_LNC.1619	2	-	27944104	27977011	0	1	32907	0
chr12	27845597	27860530	LCL_denovo_LNC.1620	1	-	27845597	27860530	0	1	14933	0
chr12	31173763	31228192	LCL_denovo_LNC.1621	2	-	31173763	31228192	0	1	54429	0
chr12	32029607	32040152	LCL_denovo_LNC.1622	1	-	32029607	32040152	0	1	10545	0
chr12	31956479	31961775	LCL_denovo_LNC.1623	3	-	31956479	31961775	0	1	5296	0
chr1	28970009	28976261	LCL_denovo_LNC.1624	1	+	28970009	28976261	0	1	6252	0
chr12	31740728	31754724	LCL_denovo_LNC.1625	1	+	31740728	31754724	0	1	13996	0
chr12	40535205	40552284	LCL_denovo_LNC.1626	3	-	40535205	40552284	0	1	17079	0
chr12	40549886	40561711	LCL_denovo_LNC.1627	1	+	40549886	40561711	0	1	11825	0
chr12	40561051	40586706	LCL_denovo_LNC.1628	2	-	40561051	40586706	0	1	25655	0
chr1	28831727	28841406	LCL_denovo_LNC.1629	1	-	28831727	28841406	0	1	9679	0
chr12	39298278	39303357	LCL_denovo_LNC.1630	1	+	39298278	39303357	0	1	5079	0
chr12	46251515	46277068	LCL_denovo_LNC.1631	1	-	46251515	46277068	0	1	25553	0
chr12	47266259	47270799	LCL_denovo_LNC.1632	1	+	47266259	47270799	0	1	4540	0
chr12	47599680	47613741	LCL_denovo_LNC.1633	28	-	47599680	47613741	0	1	14061	0
chr12	48099878	48126121	LCL_denovo_LNC.1634	7	+	48099878	48126121	0	1	26243	0
chr12	46776039	47066384	LCL_denovo_LNC.1635	20	+	46776039	47066384	0	1	290345	0
chr12	49720997	49725514	LCL_denovo_LNC.1636	1	-	49720997	49725514	0	1	4517	0
chr12	49388873	49422104	LCL_denovo_LNC.1637	2	+	49388873	49422104	0	1	33231	0
chr12	50229831	50241897	LCL_denovo_LNC.1638	1	+	50229831	50241897	0	1	12066	0
chr12	53677579	53682183	LCL_denovo_LNC.1639	1	-	53677579	53682183	0	1	4604	0
chr12	54147819	54296578	LCL_denovo_LNC.1640	16	+	54147819	54296578	0	1	148759	0
chr12	54519861	54526627	LCL_denovo_LNC.1641	2	+	54519861	54526627	0	1	6766	0
chr12	56122632	56125569	LCL_denovo_LNC.1642	1	+	56122632	56125569	0	1	2937	0
chr12	55377575	55399619	LCL_denovo_LNC.1643	1	+	55377575	55399619	0	1	22044	0
chr1	1536057	1537954	LCL_denovo_LNC.1644	1	+	1536057	1537954	0	1	1897	0
chr12	56693880	56714106	LCL_denovo_LNC.1645	1	+	56693880	56714106	0	1	20226	0
chr1	31191580	31202516	LCL_denovo_LNC.1646	4	+	31191580	31202516	0	1	10936	0
chr12	58325313	58340031	LCL_denovo_LNC.1647	3	-	58325313	58340031	0	1	14718	0
chr12	62995201	63011359	LCL_denovo_LNC.1648	5	+	62995201	63011359	0	1	16158	0
chr12	57846924	57853859	LCL_denovo_LNC.1649	2	-	57846924	57853859	0	1	6935	0
chr12	64882268	64890167	LCL_denovo_LNC.1650	1	-	64882268	64890167	0	1	7899	0
chr12	66419055	66444632	LCL_denovo_LNC.1651	1	-	66419055	66444632	0	1	25577	0
chr12	65276656	65384615	LCL_denovo_LNC.1652	8	+	65276656	65384615	0	1	107959	0
chr12	68590931	68595786	LCL_denovo_LNC.1653	1	+	68590931	68595786	0	1	4855	0
chr12	68383167	68438710	LCL_denovo_LNC.1654	4	+	68383167	68438710	0	1	55543	0
chr12	69067348	69079654	LCL_denovo_LNC.1655	1	-	69067348	69079654	0	1	12306	0
chr12	69842549	69856201	LCL_denovo_LNC.1656	1	+	69842549	69856201	0	1	13652	0
chr12	69142372	69151312	LCL_denovo_LNC.1657	1	-	69142372	69151312	0	1	8940	0
chr12	70188818	70195645	LCL_denovo_LNC.1658	1	-	70188818	70195645	0	1	6827	0
chr12	70861878	70966399	LCL_denovo_LNC.1659	12	+	70861878	70966399	0	1	104521	0
chr12	68726720	68845594	LCL_denovo_LNC.1660	25	-	68726720	68845594	0	1	118874	0
chr12	76953660	77111896	LCL_denovo_LNC.1661	4	+	76953660	77111896	0	1	158236	0
chr12	79353886	79462801	LCL_denovo_LNC.1662	2	-	79353886	79462801	0	1	108915	0
chr12	85855900	85863388	LCL_denovo_LNC.1663	2	-	85855900	85863388	0	1	7488	0
chr12	90320966	90330093	LCL_denovo_LNC.1664	1	+	90320966	90330093	0	1	9127	0
chr12	90488217	90502814	LCL_denovo_LNC.1665	1	+	90488217	90502814	0	1	14597	0
chr12	81171284	81279726	LCL_denovo_LNC.1666	24	+	81171284	81279726	0	1	108442	0
chr12	92607610	92619718	LCL_denovo_LNC.1667	2	+	92607610	92619718	0	1	12108	0
chr12	92614773	92619306	LCL_denovo_LNC.1668	1	-	92614773	92619306	0	1	4533	0
chr12	92629971	92758660	LCL_denovo_LNC.1669	9	-	92629971	92758660	0	1	128689	0
chr12	89913192	89937088	LCL_denovo_LNC.1670	1	+	89913192	89937088	0	1	23896	0
chr12	92858499	92886048	LCL_denovo_LNC.1671	5	+	92858499	92886048	0	1	27549	0
chr12	90103606	90111807	LCL_denovo_LNC.1672	1	+	90103606	90111807	0	1	8201	0
chr12	80329100	80335009	LCL_denovo_LNC.1673	2	+	80329100	80335009	0	1	5909	0
chr12	92900970	92906170	LCL_denovo_LNC.1674	1	+	92900970	92906170	0	1	5200	0
chr12	92950661	93024050	LCL_denovo_LNC.1675	5	+	92950661	93024050	0	1	73389	0
chr12	93936015	93970636	LCL_denovo_LNC.1676	10	-	93936015	93970636	0	1	34621	0
chr12	93334985	93414500	LCL_denovo_LNC.1677	16	+	93334985	93414500	0	1	79515	0
chr12	93396177	93532896	LCL_denovo_LNC.1678	10	-	93396177	93532896	0	1	136719	0
chr12	95662140	95668985	LCL_denovo_LNC.1679	1	-	95662140	95668985	0	1	6845	0
chr12	94561840	94598801	LCL_denovo_LNC.1680	1	-	94561840	94598801	0	1	36961	0
chr12	98941442	98981461	LCL_denovo_LNC.1681	1	-	98941442	98981461	0	1	40019	0
chr12	96636170	96647118	LCL_denovo_LNC.1682	1	-	96636170	96647118	0	1	10948	0
chr1	32805467	32815223	LCL_denovo_LNC.1683	1	+	32805467	32815223	0	1	9756	0
chr12	104154263	104163580	LCL_denovo_LNC.1684	1	-	104154263	104163580	0	1	9317	0
chr12	104849494	104854517	LCL_denovo_LNC.1685	1	-	104849494	104854517	0	1	5023	0
chr12	105377993	105382031	LCL_denovo_LNC.1686	1	-	105377993	105382031	0	1	4038	0
chr12	105454760	105458887	LCL_denovo_LNC.1687	1	+	105454760	105458887	0	1	4127	0
chr12	108271256	108275081	LCL_denovo_LNC.1688	1	-	108271256	108275081	0	1	3825	0
chr1	32665230	32675671	LCL_denovo_LNC.1689	1	-	32665230	32675671	0	1	10441	0
chr12	109485308	109491933	LCL_denovo_LNC.1690	1	-	109485308	109491933	0	1	6625	0
chr12	111146196	111150621	LCL_denovo_LNC.1691	1	-	111146196	111150621	0	1	4425	0
chr12	105587471	105600116	LCL_denovo_LNC.1692	2	+	105587471	105600116	0	1	12645	0
chr12	112182445	112189508	LCL_denovo_LNC.1693	1	-	112182445	112189508	0	1	7063	0
chr12	112035732	112039429	LCL_denovo_LNC.1694	2	+	112035732	112039429	0	1	3697	0
chr12	116971216	116975842	LCL_denovo_LNC.1695	2	+	116971216	116975842	0	1	4626	0
chr12	116984806	116992229	LCL_denovo_LNC.1696	2	+	116984806	116992229	0	1	7423	0
chr12	117279249	117291436	LCL_denovo_LNC.1697	2	-	117279249	117291436	0	1	12187	0
chr12	120634123	120650388	LCL_denovo_LNC.1698	4	+	120634123	120650388	0	1	16265	0
chr12	120654612	120660205	LCL_denovo_LNC.1699	1	+	120654612	120660205	0	1	5593	0
chr12	120924369	120936372	LCL_denovo_LNC.1700	1	-	120924369	120936372	0	1	12003	0
chr1	2247383	2250766	LCL_denovo_LNC.1701	1	+	2247383	2250766	0	1	3383	0
chr12	122277661	122286124	LCL_denovo_LNC.1702	1	+	122277661	122286124	0	1	8463	0
chr12	123185773	123187595	LCL_denovo_LNC.1703	1	+	123185773	123187595	0	1	1822	0
chr12	123237313	123249959	LCL_denovo_LNC.1704	1	-	123237313	123249959	0	1	12646	0
chr12	123345850	123349283	LCL_denovo_LNC.1705	1	-	123345850	123349283	0	1	3433	0
chr12	124060467	124068957	LCL_denovo_LNC.1706	2	-	124060467	124068957	0	1	8490	0
chr12	125256632	125259410	LCL_denovo_LNC.1707	1	+	125256632	125259410	0	1	2778	0
chr12	125509372	125515942	LCL_denovo_LNC.1708	1	-	125509372	125515942	0	1	6570	0
chr12	127223652	127256917	LCL_denovo_LNC.1709	2	-	127223652	127256917	0	1	33265	0
chr12	129308895	129312682	LCL_denovo_LNC.1710	1	+	129308895	129312682	0	1	3787	0
chr12	131363939	131367732	LCL_denovo_LNC.1711	1	+	131363939	131367732	0	1	3793	0
chr12	131940421	131942106	LCL_denovo_LNC.1712	1	-	131940421	131942106	0	1	1685	0
chr12	131687418	131693023	LCL_denovo_LNC.1713	1	+	131687418	131693023	0	1	5605	0
chr12	131947418	131959137	LCL_denovo_LNC.1714	1	-	131947418	131959137	0	1	11719	0
chr12	132101692	132107401	LCL_denovo_LNC.1715	1	-	132101692	132107401	0	1	5709	0
chr12	131474581	131477104	LCL_denovo_LNC.1716	1	-	131474581	131477104	0	1	2523	0
chr12	131517446	131520139	LCL_denovo_LNC.1717	3	-	131517446	131520139	0	1	2693	0
chr12	132671334	132674266	LCL_denovo_LNC.1718	1	-	132671334	132674266	0	1	2932	0
chr12	133532997	133560155	LCL_denovo_LNC.1719	1	+	133532997	133560155	0	1	27158	0
chr12	133280074	133287654	LCL_denovo_LNC.1720	2	-	133280074	133287654	0	1	7580	0
chr13	19836111	19857387	LCL_denovo_LNC.1721	2	-	19836111	19857387	0	1	21276	0
chr13	19918896	19922289	LCL_denovo_LNC.1722	1	+	19918896	19922289	0	1	3393	0
chr13	21877896	21919180	LCL_denovo_LNC.1723	9	-	21877896	21919180	0	1	41284	0
chr13	23884569	23895883	LCL_denovo_LNC.1724	1	-	23884569	23895883	0	1	11314	0
chr13	23457939	23483704	LCL_denovo_LNC.1725	1	+	23457939	23483704	0	1	25765	0
chr13	22615009	22850879	LCL_denovo_LNC.1726	9	+	22615009	22850879	0	1	235870	0
chr13	24040670	24060897	LCL_denovo_LNC.1727	2	+	24040670	24060897	0	1	20227	0
chr13	20437996	20449937	LCL_denovo_LNC.1728	1	+	20437996	20449937	0	1	11941	0
chr13	24151668	24153344	LCL_denovo_LNC.1729	1	-	24151668	24153344	0	1	1676	0
chr13	25755358	25764746	LCL_denovo_LNC.1730	2	+	25755358	25764746	0	1	9388	0
chr13	25746784	25754566	LCL_denovo_LNC.1731	5	-	25746784	25754566	0	1	7782	0
chr13	27746182	27757624	LCL_denovo_LNC.1732	2	+	27746182	27757624	0	1	11442	0
chr13	27752318	27783045	LCL_denovo_LNC.1733	3	-	27752318	27783045	0	1	30727	0
chr13	27799101	27821424	LCL_denovo_LNC.1734	1	-	27799101	27821424	0	1	22323	0
chr13	30221709	30229547	LCL_denovo_LNC.1735	1	+	30221709	30229547	0	1	7838	0
chr13	30989442	30996383	LCL_denovo_LNC.1736	3	-	30989442	30996383	0	1	6941	0
chr13	31004546	31027165	LCL_denovo_LNC.1737	8	+	31004546	31027165	0	1	22619	0
chr13	30914415	30951362	LCL_denovo_LNC.1738	47	-	30914415	30951362	0	1	36947	0
chr1	36866781	36873778	LCL_denovo_LNC.1739	2	+	36866781	36873778	0	1	6997	0
chr13	34253400	34261261	LCL_denovo_LNC.1740	1	+	34253400	34261261	0	1	7861	0
chr13	37390060	37395743	LCL_denovo_LNC.1741	1	-	37390060	37395743	0	1	5683	0
chr13	37396138	37406285	LCL_denovo_LNC.1742	1	-	37396138	37406285	0	1	10147	0
chr13	42064981	42080383	LCL_denovo_LNC.1743	1	+	42064981	42080383	0	1	15402	0
chr1	36876150	36888676	LCL_denovo_LNC.1744	1	+	36876150	36888676	0	1	12526	0
chr13	43145959	43149292	LCL_denovo_LNC.1745	1	-	43145959	43149292	0	1	3333	0
chr13	42968362	43009429	LCL_denovo_LNC.1746	1	-	42968362	43009429	0	1	41067	0
chr13	42970558	43061303	LCL_denovo_LNC.1747	7	+	42970558	43061303	0	1	90745	0
chr13	41707019	41811222	LCL_denovo_LNC.1748	11	+	41707019	41811222	0	1	104203	0
chr13	46247164	46275973	LCL_denovo_LNC.1749	11	-	46247164	46275973	0	1	28809	0
chr13	45907411	45966325	LCL_denovo_LNC.1750	25	+	45907411	45966325	0	1	58914	0
chr13	45941049	45954140	LCL_denovo_LNC.1751	1	-	45941049	45954140	0	1	13091	0
chr13	45918610	45935444	LCL_denovo_LNC.1752	1	+	45918610	45935444	0	1	16834	0
chr13	46627000	46673585	LCL_denovo_LNC.1753	1	+	46627000	46673585	0	1	46585	0
chr13	49141579	49165203	LCL_denovo_LNC.1754	16	-	49141579	49165203	0	1	23624	0
chr13	49154466	49173652	LCL_denovo_LNC.1755	2	+	49154466	49173652	0	1	19186	0
chr13	49105416	49130496	LCL_denovo_LNC.1756	2	+	49105416	49130496	0	1	25080	0
chr13	49809637	49822257	LCL_denovo_LNC.1757	1	-	49809637	49822257	0	1	12620	0
chr1	36852203	36857205	LCL_denovo_LNC.1758	1	+	36852203	36857205	0	1	5002	0
chr13	48874675	48883903	LCL_denovo_LNC.1759	1	-	48874675	48883903	0	1	9228	0
chr13	50212199	50216670	LCL_denovo_LNC.1760	1	+	50212199	50216670	0	1	4471	0
chr13	50209232	50214058	LCL_denovo_LNC.1761	1	-	50209232	50214058	0	1	4826	0
chr13	50550024	50552396	LCL_denovo_LNC.1762	1	-	50550024	50552396	0	1	2372	0
chr13	52035461	52043755	LCL_denovo_LNC.1763	1	+	52035461	52043755	0	1	8294	0
chr13	50563531	50658446	LCL_denovo_LNC.1764	12	-	50563531	50658446	0	1	94915	0
chr1	37920202	37940014	LCL_denovo_LNC.1765	4	-	37920202	37940014	0	1	19812	0
chr13	78004717	78043101	LCL_denovo_LNC.1766	11	+	78004717	78043101	0	1	38384	0
chr13	80132503	80146187	LCL_denovo_LNC.1767	1	+	80132503	80146187	0	1	13684	0
chr13	92049223	92049841	LCL_denovo_LNC.1768	1	+	92049223	92049841	0	1	618	0
chr1	36474085	36489325	LCL_denovo_LNC.1769	2	-	36474085	36489325	0	1	15240	0
chr13	76174845	76210195	LCL_denovo_LNC.1770	2	-	76174845	76210195	0	1	35350	0
chr13	96038867	96057077	LCL_denovo_LNC.1771	1	+	96038867	96057077	0	1	18210	0
chr13	79977006	80001484	LCL_denovo_LNC.1772	1	+	79977006	80001484	0	1	24478	0
chr13	96324796	96329209	LCL_denovo_LNC.1773	3	-	96324796	96329209	0	1	4413	0
chr13	95953394	95958781	LCL_denovo_LNC.1774	1	+	95953394	95958781	0	1	5387	0
chr13	100062443	100086889	LCL_denovo_LNC.1775	8	-	100062443	100086889	0	1	24446	0
chr13	99843265	99853442	LCL_denovo_LNC.1776	3	-	99843265	99853442	0	1	10177	0
chr13	103245612	103249206	LCL_denovo_LNC.1777	2	-	103245612	103249206	0	1	3594	0
chr13	99644905	99647083	LCL_denovo_LNC.1778	1	+	99644905	99647083	0	1	2178	0
chr13	100738382	100741330	LCL_denovo_LNC.1779	1	-	100738382	100741330	0	1	2948	0
chr13	107220611	107241363	LCL_denovo_LNC.1780	3	+	107220611	107241363	0	1	20752	0
chr13	113621832	113623450	LCL_denovo_LNC.1781	2	-	113621832	113623450	0	1	1618	0
chr13	113823719	113827136	LCL_denovo_LNC.1782	1	-	113823719	113827136	0	1	3417	0
chr1	1542328	1553077	LCL_denovo_LNC.1783	1	-	1542328	1553077	0	1	10749	0
chr13	113342248	113344164	LCL_denovo_LNC.1784	2	-	113342248	113344164	0	1	1916	0
chr13	114518568	114552245	LCL_denovo_LNC.1785	18	+	114518568	114552245	0	1	33677	0
chr14	19886190	19925324	LCL_denovo_LNC.1786	3	-	19886190	19925324	0	1	39134	0
chr14	20910067	20911956	LCL_denovo_LNC.1787	1	+	20910067	20911956	0	1	1889	0
chr14	20944702	20950060	LCL_denovo_LNC.1788	1	-	20944702	20950060	0	1	5358	0
chr14	21116069	21135079	LCL_denovo_LNC.1789	19	-	21116069	21135079	0	1	19010	0
chr14	22837494	22853796	LCL_denovo_LNC.1790	25	-	22837494	22853796	0	1	16302	0
chr14	22847251	22853651	LCL_denovo_LNC.1791	1	+	22847251	22853651	0	1	6400	0
chr14	22928470	22953569	LCL_denovo_LNC.1792	14	-	22928470	22953569	0	1	25099	0
chr14	24071847	24089247	LCL_denovo_LNC.1793	1	+	24071847	24089247	0	1	17400	0
chr14	24408031	24423423	LCL_denovo_LNC.1794	4	-	24408031	24423423	0	1	15392	0
chr14	24739965	24768350	LCL_denovo_LNC.1795	3	+	24739965	24768350	0	1	28385	0
chr14	33989903	33992466	LCL_denovo_LNC.1796	1	-	33989903	33992466	0	1	2563	0
chr14	35422717	35447521	LCL_denovo_LNC.1797	1	+	35422717	35447521	0	1	24804	0
chr14	31889403	31921335	LCL_denovo_LNC.1798	3	+	31889403	31921335	0	1	31932	0
chr1	38512649	38585395	LCL_denovo_LNC.1799	3	+	38512649	38585395	0	1	72746	0
chr14	40111796	40125300	LCL_denovo_LNC.1800	1	+	40111796	40125300	0	1	13504	0
chr14	45367094	45381049	LCL_denovo_LNC.1801	1	-	45367094	45381049	0	1	13955	0
chr14	49992207	50010043	LCL_denovo_LNC.1802	1	-	49992207	50010043	0	1	17836	0
chr14	50037644	50044181	LCL_denovo_LNC.1803	1	+	50037644	50044181	0	1	6537	0
chr14	50326994	50334885	LCL_denovo_LNC.1804	3	-	50326994	50334885	0	1	7891	0
chr1	39325492	39342074	LCL_denovo_LNC.1805	1	+	39325492	39342074	0	1	16582	0
chr1	40022764	40025355	LCL_denovo_LNC.1806	2	-	40022764	40025355	0	1	2591	0
chr14	50443809	50460274	LCL_denovo_LNC.1807	2	+	50443809	50460274	0	1	16465	0
chr14	54151743	54342059	LCL_denovo_LNC.1808	10	-	54151743	54342059	0	1	190316	0
chr1	39987714	40002921	LCL_denovo_LNC.1809	9	-	39987714	40002921	0	1	15207	0
chr14	55518375	55537379	LCL_denovo_LNC.1810	1	-	55518375	55537379	0	1	19004	0
chr14	56247879	56263394	LCL_denovo_LNC.1811	1	-	56247879	56263394	0	1	15515	0
chr14	57970337	58067359	LCL_denovo_LNC.1812	6	+	57970337	58067359	0	1	97022	0
chr14	59107646	59115514	LCL_denovo_LNC.1813	1	-	59107646	59115514	0	1	7868	0
chr14	60679661	60694698	LCL_denovo_LNC.1814	5	+	60679661	60694698	0	1	15037	0
chr14	58732153	58757588	LCL_denovo_LNC.1815	1	-	58732153	58757588	0	1	25435	0
chr14	50861931	50886828	LCL_denovo_LNC.1816	4	+	50861931	50886828	0	1	24897	0
chr14	55964690	56046841	LCL_denovo_LNC.1817	11	-	55964690	56046841	0	1	82151	0
chr14	58865450	58870285	LCL_denovo_LNC.1818	1	-	58865450	58870285	0	1	4835	0
chr1	40424369	40426162	LCL_denovo_LNC.1819	1	-	40424369	40426162	0	1	1793	0
chr14	62173393	62217941	LCL_denovo_LNC.1820	10	-	62173393	62217941	0	1	44548	0
chr14	61761504	61789440	LCL_denovo_LNC.1821	3	-	61761504	61789440	0	1	27936	0
chr14	66219142	66221428	LCL_denovo_LNC.1822	1	+	66219142	66221428	0	1	2286	0
chr14	68590971	68633947	LCL_denovo_LNC.1823	1	-	68590971	68633947	0	1	42976	0
chr14	68745367	68746656	LCL_denovo_LNC.1824	1	-	68745367	68746656	0	1	1289	0
chr1	40722094	40723623	LCL_denovo_LNC.1825	1	-	40722094	40723623	0	1	1529	0
chr14	65619471	65787298	LCL_denovo_LNC.1826	14	-	65619471	65787298	0	1	167827	0
chr14	65702963	65704296	LCL_denovo_LNC.1827	1	-	65702963	65704296	0	1	1333	0
chr14	69144790	69153375	LCL_denovo_LNC.1828	2	-	69144790	69153375	0	1	8585	0
chr14	68861946	68871178	LCL_denovo_LNC.1829	6	-	68861946	68871178	0	1	9232	0
chr14	70722367	70742200	LCL_denovo_LNC.1830	1	+	70722367	70742200	0	1	19833	0
chr14	70655948	70661683	LCL_denovo_LNC.1831	1	+	70655948	70661683	0	1	5735	0
chr14	71075484	71109517	LCL_denovo_LNC.1832	2	-	71075484	71109517	0	1	34033	0
chr14	71275475	71283211	LCL_denovo_LNC.1833	8	+	71275475	71283211	0	1	7736	0
chr1	40264777	40275159	LCL_denovo_LNC.1834	2	+	40264777	40275159	0	1	10382	0
chr14	74082753	74100686	LCL_denovo_LNC.1835	2	-	74082753	74100686	0	1	17933	0
chr14	74253569	74271139	LCL_denovo_LNC.1836	6	+	74253569	74271139	0	1	17570	0
chr14	74940252	74941440	LCL_denovo_LNC.1837	1	-	74940252	74941440	0	1	1188	0
chr14	71759961	71788608	LCL_denovo_LNC.1838	1	-	71759961	71788608	0	1	28647	0
chr14	75408363	75417292	LCL_denovo_LNC.1839	7	+	75408363	75417292	0	1	8929	0
chr14	75890439	75894786	LCL_denovo_LNC.1840	1	-	75890439	75894786	0	1	4347	0
chr14	77562338	77564266	LCL_denovo_LNC.1841	1	-	77562338	77564266	0	1	1928	0
chr14	77495863	77510668	LCL_denovo_LNC.1842	1	+	77495863	77510668	0	1	14805	0
chr14	77495863	77500820	LCL_denovo_LNC.1843	5	-	77495863	77500820	0	1	4957	0
chr14	77425736	77438001	LCL_denovo_LNC.1844	14	+	77425736	77438001	0	1	12265	0
chr14	77251861	77273161	LCL_denovo_LNC.1845	1	+	77251861	77273161	0	1	21300	0
chr14	81723139	81737732	LCL_denovo_LNC.1846	2	+	81723139	81737732	0	1	14593	0
chr14	88484223	88485235	LCL_denovo_LNC.1847	1	+	88484223	88485235	0	1	1012	0
chr14	88545527	88553556	LCL_denovo_LNC.1848	1	+	88545527	88553556	0	1	8029	0
chr14	86400919	86597080	LCL_denovo_LNC.1849	12	+	86400919	86597080	0	1	196161	0
chr14	91286420	91294487	LCL_denovo_LNC.1850	1	-	91286420	91294487	0	1	8067	0
chr1	41271604	41275350	LCL_denovo_LNC.1851	1	-	41271604	41275350	0	1	3746	0
chr14	92632282	92639642	LCL_denovo_LNC.1852	1	-	92632282	92639642	0	1	7360	0
chr14	92975466	92979847	LCL_denovo_LNC.1853	1	-	92975466	92979847	0	1	4381	0
chr14	93657917	93667197	LCL_denovo_LNC.1854	1	-	93657917	93667197	0	1	9280	0
chr1	40952199	40959749	LCL_denovo_LNC.1855	1	-	40952199	40959749	0	1	7550	0
chr14	89883018	89885742	LCL_denovo_LNC.1856	1	+	89883018	89885742	0	1	2724	0
chr14	94442519	94451281	LCL_denovo_LNC.1857	2	+	94442519	94451281	0	1	8762	0
chr14	94445518	94456738	LCL_denovo_LNC.1858	3	-	94445518	94456738	0	1	11220	0
chr14	94856178	94894692	LCL_denovo_LNC.1859	4	+	94856178	94894692	0	1	38514	0
chr14	95792513	95794332	LCL_denovo_LNC.1860	1	-	95792513	95794332	0	1	1819	0
chr1	41725017	41738515	LCL_denovo_LNC.1861	1	+	41725017	41738515	0	1	13498	0
chr14	92504487	92533059	LCL_denovo_LNC.1862	2	+	92504487	92533059	0	1	28572	0
chr14	95623837	95646541	LCL_denovo_LNC.1863	5	+	95623837	95646541	0	1	22704	0
chr14	95625885	95645448	LCL_denovo_LNC.1864	1	+	95625885	95645448	0	1	19563	0
chr14	96180832	96224241	LCL_denovo_LNC.1865	3	+	96180832	96224241	0	1	43409	0
chr1	41151073	41158454	LCL_denovo_LNC.1866	1	-	41151073	41158454	0	1	7381	0
chr14	96106409	96108924	LCL_denovo_LNC.1867	1	+	96106409	96108924	0	1	2515	0
chr14	98005511	98007182	LCL_denovo_LNC.1868	1	-	98005511	98007182	0	1	1671	0
chr14	97404982	97414269	LCL_denovo_LNC.1869	3	+	97404982	97414269	0	1	9287	0
chr14	98786851	98792235	LCL_denovo_LNC.1870	1	-	98786851	98792235	0	1	5384	0
chr14	99751007	99753700	LCL_denovo_LNC.1871	2	-	99751007	99753700	0	1	2693	0
chr14	100672578	100705389	LCL_denovo_LNC.1872	1	-	100672578	100705389	0	1	32811	0
chr14	102262043	102276643	LCL_denovo_LNC.1873	1	-	102262043	102276643	0	1	14600	0
chr1	43143201	43147885	LCL_denovo_LNC.1874	2	-	43143201	43147885	0	1	4684	0
chr14	104338425	104346791	LCL_denovo_LNC.1875	10	+	104338425	104346791	0	1	8366	0
chr14	105282535	105286413	LCL_denovo_LNC.1876	1	+	105282535	105286413	0	1	3878	0
chr14	105533280	105540323	LCL_denovo_LNC.1877	1	+	105533280	105540323	0	1	7043	0
chr14	105881694	105886129	LCL_denovo_LNC.1878	11	-	105881694	105886129	0	1	4435	0
chr15	25247871	25281848	LCL_denovo_LNC.1879	1	+	25247871	25281848	0	1	33977	0
chr15	25286754	25368008	LCL_denovo_LNC.1880	15	+	25286754	25368008	0	1	81254	0
chr15	31104717	31107934	LCL_denovo_LNC.1881	1	-	31104717	31107934	0	1	3217	0
chr15	31766913	31769804	LCL_denovo_LNC.1882	1	+	31766913	31769804	0	1	2891	0
chr15	31506345	31543129	LCL_denovo_LNC.1883	4	+	31506345	31543129	0	1	36784	0
chr15	32889415	32908609	LCL_denovo_LNC.1884	3	-	32889415	32908609	0	1	19194	0
chr14	107065820	107283254	LCL_denovo_LNC.1885	1	+	107065820	107283254	0	1	217434	0
chr15	34143989	34149097	LCL_denovo_LNC.1886	2	-	34143989	34149097	0	1	5108	0
chr15	30853837	30919153	LCL_denovo_LNC.1887	3	-	30853837	30919153	0	1	65316	0
chr15	35548068	35550232	LCL_denovo_LNC.1888	1	-	35548068	35550232	0	1	2164	0
chr15	38962434	38975157	LCL_denovo_LNC.1889	1	-	38962434	38975157	0	1	12723	0
chr15	38963993	38981396	LCL_denovo_LNC.1890	1	+	38963993	38981396	0	1	17403	0
chr1	41485647	41501871	LCL_denovo_LNC.1891	1	+	41485647	41501871	0	1	16224	0
chr15	40615765	40618916	LCL_denovo_LNC.1892	1	+	40615765	40618916	0	1	3151	0
chr1	43424692	43450374	LCL_denovo_LNC.1893	7	+	43424692	43450374	0	1	25682	0
chr15	40836634	40850186	LCL_denovo_LNC.1894	1	+	40836634	40850186	0	1	13552	0
chr15	40685454	40699450	LCL_denovo_LNC.1895	1	-	40685454	40699450	0	1	13996	0
chr15	41161663	41164211	LCL_denovo_LNC.1896	1	-	41161663	41164211	0	1	2548	0
chr15	41128226	41137230	LCL_denovo_LNC.1897	1	-	41128226	41137230	0	1	9004	0
chr15	40978359	40987623	LCL_denovo_LNC.1898	1	-	40978359	40987623	0	1	9264	0
chr1	42192686	42197609	LCL_denovo_LNC.1899	2	+	42192686	42197609	0	1	4923	0
chr15	40331473	40359817	LCL_denovo_LNC.1900	12	+	40331473	40359817	0	1	28344	0
chr15	41576043	41614552	LCL_denovo_LNC.1901	4	+	41576043	41614552	0	1	38509	0
chr15	45023586	45026488	LCL_denovo_LNC.1902	1	-	45023586	45026488	0	1	2902	0
chr15	45543779	45571438	LCL_denovo_LNC.1903	1	-	45543779	45571438	0	1	27659	0
chr15	45569638	45570713	LCL_denovo_LNC.1904	1	+	45569638	45570713	0	1	1075	0
chr15	45668096	45671986	LCL_denovo_LNC.1905	2	+	45668096	45671986	0	1	3890	0
chr1	43289890	43312052	LCL_denovo_LNC.1906	2	-	43289890	43312052	0	1	22162	0
chr15	44816305	44829110	LCL_denovo_LNC.1907	9	-	44816305	44829110	0	1	12805	0
chr15	48938057	48944387	LCL_denovo_LNC.1908	2	+	48938057	48944387	0	1	6330	0
chr15	51166698	51201515	LCL_denovo_LNC.1909	1	-	51166698	51201515	0	1	34817	0
chr15	50640928	50686675	LCL_denovo_LNC.1910	11	+	50640928	50686675	0	1	45747	0
chr15	52346646	52395952	LCL_denovo_LNC.1911	1	-	52346646	52395952	0	1	49306	0
chr15	52471965	52498137	LCL_denovo_LNC.1912	2	+	52471965	52498137	0	1	26172	0
chr15	52513347	52528372	LCL_denovo_LNC.1913	2	+	52513347	52528372	0	1	15025	0
chr1	44435649	44443967	LCL_denovo_LNC.1914	1	-	44435649	44443967	0	1	8318	0
chr15	57592033	57599967	LCL_denovo_LNC.1915	6	+	57592033	57599967	0	1	7934	0
chr15	57600980	57602161	LCL_denovo_LNC.1916	1	+	57600980	57602161	0	1	1181	0
chr1	44403570	44412388	LCL_denovo_LNC.1917	6	-	44403570	44412388	0	1	8818	0
chr15	57577769	57589823	LCL_denovo_LNC.1918	1	-	57577769	57589823	0	1	12054	0
chr15	58879285	58889982	LCL_denovo_LNC.1919	1	+	58879285	58889982	0	1	10697	0
chr15	60780005	60840232	LCL_denovo_LNC.1920	4	+	60780005	60840232	0	1	60227	0
chr15	60806048	60812105	LCL_denovo_LNC.1921	1	+	60806048	60812105	0	1	6057	0
chr15	63431480	63438189	LCL_denovo_LNC.1922	1	-	63431480	63438189	0	1	6709	0
chr15	63555747	63561093	LCL_denovo_LNC.1923	1	-	63555747	63561093	0	1	5346	0
chr15	64165949	64171456	LCL_denovo_LNC.1924	1	-	64165949	64171456	0	1	5507	0
chr15	64404138	64410796	LCL_denovo_LNC.1925	1	-	64404138	64410796	0	1	6658	0
chr1	43820161	43824355	LCL_denovo_LNC.1926	3	-	43820161	43824355	0	1	4194	0
chr15	65111700	65116560	LCL_denovo_LNC.1927	1	+	65111700	65116560	0	1	4860	0
chr15	68132644	68134537	LCL_denovo_LNC.1928	1	+	68132644	68134537	0	1	1893	0
chr15	67684632	67819262	LCL_denovo_LNC.1929	27	-	67684632	67819262	0	1	134630	0
chr15	73078449	73085548	LCL_denovo_LNC.1930	1	+	73078449	73085548	0	1	7099	0
chr15	72759332	72767982	LCL_denovo_LNC.1931	1	-	72759332	72767982	0	1	8650	0
chr15	74660868	74694364	LCL_denovo_LNC.1932	7	-	74660868	74694364	0	1	33496	0
chr15	74676181	74677805	LCL_denovo_LNC.1933	1	-	74676181	74677805	0	1	1624	0
chr15	74681401	74687200	LCL_denovo_LNC.1934	1	+	74681401	74687200	0	1	5799	0
chr15	74893981	74896264	LCL_denovo_LNC.1935	1	-	74893981	74896264	0	1	2283	0
chr15	74752760	74807989	LCL_denovo_LNC.1936	9	+	74752760	74807989	0	1	55229	0
chr1	45140401	45148153	LCL_denovo_LNC.1937	1	-	45140401	45148153	0	1	7752	0
chr15	76027163	76031972	LCL_denovo_LNC.1938	1	-	76027163	76031972	0	1	4809	0
chr1	45153462	45187898	LCL_denovo_LNC.1939	1	-	45153462	45187898	0	1	34436	0
chr15	78830263	78836613	LCL_denovo_LNC.1940	1	-	78830263	78836613	0	1	6350	0
chr15	79704462	79715813	LCL_denovo_LNC.1941	1	+	79704462	79715813	0	1	11351	0
chr15	79269847	79305570	LCL_denovo_LNC.1942	7	+	79269847	79305570	0	1	35723	0
chr1	45233940	45245985	LCL_denovo_LNC.1943	2	-	45233940	45245985	0	1	12045	0
chr15	83316887	83318966	LCL_denovo_LNC.1944	1	+	83316887	83318966	0	1	2079	0
chr15	81616663	81711368	LCL_denovo_LNC.1945	12	+	81616663	81711368	0	1	94705	0
chr15	83417999	83426121	LCL_denovo_LNC.1946	14	+	83417999	83426121	0	1	8122	0
chr15	81487329	81579260	LCL_denovo_LNC.1947	6	-	81487329	81579260	0	1	91931	0
chr1	45255509	45268209	LCL_denovo_LNC.1948	1	-	45255509	45268209	0	1	12700	0
chr15	89921302	89941657	LCL_denovo_LNC.1949	2	+	89921302	89941657	0	1	20355	0
chr15	91202381	91209183	LCL_denovo_LNC.1950	5	+	91202381	91209183	0	1	6802	0
chr15	91381623	91386932	LCL_denovo_LNC.1951	2	+	91381623	91386932	0	1	5309	0
chr15	91136483	91144611	LCL_denovo_LNC.1952	1	-	91136483	91144611	0	1	8128	0
chr15	91221274	91260396	LCL_denovo_LNC.1953	2	-	91221274	91260396	0	1	39122	0
chr15	91437867	91445670	LCL_denovo_LNC.1954	2	-	91437867	91445670	0	1	7803	0
chr15	91537994	91545629	LCL_denovo_LNC.1955	2	+	91537994	91545629	0	1	7635	0
chr15	96427303	96432712	LCL_denovo_LNC.1956	1	-	96427303	96432712	0	1	5409	0
chr15	96447283	96537321	LCL_denovo_LNC.1957	5	-	96447283	96537321	0	1	90038	0
chr15	99557983	99574306	LCL_denovo_LNC.1958	4	+	99557983	99574306	0	1	16323	0
chr15	100511684	100518854	LCL_denovo_LNC.1959	1	+	100511684	100518854	0	1	7170	0
chr15	100596895	100600697	LCL_denovo_LNC.1960	1	+	100596895	100600697	0	1	3802	0
chr15	99708040	99758918	LCL_denovo_LNC.1961	1	+	99708040	99758918	0	1	50878	0
chr1	44152251	44173141	LCL_denovo_LNC.1962	2	-	44152251	44173141	0	1	20890	0
chr16	72287	75355	LCL_denovo_LNC.1963	2	+	72287	75355	0	1	3068	0
chr15	101453386	101461489	LCL_denovo_LNC.1964	3	-	101453386	101461489	0	1	8103	0
chr15	101608843	101618462	LCL_denovo_LNC.1965	2	-	101608843	101618462	0	1	9619	0
chr16	686435	690789	LCL_denovo_LNC.1966	2	+	686435	690789	0	1	4354	0
chr16	703788	710911	LCL_denovo_LNC.1967	3	-	703788	710911	0	1	7123	0
chr16	711891	717904	LCL_denovo_LNC.1968	1	-	711891	717904	0	1	6013	0
chr16	904860	912205	LCL_denovo_LNC.1969	1	+	904860	912205	0	1	7345	0
chr16	1418527	1427247	LCL_denovo_LNC.1970	1	+	1418527	1427247	0	1	8720	0
chr16	1993439	1994696	LCL_denovo_LNC.1971	1	+	1993439	1994696	0	1	1257	0
chr16	2014026	2015509	LCL_denovo_LNC.1972	1	+	2014026	2015509	0	1	1483	0
chr16	2201129	2205826	LCL_denovo_LNC.1973	2	-	2201129	2205826	0	1	4697	0
chr16	2501991	2509956	LCL_denovo_LNC.1974	4	-	2501991	2509956	0	1	7965	0
chr16	2787074	2794407	LCL_denovo_LNC.1975	1	-	2787074	2794407	0	1	7333	0
chr16	1748810	1756092	LCL_denovo_LNC.1976	1	-	1748810	1756092	0	1	7282	0
chr16	1763530	1764449	LCL_denovo_LNC.1977	2	-	1763530	1764449	0	1	919	0
chr16	1854451	1859425	LCL_denovo_LNC.1978	1	+	1854451	1859425	0	1	4974	0
chr16	2916140	2918207	LCL_denovo_LNC.1979	4	-	2916140	2918207	0	1	2067	0
chr16	3098714	3110835	LCL_denovo_LNC.1980	13	-	3098714	3110835	0	1	12121	0
chr16	3225192	3226360	LCL_denovo_LNC.1981	1	+	3225192	3226360	0	1	1168	0
chr16	3160511	3184887	LCL_denovo_LNC.1982	18	-	3160511	3184887	0	1	24376	0
chr16	3622508	3627648	LCL_denovo_LNC.1983	1	+	3622508	3627648	0	1	5140	0
chr16	4294537	4303800	LCL_denovo_LNC.1984	15	-	4294537	4303800	0	1	9263	0
chr16	9196845	9315688	LCL_denovo_LNC.1985	1	-	9196845	9315688	0	1	118843	0
chr1	47645017	47645978	LCL_denovo_LNC.1986	1	+	47645017	47645978	0	1	961	0
chr16	9056040	9061066	LCL_denovo_LNC.1987	1	+	9056040	9061066	0	1	5026	0
chr16	11307082	11318800	LCL_denovo_LNC.1988	1	+	11307082	11318800	0	1	11718	0
chr16	11435975	11441575	LCL_denovo_LNC.1989	2	-	11435975	11441575	0	1	5600	0
chr16	11420389	11422534	LCL_denovo_LNC.1990	3	-	11420389	11422534	0	1	2145	0
chr16	11448912	11474752	LCL_denovo_LNC.1991	1	+	11448912	11474752	0	1	25840	0
chr16	11474931	11478278	LCL_denovo_LNC.1992	1	+	11474931	11478278	0	1	3347	0
chr16	11260243	11277169	LCL_denovo_LNC.1993	1	-	11260243	11277169	0	1	16926	0
chr16	14511054	14514923	LCL_denovo_LNC.1994	1	+	14511054	14514923	0	1	3869	0
chr16	13431222	13656747	LCL_denovo_LNC.1995	8	+	13431222	13656747	0	1	225525	0
chr16	13514600	13517294	LCL_denovo_LNC.1996	1	-	13514600	13517294	0	1	2694	0
chr16	14395254	14425278	LCL_denovo_LNC.1997	10	+	14395254	14425278	0	1	30024	0
chr16	14819628	15045917	LCL_denovo_LNC.1998	1	-	14819628	15045917	0	1	226289	0
[truncated: 611 more rows]
