# Supplementary material for: Long non-coding RNAs display higher natural expression variation than protein-coding genes in healthy humans
Source: Genome Biol. 2016 Jan 29;17:14. doi: 10.1186/s13059-016-0873-8 (PMC4731934; doi:10.1186/s13059-016-0873-8)
Supplement: Additional file 10: — LCL de novo lncRNA transcript annotation (8,560 transcripts): BED12 formatted file can be directly uploaded into UCSC browser. (BED 884 kb) [file 13059_2016_873_MOESM10_ESM.bed]

chr1	703517	714078	LCL_denovo_LNC.2129.1	0	-	703517	714078	0	5	476,216,132,110,140,	0,1359,4838,6033,10421,
chr1	713669	723304	LCL_denovo_LNC.2288.1	0	+	713669	723304	0	2	803,1532,	0,8103,
chr1	714199	739358	LCL_denovo_LNC.2288.2	0	+	714199	739358	0	2	273,57,	0,25102,
chr1	750080	762890	LCL_denovo_LNC.1366.1	0	-	750080	762890	0	3	3498,32,27,	0,4491,12783,
chr1	750080	762898	LCL_denovo_LNC.1366.2	0	-	750080	762898	0	2	3498,35,	0,12783,
chr1	759850	786274	LCL_denovo_LNC.1402.1	0	+	759850	786274	0	5	3305,102,174,153,714,	0,4532,16729,23183,25710,
chr1	759850	793505	LCL_denovo_LNC.1402.2	0	+	759850	793505	0	8	3305,102,153,119,184,96,1731,1677,	0,4532,23183,25013,27456,28200,28920,31978,
chr1	759850	793505	LCL_denovo_LNC.1402.3	0	+	759850	793505	0	8	3305,102,1913,153,119,184,96,4735,	0,4532,16729,23183,25013,27456,28200,28920,
chr1	760053	780564	LCL_denovo_LNC.1402.4	0	+	760053	780564	0	3	879,102,3985,	0,4329,16526,
chr1	761361	793505	LCL_denovo_LNC.1402.5	0	+	761361	793505	0	7	1794,102,153,119,184,96,4735,	0,3021,21672,23502,25945,26689,27409,
chr1	761361	793505	LCL_denovo_LNC.1402.6	0	+	761361	793505	0	4	1794,102,184,4735,	0,3021,25945,27409,
chr1	761361	793505	LCL_denovo_LNC.1402.7	0	+	761361	793505	0	8	1794,102,3299,153,119,184,96,4735,	0,3021,15218,21672,23502,25945,26689,27409,
chr1	762952	786274	LCL_denovo_LNC.1402.8	0	+	762952	786274	0	6	203,102,174,153,119,714,	0,1430,13627,20081,21911,22608,
chr1	762952	793505	LCL_denovo_LNC.1402.9	0	+	762952	793505	0	7	203,102,2761,153,184,96,4735,	0,1430,13627,20081,24354,25098,25818,
chr1	762969	793505	LCL_denovo_LNC.1402.10	0	+	762969	793505	0	6	186,102,153,184,1731,1677,	0,1413,20064,24337,25801,28859,
chr1	762969	793505	LCL_denovo_LNC.1402.11	0	+	762969	793505	0	5	186,102,184,96,4735,	0,1413,24337,25081,25801,
chr1	762969	793505	LCL_denovo_LNC.1402.12	0	+	762969	793505	0	5	186,2761,153,184,4735,	0,13610,20064,24337,25801,
chr1	762988	780564	LCL_denovo_LNC.1402.16	0	+	762988	780564	0	3	167,102,3985,	0,1394,13591,
chr1	762988	786274	LCL_denovo_LNC.1402.15	0	+	762988	786274	0	5	167,102,174,153,717,	0,1394,13591,20045,22569,
chr1	762988	793505	LCL_denovo_LNC.1402.13	0	+	762988	793505	0	4	167,184,96,4735,	0,24318,25062,25782,
chr1	762988	793505	LCL_denovo_LNC.1402.14	0	+	762988	793505	0	7	167,102,174,184,96,1731,1677,	0,1394,13591,24318,25062,25782,28840,
chr1	763162	780564	LCL_denovo_LNC.1402.17	0	+	763162	780564	0	3	67,102,3985,	0,1220,13417,
chr1	763162	793505	LCL_denovo_LNC.1402.18	0	+	763162	793505	0	6	67,102,153,184,96,4735,	0,1220,19871,24144,24888,25608,
chr1	763172	793505	LCL_denovo_LNC.1402.19	0	+	763172	793505	0	6	57,102,153,119,184,4735,	0,1210,19861,21691,24134,25598,
chr1	763204	793505	LCL_denovo_LNC.1402.20	0	+	763204	793505	0	4	25,102,184,4735,	0,1178,24102,25566,
chr1	763204	793505	LCL_denovo_LNC.1402.21	0	+	763204	793505	0	6	25,102,3299,153,184,4735,	0,1178,13375,19829,24102,25566,
chr1	763459	793505	LCL_denovo_LNC.1402.22	0	+	763459	793505	0	7	48,102,2761,153,184,96,4735,	0,923,13120,19574,23847,24591,25311,
chr1	782459	793505	LCL_denovo_LNC.1402.23	0	+	782459	793505	0	5	727,184,96,1731,1677,	0,4847,5591,6311,9369,
chr1	782507	793505	LCL_denovo_LNC.1402.24	0	+	782507	793505	0	6	679,119,184,96,1731,1652,	0,2356,4799,5543,6263,9346,
chr1	782565	793505	LCL_denovo_LNC.1402.25	0	+	782565	793505	0	4	621,184,96,4735,	0,4741,5485,6205,
chr1	793162	801193	LCL_denovo_LNC.1402.26	0	+	793162	801193	0	3	43,169,554,	0,3322,7477,
chr1	850371	851794	LCL_denovo_LNC.1.1	0	+	850371	851794	0	2	480,665,	0,758,
chr1	1207228	1214955	LCL_denovo_LNC.1449.1	0	+	1207228	1214955	0	3	2025,1000,508,	0,2451,7219,
chr1	1209398	1214955	LCL_denovo_LNC.1449.2	0	+	1209398	1214955	0	3	1281,163,245,	0,5049,5312,
chr1	1286836	1293331	LCL_denovo_LNC.1501.1	0	+	1286836	1293331	0	3	3620,478,738,	0,3806,5757,
chr1	1363650	1369599	LCL_denovo_LNC.1590.1	0	-	1363650	1369599	0	2	2392,42,	0,5907,
chr1	1536057	1537954	LCL_denovo_LNC.1644.1	0	+	1536057	1537954	0	2	29,502,	0,1395,
chr1	1542328	1553077	LCL_denovo_LNC.1783.1	0	-	1542328	1553077	0	2	419,3928,	0,6821,
chr1	2247383	2250766	LCL_denovo_LNC.1701.1	0	+	2247383	2250766	0	3	54,620,338,	0,447,3045,
chr1	2477697	2488439	LCL_denovo_LNC.2146.1	0	-	2477697	2488439	0	2	4016,2900,	0,7842,
chr1	2477697	2488439	LCL_denovo_LNC.2146.2	0	-	2477697	2488439	0	5	4016,1837,196,564,573,	0,4733,7842,9422,10169,
chr1	2477697	2488490	LCL_denovo_LNC.2146.3	0	-	2477697	2488490	0	7	4019,2152,196,1036,97,269,75,	0,4733,7842,8575,9889,10169,10718,
chr1	2481889	2488784	LCL_denovo_LNC.2146.4	0	-	2481889	2488784	0	3	281,1328,3245,	0,541,3650,
chr1	2506175	2507183	LCL_denovo_LNC.2178.1	0	-	2506175	2507183	0	2	360,437,	0,571,
chr1	3575213	3581364	LCL_denovo_LNC.2355.1	0	-	3575213	3581364	0	3	781,113,437,	0,3503,5714,
chr1	3575213	3582008	LCL_denovo_LNC.2355.2	0	-	3575213	3582008	0	4	781,117,113,635,	0,3285,3503,6160,
chr1	4687163	4689547	LCL_denovo_LNC.2267.1	0	-	4687163	4689547	0	2	796,1092,	0,1292,
chr1	4687163	4692928	LCL_denovo_LNC.2267.2	0	-	4687163	4692928	0	3	796,221,1836,	0,1292,3929,
chr1	4687163	4694143	LCL_denovo_LNC.2267.3	0	-	4687163	4694143	0	4	796,164,2649,163,	0,1292,3980,6817,
chr1	4687163	4695524	LCL_denovo_LNC.2267.4	0	-	4687163	4695524	0	3	796,2649,1544,	0,3980,6817,
chr1	4688572	4692872	LCL_denovo_LNC.2267.5	0	-	4688572	4692872	0	2	50,1729,	0,2571,
chr1	6269752	6278599	LCL_denovo_LNC.2434.1	0	-	6269752	6278599	0	2	3526,3218,	0,5629,
chr1	7831359	7835716	LCL_denovo_LNC.100.1	0	-	7831359	7835716	0	2	1304,28,	0,4329,
chr1	7848136	7854095	LCL_denovo_LNC.313.1	0	-	7848136	7854095	0	2	825,98,	0,5861,
chr1	7869170	7887369	LCL_denovo_LNC.328.1	0	-	7869170	7887369	0	3	1062,116,263,	0,2378,17936,
chr1	7869170	7887432	LCL_denovo_LNC.328.2	0	-	7869170	7887432	0	3	1062,116,28,	0,2378,18234,
chr1	7869170	7887432	LCL_denovo_LNC.328.3	0	-	7869170	7887432	0	3	1606,116,28,	0,2378,18234,
chr1	7869170	7887875	LCL_denovo_LNC.328.4	0	-	7869170	7887875	0	3	1062,109,769,	0,2378,17936,
chr1	7869170	7887875	LCL_denovo_LNC.328.5	0	-	7869170	7887875	0	3	1606,116,769,	0,2378,17936,
chr1	8059411	8066003	LCL_denovo_LNC.167.1	0	+	8059411	8066003	0	3	834,123,1956,	0,1254,4636,
chr1	8060090	8062558	LCL_denovo_LNC.167.2	0	+	8060090	8062558	0	2	698,584,	0,1884,
chr1	9208106	9211790	LCL_denovo_LNC.482.1	0	-	9208106	9211790	0	2	2568,138,	0,3546,
chr1	9208106	9222194	LCL_denovo_LNC.482.2	0	-	9208106	9222194	0	2	3788,129,	0,13959,
chr1	9208106	9243066	LCL_denovo_LNC.482.3	0	-	9208106	9243066	0	3	2044,1267,1001,	0,2521,33959,
chr1	9208106	9243066	LCL_denovo_LNC.482.4	0	-	9208106	9243066	0	3	3306,66,1001,	0,3722,33959,
chr1	9208106	9246924	LCL_denovo_LNC.482.5	0	-	9208106	9246924	0	4	2044,47,242,4859,	0,2521,3546,33959,
chr1	9208106	9246935	LCL_denovo_LNC.482.6	0	-	9208106	9246935	0	2	3793,4865,	0,33964,
chr1	9208106	9246994	LCL_denovo_LNC.482.7	0	-	9208106	9246994	0	2	3788,4929,	0,33959,
chr1	9208106	9246994	LCL_denovo_LNC.482.8	0	-	9208106	9246994	0	3	3788,289,3305,	0,33959,35583,
chr1	9240432	9254756	LCL_denovo_LNC.533.1	0	+	9240432	9254756	0	4	1943,175,1535,334,	0,3259,11019,13990,
chr1	9240767	9254756	LCL_denovo_LNC.533.2	0	+	9240767	9254756	0	5	1608,175,336,85,3305,	0,2924,6745,10331,10684,
chr1	9242791	9254756	LCL_denovo_LNC.533.3	0	+	9242791	9254756	0	2	1075,3305,	0,8660,
chr1	9243249	9254756	LCL_denovo_LNC.533.4	0	+	9243249	9254756	0	2	620,3304,	0,8203,
chr1	9247099	9254756	LCL_denovo_LNC.533.5	0	+	9247099	9254756	0	2	749,3305,	0,4352,
chr1	9463985	9467392	LCL_denovo_LNC.430.1	0	-	9463985	9467392	0	2	1100,366,	0,3041,
chr1	9463985	9477941	LCL_denovo_LNC.430.2	0	-	9463985	9477941	0	3	1100,237,401,	0,10423,13555,
chr1	9687352	9696991	LCL_denovo_LNC.963.1	0	+	9687352	9696991	0	3	246,223,6796,	0,1185,2843,
chr1	9732397	9747625	LCL_denovo_LNC.1047.1	0	-	9732397	9747625	0	2	380,233,	0,14995,
chr1	9732397	9748750	LCL_denovo_LNC.1047.2	0	-	9732397	9748750	0	3	380,424,1358,	0,8372,14995,
chr1	11123297	11126602	LCL_denovo_LNC.779.1	0	-	11123297	11126602	0	2	708,17,	0,3288,
chr1	12113778	12125584	LCL_denovo_LNC.1314.1	0	-	12113778	12125584	0	2	3080,2454,	0,9352,
chr1	14839192	14843516	LCL_denovo_LNC.1323.1	0	-	14839192	14843516	0	2	242,261,	0,4063,
chr1	15049735	15062769	LCL_denovo_LNC.1330.1	0	-	15049735	15062769	0	2	3350,603,	0,12431,
chr1	15049735	15062769	LCL_denovo_LNC.1330.2	0	-	15049735	15062769	0	2	3371,603,	0,12431,
chr1	15623853	15639480	LCL_denovo_LNC.1336.1	0	-	15623853	15639480	0	2	428,1148,	0,14479,
chr1	15912293	15937370	LCL_denovo_LNC.1340.1	0	-	15912293	15937370	0	3	3559,1756,27,	0,3826,25050,
chr1	16918037	16920439	LCL_denovo_LNC.1399.1	0	+	16918037	16920439	0	2	776,499,	0,1903,
chr1	17215056	17216154	LCL_denovo_LNC.1397.1	0	-	17215056	17216154	0	2	224,112,	0,986,
chr1	22350152	22355348	LCL_denovo_LNC.1444.1	0	-	22350152	22355348	0	3	786,150,3081,	0,1146,2115,
chr1	22350152	22355458	LCL_denovo_LNC.1444.2	0	-	22350152	22355458	0	2	786,3191,	0,2115,
chr1	22350152	22357716	LCL_denovo_LNC.1444.3	0	-	22350152	22357716	0	2	786,5754,	0,1810,
chr1	22351297	22357914	LCL_denovo_LNC.1446.1	0	+	22351297	22357914	0	2	568,1142,	0,5475,
chr1	22351881	22357914	LCL_denovo_LNC.1446.2	0	+	22351881	22357914	0	2	251,1142,	0,4891,
chr1	22351881	22357914	LCL_denovo_LNC.1446.3	0	+	22351881	22357914	0	2	251,1139,	0,4894,
chr1	22351881	22357914	LCL_denovo_LNC.1446.4	0	+	22351881	22357914	0	2	255,1142,	0,4891,
chr1	22351988	22357914	LCL_denovo_LNC.1446.5	0	+	22351988	22357914	0	2	81,1142,	0,4784,
chr1	22351999	22357914	LCL_denovo_LNC.1446.6	0	+	22351999	22357914	0	3	137,121,1142,	0,1907,4773,
chr1	22352144	22357914	LCL_denovo_LNC.1446.7	0	+	22352144	22357914	0	2	998,1142,	0,4628,
chr1	22352478	22357914	LCL_denovo_LNC.1446.8	0	+	22352478	22357914	0	2	258,1142,	0,4294,
chr1	22352974	22357914	LCL_denovo_LNC.1446.9	0	+	22352974	22357914	0	2	29,1142,	0,3798,
chr1	22354853	22357914	LCL_denovo_LNC.1446.10	0	+	22354853	22357914	0	2	19,1142,	0,1919,
chr1	22502934	22509075	LCL_denovo_LNC.1451.1	0	+	22502934	22509075	0	3	54,185,298,	0,761,5843,
chr1	22502934	22516471	LCL_denovo_LNC.1451.2	0	+	22502934	22516471	0	3	54,185,1153,	0,761,12384,
chr1	23875455	23879205	LCL_denovo_LNC.1465.1	0	-	23875455	23879205	0	3	479,93,795,	0,2656,2955,
chr1	23875455	23879205	LCL_denovo_LNC.1465.2	0	-	23875455	23879205	0	4	479,692,93,795,	0,1800,2656,2955,
chr1	23875455	23880905	LCL_denovo_LNC.1465.3	0	-	23875455	23880905	0	4	2492,93,154,157,	0,2656,2955,5293,
chr1	23875455	23881184	LCL_denovo_LNC.1465.4	0	-	23875455	23881184	0	5	479,254,93,387,436,	0,2238,2656,2955,5293,
chr1	23875455	23881412	LCL_denovo_LNC.1465.5	0	-	23875455	23881412	0	4	2492,93,154,450,	0,2656,2955,5507,
chr1	24085978	24098217	LCL_denovo_LNC.1482.1	0	-	24085978	24098217	0	2	1663,26,	0,12213,
chr1	24085978	24099154	LCL_denovo_LNC.1482.2	0	-	24085978	24099154	0	3	1663,57,392,	0,12622,12784,
chr1	24085978	24104795	LCL_denovo_LNC.1482.3	0	-	24085978	24104795	0	5	1375,121,56,120,107,	0,1542,12622,12818,18710,
chr1	24085978	24104816	LCL_denovo_LNC.1482.4	0	-	24085978	24104816	0	5	1375,121,56,155,128,	0,1542,12622,12783,18710,
chr1	24085978	24107416	LCL_denovo_LNC.1482.5	0	-	24085978	24107416	0	4	1663,56,159,2728,	0,12622,12779,18710,
chr1	24236698	24241610	LCL_denovo_LNC.1492.1	0	+	24236698	24241610	0	2	927,3215,	0,1697,
chr1	24236810	24241610	LCL_denovo_LNC.1492.2	0	+	24236810	24241610	0	2	815,3163,	0,1637,
chr1	24237415	24244338	LCL_denovo_LNC.1492.3	0	+	24237415	24244338	0	3	210,962,2193,	0,980,4730,
chr1	24477571	24485455	LCL_denovo_LNC.1493.1	0	+	24477571	24485455	0	2	4111,1711,	0,6173,
chr1	24477571	24497381	LCL_denovo_LNC.1493.2	0	+	24477571	24497381	0	2	3608,191,	0,19619,
chr1	25193398	25197653	LCL_denovo_LNC.1500.1	0	-	25193398	25197653	0	3	202,93,197,	0,1118,4058,
chr1	25257341	25263534	LCL_denovo_LNC.1513.1	0	+	25257341	25263534	0	2	1176,1191,	0,5002,
chr1	25286229	25291634	LCL_denovo_LNC.1516.1	0	+	25286229	25291634	0	3	874,195,2169,	0,2308,3236,
chr1	25349551	25353200	LCL_denovo_LNC.1502.1	0	+	25349551	25353200	0	2	398,1414,	0,2235,
chr1	25358243	25363212	LCL_denovo_LNC.1512.1	0	+	25358243	25363212	0	2	618,3547,	0,1422,
chr1	25358243	25375789	LCL_denovo_LNC.1512.2	0	+	25358243	25375789	0	7	618,1380,289,87,118,190,2569,	0,1422,8210,9038,9267,11960,14977,
chr1	25358243	25375789	LCL_denovo_LNC.1512.3	0	+	25358243	25375789	0	7	618,1986,289,87,118,190,2569,	0,1422,8210,9038,9267,11960,14977,
chr1	25358243	25375789	LCL_denovo_LNC.1512.4	0	+	25358243	25375789	0	7	618,1986,712,88,117,190,2569,	0,1422,8210,9038,9268,11960,14977,
chr1	25358243	25375789	LCL_denovo_LNC.1512.5	0	+	25358243	25375789	0	6	618,1986,289,347,190,4757,	0,1422,8210,9038,11960,12789,
chr1	25358422	25370591	LCL_denovo_LNC.1512.6	0	+	25358422	25370591	0	5	439,915,118,190,50,	0,8031,9088,11781,12119,
chr1	25358422	25375789	LCL_denovo_LNC.1512.7	0	+	25358422	25375789	0	4	439,347,190,4757,	0,8859,11781,12610,
chr1	25358422	25375789	LCL_denovo_LNC.1512.8	0	+	25358422	25375789	0	6	439,289,87,118,190,4757,	0,8031,8859,9088,11781,12610,
chr1	25358501	25375789	LCL_denovo_LNC.1512.10	0	+	25358501	25375789	0	7	360,240,712,98,107,190,4757,	0,1164,7952,8780,9020,11702,12531,
chr1	25358501	25375789	LCL_denovo_LNC.1512.9	0	+	25358501	25375789	0	6	360,712,98,107,190,4757,	0,7952,8780,9020,11702,12531,
chr1	25361185	25375789	LCL_denovo_LNC.1512.11	0	+	25361185	25375789	0	6	466,712,98,107,190,4757,	0,5268,6096,6336,9018,9847,
chr1	25364457	25375789	LCL_denovo_LNC.1512.12	0	+	25364457	25375789	0	6	221,289,87,118,190,2569,	0,1996,2824,3053,5746,8763,
chr1	25364645	25375789	LCL_denovo_LNC.1512.13	0	+	25364645	25375789	0	5	33,289,301,190,2569,	0,1808,2682,5558,8575,
chr1	25366755	25375789	LCL_denovo_LNC.1512.14	0	+	25366755	25375789	0	4	613,118,190,2569,	0,755,3448,6465,
chr1	26794332	26803862	LCL_denovo_LNC.1573.1	0	-	26794332	26803862	0	2	458,4825,	0,4705,
chr1	27856988	27862522	LCL_denovo_LNC.1595.1	0	+	27856988	27862522	0	2	29,1671,	0,3863,
chr1	28566020	28570828	LCL_denovo_LNC.1611.1	0	-	28566020	28570828	0	2	2452,312,	0,4496,
chr1	28566020	28573825	LCL_denovo_LNC.1611.2	0	-	28566020	28573825	0	3	1120,172,711,	0,1741,7094,
chr1	28566020	28573947	LCL_denovo_LNC.1611.3	0	-	28566020	28573947	0	4	1120,72,172,3431,	0,1474,1741,4496,
chr1	28566020	28574137	LCL_denovo_LNC.1611.4	0	-	28566020	28574137	0	3	1120,711,1051,	0,1741,7066,
chr1	28566020	28574272	LCL_denovo_LNC.1611.5	0	-	28566020	28574272	0	3	1546,172,1186,	0,1741,7066,
chr1	28566020	28574272	LCL_denovo_LNC.1611.6	0	-	28566020	28574272	0	4	1120,172,178,926,	0,1741,7066,7326,
chr1	28566020	28574272	LCL_denovo_LNC.1611.7	0	-	28566020	28574272	0	2	1120,1186,	0,7066,
chr1	28831727	28841406	LCL_denovo_LNC.1629.1	0	-	28831727	28841406	0	2	7616,478,	0,9201,
chr1	28970009	28976261	LCL_denovo_LNC.1624.1	0	+	28970009	28976261	0	2	20,1553,	0,4699,
chr1	31191580	31202516	LCL_denovo_LNC.1646.1	0	+	31191580	31202516	0	4	499,435,317,3427,	0,2554,7001,7509,
chr1	31191580	31202516	LCL_denovo_LNC.1646.2	0	+	31191580	31202516	0	4	832,435,317,2792,	0,2554,7001,8144,
chr1	31191594	31202516	LCL_denovo_LNC.1646.3	0	+	31191594	31202516	0	3	2975,317,3427,	0,6987,7495,
chr1	31192564	31202516	LCL_denovo_LNC.1646.4	0	+	31192564	31202516	0	4	1259,435,317,2792,	0,1570,6017,7160,
chr1	32665230	32675671	LCL_denovo_LNC.1689.1	0	-	32665230	32675671	0	2	6573,776,	0,9665,
chr1	32805467	32815223	LCL_denovo_LNC.1683.1	0	+	32805467	32815223	0	2	77,1217,	0,8539,
chr1	36474085	36486699	LCL_denovo_LNC.1769.1	0	-	36474085	36486699	0	3	1076,190,7674,	0,1197,4940,
chr1	36474085	36489325	LCL_denovo_LNC.1769.2	0	-	36474085	36489325	0	3	1075,9817,481,	0,1196,14759,
chr1	36852203	36857205	LCL_denovo_LNC.1758.1	0	+	36852203	36857205	0	2	46,4281,	0,721,
chr1	36866781	36873778	LCL_denovo_LNC.1739.1	0	+	36866781	36873778	0	2	238,798,	0,6199,
chr1	36866853	36873778	LCL_denovo_LNC.1739.2	0	+	36866853	36873778	0	3	166,120,798,	0,4566,6127,
chr1	36876150	36888676	LCL_denovo_LNC.1744.1	0	+	36876150	36888676	0	4	44,54,830,1373,	0,2754,9309,11153,
chr1	37920202	37939995	LCL_denovo_LNC.1765.1	0	-	37920202	37939995	0	3	1312,93,251,	0,1765,19542,
chr1	37920202	37940014	LCL_denovo_LNC.1765.2	0	-	37920202	37940014	0	3	1311,93,270,	0,1765,19542,
chr1	37920202	37940014	LCL_denovo_LNC.1765.3	0	-	37920202	37940014	0	2	1311,270,	0,19542,
chr1	37922408	37939977	LCL_denovo_LNC.1765.4	0	-	37922408	37939977	0	2	658,233,	0,17336,
chr1	38512649	38572232	LCL_denovo_LNC.1799.1	0	+	38512649	38572232	0	4	637,80,116,929,	0,55439,56568,58654,
chr1	38512649	38585395	LCL_denovo_LNC.1799.2	0	+	38512649	38585395	0	5	637,80,116,121,764,	0,55439,56568,58654,71982,
chr1	38512649	38585395	LCL_denovo_LNC.1799.3	0	+	38512649	38585395	0	5	637,80,116,513,764,	0,55439,56568,58654,71982,
chr1	39325492	39342074	LCL_denovo_LNC.1805.1	0	+	39325492	39342074	0	2	419,462,	0,16120,
chr1	39987714	39992205	LCL_denovo_LNC.1809.1	0	-	39987714	39992205	0	3	463,339,2484,	0,1515,2007,
chr1	39987714	39995485	LCL_denovo_LNC.1809.2	0	-	39987714	39995485	0	5	463,136,130,316,4115,	0,1519,1764,2793,3656,
chr1	39987714	39995485	LCL_denovo_LNC.1809.3	0	-	39987714	39995485	0	2	463,759,	0,7012,
chr1	39987714	39995553	LCL_denovo_LNC.1809.4	0	-	39987714	39995553	0	4	463,136,90,827,	0,1519,1764,7012,
chr1	39987714	39995784	LCL_denovo_LNC.1809.5	0	-	39987714	39995784	0	5	463,136,596,222,1058,	0,1519,1764,2793,7012,
chr1	39987714	39995784	LCL_denovo_LNC.1809.6	0	-	39987714	39995784	0	3	463,316,1058,	0,2793,7012,
chr1	39987714	39995784	LCL_denovo_LNC.1809.7	0	-	39987714	39995784	0	4	463,136,90,5277,	0,1519,1764,2793,
chr1	39987714	39996057	LCL_denovo_LNC.1809.8	0	-	39987714	39996057	0	3	463,136,6579,	0,1519,1764,
chr1	39987714	40002921	LCL_denovo_LNC.1809.9	0	-	39987714	40002921	0	4	463,136,110,59,	0,1519,7012,15148,
chr1	40022764	40025328	LCL_denovo_LNC.1806.1	0	-	40022764	40025328	0	2	52,440,	0,2124,
chr1	40022764	40025355	LCL_denovo_LNC.1806.2	0	-	40022764	40025355	0	3	51,150,50,	0,2123,2541,
chr1	40264777	40275159	LCL_denovo_LNC.1834.1	0	+	40264777	40275159	0	4	476,155,197,426,	0,5772,8896,9956,
chr1	40264777	40275159	LCL_denovo_LNC.1834.2	0	+	40264777	40275159	0	6	476,66,230,155,197,426,	0,1220,4370,5772,8896,9956,
chr1	40424369	40426162	LCL_denovo_LNC.1819.1	0	-	40424369	40426162	0	2	1521,19,	0,1774,
chr1	40722094	40723623	LCL_denovo_LNC.1825.1	0	-	40722094	40723623	0	2	598,547,	0,982,
chr1	40952199	40959749	LCL_denovo_LNC.1855.1	0	-	40952199	40959749	0	2	830,678,	0,6872,
chr1	41151073	41158454	LCL_denovo_LNC.1866.1	0	-	41151073	41158454	0	2	2201,827,	0,6554,
chr1	41271604	41275350	LCL_denovo_LNC.1851.1	0	-	41271604	41275350	0	4	913,76,67,115,	0,2318,2825,3631,
chr1	41485647	41501871	LCL_denovo_LNC.1891.1	0	+	41485647	41501871	0	2	8737,2141,	0,14083,
chr1	41725017	41738515	LCL_denovo_LNC.1861.1	0	+	41725017	41738515	0	2	1528,151,	0,13347,
chr1	42192686	42197609	LCL_denovo_LNC.1899.1	0	+	42192686	42197609	0	4	99,55,112,681,	0,2604,2738,4242,
chr1	42194860	42197609	LCL_denovo_LNC.1899.2	0	+	42194860	42197609	0	2	676,907,	0,1842,
chr1	43143201	43147609	LCL_denovo_LNC.1874.1	0	-	43143201	43147609	0	2	291,641,	0,3767,
chr1	43143201	43147885	LCL_denovo_LNC.1874.2	0	-	43143201	43147885	0	2	422,917,	0,3767,
chr1	43289890	43312052	LCL_denovo_LNC.1906.1	0	-	43289890	43312052	0	2	10912,22,	0,22140,
chr1	43301835	43311485	LCL_denovo_LNC.1906.2	0	-	43301835	43311485	0	3	1014,270,3040,	0,1505,6610,
chr1	43424692	43441068	LCL_denovo_LNC.1893.1	0	+	43424692	43441068	0	3	556,146,1424,	0,11227,14952,
chr1	43424692	43441068	LCL_denovo_LNC.1893.2	0	+	43424692	43441068	0	3	556,131,1424,	0,11227,14952,
chr1	43424715	43445375	LCL_denovo_LNC.1893.3	0	+	43424715	43445375	0	4	533,146,215,206,	0,11204,14929,20454,
chr1	43424715	43449085	LCL_denovo_LNC.1893.4	0	+	43424715	43449085	0	4	533,146,215,290,	0,11204,14929,24080,
chr1	43424720	43449085	LCL_denovo_LNC.1893.5	0	+	43424720	43449085	0	4	269,146,215,290,	0,11199,14924,24075,
chr1	43438890	43450374	LCL_denovo_LNC.1893.6	0	+	43438890	43450374	0	3	969,187,278,	0,9905,11206,
chr1	43447949	43450374	LCL_denovo_LNC.1893.7	0	+	43447949	43450374	0	2	1033,278,	0,2147,
chr1	43820161	43824079	LCL_denovo_LNC.1926.1	0	-	43820161	43824079	0	3	516,98,17,	0,3312,3901,
chr1	43820161	43824327	LCL_denovo_LNC.1926.2	0	-	43820161	43824327	0	4	516,98,67,238,	0,3312,3551,3928,
chr1	43820161	43824355	LCL_denovo_LNC.1926.3	0	-	43820161	43824355	0	3	516,98,266,	0,3312,3928,
chr1	44152251	44173141	LCL_denovo_LNC.1962.1	0	-	44152251	44173141	0	5	6904,73,84,105,412,	0,16075,16983,17772,20478,
chr1	44163355	44171248	LCL_denovo_LNC.1962.2	0	-	44163355	44171248	0	3	2379,73,2014,	0,4971,5879,
chr1	44403570	44406329	LCL_denovo_LNC.1917.1	0	-	44403570	44406329	0	2	898,428,	0,2331,
chr1	44403570	44412254	LCL_denovo_LNC.1917.2	0	-	44403570	44412254	0	2	6898,344,	0,8340,
chr1	44403570	44412288	LCL_denovo_LNC.1917.3	0	-	44403570	44412288	0	4	898,108,160,378,	0,2331,6738,8340,
chr1	44403570	44412288	LCL_denovo_LNC.1917.4	0	-	44403570	44412288	0	4	895,108,160,373,	0,2331,6738,8345,
chr1	44403570	44412388	LCL_denovo_LNC.1917.5	0	-	44403570	44412388	0	3	895,4567,473,	0,2331,8345,
chr1	44403570	44412388	LCL_denovo_LNC.1917.6	0	-	44403570	44412388	0	2	6898,473,	0,8345,
chr1	44435649	44443967	LCL_denovo_LNC.1914.1	0	-	44435649	44443967	0	2	3491,3853,	0,4465,
chr1	45140401	45148153	LCL_denovo_LNC.1937.1	0	-	45140401	45148153	0	2	963,1238,	0,6514,
chr1	45153462	45187898	LCL_denovo_LNC.1939.1	0	-	45153462	45187898	0	3	804,79,268,	0,19520,34168,
chr1	45233940	45245081	LCL_denovo_LNC.1943.1	0	-	45233940	45245081	0	2	877,3859,	0,7282,
chr1	45233940	45245985	LCL_denovo_LNC.1943.2	0	-	45233940	45245985	0	3	878,2413,2633,	0,6977,9412,
chr1	45255509	45268209	LCL_denovo_LNC.1948.1	0	-	45255509	45268209	0	2	57,1888,	0,10812,
chr1	47645017	47645978	LCL_denovo_LNC.1986.1	0	+	47645017	47645978	0	2	93,439,	0,522,
chr1	47897115	47903321	LCL_denovo_LNC.2001.1	0	-	47897115	47903321	0	2	4790,360,	0,5846,
chr1	47897115	47903342	LCL_denovo_LNC.2001.2	0	-	47897115	47903342	0	2	3198,381,	0,5846,
chr1	47897115	47903342	LCL_denovo_LNC.2001.3	0	-	47897115	47903342	0	3	3198,125,381,	0,4665,5846,
chr1	47897115	47903343	LCL_denovo_LNC.2001.4	0	-	47897115	47903343	0	2	3198,1563,	0,4665,
chr1	51767683	51776064	LCL_denovo_LNC.2006.1	0	+	51767683	51776064	0	3	421,144,1061,	0,7005,7320,
chr1	51767891	51776064	LCL_denovo_LNC.2006.2	0	+	51767891	51776064	0	4	213,144,37,681,	0,6797,7112,7492,
chr1	51983375	52027603	LCL_denovo_LNC.2122.1	0	+	51983375	52027603	0	3	743,142,461,	0,43178,43767,
chr1	51983646	52027603	LCL_denovo_LNC.2122.2	0	+	51983646	52027603	0	2	472,1050,	0,42907,
chr1	53701441	53719003	LCL_denovo_LNC.2040.1	0	+	53701441	53719003	0	3	3576,99,10894,	0,6077,6668,
chr1	53793848	53807338	LCL_denovo_LNC.2032.1	0	+	53793848	53807338	0	3	199,84,5497,	0,2991,7993,
chr1	53793873	53807338	LCL_denovo_LNC.2032.2	0	+	53793873	53807338	0	4	174,84,1056,3730,	0,2966,7968,9735,
chr1	53794203	53807338	LCL_denovo_LNC.2032.3	0	+	53794203	53807338	0	3	266,84,5497,	0,2636,7638,
chr1	53794650	53807338	LCL_denovo_LNC.2032.4	0	+	53794650	53807338	0	3	842,84,3730,	0,2189,8958,
chr1	53796596	53807338	LCL_denovo_LNC.2032.5	0	+	53796596	53807338	0	2	327,5497,	0,5245,
chr1	53796874	53808660	LCL_denovo_LNC.2034.1	0	-	53796874	53808660	0	3	1972,48,134,	0,9523,11652,
chr1	53829499	53833896	LCL_denovo_LNC.2036.1	0	-	53829499	53833896	0	2	3452,219,	0,4178,
chr1	53829499	53833913	LCL_denovo_LNC.2036.2	0	-	53829499	53833913	0	3	3450,71,236,	0,3587,4178,
chr1	53829499	53833920	LCL_denovo_LNC.2036.3	0	-	53829499	53833920	0	2	3450,243,	0,4178,
chr1	56522498	56599720	LCL_denovo_LNC.2067.1	0	-	56522498	56599720	0	3	291,103,171,	0,41904,77051,
chr1	58741137	58798098	LCL_denovo_LNC.2066.1	0	-	58741137	58798098	0	2	2207,165,	0,56796,
chr1	59250809	59282267	LCL_denovo_LNC.2075.1	0	+	59250809	59282267	0	2	168,1328,	0,30130,
chr1	59250809	59367163	LCL_denovo_LNC.2075.2	0	+	59250809	59367163	0	3	168,173,2445,	0,108407,113909,
chr1	59348559	59369359	LCL_denovo_LNC.2077.1	0	-	59348559	59369359	0	4	847,60,165,120,	0,6261,12957,20680,
chr1	59354347	59369267	LCL_denovo_LNC.2077.2	0	-	59354347	59369267	0	3	533,165,28,	0,7169,14892,
chr1	59486047	59499962	LCL_denovo_LNC.2083.1	0	+	59486047	59499962	0	4	248,90,252,403,	0,1112,12485,13512,
chr1	59486047	59554270	LCL_denovo_LNC.2083.2	0	+	59486047	59554270	0	5	248,90,134,59,584,	0,1112,2608,21796,67639,
chr1	59486047	59554270	LCL_denovo_LNC.2083.3	0	+	59486047	59554270	0	4	248,91,59,584,	0,1112,21796,67639,
chr1	59486047	59554270	LCL_denovo_LNC.2083.4	0	+	59486047	59554270	0	5	248,90,61,68,584,	0,1112,21796,41741,67639,
chr1	59486047	59569773	LCL_denovo_LNC.2083.5	0	+	59486047	59569773	0	3	248,90,590,	0,1112,83136,
chr1	59486047	59569773	LCL_denovo_LNC.2083.6	0	+	59486047	59569773	0	6	248,59,388,70,138,590,	0,21796,36269,41739,67639,83136,
chr1	59486047	59569773	LCL_denovo_LNC.2083.7	0	+	59486047	59569773	0	4	248,90,138,590,	0,1112,67639,83136,
chr1	59486047	59569773	LCL_denovo_LNC.2083.8	0	+	59486047	59569773	0	6	248,90,59,388,138,590,	0,1112,21796,36269,67639,83136,
chr1	59486047	59628289	LCL_denovo_LNC.2083.9	0	+	59486047	59628289	0	8	248,90,59,1038,138,79,235,258,	0,1112,21796,24118,67639,106608,111971,141984,
chr1	59486047	59667079	LCL_denovo_LNC.2083.10	0	+	59486047	59667079	0	9	248,90,252,59,194,138,79,150,41,	0,1112,12485,21796,66027,67639,106608,164055,180991,
chr1	59486058	59569773	LCL_denovo_LNC.2083.11	0	+	59486058	59569773	0	7	237,90,59,141,194,138,590,	0,1101,21785,62181,66016,67628,83125,
chr1	59486058	59569773	LCL_denovo_LNC.2083.12	0	+	59486058	59569773	0	5	237,90,59,138,590,	0,1101,21785,67628,83125,
chr1	59486058	59569773	LCL_denovo_LNC.2083.13	0	+	59486058	59569773	0	6	237,90,59,70,138,590,	0,1101,21785,41728,67628,83125,
chr1	59486058	59569773	LCL_denovo_LNC.2083.14	0	+	59486058	59569773	0	6	237,90,134,59,70,590,	0,1101,2597,21785,41728,83125,
chr1	59486058	59569773	LCL_denovo_LNC.2083.15	0	+	59486058	59569773	0	4	237,90,59,590,	0,1101,21785,83125,
chr1	59486071	59522374	LCL_denovo_LNC.2083.16	0	+	59486071	59522374	0	4	224,90,60,11,	0,1088,21772,36292,
chr1	59486071	59569773	LCL_denovo_LNC.2083.17	0	+	59486071	59569773	0	5	224,61,194,138,590,	0,21772,66003,67615,83112,
chr1	59486071	59569773	LCL_denovo_LNC.2083.18	0	+	59486071	59569773	0	3	224,59,590,	0,21772,83112,
chr1	59486072	59499962	LCL_denovo_LNC.2083.19	0	+	59486072	59499962	0	3	223,252,403,	0,12460,13487,
chr1	59486072	59554270	LCL_denovo_LNC.2083.20	0	+	59486072	59554270	0	5	223,90,252,59,584,	0,1087,12460,21771,67614,
chr1	59486073	59511218	LCL_denovo_LNC.2083.21	0	+	59486073	59511218	0	5	222,90,59,86,1053,	0,1086,21770,23745,24092,
chr1	63883262	63895085	LCL_denovo_LNC.2113.1	0	-	63883262	63895085	0	2	426,5160,	0,6663,
chr1	66832634	66840409	LCL_denovo_LNC.2097.1	0	-	66832634	66840409	0	2	141,3145,	0,4630,
chr1	66902264	66905321	LCL_denovo_LNC.2088.1	0	+	66902264	66905321	0	2	122,199,	0,2858,
chr1	68995071	69004183	LCL_denovo_LNC.2104.1	0	+	68995071	69004183	0	2	91,869,	0,8243,
chr1	69521176	69655714	LCL_denovo_LNC.2106.1	0	+	69521176	69655714	0	3	554,119,404,	0,29686,134134,
chr1	69521280	69554252	LCL_denovo_LNC.2106.2	0	+	69521280	69554252	0	3	450,119,55,	0,29582,32917,
chr1	69785125	69901229	LCL_denovo_LNC.2118.1	0	+	69785125	69901229	0	3	111,164,544,	0,113699,115560,
chr1	69785141	69789395	LCL_denovo_LNC.2118.2	0	+	69785141	69789395	0	3	95,156,138,	0,2574,4116,
chr1	69805036	69901229	LCL_denovo_LNC.2118.3	0	+	69805036	69901229	0	3	198,164,544,	0,93788,95649,
chr1	69843130	69848270	LCL_denovo_LNC.2119.1	0	-	69843130	69848270	0	2	364,284,	0,4856,
chr1	71547052	71704124	LCL_denovo_LNC.2127.1	0	+	71547052	71704124	0	4	44,46,53,1312,	0,10294,141692,155760,
chr1	71547052	71704124	LCL_denovo_LNC.2127.2	0	+	71547052	71704124	0	4	44,41,58,1312,	0,10294,141687,155760,
chr1	71547052	71704124	LCL_denovo_LNC.2127.3	0	+	71547052	71704124	0	4	44,43,58,1312,	0,10294,141687,155760,
chr1	71547052	71704124	LCL_denovo_LNC.2127.4	0	+	71547052	71704124	0	3	44,41,1312,	0,10294,155760,
chr1	78161626	78174991	LCL_denovo_LNC.2185.1	0	+	78161626	78174991	0	2	7469,3849,	0,9516,
chr1	81106968	81112476	LCL_denovo_LNC.2170.1	0	+	81106968	81112476	0	2	118,229,	0,5279,
chr1	81106968	81112476	LCL_denovo_LNC.2170.2	0	+	81106968	81112476	0	3	118,129,229,	0,2941,5279,
chr1	84542065	84543591	LCL_denovo_LNC.2179.1	0	-	84542065	84543591	0	2	1260,28,	0,1498,
chr1	85039156	85049294	LCL_denovo_LNC.2191.1	0	+	85039156	85049294	0	3	950,117,672,	0,4545,9466,
chr1	85039375	85049294	LCL_denovo_LNC.2191.2	0	+	85039375	85049294	0	3	732,116,672,	0,4327,9247,
chr1	85040247	85049294	LCL_denovo_LNC.2191.3	0	+	85040247	85049294	0	3	196,117,672,	0,3454,8375,
chr1	85040247	85049294	LCL_denovo_LNC.2191.4	0	+	85040247	85049294	0	3	197,116,672,	0,3455,8375,
chr1	85738403	85744078	LCL_denovo_LNC.2203.1	0	+	85738403	85744078	0	2	4077,755,	0,4920,
chr1	88061926	88292484	LCL_denovo_LNC.2217.1	0	-	88061926	88292484	0	2	16,397,	0,230161,
chr1	88269092	88292484	LCL_denovo_LNC.2217.2	0	-	88269092	88292484	0	2	6156,397,	0,22995,
chr1	90048171	90054049	LCL_denovo_LNC.2230.1	0	-	90048171	90054049	0	2	812,588,	0,5290,
chr1	90091375	90098556	LCL_denovo_LNC.2237.1	0	-	90091375	90098556	0	3	1010,190,341,	0,6203,6840,
chr1	90091375	90098556	LCL_denovo_LNC.2237.2	0	-	90091375	90098556	0	3	1010,194,341,	0,6199,6840,
chr1	90091375	90098568	LCL_denovo_LNC.2237.3	0	-	90091375	90098568	0	3	1010,195,353,	0,6199,6840,
chr1	93682123	93691771	LCL_denovo_LNC.2286.1	0	-	93682123	93691771	0	3	4901,69,563,	0,7736,9085,
chr1	94798661	94800523	LCL_denovo_LNC.2278.1	0	+	94798661	94800523	0	3	46,101,456,	0,203,1406,
chr1	94798661	94800890	LCL_denovo_LNC.2278.2	0	+	94798661	94800890	0	4	46,101,184,168,	0,203,1406,2061,
chr1	95392248	95428826	LCL_denovo_LNC.2280.1	0	+	95392248	95428826	0	4	48,114,117,292,	0,5179,34624,36286,
chr1	95392938	95428826	LCL_denovo_LNC.2280.2	0	+	95392938	95428826	0	4	1020,114,117,346,	0,4489,33934,35542,
chr1	95392938	95428826	LCL_denovo_LNC.2280.3	0	+	95392938	95428826	0	4	1020,114,117,292,	0,4489,33934,35596,
chr1	95392939	95428826	LCL_denovo_LNC.2280.4	0	+	95392939	95428826	0	3	1019,114,292,	0,4488,35595,
chr1	100431309	100435502	LCL_denovo_LNC.2311.1	0	-	100431309	100435502	0	4	54,120,64,642,	0,1122,2660,3551,
chr1	101487073	101552824	LCL_denovo_LNC.2337.1	0	+	101487073	101552824	0	3	4544,2233,417,	0,53758,65334,
chr1	101487073	101552824	LCL_denovo_LNC.2337.2	0	+	101487073	101552824	0	5	4544,322,146,114,417,	0,53877,55845,61943,65334,
chr1	101487195	101552824	LCL_denovo_LNC.2337.3	0	+	101487195	101552824	0	5	4422,171,441,146,417,	0,51020,53636,55723,65212,
chr1	101487195	101552824	LCL_denovo_LNC.2337.4	0	+	101487195	101552824	0	7	4422,171,322,146,112,114,417,	0,51020,53755,55723,59247,61821,65212,
chr1	101487195	101552824	LCL_denovo_LNC.2337.5	0	+	101487195	101552824	0	6	4422,171,2233,112,114,417,	0,51020,53636,59247,61821,65212,
chr1	101487773	101552824	LCL_denovo_LNC.2337.10	0	+	101487773	101552824	0	6	3844,171,322,146,114,417,	0,50442,53177,55145,61243,64634,
chr1	101487773	101552824	LCL_denovo_LNC.2337.6	0	+	101487773	101552824	0	6	3844,171,322,146,2688,417,	0,50442,53177,55145,58669,64634,
chr1	101487773	101552824	LCL_denovo_LNC.2337.7	0	+	101487773	101552824	0	6	3844,171,2114,898,114,417,	0,50442,53177,57498,61243,64634,
chr1	101487773	101552824	LCL_denovo_LNC.2337.8	0	+	101487773	101552824	0	7	3844,171,2114,898,195,114,417,	0,50442,53177,57498,59323,61243,64634,
chr1	101487773	101552824	LCL_denovo_LNC.2337.9	0	+	101487773	101552824	0	6	3844,171,2114,225,114,417,	0,50442,53177,58171,61243,64634,
chr1	101491200	101552824	LCL_denovo_LNC.2337.11	0	+	101491200	101552824	0	4	417,146,114,417,	0,51718,57816,61207,
chr1	101491200	101552824	LCL_denovo_LNC.2337.12	0	+	101491200	101552824	0	6	417,171,441,146,225,417,	0,47015,49631,51718,54744,61207,
chr1	101491200	101552824	LCL_denovo_LNC.2337.13	0	+	101491200	101552824	0	8	417,171,105,146,898,112,114,417,	0,47015,49631,51718,54071,55242,57816,61207,
chr1	101491200	101552824	LCL_denovo_LNC.2337.14	0	+	101491200	101552824	0	4	417,171,2114,417,	0,47015,49750,61207,
chr1	101523012	101552824	LCL_denovo_LNC.2337.15	0	+	101523012	101552824	0	4	23,322,2034,417,	0,17938,24084,29395,
chr1	101523406	101552824	LCL_denovo_LNC.2337.16	0	+	101523406	101552824	0	8	43,322,146,225,112,195,114,417,	0,17544,19512,22538,23036,23690,25610,29001,
chr1	101537751	101538210	LCL_denovo_LNC.2341.1	0	+	101537751	101538210	0	2	37,375,	0,84,
chr1	101546588	101552824	LCL_denovo_LNC.2337.17	0	+	101546588	101552824	0	3	703,114,417,	0,2428,5819,
chr1	101550621	101552824	LCL_denovo_LNC.2337.18	0	+	101550621	101552824	0	2	92,417,	0,1786,
chr1	101694599	101703818	LCL_denovo_LNC.2297.1	0	-	101694599	101703818	0	3	21,647,1936,	0,6193,7283,
chr1	101754708	101764094	LCL_denovo_LNC.2301.1	0	-	101754708	101764094	0	3	24,485,48,	0,8202,9338,
chr1	101760776	101764179	LCL_denovo_LNC.2301.2	0	-	101760776	101764179	0	2	2619,133,	0,3270,
chr1	101760776	101774733	LCL_denovo_LNC.2301.3	0	-	101760776	101774733	0	4	2619,185,202,129,	0,10316,11469,13828,
chr1	101760776	101774756	LCL_denovo_LNC.2301.4	0	-	101760776	101774756	0	5	2619,214,202,101,152,	0,3788,11469,13046,13828,
chr1	101760776	101774756	LCL_denovo_LNC.2301.5	0	-	101760776	101774756	0	5	2620,213,204,105,152,	0,3789,11469,13048,13828,
chr1	101760776	101774756	LCL_denovo_LNC.2301.6	0	-	101760776	101774756	0	5	2619,214,197,101,152,	0,3788,11469,13046,13828,
chr1	101760776	101774756	LCL_denovo_LNC.2301.7	0	-	101760776	101774756	0	6	2619,214,185,197,107,152,	0,3788,10316,11469,13046,13828,
chr1	101760776	101775637	LCL_denovo_LNC.2301.8	0	-	101760776	101775637	0	5	2619,214,202,107,1033,	0,3788,11469,13046,13828,
chr1	101760776	101775637	LCL_denovo_LNC.2301.9	0	-	101760776	101775637	0	5	2620,213,203,100,1033,	0,3789,11469,13047,13828,
chr1	101764545	101774727	LCL_denovo_LNC.2301.10	0	-	101764545	101774727	0	5	233,185,203,100,123,	0,6547,7700,9278,10059,
chr1	101821597	101875853	LCL_denovo_LNC.2322.21	0	-	101821597	101875853	0	5	6533,8537,62,151,206,	0,32190,41689,50459,54050,
chr1	101821597	101875859	LCL_denovo_LNC.2322.20	0	-	101821597	101875859	0	5	6533,8537,55,153,212,	0,32190,41689,52710,54050,
chr1	101821597	101875900	LCL_denovo_LNC.2322.18	0	-	101821597	101875900	0	5	1358,8537,55,120,33,	0,32190,41689,54050,54270,
chr1	101821597	101875900	LCL_denovo_LNC.2322.19	0	-	101821597	101875900	0	6	1358,8537,158,153,120,33,	0,32190,50452,52710,54050,54270,
chr1	101821597	101876071	LCL_denovo_LNC.2322.17	0	-	101821597	101876071	0	4	1358,8537,120,164,	0,32190,54050,54310,
chr1	101821597	101914355	LCL_denovo_LNC.2322.16	0	-	101821597	101914355	0	7	6533,8537,74,158,120,114,224,	0,32190,41689,50452,54050,91673,92534,
chr1	101821597	101914370	LCL_denovo_LNC.2322.14	0	-	101821597	101914370	0	6	6533,8537,120,114,117,39,	0,32190,54050,91673,92534,92734,
chr1	101821597	101914370	LCL_denovo_LNC.2322.15	0	-	101821597	101914370	0	5	6533,8537,55,117,39,	0,32190,41689,92534,92734,
chr1	101821597	101914696	LCL_denovo_LNC.2322.10	0	-	101821597	101914696	0	6	6533,8537,55,120,117,365,	0,32190,41689,54050,92534,92734,
chr1	101821597	101914696	LCL_denovo_LNC.2322.11	0	-	101821597	101914696	0	5	6533,8537,74,114,565,	0,32190,41689,91673,92534,
chr1	101821597	101914696	LCL_denovo_LNC.2322.12	0	-	101821597	101914696	0	5	6533,8537,55,114,565,	0,32190,41689,91673,92534,
chr1	101821597	101914696	LCL_denovo_LNC.2322.13	0	-	101821597	101914696	0	6	6533,8537,74,120,114,565,	0,32190,41689,54050,91673,92534,
chr1	101821597	101914696	LCL_denovo_LNC.2322.7	0	-	101821597	101914696	0	4	6533,8537,117,365,	0,32190,92534,92734,
chr1	101821597	101914696	LCL_denovo_LNC.2322.8	0	-	101821597	101914696	0	5	6533,8537,74,117,365,	0,32190,41689,92534,92734,
chr1	101821597	101914696	LCL_denovo_LNC.2322.9	0	-	101821597	101914696	0	5	6533,8537,114,117,365,	0,32190,91673,92534,92734,
chr1	101821597	101915563	LCL_denovo_LNC.2322.1	0	-	101821597	101915563	0	7	1358,8537,74,120,114,107,20,	0,32190,41689,54050,91673,92534,93946,
chr1	101821597	101915563	LCL_denovo_LNC.2322.2	0	-	101821597	101915563	0	4	1358,8537,107,20,	0,32190,92534,93946,
chr1	101821597	101915563	LCL_denovo_LNC.2322.3	0	-	101821597	101915563	0	8	1358,8537,74,158,120,114,107,20,	0,32190,41689,50452,54050,91673,92534,93946,
chr1	101821597	101915563	LCL_denovo_LNC.2322.4	0	-	101821597	101915563	0	7	1358,8537,55,158,120,107,20,	0,32190,41689,50452,54050,92534,93946,
chr1	101821597	101915563	LCL_denovo_LNC.2322.5	0	-	101821597	101915563	0	6	1358,8537,74,114,107,20,	0,32190,41689,91673,92534,93946,
chr1	101821597	101915563	LCL_denovo_LNC.2322.6	0	-	101821597	101915563	0	5	1358,8537,114,107,20,	0,32190,91673,92534,93946,
chr1	101836787	101876071	LCL_denovo_LNC.2325.1	0	+	101836787	101876071	0	4	292,6289,7793,10723,	0,6026,18438,28561,
chr1	101836787	101876071	LCL_denovo_LNC.2325.2	0	+	101836787	101876071	0	4	292,6289,4746,13896,	0,6026,18438,25388,
chr1	101836977	101876071	LCL_denovo_LNC.2325.3	0	+	101836977	101876071	0	5	102,85,4746,116,10723,	0,5836,18248,25925,28371,
chr1	101836977	101876071	LCL_denovo_LNC.2325.4	0	+	101836977	101876071	0	5	102,6289,132,144,13169,	0,5836,18248,22850,25925,
chr1	101836994	101876071	LCL_denovo_LNC.2325.5	0	+	101836994	101876071	0	3	85,4918,10723,	0,22824,28354,
chr1	101836994	101876071	LCL_denovo_LNC.2325.6	0	+	101836994	101876071	0	5	85,129,7026,116,10723,	0,11979,18231,25908,28354,
chr1	101836994	101876071	LCL_denovo_LNC.2325.7	0	+	101836994	101876071	0	3	72,4918,10723,	0,22824,28354,
chr1	101837059	101876071	LCL_denovo_LNC.2325.8	0	+	101837059	101876071	0	4	20,153,116,10723,	0,22759,25843,28289,
chr1	101837152	101876071	LCL_denovo_LNC.2325.9	0	+	101837152	101876071	0	5	240,85,4746,116,10723,	0,5661,18073,25750,28196,
chr1	101870846	101874319	LCL_denovo_LNC.2322.22	0	-	101870846	101874319	0	2	1361,12,	0,3461,
chr1	101870846	101875859	LCL_denovo_LNC.2322.23	0	-	101870846	101875859	0	3	1361,55,212,	0,3559,4801,
chr1	101906060	101914370	LCL_denovo_LNC.2322.24	0	-	101906060	101914370	0	4	261,114,117,39,	0,7210,8071,8271,
chr1	109571316	109606479	LCL_denovo_LNC.2353.1	0	+	109571316	109606479	0	2	34,273,	0,34890,
chr1	110834747	110890742	LCL_denovo_LNC.2377.1	0	-	110834747	110890742	0	4	382,118,113,9124,	0,26639,38908,46871,
chr1	110835368	110890509	LCL_denovo_LNC.2377.2	0	-	110835368	110890509	0	4	33,122,113,8891,	0,26018,38287,46250,
chr1	110857191	110890742	LCL_denovo_LNC.2377.3	0	-	110857191	110890742	0	4	1182,118,113,9124,	0,4195,16464,24427,
chr1	110948207	110959099	LCL_denovo_LNC.2371.1	0	+	110948207	110959099	0	3	2369,121,469,	0,6587,10423,
chr1	110948387	110956209	LCL_denovo_LNC.2371.2	0	+	110948387	110956209	0	3	2189,121,267,	0,6407,7555,
chr1	110948387	110959099	LCL_denovo_LNC.2371.3	0	+	110948387	110959099	0	4	2189,121,80,469,	0,6407,8386,10243,
chr1	110948814	110959099	LCL_denovo_LNC.2371.4	0	+	110948814	110959099	0	3	1715,121,469,	0,5980,9816,
chr1	111471939	111491963	LCL_denovo_LNC.2381.1	0	+	111471939	111491963	0	2	550,4424,	0,15600,
chr1	111484718	111495459	LCL_denovo_LNC.2381.2	0	+	111484718	111495459	0	2	3064,654,	0,10087,
chr1	111508831	111509835	LCL_denovo_LNC.2379.1	0	-	111508831	111509835	0	2	162,343,	0,661,
chr1	112141032	112145889	LCL_denovo_LNC.2409.1	0	-	112141032	112145889	0	3	1685,142,187,	0,3781,4670,
chr1	112141032	112145889	LCL_denovo_LNC.2409.2	0	-	112141032	112145889	0	3	1685,64,187,	0,3781,4670,
chr1	112141032	112150752	LCL_denovo_LNC.2409.3	0	-	112141032	112150752	0	5	1685,142,132,74,79,	0,3781,5958,6218,9641,
chr1	112141032	112155879	LCL_denovo_LNC.2409.4	0	-	112141032	112155879	0	6	1685,64,132,74,153,797,	0,3781,5958,6218,13778,14050,
chr1	112141032	112156476	LCL_denovo_LNC.2409.5	0	-	112141032	112156476	0	6	1685,142,132,74,1092,1666,	0,3781,5958,6218,9725,13778,
chr1	112141032	112157695	LCL_denovo_LNC.2409.6	0	-	112141032	112157695	0	6	1685,64,132,74,1092,2885,	0,3781,5958,6218,9725,13778,
chr1	112141032	112160229	LCL_denovo_LNC.2409.7	0	-	112141032	112160229	0	7	1685,64,132,74,1092,153,221,	0,3781,5958,6218,9725,13778,18976,
chr1	112141032	112160278	LCL_denovo_LNC.2409.8	0	-	112141032	112160278	0	7	1685,141,142,132,74,153,270,	0,3201,3781,5958,6218,13778,18976,
chr1	112141032	112160278	LCL_denovo_LNC.2409.9	0	-	112141032	112160278	0	7	1685,142,132,74,732,385,270,	0,3781,5958,6218,9725,13778,18976,
chr1	112141032	112162988	LCL_denovo_LNC.2409.10	0	-	112141032	112162988	0	8	1685,141,64,132,74,1092,385,43,	0,3201,3781,5958,6218,9725,13778,21913,
chr1	112141032	112162989	LCL_denovo_LNC.2409.11	0	-	112141032	112162989	0	8	1685,141,143,131,74,196,153,44,	0,3201,3781,5959,6218,9725,13778,21913,
chr1	112141032	112163037	LCL_denovo_LNC.2409.12	0	-	112141032	112163037	0	7	1685,142,132,74,1015,153,1412,	0,3781,5958,6218,9802,13778,20593,
chr1	112141032	112163037	LCL_denovo_LNC.2409.13	0	-	112141032	112163037	0	6	1685,64,132,74,153,92,	0,3781,5958,6218,13778,21913,
chr1	112141032	112166178	LCL_denovo_LNC.2409.14	0	-	112141032	112166178	0	5	1685,142,132,74,2883,	0,3781,5958,6218,22263,
chr1	112282242	112289745	LCL_denovo_LNC.2391.1	0	+	112282242	112289745	0	3	457,155,1064,	0,4754,6439,
chr1	113392958	113551611	LCL_denovo_LNC.2435.1	0	+	113392958	113551611	0	4	91,99,180,860,	0,110140,148593,157793,
chr1	113497582	113519202	LCL_denovo_LNC.2435.2	0	+	113497582	113519202	0	3	1996,99,8546,	0,5516,13074,
chr1	113497582	113519202	LCL_denovo_LNC.2435.3	0	+	113497582	113519202	0	3	2762,99,8546,	0,5516,13074,
chr1	113498960	113519202	LCL_denovo_LNC.2435.4	0	+	113498960	113519202	0	4	618,164,99,8546,	0,1220,4138,11696,
chr1	113499029	113505368	LCL_denovo_LNC.2435.10	0	+	113499029	113505368	0	2	1315,2270,	0,4069,
chr1	113499029	113505368	LCL_denovo_LNC.2435.11	0	+	113499029	113505368	0	2	549,2270,	0,4069,
chr1	113499029	113506694	LCL_denovo_LNC.2435.8	0	+	113499029	113506694	0	3	1315,99,101,	0,4069,7564,
chr1	113499029	113506694	LCL_denovo_LNC.2435.9	0	+	113499029	113506694	0	3	549,99,101,	0,4069,7564,
chr1	113499029	113539562	LCL_denovo_LNC.2435.7	0	+	113499029	113539562	0	3	1315,99,100,	0,4069,40433,
chr1	113499029	113566176	LCL_denovo_LNC.2435.6	0	+	113499029	113566176	0	6	549,164,99,180,231,100,	0,1151,4069,42522,51722,67047,
chr1	113499029	113589680	LCL_denovo_LNC.2435.5	0	+	113499029	113589680	0	5	1315,99,180,231,273,	0,4069,42522,51722,90378,
chr1	113499045	113505368	LCL_denovo_LNC.2435.12	0	+	113499045	113505368	0	2	498,2270,	0,4053,
chr1	113499045	113519202	LCL_denovo_LNC.2435.13	0	+	113499045	113519202	0	4	533,99,281,5461,	0,4053,11611,14696,
chr1	113499045	113525445	LCL_denovo_LNC.2435.14	0	+	113499045	113525445	0	3	1299,99,534,	0,4053,25866,
chr1	113499045	113539562	LCL_denovo_LNC.2435.15	0	+	113499045	113539562	0	3	533,99,100,	0,4053,40417,
chr1	113505461	113519202	LCL_denovo_LNC.2435.16	0	+	113505461	113519202	0	2	688,7289,	0,6452,
chr1	113522696	113533713	LCL_denovo_LNC.2438.1	0	-	113522696	113533713	0	2	1284,41,	0,10976,
chr1	113541237	113551611	LCL_denovo_LNC.2435.17	0	+	113541237	113551611	0	2	494,860,	0,9514,
chr1	113577672	113580452	LCL_denovo_LNC.2443.1	0	+	113577672	113580452	0	2	551,1448,	0,1332,
chr1	113651065	113652353	LCL_denovo_LNC.2428.1	0	-	113651065	113652353	0	2	31,1115,	0,173,
chr1	117005583	117008832	LCL_denovo_LNC.2493.1	0	-	117005583	117008832	0	2	976,21,	0,3228,
chr1	117029609	117041514	LCL_denovo_LNC.2483.1	0	-	117029609	117041514	0	2	9964,91,	0,11814,
chr1	117029609	117047032	LCL_denovo_LNC.2483.2	0	-	117029609	117047032	0	3	9964,100,40,	0,11963,17383,
chr1	117082492	117094329	LCL_denovo_LNC.2489.1	0	+	117082492	117094329	0	2	7090,1323,	0,10514,
chr1	117326651	117348901	LCL_denovo_LNC.2472.1	0	-	117326651	117348901	0	2	19,675,	0,21575,
chr1	119682747	119704673	LCL_denovo_LNC.2524.1	0	+	119682747	119704673	0	4	669,117,88,11258,	0,6828,10440,10668,
chr1	119682747	119704673	LCL_denovo_LNC.2524.2	0	+	119682747	119704673	0	4	669,96,182,1462,	0,6849,10440,20464,
chr1	119682855	119704673	LCL_denovo_LNC.2524.3	0	+	119682855	119704673	0	5	561,93,117,88,11258,	0,6511,6720,10332,10560,
chr1	119682892	119704673	LCL_denovo_LNC.2524.4	0	+	119682892	119704673	0	4	524,67,117,11486,	0,1477,6683,10295,
chr1	119682892	119704673	LCL_denovo_LNC.2524.5	0	+	119682892	119704673	0	5	524,478,117,88,11258,	0,6089,6683,10295,10523,
chr1	119682920	119704673	LCL_denovo_LNC.2524.6	0	+	119682920	119704673	0	4	496,117,182,1462,	0,6655,10267,20291,
chr1	119859880	119861571	LCL_denovo_LNC.2518.1	0	-	119859880	119861571	0	2	670,678,	0,1013,
chr1	119859880	119869932	LCL_denovo_LNC.2518.2	0	-	119859880	119869932	0	2	671,347,	0,9705,
chr1	119870027	119871304	LCL_denovo_LNC.2517.1	0	+	119870027	119871304	0	2	512,551,	0,726,
chr1	119870027	119873907	LCL_denovo_LNC.2517.2	0	+	119870027	119873907	0	3	883,46,753,	0,1339,3127,
chr1	142618786	142710946	LCL_denovo_LNC.2534.1	0	+	142618786	142710946	0	4	277,59,128,1675,	0,2214,90163,90485,
chr1	142618805	142624213	LCL_denovo_LNC.2534.2	0	+	142618805	142624213	0	5	174,219,21,59,144,	0,555,2085,2195,5264,
chr1	142618805	142692997	LCL_denovo_LNC.2534.3	0	+	142618805	142692997	0	6	174,65,60,40,102,843,	0,2195,5264,51762,72058,73349,
chr1	142618823	142692997	LCL_denovo_LNC.2534.4	0	+	142618823	142692997	0	6	33,219,169,40,102,843,	0,537,2067,51744,72040,73331,
chr1	142619026	142624213	LCL_denovo_LNC.2534.5	0	+	142619026	142624213	0	3	553,59,144,	0,1974,5043,
chr1	142670577	142692997	LCL_denovo_LNC.2534.6	0	+	142670577	142692997	0	3	41,91,843,	0,20297,21577,
chr1	142781025	142890976	LCL_denovo_LNC.2537.1	0	-	142781025	142890976	0	5	838,123,88,59,763,	0,1322,34891,107713,109188,
chr1	142781025	142890997	LCL_denovo_LNC.2537.2	0	-	142781025	142890997	0	6	838,123,88,59,286,184,	0,1322,34891,107713,109188,109788,
chr1	142781025	142891006	LCL_denovo_LNC.2537.3	0	-	142781025	142891006	0	5	838,123,88,59,193,	0,1322,34891,107713,109788,
chr1	142781025	142891012	LCL_denovo_LNC.2537.4	0	-	142781025	142891012	0	5	839,122,88,59,799,	0,1323,34891,107713,109188,
chr1	142784971	142891006	LCL_denovo_LNC.2537.5	0	-	142784971	142891006	0	3	564,59,193,	0,103767,105842,
chr1	142784971	142891006	LCL_denovo_LNC.2537.6	0	-	142784971	142891006	0	5	564,88,59,193,70,	0,30945,103767,105242,105965,
chr1	142815972	142891006	LCL_denovo_LNC.2537.7	0	-	142815972	142891006	0	3	32,60,192,	0,72766,74842,
chr1	142833812	142891013	LCL_denovo_LNC.2537.8	0	-	142833812	142891013	0	5	302,102,60,59,800,	0,15387,50933,54926,56401,
chr1	142833812	142891013	LCL_denovo_LNC.2537.9	0	-	142833812	142891013	0	5	302,102,60,59,200,	0,15387,50933,54926,57001,
chr1	142846020	142891006	LCL_denovo_LNC.2537.10	0	-	142846020	142891006	0	5	1787,102,60,59,193,	0,3179,38725,42718,44793,
chr1	142846020	142891006	LCL_denovo_LNC.2537.11	0	-	142846020	142891006	0	4	3281,60,59,193,	0,38725,42718,44793,
chr1	142872454	142891012	LCL_denovo_LNC.2537.12	0	-	142872454	142891012	0	4	441,60,59,199,	0,12291,16284,18359,
chr1	143118783	143189328	LCL_denovo_LNC.2559.1	0	+	143118783	143189328	0	3	336,226,500,	0,43099,70045,
chr1	143118783	143189328	LCL_denovo_LNC.2559.2	0	+	143118783	143189328	0	4	336,1754,2078,500,	0,43099,46201,70045,
chr1	143118783	143233883	LCL_denovo_LNC.2559.3	0	+	143118783	143233883	0	3	336,268,1837,	0,112510,113263,
chr1	143118783	143257054	LCL_denovo_LNC.2559.4	0	+	143118783	143257054	0	5	336,268,202,123,2566,	0,112510,113263,135098,135705,
chr1	143119058	143233883	LCL_denovo_LNC.2559.5	0	+	143119058	143233883	0	2	61,2605,	0,112220,
chr1	143119058	143251141	LCL_denovo_LNC.2559.6	0	+	143119058	143251141	0	3	61,283,324,	0,112220,131759,
chr1	143119058	143257054	LCL_denovo_LNC.2559.7	0	+	143119058	143257054	0	5	61,283,397,123,2566,	0,112220,115886,134823,135430,
chr1	143119058	143257054	LCL_denovo_LNC.2559.8	0	+	143119058	143257054	0	4	61,283,123,2566,	0,112220,134823,135430,
chr1	143119061	143190695	LCL_denovo_LNC.2559.10	0	+	143119061	143190695	0	3	58,1689,1273,	0,68274,70361,
chr1	143119061	143190695	LCL_denovo_LNC.2559.9	0	+	143119061	143190695	0	4	58,226,196,1273,	0,42821,69767,70361,
chr1	143119061	143233883	LCL_denovo_LNC.2559.11	0	+	143119061	143233883	0	3	58,268,1568,	0,112232,113254,
chr1	143119061	143233883	LCL_denovo_LNC.2559.12	0	+	143119061	143233883	0	2	58,2590,	0,112232,
chr1	143119061	143251141	LCL_denovo_LNC.2559.13	0	+	143119061	143251141	0	3	58,268,324,	0,112232,131756,
chr1	143187087	143190695	LCL_denovo_LNC.2559.14	0	+	143187087	143190695	0	2	1937,1273,	0,2335,
chr1	143226233	143233883	LCL_denovo_LNC.2559.15	0	+	143226233	143233883	0	3	170,283,1837,	0,5045,5813,
chr1	143226377	143233883	LCL_denovo_LNC.2559.16	0	+	143226377	143233883	0	3	26,268,1837,	0,4916,5669,
chr1	143463860	143467647	LCL_denovo_LNC.2549.1	0	-	143463860	143467647	0	2	1578,77,	0,3710,
chr1	143719909	143746380	LCL_denovo_LNC.2551.1	0	-	143719909	143746380	0	3	46,1032,1870,	0,23330,24601,
chr1	143739585	143746052	LCL_denovo_LNC.2551.2	0	-	143739585	143746052	0	3	573,54,2278,	0,3654,4189,
chr1	145373089	145382150	LCL_denovo_LNC.2555.1	0	-	145373089	145382150	0	5	3358,149,319,72,95,	0,3454,3927,4611,8966,
chr1	146328019	146372827	LCL_denovo_LNC.2581.1	0	-	146328019	146372827	0	4	23,1178,742,35,	0,39905,41465,44773,
chr1	146362175	146372554	LCL_denovo_LNC.2581.2	0	-	146362175	146372554	0	3	6927,117,29,	0,7934,10350,
chr1	146362175	146372839	LCL_denovo_LNC.2581.3	0	-	146362175	146372839	0	4	6927,49,115,47,	0,7309,7936,10617,
chr1	146362175	146372839	LCL_denovo_LNC.2581.4	0	-	146362175	146372839	0	3	6927,195,47,	0,7856,10617,
chr1	146643480	146687001	LCL_denovo_LNC.2600.1	0	+	146643480	146687001	0	3	1658,162,879,	0,2522,42642,
chr1	146644036	146687001	LCL_denovo_LNC.2600.2	0	+	146644036	146687001	0	3	1103,161,879,	0,1967,42086,
chr1	146644314	146681499	LCL_denovo_LNC.2600.3	0	+	146644314	146681499	0	3	824,162,310,	0,1688,36875,
chr1	146645359	146687001	LCL_denovo_LNC.2600.4	0	+	146645359	146687001	0	2	805,879,	0,40763,
chr1	148353251	148361358	LCL_denovo_LNC.13.1	0	-	148353251	148361358	0	3	652,142,5131,	0,974,2976,
chr1	148353918	148361358	LCL_denovo_LNC.13.2	0	-	148353918	148361358	0	2	449,5131,	0,2309,
chr1	148928313	148951851	LCL_denovo_LNC.19.1	0	+	148928313	148951851	0	3	72,135,607,	0,4472,22931,
chr1	149671512	149672785	LCL_denovo_LNC.23.1	0	+	149671512	149672785	0	2	348,485,	0,788,
chr1	149874879	149895555	LCL_denovo_LNC.31.1	0	+	149874879	149895555	0	2	1602,134,	0,20542,
chr1	149992819	150023513	LCL_denovo_LNC.35.1	0	-	149992819	150023513	0	3	500,97,1055,	0,27611,29639,
chr1	150017615	150022533	LCL_denovo_LNC.35.2	0	-	150017615	150022533	0	3	2306,97,74,	0,2816,4844,
chr1	150017615	150026542	LCL_denovo_LNC.35.3	0	-	150017615	150026542	0	4	2305,97,59,52,	0,2815,4843,8875,
chr1	150017615	150026542	LCL_denovo_LNC.35.4	0	-	150017615	150026542	0	4	2288,97,59,52,	0,2815,4843,8875,
chr1	150602285	150608350	LCL_denovo_LNC.52.1	0	+	150602285	150608350	0	2	693,1044,	0,5021,
chr1	151317896	151320367	LCL_denovo_LNC.78.1	0	+	151317896	151320367	0	2	1768,260,	0,2211,
chr1	151810304	151828833	LCL_denovo_LNC.110.1	0	+	151810304	151828833	0	5	1030,291,198,93,218,	0,3912,6216,12404,18311,
chr1	151810304	151828833	LCL_denovo_LNC.110.2	0	+	151810304	151828833	0	5	909,881,198,27,6125,	0,3912,6216,9572,12404,
chr1	151810304	151828833	LCL_denovo_LNC.110.3	0	+	151810304	151828833	0	5	909,80,1568,198,6125,	0,1197,3912,6216,12404,
chr1	151810334	151828833	LCL_denovo_LNC.110.4	0	+	151810334	151828833	0	5	879,80,292,197,6125,	0,1167,3882,6187,12374,
chr1	151810334	151828833	LCL_denovo_LNC.110.5	0	+	151810334	151828833	0	5	879,291,200,198,6125,	0,3882,5250,6186,12374,
chr1	151810334	151828833	LCL_denovo_LNC.110.6	0	+	151810334	151828833	0	6	879,80,1568,198,93,218,	0,1167,3882,6186,12374,18281,
chr1	151810334	151828833	LCL_denovo_LNC.110.7	0	+	151810334	151828833	0	4	1247,291,198,6125,	0,3882,6186,12374,
chr1	151810849	151828833	LCL_denovo_LNC.110.10	0	+	151810849	151828833	0	4	485,291,198,6125,	0,3367,5671,11859,
chr1	151810849	151828833	LCL_denovo_LNC.110.8	0	+	151810849	151828833	0	4	364,291,198,6125,	0,3367,5671,11859,
chr1	151810849	151828833	LCL_denovo_LNC.110.9	0	+	151810849	151828833	0	4	485,1568,198,6125,	0,3367,5671,11859,
chr1	151811005	151828833	LCL_denovo_LNC.110.11	0	+	151811005	151828833	0	4	208,292,197,6125,	0,3211,5516,11703,
chr1	153517762	153524694	LCL_denovo_LNC.152.1	0	+	153517762	153524694	0	3	681,695,976,	0,3134,5956,
chr1	153895745	153910341	LCL_denovo_LNC.170.1	0	+	153895745	153910341	0	2	693,9231,	0,5365,
chr1	153895880	153910341	LCL_denovo_LNC.170.2	0	+	153895880	153910341	0	2	242,9229,	0,5232,
chr1	153898702	153910341	LCL_denovo_LNC.170.3	0	+	153898702	153910341	0	2	212,9231,	0,2408,
chr1	153898846	153910341	LCL_denovo_LNC.170.4	0	+	153898846	153910341	0	3	68,4934,4089,	0,2264,7406,
chr1	154910977	154921180	LCL_denovo_LNC.203.1	0	+	154910977	154921180	0	3	2725,192,1551,	0,7062,8652,
chr1	154913045	154926779	LCL_denovo_LNC.203.2	0	+	154913045	154926779	0	3	657,192,4633,	0,4994,9101,
chr1	155017668	155019712	LCL_denovo_LNC.193.1	0	-	155017668	155019712	0	3	661,287,59,	0,767,1985,
chr1	155017668	155023658	LCL_denovo_LNC.193.2	0	-	155017668	155023658	0	3	661,93,576,	0,4076,5414,
chr1	155017668	155023658	LCL_denovo_LNC.193.3	0	-	155017668	155023658	0	4	661,196,93,576,	0,767,4076,5414,
chr1	155017668	155023658	LCL_denovo_LNC.193.4	0	-	155017668	155023658	0	4	661,287,93,576,	0,767,4076,5414,
chr1	155017668	155023660	LCL_denovo_LNC.193.5	0	-	155017668	155023660	0	4	661,196,93,912,	0,767,4076,5080,
chr1	155017668	155023660	LCL_denovo_LNC.193.6	0	-	155017668	155023660	0	4	661,197,92,578,	0,767,4077,5414,
chr1	155165982	155170403	LCL_denovo_LNC.226.1	0	+	155165982	155170403	0	2	2427,441,	0,3980,
chr1	155935061	155952777	LCL_denovo_LNC.242.1	0	+	155935061	155952777	0	5	13846,84,109,171,1034,	0,14044,15596,16345,16682,
chr1	156001139	156003545	LCL_denovo_LNC.239.1	0	-	156001139	156003545	0	2	1966,56,	0,2350,
chr1	156610264	156631220	LCL_denovo_LNC.259.1	0	-	156610264	156631220	0	3	5654,107,113,	0,6576,20843,
chr1	156610264	156631234	LCL_denovo_LNC.259.2	0	-	156610264	156631234	0	2	6683,127,	0,20843,
chr1	156610264	156631312	LCL_denovo_LNC.259.3	0	-	156610264	156631312	0	3	5654,262,206,	0,6420,20842,
chr1	156610264	156631312	LCL_denovo_LNC.259.4	0	-	156610264	156631312	0	2	6682,206,	0,20842,
chr1	156679312	156681150	LCL_denovo_LNC.267.1	0	-	156679312	156681150	0	2	1383,48,	0,1790,
chr1	156774465	156779690	LCL_denovo_LNC.276.1	0	+	156774465	156779690	0	2	1888,2735,	0,2490,
chr1	157250505	157253733	LCL_denovo_LNC.294.1	0	+	157250505	157253733	0	2	138,1366,	0,1862,
chr1	160791676	160795493	LCL_denovo_LNC.376.1	0	-	160791676	160795493	0	2	1917,1515,	0,2302,
chr1	161369438	161395594	LCL_denovo_LNC.382.1	0	+	161369438	161395594	0	3	264,1389,2306,	0,22283,23850,
chr1	161732321	161735904	LCL_denovo_LNC.425.1	0	-	161732321	161735904	0	3	1626,76,285,	0,2896,3298,
chr1	161732321	161735915	LCL_denovo_LNC.425.2	0	-	161732321	161735915	0	3	1626,74,296,	0,2896,3298,
chr1	165690149	165692809	LCL_denovo_LNC.413.1	0	-	165690149	165692809	0	2	1492,737,	0,1923,
chr1	165738231	165745147	LCL_denovo_LNC.423.1	0	+	165738231	165745147	0	2	381,2437,	0,4479,
chr1	167549241	167552605	LCL_denovo_LNC.452.1	0	-	167549241	167552605	0	2	1281,1111,	0,2253,
chr1	167549241	167587071	LCL_denovo_LNC.452.2	0	-	167549241	167587071	0	3	1062,2299,115,	0,2253,37715,
chr1	167549241	167599378	LCL_denovo_LNC.452.3	0	-	167549241	167599378	0	4	1281,943,114,604,	0,3609,37715,49533,
chr1	168167310	168171352	LCL_denovo_LNC.536.1	0	-	168167310	168171352	0	2	916,2202,	0,1840,
chr1	170430689	170508092	LCL_denovo_LNC.472.1	0	-	170430689	170508092	0	2	871,753,	0,76650,
chr1	170585344	170629945	LCL_denovo_LNC.465.1	0	+	170585344	170629945	0	3	67,51,606,	0,39204,43995,
chr1	170585344	170629945	LCL_denovo_LNC.465.2	0	+	170585344	170629945	0	4	67,51,62,606,	0,39204,40582,43995,
chr1	170585344	170629945	LCL_denovo_LNC.465.3	0	+	170585344	170629945	0	5	67,72,51,62,606,	0,22905,39204,40582,43995,
chr1	170626897	170629945	LCL_denovo_LNC.465.4	0	+	170626897	170629945	0	2	55,606,	0,2442,
chr1	172251122	172327201	LCL_denovo_LNC.501.1	0	-	172251122	172327201	0	3	1774,60,20,	0,75904,76059,
chr1	173384170	173404477	LCL_denovo_LNC.517.1	0	+	173384170	173404477	0	3	705,144,958,	0,2428,19349,
chr1	173384402	173410401	LCL_denovo_LNC.517.2	0	+	173384402	173410401	0	3	473,144,2495,	0,2196,23504,
chr1	173384519	173388043	LCL_denovo_LNC.517.3	0	+	173384519	173388043	0	2	356,1445,	0,2079,
chr1	173384519	173398073	LCL_denovo_LNC.517.4	0	+	173384519	173398073	0	3	357,143,957,	0,2080,12597,
chr1	173385911	173410401	LCL_denovo_LNC.517.5	0	+	173385911	173410401	0	3	166,144,2495,	0,687,21995,
chr1	173386563	173390533	LCL_denovo_LNC.519.1	0	-	173386563	173390533	0	2	1198,1150,	0,2820,
chr1	173386563	173446300	LCL_denovo_LNC.519.2	0	-	173386563	173446300	0	3	1198,131,455,	0,44899,59282,
chr1	173386563	173446301	LCL_denovo_LNC.519.3	0	-	173386563	173446301	0	5	1198,288,130,131,531,	0,23038,24494,44899,59207,
chr1	173386563	173446301	LCL_denovo_LNC.519.4	0	-	173386563	173446301	0	2	1198,531,	0,59207,
chr1	173386563	173446301	LCL_denovo_LNC.519.5	0	-	173386563	173446301	0	4	1198,101,131,531,	0,6449,44899,59207,
chr1	173386563	173446301	LCL_denovo_LNC.519.6	0	-	173386563	173446301	0	4	1198,101,131,226,	0,6449,44899,59512,
chr1	173386563	173446301	LCL_denovo_LNC.519.7	0	-	173386563	173446301	0	4	1198,131,154,226,	0,44899,59207,59512,
chr1	173392525	173411485	LCL_denovo_LNC.519.8	0	-	173392525	173411485	0	3	588,288,428,	0,17076,18532,
chr1	173392525	173412747	LCL_denovo_LNC.519.9	0	-	173392525	173412747	0	4	588,288,179,1190,	0,17076,18532,19032,
chr1	173392525	173446301	LCL_denovo_LNC.519.10	0	-	173392525	173446301	0	3	588,131,519,	0,38937,53257,
chr1	173392525	173446301	LCL_denovo_LNC.519.11	0	-	173392525	173446301	0	4	588,131,154,226,	0,38937,53245,53550,
chr1	173401688	173414638	LCL_denovo_LNC.517.6	0	+	173401688	173414638	0	2	6544,183,	0,12767,
chr1	173407422	173412327	LCL_denovo_LNC.519.12	0	-	173407422	173412327	0	2	2467,1270,	0,3635,
chr1	173407422	173446301	LCL_denovo_LNC.519.13	0	-	173407422	173446301	0	4	2467,130,131,531,	0,3635,24040,38348,
chr1	173410617	173446301	LCL_denovo_LNC.519.14	0	-	173410617	173446301	0	3	619,131,531,	0,20845,35153,
chr1	173428351	173446301	LCL_denovo_LNC.519.15	0	-	173428351	173446301	0	3	2148,131,531,	0,3111,17419,
chr1	173833092	173835170	LCL_denovo_LNC.564.29	0	-	173833092	173835170	0	5	121,48,801,38,176,	0,302,529,1555,1902,
chr1	173833092	173835894	LCL_denovo_LNC.564.30	0	-	173833092	173835894	0	8	121,51,30,56,78,43,25,228,	0,302,720,1274,1516,1903,2228,2574,
chr1	173833092	173835894	LCL_denovo_LNC.564.31	0	-	173833092	173835894	0	7	121,450,53,76,40,29,228,	0,302,1276,1517,1902,2224,2574,
chr1	173833092	173835894	LCL_denovo_LNC.564.32	0	-	173833092	173835894	0	8	121,55,27,50,77,47,21,229,	0,302,727,1278,1516,1902,2231,2573,
chr1	173833092	173837093	LCL_denovo_LNC.564.33	0	-	173833092	173837093	0	10	121,48,30,54,38,38,30,40,37,965,	0,302,720,1274,1555,1902,2222,2573,2806,3036,
chr1	173833092	173837093	LCL_denovo_LNC.564.34	0	-	173833092	173837093	0	10	121,48,244,31,77,47,21,40,36,965,	0,302,529,1297,1516,1902,2231,2573,2806,3036,
chr1	173833092	173837093	LCL_denovo_LNC.564.35	0	-	173833092	173837093	0	11	121,48,23,32,52,77,38,30,40,40,961,	0,302,529,720,1276,1516,1902,2222,2573,2806,3040,
chr1	173833092	173837093	LCL_denovo_LNC.564.36	0	-	173833092	173837093	0	12	121,48,23,37,49,77,44,24,40,38,53,801,	0,302,529,720,1279,1516,1902,2228,2573,2806,3036,3200,
chr1	173833092	173837093	LCL_denovo_LNC.564.37	0	-	173833092	173837093	0	9	121,448,54,77,43,28,40,36,965,	0,302,1274,1516,1902,2227,2576,2806,3036,
chr1	173833092	173837093	LCL_denovo_LNC.564.38	0	-	173833092	173837093	0	9	121,48,30,54,40,40,26,269,965,	0,302,720,1274,1555,1904,2226,2573,3036,
chr1	173833092	173837093	LCL_denovo_LNC.564.39	0	-	173833092	173837093	0	8	121,452,50,77,350,40,36,965,	0,302,1278,1516,1902,2573,2806,3036,
chr1	173833092	173837093	LCL_denovo_LNC.564.40	0	-	173833092	173837093	0	11	121,48,23,30,54,77,45,28,39,36,965,	0,302,529,720,1274,1516,1902,2229,2578,2806,3036,
chr1	173833092	173837093	LCL_denovo_LNC.564.41	0	-	173833092	173837093	0	9	121,250,30,54,38,350,40,36,965,	0,302,720,1274,1555,1902,2573,2806,3036,
chr1	173833092	173837093	LCL_denovo_LNC.564.42	0	-	173833092	173837093	0	9	121,53,25,54,39,46,21,269,965,	0,302,725,1274,1555,1903,2231,2573,3036,
chr1	173833092	173837093	LCL_denovo_LNC.564.46	0	-	173833092	173837093	0	11	121,55,16,30,55,38,39,29,39,38,965,	0,302,536,720,1274,1556,1903,2224,2574,2806,3036,
chr1	173833092	173837093	LCL_denovo_LNC.564.47	0	-	173833092	173837093	0	10	121,250,34,52,75,38,30,40,36,965,	0,302,720,1278,1518,1902,2222,2573,2806,3036,
chr1	173833092	173837093	LCL_denovo_LNC.564.48	0	-	173833092	173837093	0	10	121,246,30,54,77,42,27,40,36,965,	0,302,720,1274,1516,1902,2226,2574,2806,3036,
chr1	173833092	173837093	LCL_denovo_LNC.564.49	0	-	173833092	173837093	0	8	125,448,320,42,26,56,26,965,	0,302,1274,1903,2227,2574,2816,3036,
chr1	173833092	173837093	LCL_denovo_LNC.564.50	0	-	173833092	173837093	0	9	121,448,54,77,47,22,40,35,965,	0,302,1274,1516,1902,2231,2574,2807,3036,
chr1	173833092	173837093	LCL_denovo_LNC.564.51	0	-	173833092	173837093	0	10	121,48,30,54,77,41,27,40,37,965,	0,302,720,1274,1516,1902,2225,2573,2806,3036,
chr1	173833092	173837093	LCL_denovo_LNC.564.52	0	-	173833092	173837093	0	11	121,48,23,30,54,77,43,29,39,36,965,	0,302,529,720,1274,1516,1902,2227,2577,2806,3036,
chr1	173833092	173837093	LCL_denovo_LNC.564.53	0	-	173833092	173837093	0	9	121,48,608,77,38,30,40,37,965,	0,302,720,1516,1902,2222,2573,2806,3036,
chr1	173833092	173837093	LCL_denovo_LNC.564.54	0	-	173833092	173837093	0	10	121,250,30,54,38,38,30,40,36,965,	0,302,720,1274,1555,1902,2222,2573,2806,3036,
chr1	173833092	173837093	LCL_denovo_LNC.564.55	0	-	173833092	173837093	0	7	121,448,54,77,350,269,965,	0,302,1274,1516,1902,2573,3036,
chr1	173833092	173837093	LCL_denovo_LNC.564.56	0	-	173833092	173837093	0	8	121,448,54,39,42,25,269,965,	0,302,1274,1555,1903,2227,2573,3036,
chr1	173833092	173837126	LCL_denovo_LNC.564.1	0	-	173833092	173837126	0	11	121,48,34,50,77,38,23,40,36,67,15,	0,302,720,1278,1516,1902,2222,2573,2806,3036,4019,
chr1	173833092	173837126	LCL_denovo_LNC.564.2	0	-	173833092	173837126	0	10	122,47,799,77,43,25,58,22,67,15,	0,303,529,1516,1902,2227,2573,2820,3036,4019,
chr1	173833092	173837126	LCL_denovo_LNC.564.3	0	-	173833092	173837126	0	11	121,48,23,30,54,77,43,25,270,66,15,	0,302,529,720,1274,1516,1902,2227,2573,3037,4019,
chr1	173833092	173837126	LCL_denovo_LNC.564.4	0	-	173833092	173837126	0	9	121,448,319,44,24,60,24,67,15,	0,302,1274,1902,2228,2573,2818,3036,4019,
chr1	173833092	173837126	LCL_denovo_LNC.564.43	0	-	173833092	173837126	0	11	121,48,30,54,77,47,27,34,38,67,15,	0,302,720,1274,1516,1902,2231,2579,2806,3036,4019,
chr1	173833092	173837126	LCL_denovo_LNC.564.44	0	-	173833092	173837126	0	11	121,48,30,54,38,42,26,56,20,67,15,	0,302,720,1274,1555,1902,2226,2573,2822,3036,4019,
chr1	173833092	173837126	LCL_denovo_LNC.564.45	0	-	173833092	173837126	0	11	121,250,30,54,38,43,25,61,15,67,15,	0,302,720,1274,1555,1902,2227,2573,2827,3036,4019,
chr1	173833092	173837126	LCL_denovo_LNC.564.5	0	-	173833092	173837126	0	10	121,448,54,77,39,30,40,36,67,15,	0,302,1274,1516,1902,2222,2573,2806,3036,4019,
chr1	173833092	173837126	LCL_denovo_LNC.564.6	0	-	173833092	173837126	0	11	121,48,23,35,49,38,38,30,270,66,15,	0,302,529,720,1279,1555,1902,2222,2573,3037,4019,
chr1	173833092	173837126	LCL_denovo_LNC.564.7	0	-	173833092	173837126	0	10	121,48,799,39,46,27,39,36,67,15,	0,302,529,1555,1903,2231,2579,2806,3036,4019,
chr1	173833092	173837126	LCL_denovo_LNC.564.8	0	-	173833092	173837126	0	9	121,448,55,76,38,35,264,67,15,	0,302,1274,1517,1902,2222,2578,3036,4019,
chr1	173833092	173837244	LCL_denovo_LNC.564.10	0	-	173833092	173837244	0	10	121,48,608,77,43,28,40,36,53,126,	0,302,720,1516,1902,2227,2576,2806,3036,4026,
chr1	173833092	173837244	LCL_denovo_LNC.564.11	0	-	173833092	173837244	0	10	121,250,30,54,77,42,26,269,53,126,	0,302,720,1274,1516,1902,2226,2573,3036,4026,
chr1	173833092	173837244	LCL_denovo_LNC.564.12	0	-	173833092	173837244	0	11	121,250,30,54,38,38,30,40,36,53,126,	0,302,720,1274,1555,1902,2222,2573,2806,3036,4026,
chr1	173833092	173837244	LCL_denovo_LNC.564.13	0	-	173833092	173837244	0	10	121,451,52,76,38,30,40,36,53,126,	0,302,1277,1517,1902,2222,2573,2806,3036,4026,
chr1	173833092	173837244	LCL_denovo_LNC.564.14	0	-	173833092	173837244	0	10	122,47,23,873,43,26,40,36,53,126,	0,303,529,720,1902,2227,2574,2806,3036,4026,
chr1	173833092	173837244	LCL_denovo_LNC.564.15	0	-	173833092	173837244	0	10	121,48,801,36,38,30,57,19,53,126,	0,302,529,1557,1902,2222,2573,2823,3036,4026,
chr1	173833092	173837244	LCL_denovo_LNC.564.16	0	-	173833092	173837244	0	9	121,48,800,76,42,26,276,46,126,	0,302,529,1517,1902,2226,2573,3043,4026,
chr1	173833092	173837244	LCL_denovo_LNC.564.17	0	-	173833092	173837244	0	10	121,55,23,54,77,38,30,269,53,126,	0,302,727,1274,1516,1902,2222,2573,3036,4026,
chr1	173833092	173837244	LCL_denovo_LNC.564.18	0	-	173833092	173837244	0	10	121,48,30,54,78,349,63,13,53,126,	0,302,720,1274,1516,1903,2573,2829,3036,4026,
chr1	173833092	173837244	LCL_denovo_LNC.564.19	0	-	173833092	173837244	0	10	121,250,34,50,40,39,27,269,53,126,	0,302,720,1278,1555,1904,2225,2573,3036,4026,
chr1	173833092	173837244	LCL_denovo_LNC.564.9	0	-	173833092	173837244	0	9	121,448,54,77,350,40,36,53,126,	0,302,1274,1516,1902,2573,2806,3036,4026,
chr1	173833092	173837493	LCL_denovo_LNC.564.20	0	-	173833092	173837493	0	11	121,55,30,56,75,38,30,40,36,53,1201,	0,302,720,1274,1518,1902,2222,2573,2806,3036,3200,
chr1	173833092	173837493	LCL_denovo_LNC.564.21	0	-	173833092	173837493	0	11	121,48,34,50,77,44,30,34,43,46,1201,	0,302,720,1278,1516,1902,2228,2579,2806,3043,3200,
chr1	173833092	173837493	LCL_denovo_LNC.564.22	0	-	173833092	173837493	0	10	121,48,608,38,38,35,39,36,53,1201,	0,302,720,1555,1902,2222,2578,2806,3036,3200,
chr1	173833092	173837493	LCL_denovo_LNC.564.23	0	-	173833092	173837493	0	9	121,448,54,77,56,12,269,53,1201,	0,302,1274,1516,1902,2240,2573,3036,3200,
chr1	173833092	173837493	LCL_denovo_LNC.564.24	0	-	173833092	173837493	0	10	121,48,608,77,42,28,38,38,53,1201,	0,302,720,1516,1902,2226,2575,2806,3036,3200,
chr1	173833092	173837493	LCL_denovo_LNC.564.25	0	-	173833092	173837493	0	11	121,48,30,54,77,42,26,40,36,53,1201,	0,302,720,1274,1516,1902,2226,2573,2806,3036,3200,
chr1	173833092	173837493	LCL_denovo_LNC.564.26	0	-	173833092	173837493	0	12	121,48,23,30,54,77,43,26,40,35,53,1201,	0,302,529,720,1274,1516,1902,2227,2574,2807,3036,3200,
chr1	173833092	173837493	LCL_denovo_LNC.564.27	0	-	173833092	173837493	0	9	121,48,799,77,38,30,271,51,1201,	0,302,529,1516,1902,2222,2573,3038,3200,
chr1	173833092	173837493	LCL_denovo_LNC.564.28	0	-	173833092	173837493	0	10	121,448,55,76,39,30,40,36,65,384,	0,302,1274,1517,1902,2222,2573,2806,3036,4017,
chr1	173833409	173837093	LCL_denovo_LNC.564.57	0	-	173833409	173837093	0	8	33,30,319,42,27,60,15,965,	0,403,957,1585,1909,2257,2510,2719,
chr1	173833409	173837244	LCL_denovo_LNC.564.58	0	-	173833409	173837244	0	8	433,319,38,23,40,44,45,126,	0,957,1585,1905,2256,2489,2727,3709,
chr1	173834184	173837093	LCL_denovo_LNC.564.59	0	-	173834184	173837093	0	6	236,77,42,29,266,965,	0,424,810,1134,1484,1944,
chr1	174082415	174128422	LCL_denovo_LNC.615.1	0	-	174082415	174128422	0	5	2372,109,71,104,121,	0,8806,42349,45609,45886,
chr1	174082415	174128422	LCL_denovo_LNC.615.2	0	-	174082415	174128422	0	4	2372,71,104,121,	0,42349,45609,45886,
chr1	174082415	174129296	LCL_denovo_LNC.615.3	0	-	174082415	174129296	0	4	2372,71,104,242,	0,42349,45609,46639,
chr1	174082415	174129296	LCL_denovo_LNC.615.4	0	-	174082415	174129296	0	3	2372,71,242,	0,42349,46639,
chr1	174090795	174128335	LCL_denovo_LNC.615.5	0	-	174090795	174128335	0	4	129,71,104,34,	0,33969,37229,37506,
chr1	174090795	174129814	LCL_denovo_LNC.615.6	0	-	174090795	174129814	0	3	129,71,760,	0,33969,38259,
chr1	174090795	174129814	LCL_denovo_LNC.615.7	0	-	174090795	174129814	0	4	129,109,71,760,	0,426,33969,38259,
chr1	175873802	175892093	LCL_denovo_LNC.542.1	0	-	175873802	175892093	0	4	470,224,95,1006,	0,3880,15789,17285,
chr1	178447449	178455725	LCL_denovo_LNC.546.1	0	-	178447449	178455725	0	4	1301,86,108,157,	0,3997,4860,8119,
chr1	178523250	178531542	LCL_denovo_LNC.556.1	0	-	178523250	178531542	0	3	1569,153,1887,	0,5740,6405,
chr1	178533139	178536973	LCL_denovo_LNC.556-2.1	0	-	178533139	178536973	0	2	2566,714,	0,3120,
chr1	178533139	178548945	LCL_denovo_LNC.556-2.2	0	-	178533139	178548945	0	3	2778,70,318,	0,9288,15488,
chr1	178541698	178548832	LCL_denovo_LNC.556-2.3	0	-	178541698	178548832	0	2	799,205,	0,6929,
chr1	181100747	181150793	LCL_denovo_LNC.586.1	0	+	181100747	181150793	0	4	563,82,494,3979,	0,12444,43725,46067,
chr1	181100747	181151347	LCL_denovo_LNC.586.2	0	+	181100747	181151347	0	4	344,82,498,323,	0,12444,43725,50277,
chr1	181100759	181150793	LCL_denovo_LNC.586.3	0	+	181100759	181150793	0	4	332,82,130,993,	0,12432,43713,49041,
chr1	181101109	181151347	LCL_denovo_LNC.586.4	0	+	181101109	181151347	0	5	201,82,130,125,323,	0,12082,43363,43736,49915,
chr1	181101121	181151347	LCL_denovo_LNC.586.5	0	+	181101121	181151347	0	4	189,82,130,323,	0,12070,43351,49903,
chr1	181103822	181150793	LCL_denovo_LNC.586.6	0	+	181103822	181150793	0	5	528,82,130,125,4019,	0,9369,40650,41023,42952,
chr1	181103822	181151347	LCL_denovo_LNC.586.7	0	+	181103822	181151347	0	5	448,82,130,117,323,	0,9369,40650,41023,47202,
chr1	181104105	181151347	LCL_denovo_LNC.586.8	0	+	181104105	181151347	0	6	245,107,82,130,125,323,	0,7324,9086,40367,40740,46919,
chr1	181109414	181151347	LCL_denovo_LNC.586.9	0	+	181109414	181151347	0	5	953,195,82,490,323,	0,1927,3777,35058,41610,
chr1	181113000	181150793	LCL_denovo_LNC.586.10	0	+	181113000	181150793	0	3	273,130,3979,	0,31472,33814,
chr1	181113106	181150793	LCL_denovo_LNC.586.11	0	+	181113106	181150793	0	4	167,130,117,3979,	0,31366,31739,33708,
chr1	182567758	182580497	LCL_denovo_LNC.591.1	0	+	182567758	182580497	0	2	10314,307,	0,12432,
chr1	184088942	184091484	LCL_denovo_LNC.611.1	0	+	184088942	184091484	0	3	31,282,564,	0,1160,1978,
chr1	185286532	185337035	LCL_denovo_LNC.660.1	0	+	185286532	185337035	0	2	877,1487,	0,49016,
chr1	185286532	185346422	LCL_denovo_LNC.660.2	0	+	185286532	185346422	0	4	877,122,111,2894,	0,53267,56217,56996,
chr1	186400422	186406145	LCL_denovo_LNC.654.1	0	+	186400422	186406145	0	3	59,65,656,	0,3934,5067,
chr1	192486190	192500064	LCL_denovo_LNC.643.1	0	+	192486190	192500064	0	2	846,628,	0,13246,
chr1	192904699	192913039	LCL_denovo_LNC.666.1	0	-	192904699	192913039	0	2	334,1605,	0,6735,
chr1	192904699	192927997	LCL_denovo_LNC.666.2	0	-	192904699	192927997	0	2	334,1564,	0,21734,
chr1	192909186	192926857	LCL_denovo_LNC.666.3	0	-	192909186	192926857	0	2	2433,424,	0,17247,
chr1	192921592	192927970	LCL_denovo_LNC.666.4	0	-	192921592	192927970	0	2	856,1537,	0,4841,
chr1	193225541	193235430	LCL_denovo_LNC.691.1	0	+	193225541	193235430	0	2	2100,5531,	0,4358,
chr1	198744456	198765206	LCL_denovo_LNC.676.1	0	-	198744456	198765206	0	3	839,52,23,	0,3928,20727,
chr1	198744456	198765216	LCL_denovo_LNC.676.2	0	-	198744456	198765216	0	3	839,48,37,	0,3928,20723,
chr1	198744456	198765287	LCL_denovo_LNC.676.3	0	-	198744456	198765287	0	2	839,108,	0,20723,
chr1	198744456	198765287	LCL_denovo_LNC.676.4	0	-	198744456	198765287	0	2	839,144,	0,20687,
chr1	198868855	198906539	LCL_denovo_LNC.683.1	0	-	198868855	198906539	0	2	843,185,	0,37499,
chr1	200380775	200384638	LCL_denovo_LNC.688.1	0	+	200380775	200384638	0	2	315,146,	0,3717,
chr1	200380775	200443804	LCL_denovo_LNC.688.2	0	+	200380775	200443804	0	2	315,768,	0,62261,
chr1	200414022	200443804	LCL_denovo_LNC.688.3	0	+	200414022	200443804	0	2	51,768,	0,29014,
chr1	200436042	200443804	LCL_denovo_LNC.688.4	0	+	200436042	200443804	0	2	22,768,	0,6994,
chr1	200639220	200663378	LCL_denovo_LNC.697.1	0	+	200639220	200663378	0	3	195,121,557,	0,20217,23601,
chr1	200824755	200844118	LCL_denovo_LNC.702.1	0	-	200824755	200844118	0	2	480,1324,	0,18039,
chr1	200845885	200857516	LCL_denovo_LNC.690.1	0	-	200845885	200857516	0	2	439,74,	0,11557,
chr1	200993069	200999078	LCL_denovo_LNC.699.1	0	+	200993069	200999078	0	2	135,4529,	0,1480,
chr1	200993081	200999078	LCL_denovo_LNC.699.2	0	+	200993081	200999078	0	2	132,4529,	0,1468,
chr1	201476204	201485933	LCL_denovo_LNC.719.1	0	+	201476204	201485933	0	2	343,2462,	0,7267,
chr1	201476351	201504243	LCL_denovo_LNC.719.2	0	+	201476351	201504243	0	3	196,82,1692,	0,22870,26200,
chr1	202133544	202135315	LCL_denovo_LNC.731.1	0	+	202133544	202135315	0	2	37,647,	0,1124,
chr1	202779969	202781905	LCL_denovo_LNC.742.1	0	+	202779969	202781905	0	3	529,519,55,	0,847,1881,
chr1	202779969	202781905	LCL_denovo_LNC.742.2	0	+	202779969	202781905	0	3	529,633,55,	0,733,1881,
chr1	202780076	202781905	LCL_denovo_LNC.742.3	0	+	202780076	202781905	0	2	1259,55,	0,1774,
chr1	203242401	203244309	LCL_denovo_LNC.770.1	0	+	203242401	203244309	0	2	926,423,	0,1485,
chr1	203242401	203258362	LCL_denovo_LNC.770.2	0	+	203242401	203258362	0	5	926,57,246,262,730,	0,1485,13792,14715,15231,
chr1	203254944	203258362	LCL_denovo_LNC.770.3	0	+	203254944	203258362	0	3	1495,318,725,	0,2172,2693,
chr1	203255004	203258362	LCL_denovo_LNC.770.4	0	+	203255004	203258362	0	2	1435,1246,	0,2112,
chr1	203256803	203258362	LCL_denovo_LNC.770.5	0	+	203256803	203258362	0	3	172,262,730,	0,313,829,
chr1	203256803	203258362	LCL_denovo_LNC.770.6	0	+	203256803	203258362	0	3	156,318,730,	0,313,829,
chr1	203256803	203270889	LCL_denovo_LNC.766.1	0	-	203256803	203270889	0	3	1418,141,672,	0,12831,13414,
chr1	203256803	203273860	LCL_denovo_LNC.766.2	0	-	203256803	203273860	0	4	1419,141,192,208,	0,12831,13414,16849,
chr1	203256803	203274395	LCL_denovo_LNC.766.3	0	-	203256803	203274395	0	4	1419,141,210,748,	0,12831,13414,16844,
chr1	203256803	203274418	LCL_denovo_LNC.766.4	0	-	203256803	203274418	0	5	1419,141,192,186,234,	0,12831,13414,16844,17381,
chr1	203256803	203274418	LCL_denovo_LNC.766.5	0	-	203256803	203274418	0	5	1419,141,192,111,234,	0,12831,13414,16844,17381,
chr1	203256819	203258362	LCL_denovo_LNC.770.7	0	+	203256819	203258362	0	3	140,262,730,	0,297,813,
chr1	203261476	203270630	LCL_denovo_LNC.766.6	0	-	203261476	203270630	0	3	149,141,413,	0,8158,8741,
chr1	203261476	203274425	LCL_denovo_LNC.766.7	0	-	203261476	203274425	0	4	149,141,192,778,	0,8158,8741,12171,
chr1	203269020	203274414	LCL_denovo_LNC.766.8	0	-	203269020	203274414	0	4	755,192,111,230,	0,1197,4627,5164,
chr1	203269020	203274425	LCL_denovo_LNC.766.9	0	-	203269020	203274425	0	4	755,192,186,241,	0,1197,4627,5164,
chr1	203706304	203721561	LCL_denovo_LNC.785.1	0	-	203706304	203721561	0	3	871,116,189,	0,7028,15068,
chr1	204545107	204554641	LCL_denovo_LNC.830.1	0	+	204545107	204554641	0	3	230,1891,84,	0,3287,9450,
chr1	204588556	204599039	LCL_denovo_LNC.802.1	0	+	204588556	204599039	0	5	1785,483,92,406,1814,	0,1928,2526,7544,8669,
chr1	204595433	204599039	LCL_denovo_LNC.802.2	0	+	204595433	204599039	0	2	1073,1814,	0,1792,
chr1	204596107	204599039	LCL_denovo_LNC.802.3	0	+	204596107	204599039	0	2	397,1816,	0,1116,
chr1	204677939	204684399	LCL_denovo_LNC.799.1	0	-	204677939	204684399	0	2	698,475,	0,5985,
chr1	204677939	204684399	LCL_denovo_LNC.799.2	0	-	204677939	204684399	0	2	699,474,	0,5986,
chr1	205736029	205768658	LCL_denovo_LNC.866.1	0	+	205736029	205768658	0	3	6294,156,19,	0,32059,32610,
chr1	205741590	205744823	LCL_denovo_LNC.866.2	0	+	205741590	205744823	0	2	733,1386,	0,1847,
chr1	206807664	206808722	LCL_denovo_LNC.833.1	0	-	206807664	206808722	0	2	664,282,	0,776,
chr1	207972118	207979074	LCL_denovo_LNC.886.1	0	-	207972118	207979074	0	2	3890,459,	0,6497,
chr1	207972118	207982218	LCL_denovo_LNC.886.2	0	-	207972118	207982218	0	3	5862,137,2869,	0,6496,7231,
chr1	207972118	207984971	LCL_denovo_LNC.886.3	0	-	207972118	207984971	0	3	6633,93,4378,	0,7231,8475,
chr1	207972118	207991507	LCL_denovo_LNC.886.4	0	-	207972118	207991507	0	3	8592,152,924,	0,17155,18465,
chr1	207972118	207996425	LCL_denovo_LNC.886.5	0	-	207972118	207996425	0	6	6165,56,2116,152,176,877,	0,6242,6496,17155,18465,23430,
chr1	207972118	207996425	LCL_denovo_LNC.886.6	0	-	207972118	207996425	0	5	6083,828,152,176,877,	0,6496,17155,18465,23430,
chr1	207972118	207997050	LCL_denovo_LNC.886.7	0	-	207972118	207997050	0	5	6633,93,152,176,89,	0,7231,17155,18465,24843,
chr1	207972118	207997097	LCL_denovo_LNC.886.8	0	-	207972118	207997097	0	4	7324,1486,113,136,	0,17155,23430,24843,
chr1	207972118	207997097	LCL_denovo_LNC.886.9	0	-	207972118	207997097	0	5	7324,152,176,113,136,	0,17155,18465,23430,24843,
chr1	207972118	207997124	LCL_denovo_LNC.886.10	0	-	207972118	207997124	0	4	3889,10811,176,163,	0,6496,18465,24843,
chr1	207972118	208042489	LCL_denovo_LNC.886.11	0	-	207972118	208042489	0	4	6633,11410,98,117,	0,7231,69152,70254,
chr1	207972118	208042489	LCL_denovo_LNC.886.12	0	-	207972118	208042489	0	5	5862,828,1486,98,117,	0,6496,17155,69152,70254,
chr1	207972118	208042516	LCL_denovo_LNC.886.13	0	-	207972118	208042516	0	4	7324,1486,98,144,	0,17155,69152,70254,
chr1	208779031	209012484	LCL_denovo_LNC.888.1	0	-	208779031	209012484	0	8	386,169,123,253,56,67,87,159,	0,21058,22287,30298,75190,215932,216397,233294,
chr1	208779632	208785579	LCL_denovo_LNC.890.1	0	-	208779632	208785579	0	2	988,145,	0,5802,
chr1	208799881	209012484	LCL_denovo_LNC.888.2	0	-	208799881	209012484	0	7	377,123,253,63,57,87,159,	0,1437,9448,54340,195089,195547,212444,
chr1	209183275	209255480	LCL_denovo_LNC.877.1	0	-	209183275	209255480	0	2	188,210,	0,71995,
chr1	209276658	209288417	LCL_denovo_LNC.892.1	0	+	209276658	209288417	0	4	407,108,165,2196,	0,4112,7794,9563,
chr1	209834733	209849735	LCL_denovo_LNC.895.1	0	-	209834733	209849735	0	3	179,151,1169,	0,1522,13833,
chr1	209834733	209902343	LCL_denovo_LNC.895.2	0	-	209834733	209902343	0	4	179,151,115,59,	0,1522,62641,67551,
chr1	211495452	211497716	LCL_denovo_LNC.902.1	0	-	211495452	211497716	0	2	1660,204,	0,2060,
chr1	211776206	211780547	LCL_denovo_LNC.910.1	0	-	211776206	211780547	0	2	3423,431,	0,3910,
chr1	212847951	212852290	LCL_denovo_LNC.922.1	0	-	212847951	212852290	0	2	507,182,	0,4157,
chr1	212856326	212868602	LCL_denovo_LNC.928.1	0	+	212856326	212868602	0	3	200,183,9190,	0,576,3086,
chr1	212856342	212868602	LCL_denovo_LNC.928.2	0	+	212856342	212868602	0	2	184,9190,	0,3070,
chr1	213025270	213031455	LCL_denovo_LNC.931.1	0	-	213025270	213031455	0	2	2382,347,	0,5838,
chr1	213025270	213031463	LCL_denovo_LNC.931.2	0	-	213025270	213031463	0	2	2381,356,	0,5837,
chr1	217753515	217755514	LCL_denovo_LNC.975.1	0	+	217753515	217755514	0	2	565,1131,	0,868,
chr1	219220877	219263357	LCL_denovo_LNC.992.1	0	-	219220877	219263357	0	3	1682,166,93,	0,38959,42387,
chr1	219220877	219347043	LCL_denovo_LNC.992.2	0	-	219220877	219347043	0	4	1682,166,93,232,	0,38959,102403,125934,
chr1	219254592	219323471	LCL_denovo_LNC.992.3	0	-	219254592	219323471	0	4	851,166,93,20,	0,5244,68688,68859,
chr1	219254592	219347043	LCL_denovo_LNC.992.4	0	-	219254592	219347043	0	5	1768,168,93,80,232,	0,5244,68688,74869,92219,
chr1	219254592	219347064	LCL_denovo_LNC.992.5	0	-	219254592	219347064	0	5	1768,166,93,80,253,	0,5244,68688,74869,92219,
chr1	219254592	219347070	LCL_denovo_LNC.992.6	0	-	219254592	219347070	0	5	693,166,93,80,259,	0,5244,68688,74869,92219,
chr1	219274015	219347064	LCL_denovo_LNC.992.7	0	-	219274015	219347064	0	4	81,93,80,253,	0,49265,55446,72796,
chr1	219298251	219347112	LCL_denovo_LNC.992.8	0	-	219298251	219347112	0	4	202,93,80,301,	0,25029,31210,48560,
chr1	219605424	219618785	LCL_denovo_LNC.968.1	0	+	219605424	219618785	0	3	114,183,1092,	0,10169,12269,
chr1	219614576	219618785	LCL_denovo_LNC.968.2	0	+	219614576	219618785	0	2	177,1092,	0,3117,
chr1	221220464	221233392	LCL_denovo_LNC.990.1	0	+	221220464	221233392	0	2	78,809,	0,12119,
chr1	221220464	221241013	LCL_denovo_LNC.990.2	0	+	221220464	221241013	0	3	78,177,713,	0,12119,19836,
chr1	221220464	221255781	LCL_denovo_LNC.990.3	0	+	221220464	221255781	0	7	78,177,144,223,132,186,618,	0,12119,19836,30605,30957,32707,34699,
chr1	221220470	221282140	LCL_denovo_LNC.990.4	0	+	221220470	221282140	0	5	72,177,144,107,2854,	0,12113,19830,57904,58816,
chr1	221247247	221257333	LCL_denovo_LNC.990.5	0	+	221247247	221257333	0	4	716,484,192,35,	0,3822,7916,10051,
chr1	221250656	221253250	LCL_denovo_LNC.990.6	0	+	221250656	221253250	0	3	636,132,79,	0,765,2515,
chr1	221250851	221255781	LCL_denovo_LNC.990.7	0	+	221250851	221255781	0	3	441,132,618,	0,570,4312,
chr1	221251027	221282140	LCL_denovo_LNC.990.8	0	+	221251027	221282140	0	5	265,132,192,107,2854,	0,394,4136,27347,28259,
chr1	221277972	221282140	LCL_denovo_LNC.990.9	0	+	221277972	221282140	0	3	165,90,2854,	0,419,1314,
chr1	221278055	221282140	LCL_denovo_LNC.990.10	0	+	221278055	221282140	0	3	426,100,2854,	0,929,1231,
chr1	221946580	221952080	LCL_denovo_LNC.987.1	0	-	221946580	221952080	0	2	1441,335,	0,5165,
chr1	221997646	222000890	LCL_denovo_LNC.986.1	0	+	221997646	222000890	0	2	28,2670,	0,574,
chr1	222763071	222767672	LCL_denovo_LNC.1017.1	0	+	222763071	222767672	0	4	450,150,250,95,	0,528,2436,4506,
chr1	222763280	222766754	LCL_denovo_LNC.1017.2	0	+	222763280	222766754	0	3	24,150,1247,	0,319,2227,
chr1	222763317	222767672	LCL_denovo_LNC.1017.3	0	+	222763317	222767672	0	3	432,299,95,	0,2190,4260,
chr1	222763325	222766754	LCL_denovo_LNC.1017.4	0	+	222763325	222766754	0	3	196,150,1247,	0,274,2182,
chr1	224138892	224141585	LCL_denovo_LNC.1050.1	0	-	224138892	224141585	0	3	1101,58,1216,	0,1194,1477,
chr1	224138892	224143241	LCL_denovo_LNC.1050.2	0	-	224138892	224143241	0	4	1101,203,191,121,	0,1477,3286,4228,
chr1	224138892	224149619	LCL_denovo_LNC.1050.3	0	-	224138892	224149619	0	5	1101,486,191,65,119,	0,1194,3286,9977,10608,
chr1	224138892	224158543	LCL_denovo_LNC.1050.4	0	-	224138892	224158543	0	7	1101,486,191,65,197,185,487,	0,1194,3286,9977,10886,11284,19164,
chr1	224138892	224164805	LCL_denovo_LNC.1050.5	0	-	224138892	224164805	0	10	1101,58,203,191,65,197,124,190,66,223,	0,1194,1477,3286,9977,10886,13395,20383,22791,25690,
chr1	224207251	224218452	LCL_denovo_LNC.1033.1	0	+	224207251	224218452	0	2	941,1924,	0,9277,
chr1	224214555	224218452	LCL_denovo_LNC.1033.2	0	+	224214555	224218452	0	2	2274,1070,	0,2827,
chr1	224215680	224219030	LCL_denovo_LNC.1033.3	0	+	224215680	224219030	0	2	1149,38,	0,3312,
chr1	224644564	224648254	LCL_denovo_LNC.1079.1	0	+	224644564	224648254	0	2	59,1340,	0,2350,
chr1	226234088	226249843	LCL_denovo_LNC.1064.1	0	-	226234088	226249843	0	2	203,1153,	0,14602,
chr1	226271273	226277412	LCL_denovo_LNC.1070.1	0	+	226271273	226277412	0	3	396,258,222,	0,3223,5917,
chr1	226426045	226444222	LCL_denovo_LNC.1095.1	0	+	226426045	226444222	0	3	779,119,757,	0,2068,17420,
chr1	226998798	227002494	LCL_denovo_LNC.1086.1	0	+	226998798	227002494	0	2	107,507,	0,3189,
chr1	226998802	227007048	LCL_denovo_LNC.1086.2	0	+	226998802	227007048	0	3	103,191,1222,	0,3185,7024,
chr1	228594863	228602207	LCL_denovo_LNC.1145.1	0	+	228594863	228602207	0	2	316,1676,	0,5668,
chr1	228695994	228697825	LCL_denovo_LNC.1139.1	0	+	228695994	228697825	0	2	541,234,	0,1597,
chr1	231656503	231665478	LCL_denovo_LNC.1172.1	0	-	231656503	231665478	0	3	1880,78,1313,	0,6580,7662,
chr1	234492781	234498001	LCL_denovo_LNC.1184.1	0	+	234492781	234498001	0	3	55,254,3726,	0,464,1494,
chr1	234805196	234822234	LCL_denovo_LNC.1213.16	0	-	234805196	234822234	0	6	3540,150,207,163,3183,31,	0,7318,9692,11745,13032,17007,
chr1	234805196	234825485	LCL_denovo_LNC.1213.15	0	-	234805196	234825485	0	5	3540,150,162,118,935,	0,7318,11745,13031,19354,
chr1	234805196	234831304	LCL_denovo_LNC.1213.14	0	-	234805196	234831304	0	5	3535,155,150,327,180,	0,6938,7318,19354,25928,
chr1	234805196	234832017	LCL_denovo_LNC.1213.12	0	-	234805196	234832017	0	5	3535,155,150,118,213,	0,6938,7318,13031,26608,
chr1	234805196	234832017	LCL_denovo_LNC.1213.13	0	-	234805196	234832017	0	4	3535,155,150,213,	0,6938,7318,26608,
chr1	234805196	234832057	LCL_denovo_LNC.1213.11	0	-	234805196	234832057	0	6	3540,150,207,118,327,97,	0,7318,9692,13031,19354,26764,
chr1	234805196	234832086	LCL_denovo_LNC.1213.10	0	-	234805196	234832086	0	7	3535,155,150,118,327,1073,282,	0,6938,7318,13031,19354,22982,26608,
chr1	234805196	234832086	LCL_denovo_LNC.1213.9	0	-	234805196	234832086	0	5	3535,158,3184,327,80,	0,6938,13031,19354,26810,
chr1	234805196	234832101	LCL_denovo_LNC.1213.8	0	-	234805196	234832101	0	3	3540,327,141,	0,19354,26764,
chr1	234805196	234832146	LCL_denovo_LNC.1213.1	0	-	234805196	234832146	0	7	3535,156,149,4353,327,404,342,	0,6938,7319,13031,19354,22982,26608,
chr1	234805196	234832146	LCL_denovo_LNC.1213.2	0	-	234805196	234832146	0	5	3535,150,4353,327,342,	0,7318,13031,19354,26608,
chr1	234805196	234832146	LCL_denovo_LNC.1213.3	0	-	234805196	234832146	0	6	3535,150,4353,327,1069,342,	0,7318,13031,19354,22982,26608,
chr1	234805196	234832146	LCL_denovo_LNC.1213.4	0	-	234805196	234832146	0	7	3540,150,207,162,118,327,342,	0,7318,9692,11745,13031,19354,26608,
chr1	234805196	234832146	LCL_denovo_LNC.1213.5	0	-	234805196	234832146	0	7	3535,156,149,118,327,1073,342,	0,6938,7319,13031,19354,22982,26608,
chr1	234805196	234832146	LCL_denovo_LNC.1213.6	0	-	234805196	234832146	0	6	3535,155,150,207,6650,342,	0,6938,7318,9692,13031,26608,
chr1	234805196	234832146	LCL_denovo_LNC.1213.7	0	-	234805196	234832146	0	7	3535,158,150,207,162,6650,342,	0,6938,7318,9692,11745,13031,26608,
chr1	234812145	234832101	LCL_denovo_LNC.1213.17	0	-	234812145	234832101	0	5	144,150,327,1069,297,	0,369,12405,16033,19659,
chr1	234812782	234832017	LCL_denovo_LNC.1213.18	0	-	234812782	234832017	0	5	2313,162,6650,1073,213,	0,4159,5445,15396,19022,
chr1	234812782	234832086	LCL_denovo_LNC.1213.19	0	-	234812782	234832086	0	5	2313,118,327,1073,282,	0,5445,11768,15396,19022,
chr1	234818802	234832146	LCL_denovo_LNC.1213.20	0	-	234818802	234832146	0	3	2609,327,342,	0,5748,13002,
chr1	234825585	234832086	LCL_denovo_LNC.1213.21	0	-	234825585	234832086	0	2	3666,282,	0,6219,
chr1	234976752	234985429	LCL_denovo_LNC.1191.1	0	+	234976752	234985429	0	2	2951,106,	0,8571,
chr1	234976752	234985429	LCL_denovo_LNC.1191.2	0	+	234976752	234985429	0	2	2964,90,	0,8587,
chr1	235062226	235063864	LCL_denovo_LNC.1195.1	0	+	235062226	235063864	0	2	305,946,	0,692,
chr1	235088281	235098522	LCL_denovo_LNC.1206.1	0	+	235088281	235098522	0	2	1445,3079,	0,7162,
chr1	235088281	235098522	LCL_denovo_LNC.1206.2	0	+	235088281	235098522	0	4	1445,98,130,3079,	0,2572,4696,7162,
chr1	235088860	235098522	LCL_denovo_LNC.1206.3	0	+	235088860	235098522	0	3	866,130,3079,	0,4117,6583,
chr1	235088860	235098522	LCL_denovo_LNC.1206.4	0	+	235088860	235098522	0	5	866,98,130,192,3079,	0,1993,4117,5952,6583,
chr1	235088989	235095051	LCL_denovo_LNC.1206.5	0	+	235088989	235095051	0	3	737,130,239,	0,3988,5823,
chr1	235092016	235098522	LCL_denovo_LNC.1212.1	0	-	235092016	235098522	0	5	1809,76,150,355,230,	0,3571,5147,5831,6276,
chr1	235092016	235109175	LCL_denovo_LNC.1212.2	0	-	235092016	235109175	0	4	1810,75,103,247,	0,3572,12118,16912,
chr1	235092016	235116674	LCL_denovo_LNC.1212.3	0	-	235092016	235116674	0	4	1809,1726,103,272,	0,3571,12118,24386,
chr1	235092016	235117698	LCL_denovo_LNC.1212.4	0	-	235092016	235117698	0	4	1809,80,103,1296,	0,3571,12118,24386,
chr1	235095129	235109054	LCL_denovo_LNC.1212.5	0	-	235095129	235109054	0	3	2184,103,126,	0,9005,13799,
chr1	235095129	235116674	LCL_denovo_LNC.1212.6	0	-	235095129	235116674	0	2	534,71,	0,21474,
chr1	235095129	235116752	LCL_denovo_LNC.1212.7	0	-	235095129	235116752	0	4	534,150,103,149,	0,2034,9005,21474,
chr1	235095129	235116759	LCL_denovo_LNC.1212.8	0	-	235095129	235116759	0	3	534,103,156,	0,9005,21474,
chr1	235095129	235117698	LCL_denovo_LNC.1212.10	0	-	235095129	235117698	0	3	1024,103,1296,	0,9005,21273,
chr1	235095129	235117698	LCL_denovo_LNC.1212.11	0	-	235095129	235117698	0	5	534,1219,90,103,1296,	0,2034,4384,9005,21273,
chr1	235095129	235117698	LCL_denovo_LNC.1212.9	0	-	235095129	235117698	0	4	534,150,103,1296,	0,2034,9005,21273,
chr1	235111995	235116759	LCL_denovo_LNC.1212.12	0	-	235111995	235116759	0	2	4095,156,	0,4608,
chr1	235143633	235149314	LCL_denovo_LNC.1196.1	0	-	235143633	235149314	0	3	329,94,2230,	0,926,3451,
chr1	235143633	235155887	LCL_denovo_LNC.1196.2	0	-	235143633	235155887	0	3	329,94,109,	0,926,12145,
chr1	237070181	237077854	LCL_denovo_LNC.1227.1	0	+	237070181	237077854	0	2	325,1257,	0,6416,
chr1	243220454	243264992	LCL_denovo_LNC.1238.1	0	-	243220454	243264992	0	15	118,58,191,169,632,124,65,236,523,59,66,217,132,110,305,	0,211,2325,8920,9938,12428,21835,24737,30557,32168,34378,35326,38838,40037,44233,
chr1	243242294	243264992	LCL_denovo_LNC.1238.2	0	-	243242294	243264992	0	8	60,523,59,66,217,132,110,305,	0,8717,10328,12538,13486,16998,18197,22393,
chr1	243255472	243265020	LCL_denovo_LNC.1238.3	0	-	243255472	243265020	0	5	24,217,132,110,333,	0,308,3820,5019,9215,
chr1	243269517	243310835	LCL_denovo_LNC.1258.1	0	+	243269517	243310835	0	3	77,56,7581,	0,29684,33737,
chr1	244390680	244416984	LCL_denovo_LNC.1263.1	0	-	244390680	244416984	0	2	4897,32,	0,26272,
chr1	244420281	244423360	LCL_denovo_LNC.1264.1	0	-	244420281	244423360	0	2	1837,609,	0,2470,
chr1	244420281	244423449	LCL_denovo_LNC.1264.2	0	-	244420281	244423449	0	2	1955,698,	0,2470,
chr1	244420281	244488472	LCL_denovo_LNC.1264.3	0	-	244420281	244488472	0	3	1837,152,76,	0,28144,68115,
chr1	244420281	244488472	LCL_denovo_LNC.1264.4	0	-	244420281	244488472	0	3	2626,152,76,	0,28144,68115,
chr1	244420281	244488472	LCL_denovo_LNC.1264.5	0	-	244420281	244488472	0	4	1837,156,152,76,	0,2470,28144,68115,
chr1	244469956	244488472	LCL_denovo_LNC.1264.6	0	-	244469956	244488472	0	3	1436,227,76,	0,1521,18440,
chr1	245121051	245121847	LCL_denovo_LNC.1270.1	0	+	245121051	245121847	0	2	104,573,	0,223,
chr1	246952972	246955528	LCL_denovo_LNC.1278.1	0	+	246952972	246955528	0	3	28,401,170,	0,775,2386,
chr1	247349472	247355716	LCL_denovo_LNC.1291.1	0	+	247349472	247355716	0	2	2878,16,	0,6228,
chr1	247494597	247504070	LCL_denovo_LNC.1300.1	0	+	247494597	247504070	0	3	1069,1699,1095,	0,1432,8378,
chr1	247528502	247557084	LCL_denovo_LNC.1299.1	0	+	247528502	247557084	0	3	84,136,441,	0,8807,28141,
chr1	248630425	248701005	LCL_denovo_LNC.1311.1	0	-	248630425	248701005	0	5	1560,137,3558,83,1024,	0,2898,14802,32106,69556,
chr1	248632533	248662942	LCL_denovo_LNC.1311.2	0	-	248632533	248662942	0	4	927,2969,316,411,	0,12694,15936,29998,
chr1	248646388	248700703	LCL_denovo_LNC.1311.3	0	-	248646388	248700703	0	4	2397,85,83,722,	0,15460,16143,53593,
chr1	248712788	248728583	LCL_denovo_LNC.1310.1	0	+	248712788	248728583	0	3	46,316,2094,	0,13112,13701,
chr1	248712794	248728583	LCL_denovo_LNC.1310.2	0	+	248712794	248728583	0	3	40,321,2089,	0,13106,13700,
chr1	248861567	248866019	LCL_denovo_LNC.1301.1	0	-	248861567	248866019	0	3	639,364,16,	0,3644,4436,
chr1	249146465	249153269	LCL_denovo_LNC.1303.1	0	+	249146465	249153269	0	2	5086,929,	0,5875,
chr10	978826	986848	LCL_denovo_LNC.1302.1	0	+	978826	986848	0	3	229,384,55,	0,1949,7967,
chr10	1205792	1207072	LCL_denovo_LNC.1308.1	0	+	1205792	1207072	0	2	138,580,	0,700,
chr10	1205792	1211807	LCL_denovo_LNC.1308.2	0	+	1205792	1211807	0	3	138,85,3321,	0,700,2694,
chr10	1205792	1331558	LCL_denovo_LNC.1308.3	0	+	1205792	1331558	0	3	138,85,891,	0,700,124875,
chr10	1716893	1720721	LCL_denovo_LNC.1305.1	0	+	1716893	1720721	0	2	24,577,	0,3251,
chr10	3107474	3109184	LCL_denovo_LNC.1304.1	0	-	3107474	3109184	0	2	1108,240,	0,1470,
chr10	3528076	3532200	LCL_denovo_LNC.1306.1	0	+	3528076	3532200	0	3	26,201,3076,	0,180,1048,
chr10	3748751	3780270	LCL_denovo_LNC.1307.1	0	-	3748751	3780270	0	3	464,162,59,	0,2876,31460,
chr10	3796912	3800050	LCL_denovo_LNC.1309.1	0	-	3796912	3800050	0	3	1945,102,110,	0,2766,3028,
chr10	3796912	3800308	LCL_denovo_LNC.1309.2	0	-	3796912	3800308	0	3	1945,102,157,	0,2766,3239,
chr10	6163485	6168713	LCL_denovo_LNC.1312.1	0	-	6163485	6168713	0	2	490,795,	0,4433,
chr10	6163485	6183259	LCL_denovo_LNC.1312.2	0	-	6163485	6183259	0	3	491,128,279,	0,4433,19495,
chr10	6182713	6184087	LCL_denovo_LNC.1313.1	0	+	6182713	6184087	0	3	37,196,670,	0,406,704,
chr10	6368513	6377896	LCL_denovo_LNC.1318.1	0	+	6368513	6377896	0	2	92,678,	0,8705,
chr10	6622505	6626265	LCL_denovo_LNC.1315.1	0	+	6622505	6626265	0	2	384,628,	0,3132,
chr10	7486344	7514897	LCL_denovo_LNC.1316.1	0	-	7486344	7514897	0	4	1410,130,160,166,	0,23014,25051,28387,
chr10	7490842	7493730	LCL_denovo_LNC.1317.1	0	-	7490842	7493730	0	2	1159,55,	0,2833,
chr10	7504244	7509839	LCL_denovo_LNC.1316.2	0	-	7504244	7509839	0	3	1353,1446,34,	0,3798,5561,
chr10	7504244	7511671	LCL_denovo_LNC.1316.3	0	-	7504244	7511671	0	3	5245,159,24,	0,7152,7403,
chr10	7504244	7511703	LCL_denovo_LNC.1316.4	0	-	7504244	7511703	0	3	1353,1448,308,	0,3798,7151,
chr10	7504244	7511869	LCL_denovo_LNC.1316.5	0	-	7504244	7511869	0	3	5244,160,222,	0,7151,7403,
chr10	7504244	7514972	LCL_denovo_LNC.1316.6	0	-	7504244	7514972	0	4	4038,130,160,241,	0,5114,7151,10487,
chr10	7504244	7514972	LCL_denovo_LNC.1316.7	0	-	7504244	7514972	0	4	4039,129,160,241,	0,5115,7151,10487,
chr10	7504244	7514972	LCL_denovo_LNC.1316.8	0	-	7504244	7514972	0	3	5244,160,241,	0,7151,10487,
chr10	7504244	7514972	LCL_denovo_LNC.1316.9	0	-	7504244	7514972	0	4	1353,1446,160,241,	0,3798,7151,10487,
chr10	8096518	8099105	LCL_denovo_LNC.1319.1	0	-	8096518	8099105	0	2	184,377,	0,2210,
chr10	11491199	11494407	LCL_denovo_LNC.1320.1	0	+	11491199	11494407	0	2	152,668,	0,2540,
chr10	11714726	11723009	LCL_denovo_LNC.1321.1	0	+	11714726	11723009	0	4	1012,147,168,1405,	0,3368,6531,6878,
chr10	11715187	11723009	LCL_denovo_LNC.1321.2	0	+	11715187	11723009	0	4	551,96,168,1405,	0,2958,6070,6417,
chr10	11715259	11723009	LCL_denovo_LNC.1321.3	0	+	11715259	11723009	0	4	479,575,168,1405,	0,2886,5998,6345,
chr10	11717276	11723009	LCL_denovo_LNC.1321.4	0	+	11717276	11723009	0	3	965,168,1405,	0,3981,4328,
chr10	12294993	12302226	LCL_denovo_LNC.1322.1	0	+	12294993	12302226	0	2	52,958,	0,6275,
chr10	13379480	13389328	LCL_denovo_LNC.1324.1	0	+	13379480	13389328	0	2	1330,2567,	0,7281,
chr10	13749036	13749781	LCL_denovo_LNC.1328.1	0	+	13749036	13749781	0	2	616,27,	0,718,
chr10	15540254	15543489	LCL_denovo_LNC.1325.1	0	-	15540254	15543489	0	2	633,162,	0,3073,
chr10	17256327	17272392	LCL_denovo_LNC.1326.1	0	-	17256327	17272392	0	3	1036,108,1049,	0,1838,15016,
chr10	23632898	23649219	LCL_denovo_LNC.1327.1	0	+	23632898	23649219	0	2	121,1802,	0,14519,
chr10	25241290	25242408	LCL_denovo_LNC.1329.1	0	+	25241290	25242408	0	2	87,431,	0,687,
chr10	27220167	27224064	LCL_denovo_LNC.1331.1	0	-	27220167	27224064	0	2	324,723,	0,3174,
chr10	28686540	28691786	LCL_denovo_LNC.1332.1	0	-	28686540	28691786	0	2	2139,76,	0,5170,
chr10	28906847	28951388	LCL_denovo_LNC.1333.1	0	-	28906847	28951388	0	2	4041,29,	0,44512,
chr10	29698340	29712237	LCL_denovo_LNC.1341.1	0	+	29698340	29712237	0	3	272,56,2818,	0,5945,11079,
chr10	29698340	29712237	LCL_denovo_LNC.1341.2	0	+	29698340	29712237	0	3	272,64,2810,	0,5945,11087,
chr10	29698340	29712237	LCL_denovo_LNC.1341.3	0	+	29698340	29712237	0	3	247,56,2818,	0,5945,11079,
chr10	29698340	29751508	LCL_denovo_LNC.1341.4	0	+	29698340	29751508	0	3	247,56,4929,	0,5945,48239,
chr10	29698340	29751508	LCL_denovo_LNC.1341.5	0	+	29698340	29751508	0	3	247,56,4306,	0,5945,48862,
chr10	29698340	29751508	LCL_denovo_LNC.1341.6	0	+	29698340	29751508	0	3	272,56,4929,	0,5945,48239,
chr10	29698340	29773246	LCL_denovo_LNC.1341.7	0	+	29698340	29773246	0	3	247,56,1485,	0,5945,73421,
chr10	29698439	29751508	LCL_denovo_LNC.1341.8	0	+	29698439	29751508	0	4	173,56,283,4929,	0,5846,10980,48140,
chr10	29698439	29758017	LCL_denovo_LNC.1341.10	0	+	29698439	29758017	0	3	148,56,1849,	0,5846,57729,
chr10	29698439	29758017	LCL_denovo_LNC.1341.9	0	+	29698439	29758017	0	3	173,56,169,	0,5846,59409,
chr10	29698500	29759706	LCL_denovo_LNC.1341.11	0	+	29698500	29759706	0	4	87,62,1850,480,	0,5785,57674,60726,
chr10	29698509	29751508	LCL_denovo_LNC.1341.12	0	+	29698509	29751508	0	3	103,56,4306,	0,5776,48693,
chr10	29767076	29773246	LCL_denovo_LNC.1341.13	0	+	29767076	29773246	0	2	377,1485,	0,4685,
chr10	30718451	30728870	LCL_denovo_LNC.1335.1	0	-	30718451	30728870	0	2	122,5919,	0,4500,
chr10	30722998	30729667	LCL_denovo_LNC.1335.2	0	-	30722998	30729667	0	2	1398,3548,	0,3121,
chr10	30818386	30825653	LCL_denovo_LNC.1334.1	0	+	30818386	30825653	0	2	385,3192,	0,4075,
chr10	30818476	30825653	LCL_denovo_LNC.1334.2	0	+	30818476	30825653	0	2	295,3188,	0,3989,
chr10	30818508	30825653	LCL_denovo_LNC.1334.3	0	+	30818508	30825653	0	3	263,2595,307,	0,3953,6838,
chr10	30821240	30825653	LCL_denovo_LNC.1334.4	0	+	30821240	30825653	0	2	85,3192,	0,1221,
chr10	31423217	31428134	LCL_denovo_LNC.1337.1	0	+	31423217	31428134	0	3	513,176,2412,	0,2224,2505,
chr10	31605457	31608068	LCL_denovo_LNC.1339.1	0	-	31605457	31608068	0	2	2012,244,	0,2367,
chr10	31605457	31608494	LCL_denovo_LNC.1339.2	0	-	31605457	31608494	0	2	2012,51,	0,2986,
chr10	31605457	31609355	LCL_denovo_LNC.1339.3	0	-	31605457	31609355	0	2	2012,144,	0,3754,
chr10	31991173	32015915	LCL_denovo_LNC.1338.1	0	+	31991173	32015915	0	2	972,1592,	0,23150,
chr10	32621388	32636164	LCL_denovo_LNC.1343.1	0	+	32621388	32636164	0	2	264,1791,	0,12985,
chr10	33994636	33998564	LCL_denovo_LNC.1342.1	0	+	33994636	33998564	0	3	58,94,1121,	0,281,2807,
chr10	35410215	35419198	LCL_denovo_LNC.1346.1	0	-	35410215	35419198	0	2	515,3455,	0,5528,
chr10	35603374	35607769	LCL_denovo_LNC.1345.1	0	-	35603374	35607769	0	2	979,2522,	0,1873,
chr10	35603374	35625161	LCL_denovo_LNC.1345.2	0	-	35603374	35625161	0	3	7224,149,14,	0,21481,21773,
chr10	35603374	35625321	LCL_denovo_LNC.1345.3	0	-	35603374	35625321	0	4	979,90,14524,174,	0,1873,7106,21773,
chr10	35603374	35625325	LCL_denovo_LNC.1345.4	0	-	35603374	35625325	0	4	979,90,62,178,	0,1873,20817,21773,
chr10	35603374	35625334	LCL_denovo_LNC.1345.5	0	-	35603374	35625334	0	4	979,90,149,187,	0,1873,21481,21773,
chr10	35603374	35625337	LCL_denovo_LNC.1345.6	0	-	35603374	35625337	0	4	979,90,118,190,	0,1873,7106,21773,
chr10	35603374	35625337	LCL_denovo_LNC.1345.7	0	-	35603374	35625337	0	5	979,90,118,149,190,	0,1873,7106,21481,21773,
chr10	35603374	35625337	LCL_denovo_LNC.1345.8	0	-	35603374	35625337	0	4	980,89,149,190,	0,1874,21481,21773,
chr10	35616659	35625325	LCL_denovo_LNC.1345.9	0	-	35616659	35625325	0	2	7248,178,	0,8488,
chr10	36349816	36361327	LCL_denovo_LNC.1344.1	0	+	36349816	36361327	0	3	58,137,489,	0,9418,11022,
chr10	38736741	38741100	LCL_denovo_LNC.1349.1	0	-	38736741	38741100	0	2	1306,1335,	0,3024,
chr10	43880428	43905019	LCL_denovo_LNC.1348.1	0	+	43880428	43905019	0	2	2952,14947,	0,9644,
chr10	43916010	43918936	LCL_denovo_LNC.1347.1	0	+	43916010	43918936	0	2	504,1819,	0,1107,
chr10	44139316	44142657	LCL_denovo_LNC.1353.1	0	+	44139316	44142657	0	2	2430,98,	0,3243,
chr10	44752297	44757269	LCL_denovo_LNC.1351.1	0	-	44752297	44757269	0	2	3296,305,	0,4667,
chr10	44787535	44788905	LCL_denovo_LNC.1350.1	0	-	44787535	44788905	0	2	647,186,	0,1184,
chr10	45380716	45447831	LCL_denovo_LNC.1352.1	0	-	45380716	45447831	0	3	32,146,2107,	0,37812,65008,
chr10	45957041	45977376	LCL_denovo_LNC.1358.1	0	+	45957041	45977376	0	2	2766,676,	0,19659,
chr10	45957581	45977376	LCL_denovo_LNC.1358.2	0	+	45957581	45977376	0	2	2225,9220,	0,10575,
chr10	45958098	46006462	LCL_denovo_LNC.1358.3	0	+	45958098	46006462	0	2	1708,1479,	0,46885,
chr10	46951606	46968464	LCL_denovo_LNC.1354.1	0	+	46951606	46968464	0	2	177,1986,	0,14872,
chr10	49495184	49497531	LCL_denovo_LNC.1355.1	0	+	49495184	49497531	0	2	408,1106,	0,1241,
chr10	49863378	49872982	LCL_denovo_LNC.1356.1	0	+	49863378	49872982	0	2	511,6572,	0,3032,
chr10	49866042	49876490	LCL_denovo_LNC.1357.1	0	-	49866042	49876490	0	2	6415,233,	0,10215,
chr10	49866042	49882853	LCL_denovo_LNC.1357.2	0	-	49866042	49882853	0	2	6415,2505,	0,14306,
chr10	49866042	49882853	LCL_denovo_LNC.1357.3	0	-	49866042	49882853	0	2	6416,2505,	0,14306,
chr10	49866042	49882855	LCL_denovo_LNC.1357.4	0	-	49866042	49882855	0	2	6415,2499,	0,14314,
chr10	52300436	52306491	LCL_denovo_LNC.1361.1	0	+	52300436	52306491	0	3	480,151,159,	0,3995,5896,
chr10	52300450	52306491	LCL_denovo_LNC.1361.2	0	+	52300450	52306491	0	3	466,697,662,	0,3981,5379,
chr10	52300450	52306491	LCL_denovo_LNC.1361.3	0	+	52300450	52306491	0	3	466,151,1464,	0,3981,4577,
chr10	52383816	52387606	LCL_denovo_LNC.1360.1	0	+	52383816	52387606	0	3	187,2311,509,	0,438,3281,
chr10	52383816	52389256	LCL_denovo_LNC.1360.2	0	+	52383816	52389256	0	4	187,2311,272,466,	0,438,3281,4974,
chr10	58121233	58123409	LCL_denovo_LNC.1359.1	0	+	58121233	58123409	0	2	384,103,	0,2073,
chr10	64384005	64415402	LCL_denovo_LNC.1362.1	0	-	64384005	64415402	0	3	370,73,217,	0,805,31180,
chr10	64384005	64415402	LCL_denovo_LNC.1362.2	0	-	64384005	64415402	0	4	370,74,61,217,	0,805,26435,31180,
chr10	64552990	64569957	LCL_denovo_LNC.1363.1	0	-	64552990	64569957	0	3	744,116,4469,	0,1062,12498,
chr10	65390394	65394225	LCL_denovo_LNC.1364.1	0	+	65390394	65394225	0	2	845,52,	0,3779,
chr10	65390877	65405447	LCL_denovo_LNC.1364.2	0	+	65390877	65405447	0	2	362,203,	0,14367,
chr10	67330200	67346370	LCL_denovo_LNC.1365.1	0	+	67330200	67346370	0	5	317,155,122,83,948,	0,982,2492,15042,15222,
chr10	67330200	67346370	LCL_denovo_LNC.1365.2	0	+	67330200	67346370	0	4	103,155,122,1128,	0,982,2492,15042,
chr10	67330315	67388447	LCL_denovo_LNC.1365.3	0	+	67330315	67388447	0	6	202,155,126,314,126,223,	0,867,2377,14931,45078,57909,
chr10	67341375	67375953	LCL_denovo_LNC.1365.4	0	+	67341375	67375953	0	3	56,318,560,	0,3867,34018,
chr10	67491308	67651439	LCL_denovo_LNC.1367.1	0	-	67491308	67651439	0	10	488,106,37,140,1388,102,358,81,77,377,	0,13965,15197,55286,79797,84344,99375,106366,108445,159754,
chr10	67491308	67651439	LCL_denovo_LNC.1367.2	0	-	67491308	67651439	0	10	488,102,37,37,140,168,102,81,77,377,	0,13965,15197,53602,55286,79797,84344,106366,108445,159754,
chr10	67505042	67651270	LCL_denovo_LNC.1367.3	0	-	67505042	67651270	0	9	338,36,37,140,1388,102,81,77,208,	0,1464,39868,41552,66063,70610,92632,94711,146020,
chr10	67505042	67651270	LCL_denovo_LNC.1367.4	0	-	67505042	67651270	0	10	338,36,37,140,1388,102,334,81,77,208,	0,1464,39868,41552,66063,70610,85641,92632,94711,146020,
chr10	67505042	67651270	LCL_denovo_LNC.1367.5	0	-	67505042	67651270	0	10	338,36,37,140,1388,102,358,81,77,208,	0,1464,39868,41552,66063,70610,85641,92632,94711,146020,
chr10	67520921	67651439	LCL_denovo_LNC.1367.6	0	-	67520921	67651439	0	7	259,140,102,358,81,77,377,	0,25673,54731,69762,76753,78832,130141,
chr10	67544092	67651439	LCL_denovo_LNC.1367.7	0	-	67544092	67651439	0	8	850,140,1391,102,358,81,77,377,	0,2502,27013,31560,46591,53582,55661,106970,
chr10	67570949	67651270	LCL_denovo_LNC.1367.8	0	-	67570949	67651270	0	5	332,102,81,77,208,	0,4703,26725,28804,80113,
chr10	67574804	67634225	LCL_denovo_LNC.1367.9	0	-	67574804	67634225	0	5	950,358,81,77,83,	0,15879,22870,24949,59338,
chr10	67574804	67651439	LCL_denovo_LNC.1367.10	0	-	67574804	67651439	0	4	950,81,77,377,	0,22870,24949,76258,
chr10	67585816	67592839	LCL_denovo_LNC.1367.15	0	-	67585816	67592839	0	2	4053,2156,	0,4867,
chr10	67585816	67612695	LCL_denovo_LNC.1367.14	0	-	67585816	67612695	0	5	4053,334,81,77,38,	0,4867,11858,13937,26841,
chr10	67585816	67651439	LCL_denovo_LNC.1367.11	0	-	67585816	67651439	0	4	5225,81,77,377,	0,11858,13937,65246,
chr10	67585816	67651439	LCL_denovo_LNC.1367.12	0	-	67585816	67651439	0	4	5225,81,79,377,	0,11858,13937,65246,
chr10	67585816	67651439	LCL_denovo_LNC.1367.13	0	-	67585816	67651439	0	5	4053,358,81,77,377,	0,4867,11858,13937,65246,
chr10	67593940	67612695	LCL_denovo_LNC.1367.16	0	-	67593940	67612695	0	4	3485,81,77,38,	0,3734,5813,18717,
chr10	67593940	67612782	LCL_denovo_LNC.1367.17	0	-	67593940	67612782	0	3	3815,77,125,	0,5813,18717,
chr10	67593940	67634225	LCL_denovo_LNC.1367.18	0	-	67593940	67634225	0	3	3815,77,83,	0,5813,40202,
chr10	67593940	67651439	LCL_denovo_LNC.1367.19	0	-	67593940	67651439	0	3	3815,77,377,	0,5813,57122,
chr10	67593940	67651439	LCL_denovo_LNC.1367.20	0	-	67593940	67651439	0	4	3485,81,77,377,	0,3734,5813,57122,
chr10	67633718	67651358	LCL_denovo_LNC.1367.21	0	-	67633718	67651358	0	2	734,296,	0,17344,
chr10	67638324	67651358	LCL_denovo_LNC.1367.22	0	-	67638324	67651358	0	2	289,296,	0,12738,
chr10	69780258	69835077	LCL_denovo_LNC.1371.1	0	+	69780258	69835077	0	2	50,7049,	0,47770,
chr10	70805591	70808959	LCL_denovo_LNC.1368.1	0	+	70805591	70808959	0	3	110,224,396,	0,1648,2972,
chr10	71164198	71166700	LCL_denovo_LNC.1369.1	0	+	71164198	71166700	0	2	1193,144,	0,2358,
chr10	71331239	71336871	LCL_denovo_LNC.1370.1	0	+	71331239	71336871	0	3	1584,119,133,	0,4535,5499,
chr10	71332174	71336871	LCL_denovo_LNC.1370.2	0	+	71332174	71336871	0	4	649,267,119,128,	0,2463,3600,4569,
chr10	71685861	71716506	LCL_denovo_LNC.1372.1	0	-	71685861	71716506	0	2	1302,81,	0,30564,
chr10	75253224	75267368	LCL_denovo_LNC.1375.1	0	+	75253224	75267368	0	5	2351,765,93,89,2806,	0,2675,6128,10717,11338,
chr10	75254490	75267368	LCL_denovo_LNC.1375.2	0	+	75254490	75267368	0	5	1085,765,93,89,3073,	0,1409,4862,9451,9805,
chr10	75256676	75267368	LCL_denovo_LNC.1375.3	0	+	75256676	75267368	0	4	1949,93,89,2806,	0,2676,7265,7886,
chr10	75457992	75464568	LCL_denovo_LNC.1373.1	0	-	75457992	75464568	0	2	1354,954,	0,5622,
chr10	75502760	75504207	LCL_denovo_LNC.1374.1	0	-	75502760	75504207	0	2	209,233,	0,1214,
chr10	76594843	76632092	LCL_denovo_LNC.1377.1	0	-	76594843	76632092	0	2	286,113,	0,37136,
chr10	76614567	76632669	LCL_denovo_LNC.1377.2	0	-	76614567	76632669	0	2	561,690,	0,17412,
chr10	77161322	77167149	LCL_denovo_LNC.1376.1	0	+	77161322	77167149	0	2	697,137,	0,5690,
chr10	77795764	77807064	LCL_denovo_LNC.1379.1	0	-	77795764	77807064	0	2	133,138,	0,11162,
chr10	79411302	79471023	LCL_denovo_LNC.1378.1	0	-	79411302	79471023	0	3	131,120,404,	0,58961,59317,
chr10	79461396	79471088	LCL_denovo_LNC.1378.2	0	-	79461396	79471088	0	3	1480,120,469,	0,8867,9223,
chr10	79461396	79471148	LCL_denovo_LNC.1378.3	0	-	79461396	79471148	0	2	1480,885,	0,8867,
chr10	79970113	79975375	LCL_denovo_LNC.1380.1	0	+	79970113	79975375	0	3	136,154,1805,	0,488,3457,
chr10	81420686	81428211	LCL_denovo_LNC.1381.1	0	-	81420686	81428211	0	3	2305,97,70,	0,4567,7455,
chr10	81428913	81440046	LCL_denovo_LNC.1382.1	0	+	81428913	81440046	0	3	417,44,3822,	0,1933,7311,
chr10	81428913	81440046	LCL_denovo_LNC.1382.2	0	+	81428913	81440046	0	3	417,45,3823,	0,1933,7310,
chr10	81428913	81440046	LCL_denovo_LNC.1382.3	0	+	81428913	81440046	0	3	417,46,3820,	0,1933,7313,
chr10	81428913	81440046	LCL_denovo_LNC.1382.4	0	+	81428913	81440046	0	3	417,56,3810,	0,1933,7323,
chr10	81428913	81440046	LCL_denovo_LNC.1382.5	0	+	81428913	81440046	0	4	417,43,54,3823,	0,1933,3490,7310,
chr10	81428913	81440046	LCL_denovo_LNC.1382.6	0	+	81428913	81440046	0	3	417,43,3823,	0,1933,7310,
chr10	81429279	81440046	LCL_denovo_LNC.1382.7	0	+	81429279	81440046	0	3	51,50,3816,	0,1567,6951,
chr10	81429279	81440046	LCL_denovo_LNC.1382.8	0	+	81429279	81440046	0	4	51,43,80,3823,	0,1567,3124,6944,
chr10	81481835	81590399	LCL_denovo_LNC.1388.1	0	-	81481835	81590399	0	8	1575,98,54,43,84,74,104,4446,	0,1835,44191,82405,83959,86679,92533,104118,
chr10	81481835	81591957	LCL_denovo_LNC.1388.2	0	-	81481835	81591957	0	8	1575,98,54,44,83,205,104,6004,	0,1835,44191,82405,83960,86679,92533,104118,
chr10	81481835	81591957	LCL_denovo_LNC.1388.3	0	-	81481835	81591957	0	6	1575,98,54,45,102,6004,	0,1835,44191,82405,92535,104118,
chr10	81483670	81588792	LCL_denovo_LNC.1388.4	0	-	81483670	81588792	0	7	98,54,43,84,70,104,2839,	0,42356,80570,82124,84848,90698,102283,
chr10	81483670	81588792	LCL_denovo_LNC.1388.5	0	-	81483670	81588792	0	6	98,54,43,84,104,2839,	0,42356,80570,82124,90698,102283,
chr10	81523963	81589757	LCL_denovo_LNC.1388.10	0	-	81523963	81589757	0	6	2118,42,84,70,104,3804,	0,40278,41831,44555,50405,61990,
chr10	81523963	81589757	LCL_denovo_LNC.1388.11	0	-	81523963	81589757	0	6	2118,43,83,205,104,3804,	0,40278,41832,44551,50405,61990,
chr10	81523963	81589757	LCL_denovo_LNC.1388.9	0	-	81523963	81589757	0	4	2117,43,104,3804,	0,40277,50405,61990,
chr10	81523963	81591031	LCL_denovo_LNC.1388.7	0	-	81523963	81591031	0	6	2117,43,84,70,104,5078,	0,40277,41831,44555,50405,61990,
chr10	81523963	81591031	LCL_denovo_LNC.1388.8	0	-	81523963	81591031	0	6	1680,54,43,84,104,5078,	0,2063,40277,41831,50405,61990,
chr10	81523963	81591957	LCL_denovo_LNC.1388.6	0	-	81523963	81591957	0	6	2117,43,84,74,104,6004,	0,40277,41831,44551,50405,61990,
chr10	81557559	81571539	LCL_denovo_LNC.1388.12	0	-	81557559	81571539	0	5	224,46,81,205,91,	0,6681,8238,10955,13889,
chr10	81557559	81571539	LCL_denovo_LNC.1388.13	0	-	81557559	81571539	0	6	224,54,43,84,205,91,	0,4146,6681,8235,10955,13889,
chr10	81557559	81571541	LCL_denovo_LNC.1388.14	0	-	81557559	81571541	0	5	224,45,82,205,93,	0,6681,8237,10955,13889,
chr10	81557559	81588792	LCL_denovo_LNC.1388.15	0	-	81557559	81588792	0	6	224,43,84,74,104,2839,	0,6681,8235,10955,16809,28394,
chr10	81557559	81589757	LCL_denovo_LNC.1388.16	0	-	81557559	81589757	0	5	224,43,84,104,3804,	0,6681,8235,16809,28394,
chr10	81557559	81590399	LCL_denovo_LNC.1388.17	0	-	81557559	81590399	0	6	224,43,84,70,104,4446,	0,6681,8235,10959,16809,28394,
chr10	81806223	81815703	LCL_denovo_LNC.1383.1	0	-	81806223	81815703	0	3	2711,191,32,	0,6928,9448,
chr10	81806223	81838595	LCL_denovo_LNC.1383.2	0	-	81806223	81838595	0	3	2711,118,113,	0,14348,32259,
chr10	81806223	81838945	LCL_denovo_LNC.1383.3	0	-	81806223	81838945	0	4	2711,191,118,463,	0,6928,14348,32259,
chr10	82296522	82299856	LCL_denovo_LNC.1387.1	0	-	82296522	82299856	0	2	628,2204,	0,1130,
chr10	85306125	85310338	LCL_denovo_LNC.1385.1	0	+	85306125	85310338	0	3	84,161,2677,	0,707,1536,
chr10	85859465	85862728	LCL_denovo_LNC.1384.1	0	-	85859465	85862728	0	2	2159,314,	0,2949,
chr10	85911471	85918110	LCL_denovo_LNC.1386.1	0	-	85911471	85918110	0	2	2978,562,	0,6077,
chr10	88128308	88132539	LCL_denovo_LNC.1389.1	0	-	88128308	88132539	0	3	1385,188,920,	0,2971,3311,
chr10	88128308	88150739	LCL_denovo_LNC.1389.2	0	-	88128308	88150739	0	2	3159,342,	0,22089,
chr10	88128308	88150888	LCL_denovo_LNC.1389.3	0	-	88128308	88150888	0	4	1398,175,164,491,	0,2984,3311,22089,
chr10	88128308	88150909	LCL_denovo_LNC.1389.4	0	-	88128308	88150909	0	2	3475,512,	0,22089,
chr10	88128308	88152541	LCL_denovo_LNC.1389.5	0	-	88128308	88152541	0	3	1383,191,2143,	0,2969,22090,
chr10	88128308	88152541	LCL_denovo_LNC.1389.6	0	-	88128308	88152541	0	4	1383,512,132,202,	0,2969,22089,24031,
chr10	88128308	88152620	LCL_denovo_LNC.1389.7	0	-	88128308	88152620	0	3	1383,190,281,	0,2969,24031,
chr10	88128308	88152620	LCL_denovo_LNC.1389.8	0	-	88128308	88152620	0	4	3159,164,132,281,	0,3311,22089,24031,
chr10	88128308	88152620	LCL_denovo_LNC.1389.9	0	-	88128308	88152620	0	4	3159,4467,132,281,	0,7015,22089,24031,
chr10	88128308	88152680	LCL_denovo_LNC.1389.10	0	-	88128308	88152680	0	4	1383,193,132,341,	0,2969,22089,24031,
chr10	88128308	88152908	LCL_denovo_LNC.1389.11	0	-	88128308	88152908	0	3	3159,132,569,	0,22089,24031,
chr10	88128308	88152908	LCL_denovo_LNC.1389.12	0	-	88128308	88152908	0	4	1383,190,132,569,	0,2969,22089,24031,
chr10	88128308	88152908	LCL_denovo_LNC.1389.13	0	-	88128308	88152908	0	4	1385,188,132,569,	0,2971,22089,24031,
chr10	88139754	88152541	LCL_denovo_LNC.1389.14	0	-	88139754	88152541	0	2	36,2144,	0,10643,
chr10	88149114	88152541	LCL_denovo_LNC.1389.15	0	-	88149114	88152541	0	2	1415,202,	0,3225,
chr10	89821610	89839566	LCL_denovo_LNC.1390.1	0	-	89821610	89839566	0	4	187,118,1295,426,	0,4023,10043,17530,
chr10	89826191	89833172	LCL_denovo_LNC.1391.1	0	+	89826191	89833172	0	2	419,3861,	0,3120,
chr10	89826480	89833172	LCL_denovo_LNC.1391.2	0	+	89826480	89833172	0	3	709,88,1532,	0,2831,5160,
chr10	89826714	89839566	LCL_denovo_LNC.1390.2	0	-	89826714	89839566	0	2	6234,426,	0,12426,
chr10	89826714	89839566	LCL_denovo_LNC.1390.3	0	-	89826714	89839566	0	2	6235,425,	0,12427,
chr10	89826714	89864376	LCL_denovo_LNC.1390.4	0	-	89826714	89864376	0	3	6234,50,307,	0,7273,37355,
chr10	89872754	90139878	LCL_denovo_LNC.1395.1	0	+	89872754	90139878	0	5	571,301,102,212,622,	0,19255,257081,261122,266502,
chr10	89872847	90139878	LCL_denovo_LNC.1395.2	0	+	89872847	90139878	0	4	478,301,102,622,	0,19162,256988,266409,
chr10	89873073	89895386	LCL_denovo_LNC.1395.3	0	+	89873073	89895386	0	3	252,301,219,	0,18936,22094,
chr10	90101970	90136332	LCL_denovo_LNC.1395.4	0	+	90101970	90136332	0	6	23,118,102,86,212,2017,	0,23519,27865,29528,31906,32345,
chr10	90125489	90136332	LCL_denovo_LNC.1395.5	0	+	90125489	90136332	0	3	118,102,2456,	0,4346,8387,
chr10	90125491	90139878	LCL_denovo_LNC.1395.6	0	+	90125491	90139878	0	5	116,102,212,20,278,	0,4344,8385,13765,14109,
chr10	91405046	91410387	LCL_denovo_LNC.1392.1	0	+	91405046	91410387	0	4	168,99,173,78,	0,3633,4769,5263,
chr10	92720936	92766598	LCL_denovo_LNC.1393.1	0	-	92720936	92766598	0	3	84,255,1483,	0,36394,44179,
chr10	92720936	92771631	LCL_denovo_LNC.1393.2	0	-	92720936	92771631	0	3	84,255,6124,	0,36394,44571,
chr10	92751838	92771729	LCL_denovo_LNC.1394.1	0	+	92751838	92771729	0	3	2672,208,1727,	0,14063,18164,
chr10	92751838	92771729	LCL_denovo_LNC.1394.2	0	+	92751838	92771729	0	3	2672,696,4078,	0,14063,15813,
chr10	92751838	92771729	LCL_denovo_LNC.1394.3	0	+	92751838	92771729	0	3	2672,696,1727,	0,14063,18164,
chr10	92753634	92771729	LCL_denovo_LNC.1394.4	0	+	92753634	92771729	0	4	11,37,696,1727,	0,839,12267,16368,
chr10	92753649	92771729	LCL_denovo_LNC.1394.5	0	+	92753649	92771729	0	4	414,36,696,1727,	0,825,12252,16353,
chr10	92759547	92771729	LCL_denovo_LNC.1394.6	0	+	92759547	92771729	0	3	56,696,1727,	0,6354,10455,
chr10	93542620	93558024	LCL_denovo_LNC.1396.1	0	-	93542620	93558024	0	2	297,455,	0,14949,
chr10	93601039	93605698	LCL_denovo_LNC.1398.1	0	-	93601039	93605698	0	2	157,3778,	0,881,
chr10	96902121	96990814	LCL_denovo_LNC.1400.1	0	-	96902121	96990814	0	5	930,148,165,88,392,	0,1906,83183,85974,88301,
chr10	96902121	96991745	LCL_denovo_LNC.1400.2	0	-	96902121	96991745	0	5	930,148,164,89,1323,	0,1906,83183,85973,88301,
chr10	96985100	96990814	LCL_denovo_LNC.1400.3	0	-	96985100	96990814	0	3	368,89,392,	0,2994,5322,
chr10	96985100	96991153	LCL_denovo_LNC.1400.4	0	-	96985100	96991153	0	3	368,93,731,	0,2994,5322,
chr10	96987192	96990787	LCL_denovo_LNC.1400.5	0	-	96987192	96990787	0	3	36,93,326,	0,902,3269,
chr10	97440831	97443629	LCL_denovo_LNC.1401.1	0	+	97440831	97443629	0	2	2116,356,	0,2442,
chr10	97779200	97788594	LCL_denovo_LNC.1404.1	0	-	97779200	97788594	0	2	2125,1631,	0,7763,
chr10	97779200	97849985	LCL_denovo_LNC.1404.2	0	-	97779200	97849985	0	3	2125,42,247,	0,69822,70538,
chr10	97803683	97849958	LCL_denovo_LNC.1404.3	0	-	97803683	97849958	0	3	728,44,218,	0,45339,46057,
chr10	97803683	97849985	LCL_denovo_LNC.1404.4	0	-	97803683	97849985	0	3	987,42,247,	0,45339,46055,
chr10	97848355	97849958	LCL_denovo_LNC.1404.5	0	-	97848355	97849958	0	2	709,220,	0,1383,
chr10	98497268	98506051	LCL_denovo_LNC.1403.1	0	+	98497268	98506051	0	2	96,1285,	0,7498,
chr10	98497285	98506051	LCL_denovo_LNC.1403.2	0	+	98497285	98506051	0	3	79,60,1285,	0,1250,7481,
chr10	99094211	99102700	LCL_denovo_LNC.1405.1	0	+	99094211	99102700	0	2	517,137,	0,8352,
chr10	100201674	100212674	LCL_denovo_LNC.1408.1	0	+	100201674	100212674	0	3	5596,48,25,	0,7429,10975,
chr10	100201677	100213649	LCL_denovo_LNC.1408.2	0	+	100201677	100213649	0	2	4841,694,	0,11278,
chr10	101190696	101198487	LCL_denovo_LNC.1406.1	0	+	101190696	101198487	0	3	326,86,4991,	0,2606,2800,
chr10	101190711	101198487	LCL_denovo_LNC.1406.2	0	+	101190711	101198487	0	2	2986,1100,	0,6676,
chr10	102132669	102143117	LCL_denovo_LNC.1407.1	0	+	102132669	102143117	0	4	1100,127,233,933,	0,8070,8303,9515,
chr10	102132669	102143117	LCL_denovo_LNC.1407.2	0	+	102132669	102143117	0	2	1100,2145,	0,8303,
chr10	102132669	102148117	LCL_denovo_LNC.1407.3	0	+	102132669	102148117	0	3	1100,233,327,	0,8303,15121,
chr10	102132669	102148117	LCL_denovo_LNC.1407.4	0	+	102132669	102148117	0	4	1100,127,233,324,	0,8070,8303,15124,
chr10	102133260	102143117	LCL_denovo_LNC.1407.5	0	+	102133260	102143117	0	3	509,127,2145,	0,7479,7712,
chr10	102133260	102143117	LCL_denovo_LNC.1407.6	0	+	102133260	102143117	0	3	509,233,933,	0,7712,8924,
chr10	102133260	102148117	LCL_denovo_LNC.1407.7	0	+	102133260	102148117	0	3	509,233,324,	0,7712,14533,
chr10	102133260	102148117	LCL_denovo_LNC.1407.8	0	+	102133260	102148117	0	4	509,127,233,320,	0,7479,7712,14537,
chr10	102133284	102143117	LCL_denovo_LNC.1407.9	0	+	102133284	102143117	0	4	485,127,233,823,	0,7455,7688,9010,
chr10	102133284	102148117	LCL_denovo_LNC.1407.10	0	+	102133284	102148117	0	4	485,127,233,327,	0,7455,7688,14506,
chr10	102133284	102148117	LCL_denovo_LNC.1407.11	0	+	102133284	102148117	0	3	485,233,320,	0,7688,14513,
chr10	102134528	102143117	LCL_denovo_LNC.1407.12	0	+	102134528	102143117	0	4	55,127,233,933,	0,6211,6444,7656,
chr10	102814425	102820752	LCL_denovo_LNC.1409.1	0	-	102814425	102820752	0	3	2902,182,447,	0,5441,5880,
chr10	102814425	102822871	LCL_denovo_LNC.1409.2	0	-	102814425	102822871	0	2	2196,3005,	0,5441,
chr10	102814425	102822871	LCL_denovo_LNC.1409.3	0	-	102814425	102822871	0	2	2902,3005,	0,5441,
chr10	102814425	102822871	LCL_denovo_LNC.1409.4	0	-	102814425	102822871	0	2	2906,3001,	0,5445,
chr10	102814425	102822871	LCL_denovo_LNC.1409.5	0	-	102814425	102822871	0	3	2196,25,3005,	0,4963,5441,
chr10	102981535	102983924	LCL_denovo_LNC.1410.1	0	+	102981535	102983924	0	3	114,133,1450,	0,573,939,
chr10	103577491	103587641	LCL_denovo_LNC.1412.1	0	+	103577491	103587641	0	2	1514,25,	0,10125,
chr10	103880622	103882612	LCL_denovo_LNC.1411.1	0	+	103880622	103882612	0	2	108,919,	0,1071,
chr10	103880622	103883334	LCL_denovo_LNC.1411.2	0	+	103880622	103883334	0	3	108,441,29,	0,1071,2683,
chr10	104141895	104154833	LCL_denovo_LNC.1415.1	0	-	104141895	104154833	0	3	328,66,790,	0,2408,12148,
chr10	104195515	104216080	LCL_denovo_LNC.1414.1	0	+	104195515	104216080	0	5	53,144,159,96,987,	0,14428,15640,16333,19578,
chr10	104195526	104216080	LCL_denovo_LNC.1414.2	0	+	104195526	104216080	0	4	42,72,144,4234,	0,13909,14417,16320,
chr10	104195526	104216080	LCL_denovo_LNC.1414.3	0	+	104195526	104216080	0	4	42,72,144,987,	0,13909,14417,19567,
chr10	104209137	104216080	LCL_denovo_LNC.1414.4	0	+	104209137	104216080	0	4	642,144,98,987,	0,806,2709,5956,
chr10	104209137	104216080	LCL_denovo_LNC.1414.5	0	+	104209137	104216080	0	3	642,144,987,	0,806,5956,
chr10	104209137	104216080	LCL_denovo_LNC.1414.6	0	+	104209137	104216080	0	3	950,91,283,	0,5956,6660,
chr10	104209137	104216080	LCL_denovo_LNC.1414.7	0	+	104209137	104216080	0	4	642,144,157,987,	0,806,2018,5956,
chr10	104209137	104216080	LCL_denovo_LNC.1414.8	0	+	104209137	104216080	0	5	642,144,157,98,987,	0,806,2018,2709,5956,
chr10	104209452	104216080	LCL_denovo_LNC.1414.9	0	+	104209452	104216080	0	3	327,144,4925,	0,491,1703,
chr10	104209586	104216080	LCL_denovo_LNC.1414.10	0	+	104209586	104216080	0	5	112,144,157,98,987,	0,357,1569,2260,5507,
chr10	104210689	104216080	LCL_denovo_LNC.1414.11	0	+	104210689	104216080	0	3	86,98,987,	0,1157,4404,
chr10	104210861	104216080	LCL_denovo_LNC.1414.12	0	+	104210861	104216080	0	2	1083,987,	0,4232,
chr10	104402083	104407465	LCL_denovo_LNC.1413.1	0	-	104402083	104407465	0	2	3294,1472,	0,3910,
chr10	105719530	105726310	LCL_denovo_LNC.1416.1	0	-	105719530	105726310	0	2	68,772,	0,6008,
chr10	105725149	105726713	LCL_denovo_LNC.1416.2	0	-	105725149	105726713	0	3	523,142,225,	0,707,1339,
chr10	106110812	106113382	LCL_denovo_LNC.1417.1	0	-	106110812	106113382	0	2	873,507,	0,2063,
chr10	109237307	109239571	LCL_denovo_LNC.1418.1	0	+	109237307	109239571	0	2	336,1025,	0,1239,
chr10	109237307	109261985	LCL_denovo_LNC.1418.2	0	+	109237307	109261985	0	2	336,756,	0,23922,
chr10	109250636	109261985	LCL_denovo_LNC.1418.3	0	+	109250636	109261985	0	2	59,756,	0,10593,
chr10	110359296	110427142	LCL_denovo_LNC.1420.1	0	+	110359296	110427142	0	2	810,2730,	0,65116,
chr10	110359296	110427142	LCL_denovo_LNC.1420.2	0	+	110359296	110427142	0	2	812,2730,	0,65116,
chr10	110359404	110427142	LCL_denovo_LNC.1420.3	0	+	110359404	110427142	0	3	158,283,2730,	0,419,65008,
chr10	112169843	112176009	LCL_denovo_LNC.1419.1	0	+	112169843	112176009	0	2	29,393,	0,5773,
chr10	112169851	112176009	LCL_denovo_LNC.1419.2	0	+	112169851	112176009	0	2	21,389,	0,5769,
chr10	112171152	112176009	LCL_denovo_LNC.1419.3	0	+	112171152	112176009	0	2	598,393,	0,4464,
chr10	112234837	112257771	LCL_denovo_LNC.1421.1	0	-	112234837	112257771	0	2	147,1626,	0,21308,
chr10	112595624	112603227	LCL_denovo_LNC.1425.1	0	-	112595624	112603227	0	2	2656,1145,	0,6458,
chr10	112595624	112603812	LCL_denovo_LNC.1425.2	0	-	112595624	112603812	0	3	3379,104,988,	0,6458,7200,
chr10	112595624	112603812	LCL_denovo_LNC.1425.3	0	-	112595624	112603812	0	3	3379,107,988,	0,6458,7200,
chr10	112601851	112626228	LCL_denovo_LNC.1424.1	0	+	112601851	112626228	0	3	37,1384,297,	0,309,24080,
chr10	112776571	112782657	LCL_denovo_LNC.1422.1	0	+	112776571	112782657	0	2	3176,412,	0,5674,
chr10	114665739	114704599	LCL_denovo_LNC.1423.1	0	+	114665739	114704599	0	3	233,81,582,	0,35098,38278,
chr10	115780616	115782487	LCL_denovo_LNC.1426.1	0	+	115780616	115782487	0	2	68,224,	0,1647,
chr10	116671108	116686293	LCL_denovo_LNC.1427.1	0	+	116671108	116686293	0	2	117,630,	0,14555,
chr10	118582787	118609225	LCL_denovo_LNC.1428.1	0	-	118582787	118609225	0	3	10097,88,67,	0,11658,26371,
chr10	118582787	118609246	LCL_denovo_LNC.1428.2	0	-	118582787	118609246	0	4	5460,88,62,168,	0,11658,11921,26291,
chr10	118582787	118609273	LCL_denovo_LNC.1428.3	0	-	118582787	118609273	0	4	10097,88,60,197,	0,11658,11921,26289,
chr10	118582787	118609273	LCL_denovo_LNC.1428.4	0	-	118582787	118609273	0	4	10097,88,60,115,	0,11658,11921,26371,
chr10	118582787	118609273	LCL_denovo_LNC.1428.5	0	-	118582787	118609273	0	3	10097,88,197,	0,11658,26289,
chr10	118582787	118609620	LCL_denovo_LNC.1428.6	0	-	118582787	118609620	0	3	5460,88,19,	0,11658,26814,
chr10	122664829	122669038	LCL_denovo_LNC.1430.1	0	-	122664829	122669038	0	2	1526,981,	0,3228,
chr10	123708955	123713368	LCL_denovo_LNC.1429.1	0	+	123708955	123713368	0	2	47,2516,	0,1897,
chr10	124988490	124989181	LCL_denovo_LNC.1431.1	0	+	124988490	124989181	0	2	27,549,	0,142,
chr10	125120639	125221760	LCL_denovo_LNC.1432.1	0	+	125120639	125221760	0	3	427,259,730,	0,765,100391,
chr10	125148903	125151861	LCL_denovo_LNC.1433.1	0	-	125148903	125151861	0	3	1820,232,329,	0,1998,2629,
chr10	125148903	125152984	LCL_denovo_LNC.1433.2	0	-	125148903	125152984	0	3	1821,231,1452,	0,1999,2629,
chr10	125149780	125271178	LCL_denovo_LNC.1432.2	0	+	125149780	125271178	0	6	1617,95,160,88,171,85,	0,21903,59088,98658,120720,121313,
chr10	125154952	125221760	LCL_denovo_LNC.1432.3	0	+	125154952	125221760	0	4	100,95,160,730,	0,16731,53916,66078,
chr10	125161178	125248890	LCL_denovo_LNC.1432.4	0	+	125161178	125248890	0	3	101,160,452,	0,47690,87260,
chr10	125161178	125270744	LCL_denovo_LNC.1432.5	0	+	125161178	125270744	0	5	101,95,88,209,244,	0,10505,87260,102978,109322,
chr10	125161207	125248890	LCL_denovo_LNC.1432.6	0	+	125161207	125248890	0	4	72,95,160,452,	0,10476,47661,87231,
chr10	125161208	125284275	LCL_denovo_LNC.1432.7	0	+	125161208	125284275	0	4	71,160,88,908,	0,47660,87230,122159,
chr10	127392602	127408101	LCL_denovo_LNC.1434.1	0	-	127392602	127408101	0	6	182,149,359,70,115,111,	0,3018,3367,5464,7440,15388,
chr10	127392602	127408141	LCL_denovo_LNC.1434.2	0	-	127392602	127408141	0	4	182,708,70,151,	0,3018,5464,15388,
chr10	127473537	127474406	LCL_denovo_LNC.1437.1	0	-	127473537	127474406	0	2	292,189,	0,680,
chr10	129850040	129859590	LCL_denovo_LNC.1435.1	0	-	129850040	129859590	0	3	574,130,640,	0,6463,8910,
chr10	129854241	129860819	LCL_denovo_LNC.1435.2	0	-	129854241	129860819	0	3	2995,158,429,	0,4709,6149,
chr10	129854241	129861152	LCL_denovo_LNC.1435.3	0	-	129854241	129861152	0	5	1212,130,158,182,59,	0,2262,4709,6149,6852,
chr10	129854241	129861152	LCL_denovo_LNC.1435.4	0	-	129854241	129861152	0	6	1212,130,115,158,182,59,	0,2262,2879,4709,6149,6852,
chr10	129854241	129862081	LCL_denovo_LNC.1435.5	0	-	129854241	129862081	0	5	1212,130,158,210,988,	0,2262,4709,6149,6852,
chr10	129857947	129861758	LCL_denovo_LNC.1435.6	0	-	129857947	129861758	0	3	1161,182,665,	0,2443,3146,
chr10	131862159	131863454	LCL_denovo_LNC.1436.1	0	-	131862159	131863454	0	2	488,329,	0,966,
chr10	131862159	131889568	LCL_denovo_LNC.1436.2	0	-	131862159	131889568	0	4	488,63,165,149,	0,15670,15841,27260,
chr10	131862159	131902492	LCL_denovo_LNC.1436.3	0	-	131862159	131902492	0	4	488,63,165,146,	0,15670,15841,40187,
chr10	131862159	131903871	LCL_denovo_LNC.1436.4	0	-	131862159	131903871	0	7	488,123,63,165,159,148,1230,	0,4590,15670,15841,27260,40187,40482,
chr10	131862159	131908734	LCL_denovo_LNC.1436.5	0	-	131862159	131908734	0	4	488,63,165,290,	0,15670,15841,46285,
chr10	131862159	131909192	LCL_denovo_LNC.1436.6	0	-	131862159	131909192	0	4	488,63,165,225,	0,15670,15841,46808,
chr10	131862159	131909192	LCL_denovo_LNC.1436.7	0	-	131862159	131909192	0	4	489,62,165,225,	0,15671,15841,46808,
chr10	131889113	131903871	LCL_denovo_LNC.1436.8	0	-	131889113	131903871	0	4	44,159,148,1230,	0,306,13233,13528,
chr10	134315664	134324762	LCL_denovo_LNC.1438.1	0	-	134315664	134324762	0	2	6769,103,	0,8995,
chr10	134315664	134324770	LCL_denovo_LNC.1438.2	0	-	134315664	134324770	0	2	6769,46,	0,9060,
chr10	135106963	135111639	LCL_denovo_LNC.1439.1	0	+	135106963	135111639	0	2	642,2929,	0,1747,
chr11	267581	271164	LCL_denovo_LNC.1440.1	0	+	267581	271164	0	2	1274,1035,	0,2548,
chr11	283060	290076	LCL_denovo_LNC.1442.1	0	-	283060	290076	0	2	183,1895,	0,5121,
chr11	324054	330247	LCL_denovo_LNC.1441.1	0	+	324054	330247	0	3	3574,128,245,	0,5049,5948,
chr11	324054	333874	LCL_denovo_LNC.1441.2	0	+	324054	333874	0	5	3574,128,120,1101,1171,	0,5049,5928,6188,8649,
chr11	324054	333874	LCL_denovo_LNC.1441.3	0	+	324054	333874	0	5	93,3058,128,2047,1172,	0,516,5049,5928,8648,
chr11	324077	333874	LCL_denovo_LNC.1441.4	0	+	324077	333874	0	2	3551,1172,	0,8625,
chr11	324088	330247	LCL_denovo_LNC.1441.5	0	+	324088	330247	0	2	3540,265,	0,5894,
chr11	327633	333874	LCL_denovo_LNC.1441.6	0	+	327633	333874	0	4	22,128,2047,1172,	0,1470,2349,5069,
chr11	504393	515209	LCL_denovo_LNC.1445.1	0	+	504393	515209	0	3	2873,242,338,	0,9314,10478,
chr11	507452	515209	LCL_denovo_LNC.1445.2	0	+	507452	515209	0	2	6497,338,	0,7419,
chr11	509740	515209	LCL_denovo_LNC.1445.3	0	+	509740	515209	0	2	4209,381,	0,5088,
chr11	512345	515209	LCL_denovo_LNC.1445.4	0	+	512345	515209	0	2	1604,444,	0,2420,
chr11	565608	568483	LCL_denovo_LNC.1443.1	0	-	565608	568483	0	2	1948,131,	0,2744,
chr11	565608	568602	LCL_denovo_LNC.1443.2	0	-	565608	568602	0	2	2245,272,	0,2722,
chr11	565608	568602	LCL_denovo_LNC.1443.3	0	-	565608	568602	0	2	2245,251,	0,2743,
chr11	565608	568602	LCL_denovo_LNC.1443.4	0	-	565608	568602	0	2	1947,251,	0,2743,
chr11	1543095	1551634	LCL_denovo_LNC.1447.1	0	+	1543095	1551634	0	2	300,7218,	0,1321,
chr11	1543095	1552946	LCL_denovo_LNC.1447.2	0	+	1543095	1552946	0	3	300,142,1180,	0,1321,8671,
chr11	2016408	2017456	LCL_denovo_LNC.1448.1	0	-	2016408	2017456	0	2	616,148,	0,900,
chr11	2016408	2018472	LCL_denovo_LNC.1448.2	0	-	2016408	2018472	0	5	616,123,113,135,725,	0,697,900,1108,1339,
chr11	2418198	2418500	LCL_denovo_LNC.1450.1	0	-	2418198	2418500	0	2	221,19,	0,283,
chr11	2717416	2721200	LCL_denovo_LNC.1454.1	0	-	2717416	2721200	0	2	492,643,	0,3141,
chr11	3081371	3084218	LCL_denovo_LNC.1452.1	0	+	3081371	3084218	0	2	246,670,	0,2177,
chr11	3372818	3392301	LCL_denovo_LNC.1453.1	0	+	3372818	3392301	0	2	857,12920,	0,6563,
chr11	4415128	4432035	LCL_denovo_LNC.1455.1	0	+	4415128	4432035	0	2	267,407,	0,16500,
chr11	6919194	6948298	LCL_denovo_LNC.1457.1	0	-	6919194	6948298	0	3	266,77,716,	0,26535,28388,
chr11	7447298	7472072	LCL_denovo_LNC.1460.1	0	-	7447298	7472072	0	4	1587,172,1594,468,	0,1805,14059,24306,
chr11	7447298	7487042	LCL_denovo_LNC.1460.2	0	-	7447298	7487042	0	5	1587,172,70,98,59,	0,1805,24305,35171,39685,
chr11	7447298	7487058	LCL_denovo_LNC.1460.3	0	-	7447298	7487058	0	5	1587,172,1594,69,75,	0,1805,14059,24306,39685,
chr11	7447298	7526122	LCL_denovo_LNC.1460.4	0	-	7447298	7526122	0	5	1977,1593,70,126,126,	0,14059,24305,43573,78698,
chr11	7447298	7534888	LCL_denovo_LNC.1460.5	0	-	7447298	7534888	0	6	1977,1593,70,98,126,1535,	0,14059,24305,35171,43573,86055,
chr11	7447298	7534888	LCL_denovo_LNC.1460.6	0	-	7447298	7534888	0	8	1587,36,1593,70,164,98,126,1535,	0,1941,14059,24305,31728,35171,43573,86055,
chr11	7454471	7474248	LCL_denovo_LNC.1460.18	0	-	7454471	7474248	0	7	1436,40,6573,70,198,151,771,	0,1742,1906,17132,18280,18572,19006,
chr11	7454471	7487042	LCL_denovo_LNC.1460.16	0	-	7454471	7487042	0	6	2737,1593,70,148,98,59,	0,6886,17132,24555,27998,32512,
chr11	7454471	7487042	LCL_denovo_LNC.1460.17	0	-	7454471	7487042	0	4	8480,70,98,59,	0,17132,27998,32512,
chr11	7454471	7487057	LCL_denovo_LNC.1460.15	0	-	7454471	7487057	0	4	8479,70,98,74,	0,17132,27998,32512,
chr11	7454471	7487058	LCL_denovo_LNC.1460.12	0	-	7454471	7487058	0	7	2737,134,1226,70,164,98,75,	0,6886,7253,17132,24555,27998,32512,
chr11	7454471	7487058	LCL_denovo_LNC.1460.13	0	-	7454471	7487058	0	5	2737,1593,71,99,74,	0,6886,17132,27998,32513,
chr11	7454471	7487058	LCL_denovo_LNC.1460.14	0	-	7454471	7487058	0	6	2737,1593,72,164,98,75,	0,6886,17132,24555,27998,32512,
chr11	7454471	7526122	LCL_denovo_LNC.1460.11	0	-	7454471	7526122	0	5	8479,70,98,126,126,	0,17132,27998,36400,71525,
chr11	7454471	7535692	LCL_denovo_LNC.1460.10	0	-	7454471	7535692	0	5	2737,1593,70,126,2339,	0,6886,17132,36400,78882,
chr11	7454471	7535692	LCL_denovo_LNC.1460.7	0	-	7454471	7535692	0	3	8479,70,2339,	0,17132,78882,
chr11	7454471	7535692	LCL_denovo_LNC.1460.8	0	-	7454471	7535692	0	6	8479,70,148,98,126,2339,	0,17132,24555,27998,36400,78882,
chr11	7454471	7535692	LCL_denovo_LNC.1460.9	0	-	7454471	7535692	0	5	8479,70,98,126,2339,	0,17132,27998,36400,78882,
chr11	7512536	7534888	LCL_denovo_LNC.1460.19	0	-	7512536	7534888	0	2	182,1534,	0,20818,
chr11	7528919	7534888	LCL_denovo_LNC.1460.20	0	-	7528919	7534888	0	2	496,1534,	0,4435,
chr11	7528919	7534888	LCL_denovo_LNC.1460.21	0	-	7528919	7534888	0	2	495,1535,	0,4434,
chr11	7686143	7688042	LCL_denovo_LNC.1456.1	0	+	7686143	7688042	0	2	918,257,	0,1642,
chr11	8704318	8711758	LCL_denovo_LNC.1462.1	0	-	8704318	8711758	0	2	3499,2849,	0,4591,
chr11	8985618	9001060	LCL_denovo_LNC.1458.1	0	+	8985618	9001060	0	5	1077,141,116,203,2089,	0,1832,2469,3767,13353,
chr11	8985755	9001060	LCL_denovo_LNC.1458.2	0	+	8985755	9001060	0	4	940,141,116,11675,	0,1695,2332,3630,
chr11	8985756	9001060	LCL_denovo_LNC.1458.3	0	+	8985756	9001060	0	4	731,141,116,11675,	0,1694,2331,3629,
chr11	9775820	9779417	LCL_denovo_LNC.1459.1	0	-	9775820	9779417	0	2	2625,104,	0,3493,
chr11	9779792	9833914	LCL_denovo_LNC.1468.1	0	+	9779792	9833914	0	3	258,200,4520,	0,22130,49602,
chr11	9779792	9833914	LCL_denovo_LNC.1468.2	0	+	9779792	9833914	0	2	258,4520,	0,49602,
chr11	9779800	9833914	LCL_denovo_LNC.1468.3	0	+	9779800	9833914	0	5	250,200,70,185,4520,	0,22122,24786,26338,49594,
chr11	9779813	9833914	LCL_denovo_LNC.1468.4	0	+	9779813	9833914	0	2	239,4518,	0,49583,
chr11	9779822	9833914	LCL_denovo_LNC.1468.5	0	+	9779822	9833914	0	4	228,200,185,4520,	0,22100,26316,49572,
chr11	9827992	9833914	LCL_denovo_LNC.1468.6	0	+	9827992	9833914	0	2	40,4520,	0,1402,
chr11	10873200	10900819	LCL_denovo_LNC.1463.1	0	+	10873200	10900819	0	3	5800,67,892,	0,13607,26727,
chr11	10873200	10900819	LCL_denovo_LNC.1463.2	0	+	10873200	10900819	0	3	6713,67,892,	0,13607,26727,
chr11	10873466	10900819	LCL_denovo_LNC.1463.3	0	+	10873466	10900819	0	3	6432,67,892,	0,13341,26461,
chr11	10873607	10900819	LCL_denovo_LNC.1463.4	0	+	10873607	10900819	0	3	6219,67,892,	0,13200,26320,
chr11	11136950	11190039	LCL_denovo_LNC.1461.1	0	+	11136950	11190039	0	3	78,114,670,	0,2432,52419,
chr11	11136954	11190039	LCL_denovo_LNC.1461.2	0	+	11136954	11190039	0	3	75,113,670,	0,2429,52415,
chr11	11201489	11205082	LCL_denovo_LNC.1464.1	0	+	11201489	11205082	0	2	62,1209,	0,2384,
chr11	11259682	11321909	LCL_denovo_LNC.1467.1	0	+	11259682	11321909	0	3	49,55,1570,	0,59241,60657,
chr11	14282421	14288201	LCL_denovo_LNC.1466.1	0	-	14282421	14288201	0	2	2172,1536,	0,4244,
chr11	18608434	18633101	LCL_denovo_LNC.1470.1	0	+	18608434	18633101	0	3	2108,38,7783,	0,16270,16884,
chr11	18727897	18730626	LCL_denovo_LNC.1469.1	0	+	18727897	18730626	0	4	799,116,92,156,	0,927,2058,2573,
chr11	21668879	21774368	LCL_denovo_LNC.1471.1	0	-	21668879	21774368	0	3	651,127,308,	0,99181,105181,
chr11	21998697	22006229	LCL_denovo_LNC.1472.1	0	+	21998697	22006229	0	3	49,113,923,	0,5814,6609,
chr11	27528401	27699314	LCL_denovo_LNC.1473.1	0	+	27528401	27699314	0	6	44,97,161,58,564,786,	0,33165,132990,152316,168722,170127,
chr11	27528401	27699314	LCL_denovo_LNC.1473.2	0	+	27528401	27699314	0	6	44,97,161,58,565,786,	0,33165,132990,152316,168722,170127,
chr11	27528401	27699314	LCL_denovo_LNC.1473.3	0	+	27528401	27699314	0	7	44,97,161,222,58,564,786,	0,33165,132990,151386,152316,168722,170127,
chr11	27528412	27699314	LCL_denovo_LNC.1473.4	0	+	27528412	27699314	0	8	33,97,69,161,222,58,564,786,	0,33154,77403,132979,151375,152305,168711,170116,
chr11	27528418	27699314	LCL_denovo_LNC.1473.5	0	+	27528418	27699314	0	6	27,97,161,225,58,786,	0,33148,132973,151366,152299,170110,
chr11	27605834	27699314	LCL_denovo_LNC.1473.6	0	+	27605834	27699314	0	5	50,161,58,564,786,	0,55557,74883,91289,92694,
chr11	27661266	27699314	LCL_denovo_LNC.1473.7	0	+	27661266	27699314	0	3	286,58,786,	0,19451,37262,
chr11	27679012	27697764	LCL_denovo_LNC.1473.8	0	+	27679012	27697764	0	3	997,58,641,	0,1705,18111,
chr11	27679012	27719340	LCL_denovo_LNC.1473.9	0	+	27679012	27719340	0	5	997,58,796,249,316,	0,1705,17879,19516,40012,
chr11	27696766	27699314	LCL_denovo_LNC.1473.10	0	+	27696766	27699314	0	2	921,786,	0,1762,
chr11	32112394	32127090	LCL_denovo_LNC.1474.1	0	-	32112394	32127090	0	2	11408,539,	0,14157,
chr11	32112394	32127223	LCL_denovo_LNC.1474.2	0	-	32112394	32127223	0	4	9705,108,65,672,	0,10462,11343,14157,
chr11	32112394	32128194	LCL_denovo_LNC.1474.3	0	-	32112394	32128194	0	4	9705,946,86,458,	0,10462,14157,15342,
chr11	32112394	32129317	LCL_denovo_LNC.1474.4	0	-	32112394	32129317	0	5	6358,3460,65,86,118,	0,7110,11343,14157,16805,
chr11	32112394	32129317	LCL_denovo_LNC.1474.5	0	-	32112394	32129317	0	5	9705,108,65,86,118,	0,10462,11343,14157,16805,
chr11	32112394	32129328	LCL_denovo_LNC.1474.6	0	-	32112394	32129328	0	5	10570,65,86,327,129,	0,11343,14157,15342,16805,
chr11	32112394	32129358	LCL_denovo_LNC.1474.7	0	-	32112394	32129358	0	2	14243,159,	0,16805,
chr11	33915468	33928997	LCL_denovo_LNC.1475.1	0	+	33915468	33928997	0	2	114,842,	0,12687,
chr11	33915479	33935772	LCL_denovo_LNC.1475.2	0	+	33915479	33935772	0	4	103,227,2403,908,	0,12676,16800,19385,
chr11	33915479	33935772	LCL_denovo_LNC.1475.3	0	+	33915479	33935772	0	3	103,227,1143,	0,12676,19150,
chr11	33915479	33935772	LCL_denovo_LNC.1475.4	0	+	33915479	33935772	0	4	103,227,2403,312,	0,12676,16800,19981,
chr11	33920818	33932918	LCL_denovo_LNC.1475.5	0	+	33920818	33932918	0	3	42,227,639,	0,7337,11461,
chr11	33933705	33938699	LCL_denovo_LNC.1475.6	0	+	33933705	33938699	0	2	977,249,	0,4745,
chr11	33954606	33958934	LCL_denovo_LNC.1476.1	0	-	33954606	33958934	0	2	498,788,	0,3540,
chr11	33954606	33964655	LCL_denovo_LNC.1476.2	0	-	33954606	33964655	0	2	498,599,	0,9450,
chr11	34121376	34126946	LCL_denovo_LNC.1481.1	0	-	34121376	34126946	0	2	1323,1664,	0,3906,
chr11	35028983	35088753	LCL_denovo_LNC.1478.1	0	-	35028983	35088753	0	6	419,696,1960,97,194,526,	0,6486,8774,22732,57683,59244,
chr11	35028983	35103659	LCL_denovo_LNC.1478.2	0	-	35028983	35103659	0	6	419,696,1960,97,194,285,	0,6486,8774,22732,57683,74391,
chr11	35034909	35052085	LCL_denovo_LNC.1478.3	0	-	35034909	35052085	0	3	1256,97,27,	0,16806,17149,
chr11	35034909	35088753	LCL_denovo_LNC.1478.4	0	-	35034909	35088753	0	6	763,393,1960,97,194,526,	0,863,2848,16806,51757,53318,
chr11	35034909	35095500	LCL_denovo_LNC.1478.5	0	-	35034909	35095500	0	5	1256,103,97,194,37,	0,2848,16806,51757,60554,
chr11	35038464	35052085	LCL_denovo_LNC.1478.6	0	-	35038464	35052085	0	3	1253,97,27,	0,13251,13594,
chr11	35038464	35095506	LCL_denovo_LNC.1478.7	0	-	35038464	35095506	0	3	1253,97,43,	0,13251,56999,
chr11	35069555	35120243	LCL_denovo_LNC.1479.1	0	+	35069555	35120243	0	4	2117,225,138,1179,	0,40043,40429,49509,
chr11	35069555	35120243	LCL_denovo_LNC.1479.2	0	+	35069555	35120243	0	5	2117,225,138,56,1179,	0,40043,40429,42720,49509,
chr11	35069555	35120243	LCL_denovo_LNC.1479.3	0	+	35069555	35120243	0	3	2117,138,1179,	0,40429,49509,
chr11	35070294	35142671	LCL_denovo_LNC.1479.4	0	+	35070294	35142671	0	3	1378,138,2072,	0,39690,70305,
chr11	35072262	35074173	LCL_denovo_LNC.1478.8	0	-	35072262	35074173	0	2	997,452,	0,1459,
chr11	35072262	35075716	LCL_denovo_LNC.1478.9	0	-	35072262	35075716	0	3	997,245,275,	0,1459,3179,
chr11	35072262	35095507	LCL_denovo_LNC.1478.10	0	-	35072262	35095507	0	4	997,245,194,44,	0,1459,14404,23201,
chr11	35073329	35075716	LCL_denovo_LNC.1478.11	0	-	35073329	35075716	0	2	637,275,	0,2112,
chr11	35073329	35095540	LCL_denovo_LNC.1478.12	0	-	35073329	35095540	0	2	637,77,	0,22134,
chr11	35079482	35081543	LCL_denovo_LNC.1480.1	0	-	35079482	35081543	0	2	561,20,	0,2041,
chr11	35083732	35088711	LCL_denovo_LNC.1478.13	0	-	35083732	35088711	0	4	1799,47,194,484,	0,2401,2934,4495,
chr11	35083732	35088711	LCL_denovo_LNC.1478.14	0	-	35083732	35088711	0	3	1799,194,484,	0,2934,4495,
chr11	35083732	35095505	LCL_denovo_LNC.1478.15	0	-	35083732	35095505	0	3	873,194,42,	0,2934,11731,
chr11	35108310	35120243	LCL_denovo_LNC.1479.5	0	+	35108310	35120243	0	5	123,225,138,62,1173,	0,1288,1674,3965,10760,
chr11	35108310	35120243	LCL_denovo_LNC.1479.6	0	+	35108310	35120243	0	4	123,225,138,1179,	0,1288,1674,10754,
chr11	35108310	35142671	LCL_denovo_LNC.1479.7	0	+	35108310	35142671	0	4	123,138,68,2072,	0,1674,21844,32289,
chr11	35109582	35142671	LCL_denovo_LNC.1479.8	0	+	35109582	35142671	0	3	241,138,2072,	0,402,31017,
chr11	35130156	35142671	LCL_denovo_LNC.1479.9	0	+	35130156	35142671	0	2	31,2072,	0,10443,
chr11	35153559	35158175	LCL_denovo_LNC.1477.1	0	-	35153559	35158175	0	2	1128,283,	0,4333,
chr11	46867974	46894723	LCL_denovo_LNC.1483.1	0	+	46867974	46894723	0	3	76,108,99,	0,186,26650,
chr11	58259831	58271277	LCL_denovo_LNC.1485.1	0	-	58259831	58271277	0	4	2775,2230,218,115,	0,3416,5814,11331,
chr11	58818743	58825936	LCL_denovo_LNC.1484.1	0	-	58818743	58825936	0	4	38,170,154,90,	0,2186,4024,7103,
chr11	58860378	58874294	LCL_denovo_LNC.1490.1	0	-	58860378	58874294	0	4	14,49,73,1418,	0,2166,3932,12498,
chr11	58862599	58865894	LCL_denovo_LNC.1490.2	0	-	58862599	58865894	0	4	1371,73,128,790,	0,1711,2192,2505,
chr11	58862599	58870059	LCL_denovo_LNC.1490.3	0	-	58862599	58870059	0	4	1371,73,128,422,	0,1711,2192,7038,
chr11	58862599	58870988	LCL_denovo_LNC.1490.4	0	-	58862599	58870988	0	3	1371,609,1351,	0,1711,7038,
chr11	58862599	58870988	LCL_denovo_LNC.1490.5	0	-	58862599	58870988	0	3	1371,73,1351,	0,1711,7038,
chr11	58862599	58874183	LCL_denovo_LNC.1490.6	0	-	58862599	58874183	0	3	1371,609,1307,	0,1711,10277,
chr11	58862599	58874219	LCL_denovo_LNC.1490.7	0	-	58862599	58874219	0	3	1373,609,1676,	0,1711,9944,
chr11	58862599	58874219	LCL_denovo_LNC.1490.8	0	-	58862599	58874219	0	4	1371,73,128,1343,	0,1711,2192,10277,
chr11	58862599	58874219	LCL_denovo_LNC.1490.9	0	-	58862599	58874219	0	3	1371,73,1343,	0,1711,10277,
chr11	58864160	58866566	LCL_denovo_LNC.1490.10	0	-	58864160	58866566	0	3	224,127,1462,	0,632,944,
chr11	58872147	58874294	LCL_denovo_LNC.1490.11	0	-	58872147	58874294	0	2	348,1418,	0,729,
chr11	58897583	58922515	LCL_denovo_LNC.1489.1	0	-	58897583	58922515	0	4	4573,229,211,12428,	0,5946,9846,12504,
chr11	60674151	60677763	LCL_denovo_LNC.1486.1	0	+	60674151	60677763	0	2	603,865,	0,2747,
chr11	60769160	60774331	LCL_denovo_LNC.1488.1	0	-	60769160	60774331	0	3	1344,1595,449,	0,1870,4722,
chr11	60769160	60810671	LCL_denovo_LNC.1488.2	0	-	60769160	60810671	0	2	3261,130,	0,41381,
chr11	60769160	60810751	LCL_denovo_LNC.1488.3	0	-	60769160	60810751	0	2	3257,214,	0,41377,
chr11	60769160	60859993	LCL_denovo_LNC.1488.4	0	-	60769160	60859993	0	2	3258,225,	0,90608,
chr11	60769160	60860101	LCL_denovo_LNC.1488.5	0	-	60769160	60860101	0	2	3465,333,	0,90608,
chr11	60769160	60860101	LCL_denovo_LNC.1488.6	0	-	60769160	60860101	0	2	3257,333,	0,90608,
chr11	60796078	60800527	LCL_denovo_LNC.1488.7	0	-	60796078	60800527	0	2	1789,34,	0,4415,
chr11	60796078	60826981	LCL_denovo_LNC.1488.8	0	-	60796078	60826981	0	2	1789,127,	0,30776,
chr11	60796078	60828732	LCL_denovo_LNC.1488.9	0	-	60796078	60828732	0	2	1789,86,	0,32568,
chr11	60796078	60832416	LCL_denovo_LNC.1488.10	0	-	60796078	60832416	0	2	1789,81,	0,36257,
chr11	60796078	60850270	LCL_denovo_LNC.1488.11	0	-	60796078	60850270	0	3	1789,118,45,	0,44855,54147,
chr11	60796078	60850860	LCL_denovo_LNC.1488.12	0	-	60796078	60850860	0	2	1789,138,	0,54644,
chr11	60796078	60859993	LCL_denovo_LNC.1488.13	0	-	60796078	60859993	0	3	1789,217,225,	0,14459,63690,
chr11	60796078	60860101	LCL_denovo_LNC.1488.14	0	-	60796078	60860101	0	4	1789,387,117,333,	0,32533,44856,63690,
chr11	60796078	60860101	LCL_denovo_LNC.1488.15	0	-	60796078	60860101	0	2	1789,333,	0,63690,
chr11	61061385	61066648	LCL_denovo_LNC.1487.1	0	+	61061385	61066648	0	3	1631,142,1197,	0,2827,4066,
chr11	61066920	61069071	LCL_denovo_LNC.1491.1	0	+	61066920	61069071	0	2	1492,174,	0,1977,
chr11	62427706	62431060	LCL_denovo_LNC.1494.1	0	+	62427706	62431060	0	2	342,2223,	0,1131,
chr11	62619499	62621641	LCL_denovo_LNC.1495.31	0	-	62619499	62621641	0	5	640,29,516,33,152,	0,783,1047,1773,1990,
chr11	62619499	62621641	LCL_denovo_LNC.1495.32	0	-	62619499	62621641	0	3	654,781,368,	0,783,1774,
chr11	62619499	62621670	LCL_denovo_LNC.1495.33	0	-	62619499	62621670	0	7	409,26,29,47,33,33,181,	0,628,783,1047,1530,1773,1990,
chr11	62619499	62621670	LCL_denovo_LNC.1495.34	0	-	62619499	62621670	0	5	654,310,34,33,181,	0,783,1529,1773,1990,
chr11	62619499	62621670	LCL_denovo_LNC.1495.35	0	-	62619499	62621670	0	4	654,29,516,398,	0,783,1047,1773,
chr11	62619499	62622688	LCL_denovo_LNC.1495.36	0	-	62619499	62622688	0	8	654,305,39,39,41,33,51,84,	0,783,1524,1773,1996,2491,2860,3105,
chr11	62619499	62622693	LCL_denovo_LNC.1495.37	0	-	62619499	62622693	0	9	654,29,47,33,40,40,33,56,89,	0,783,1047,1530,1773,1997,2491,2860,3105,
chr11	62619499	62622693	LCL_denovo_LNC.1495.38	0	-	62619499	62622693	0	9	654,183,41,39,33,47,37,49,87,	0,783,1047,1524,1773,1990,2491,2864,3107,
chr11	62619499	62622693	LCL_denovo_LNC.1495.39	0	-	62619499	62622693	0	8	654,35,39,39,39,41,39,89,	0,783,1053,1524,1773,1996,2491,3105,
chr11	62619499	62622693	LCL_denovo_LNC.1495.40	0	-	62619499	62622693	0	9	654,37,37,39,35,47,36,57,83,	0,783,1055,1524,1773,1990,2491,2860,3111,
chr11	62619499	62622693	LCL_denovo_LNC.1495.41	0	-	62619499	62622693	0	8	654,183,44,36,33,33,54,89,	0,783,1047,1527,1773,2491,2860,3105,
chr11	62619499	62622698	LCL_denovo_LNC.1495.42	0	-	62619499	62622698	0	9	654,30,43,39,34,45,33,53,91,	0,783,1047,1526,1775,1993,2492,2861,3108,
chr11	62619499	62622787	LCL_denovo_LNC.1495.43	0	-	62619499	62622787	0	9	654,31,47,38,30,47,39,43,183,	0,783,1047,1530,1778,1992,2493,2868,3105,
chr11	62619499	62623333	LCL_denovo_LNC.1495.44	0	-	62619499	62623333	0	10	654,29,41,41,37,43,33,51,84,438,	0,783,1047,1524,1773,1994,2491,2860,3105,3396,
chr11	62619499	62623333	LCL_denovo_LNC.1495.45	0	-	62619499	62623333	0	10	655,29,40,39,41,39,33,53,82,438,	0,784,1048,1524,1773,1998,2491,2860,3107,3396,
chr11	62619499	62623333	LCL_denovo_LNC.1495.46	0	-	62619499	62623333	0	9	409,26,305,39,264,33,51,84,438,	0,628,783,1524,1773,2491,2860,3105,3396,
chr11	62619499	62623333	LCL_denovo_LNC.1495.47	0	-	62619499	62623333	0	10	655,31,38,43,32,55,27,57,76,438,	0,784,1050,1524,1774,1990,2499,2862,3113,3396,
chr11	62619499	62623333	LCL_denovo_LNC.1495.48	0	-	62619499	62623333	0	10	654,183,44,36,33,47,39,49,80,438,	0,783,1047,1527,1773,1990,2491,2866,3109,3396,
chr11	62619499	62623333	LCL_denovo_LNC.1495.49	0	-	62619499	62623333	0	10	654,183,46,34,38,42,33,51,84,438,	0,783,1047,1529,1773,1995,2491,2860,3105,3396,
chr11	62619499	62623333	LCL_denovo_LNC.1495.50	0	-	62619499	62623333	0	8	655,29,41,39,264,33,84,438,	0,783,1047,1524,1773,2491,3105,3396,
chr11	62619499	62623333	LCL_denovo_LNC.1495.51	0	-	62619499	62623333	0	10	409,26,310,34,33,47,34,56,78,438,	0,628,783,1529,1773,1990,2491,2861,3111,3396,
chr11	62619499	62623333	LCL_denovo_LNC.1495.52	0	-	62619499	62623333	0	8	654,29,41,39,33,33,84,438,	0,783,1047,1524,1773,2491,3105,3396,
chr11	62619499	62623335	LCL_denovo_LNC.1495.1	0	-	62619499	62623335	0	9	654,308,36,33,52,29,51,84,440,	0,783,1527,1773,1990,2495,2860,3105,3396,
chr11	62619499	62623335	LCL_denovo_LNC.1495.2	0	-	62619499	62623335	0	10	654,29,46,34,35,45,33,59,76,440,	0,783,1047,1529,1773,1992,2491,2860,3113,3396,
chr11	62619499	62623335	LCL_denovo_LNC.1495.3	0	-	62619499	62623335	0	9	654,308,36,39,41,33,51,84,440,	0,783,1527,1773,1996,2491,2860,3105,3396,
chr11	62619499	62623335	LCL_denovo_LNC.1495.4	0	-	62619499	62623335	0	10	654,32,47,32,36,42,33,52,83,440,	0,783,1050,1533,1775,1995,2491,2860,3106,3396,
chr11	62619499	62623335	LCL_denovo_LNC.1495.53	0	-	62619499	62623335	0	10	655,29,45,34,33,47,38,46,84,440,	0,784,1048,1529,1773,1990,2491,2865,3105,3396,
chr11	62619499	62623335	LCL_denovo_LNC.1495.54	0	-	62619499	62623335	0	10	654,29,41,41,35,43,33,54,84,440,	0,783,1047,1524,1775,1994,2491,2860,3105,3396,
chr11	62619499	62623335	LCL_denovo_LNC.1495.55	0	-	62619499	62623335	0	10	654,37,40,36,31,48,30,57,78,440,	0,783,1055,1531,1777,1992,2494,2860,3111,3396,
chr11	62619499	62623335	LCL_denovo_LNC.1495.56	0	-	62619499	62623335	0	9	654,309,35,36,44,33,51,84,440,	0,783,1528,1773,1993,2491,2860,3105,3396,
chr11	62619499	62623335	LCL_denovo_LNC.1495.57	0	-	62619499	62623335	0	9	409,26,305,39,268,29,58,77,440,	0,628,783,1524,1773,2495,2860,3112,3396,
chr11	62619499	62623335	LCL_denovo_LNC.1495.58	0	-	62619499	62623335	0	10	654,29,41,39,33,47,33,51,84,440,	0,783,1047,1524,1773,1990,2491,2860,3105,3396,
chr11	62619499	62623335	LCL_denovo_LNC.1495.59	0	-	62619499	62623335	0	8	654,29,41,39,264,33,84,440,	0,783,1047,1524,1773,2491,3105,3396,
chr11	62619499	62623335	LCL_denovo_LNC.1495.60	0	-	62619499	62623335	0	8	654,305,40,33,33,54,81,440,	0,783,1524,1773,2491,2860,3108,3396,
chr11	62619499	62623336	LCL_denovo_LNC.1495.10	0	-	62619499	62623336	0	9	654,37,37,39,33,33,51,84,441,	0,783,1055,1524,1773,2491,2860,3105,3396,
chr11	62619499	62623336	LCL_denovo_LNC.1495.11	0	-	62619499	62623336	0	9	654,307,41,33,47,38,46,84,441,	0,783,1526,1773,1990,2491,2865,3105,3396,
chr11	62619499	62623336	LCL_denovo_LNC.1495.12	0	-	62619499	62623336	0	8	654,33,44,32,264,33,84,441,	0,783,1051,1531,1773,2491,3105,3396,
chr11	62619499	62623336	LCL_denovo_LNC.1495.13	0	-	62619499	62623336	0	9	654,29,41,39,33,33,59,76,441,	0,783,1047,1524,1773,2491,2860,3113,3396,
chr11	62619499	62623336	LCL_denovo_LNC.1495.14	0	-	62619499	62623336	0	9	654,311,33,33,47,36,51,84,441,	0,783,1530,1773,1990,2491,2860,3105,3396,
chr11	62619499	62623336	LCL_denovo_LNC.1495.15	0	-	62619499	62623336	0	10	639,29,41,39,33,47,33,55,80,441,	0,783,1047,1524,1773,1990,2491,2860,3109,3396,
chr11	62619499	62623336	LCL_denovo_LNC.1495.16	0	-	62619499	62623336	0	10	654,32,43,39,38,40,33,51,84,441,	0,783,1047,1526,1775,1997,2491,2860,3105,3396,
chr11	62619499	62623336	LCL_denovo_LNC.1495.17	0	-	62619499	62623336	0	10	654,32,45,34,33,45,33,54,84,441,	0,783,1050,1531,1775,1992,2491,2860,3105,3396,
chr11	62619499	62623336	LCL_denovo_LNC.1495.18	0	-	62619499	62623336	0	10	654,32,47,35,31,44,33,52,83,441,	0,783,1050,1533,1778,1993,2491,2860,3106,3396,
chr11	62619499	62623336	LCL_denovo_LNC.1495.19	0	-	62619499	62623336	0	10	654,35,37,38,33,47,33,50,84,441,	0,783,1053,1526,1774,1991,2492,2861,3105,3396,
chr11	62619499	62623336	LCL_denovo_LNC.1495.20	0	-	62619499	62623336	0	10	654,36,34,39,35,47,38,46,84,441,	0,783,1054,1524,1773,1990,2491,2865,3105,3396,
chr11	62619499	62623336	LCL_denovo_LNC.1495.21	0	-	62619499	62623336	0	10	654,31,41,37,33,48,33,50,84,441,	0,783,1049,1526,1773,1990,2492,2861,3105,3396,
chr11	62619499	62623336	LCL_denovo_LNC.1495.22	0	-	62619499	62623336	0	8	654,780,33,47,33,61,74,441,	0,783,1773,1990,2491,2860,3115,3396,
chr11	62619499	62623336	LCL_denovo_LNC.1495.23	0	-	62619499	62623336	0	10	654,29,41,39,33,55,25,57,78,441,	0,783,1047,1524,1773,1990,2499,2860,3111,3396,
chr11	62619499	62623336	LCL_denovo_LNC.1495.24	0	-	62619499	62623336	0	9	654,29,41,39,264,39,45,84,441,	0,783,1047,1524,1773,2491,2866,3105,3396,
chr11	62619499	62623336	LCL_denovo_LNC.1495.25	0	-	62619499	62623336	0	9	654,29,41,39,265,32,53,82,441,	0,783,1047,1524,1773,2492,2860,3107,3396,
chr11	62619499	62623336	LCL_denovo_LNC.1495.26	0	-	62619499	62623336	0	10	655,29,46,35,35,45,33,51,84,441,	0,783,1047,1528,1773,1992,2491,2860,3105,3396,
chr11	62619499	62623336	LCL_denovo_LNC.1495.27	0	-	62619499	62623336	0	9	654,305,41,33,47,36,52,83,441,	0,783,1524,1773,1990,2491,2860,3106,3396,
chr11	62619499	62623336	LCL_denovo_LNC.1495.28	0	-	62619499	62623336	0	9	654,311,36,36,44,33,59,76,441,	0,783,1527,1773,1993,2491,2860,3113,3396,
chr11	62619499	62623336	LCL_denovo_LNC.1495.29	0	-	62619499	62623336	0	10	631,29,43,39,33,47,33,51,84,441,	0,783,1047,1524,1773,1990,2491,2860,3105,3396,
chr11	62619499	62623336	LCL_denovo_LNC.1495.30	0	-	62619499	62623336	0	10	654,37,37,39,33,47,33,51,84,441,	0,783,1055,1524,1773,1990,2491,2860,3105,3396,
chr11	62619499	62623336	LCL_denovo_LNC.1495.5	0	-	62619499	62623336	0	8	654,305,39,264,33,58,77,441,	0,783,1524,1773,2491,2860,3112,3396,
chr11	62619499	62623336	LCL_denovo_LNC.1495.6	0	-	62619499	62623336	0	9	654,35,44,30,264,42,48,78,441,	0,783,1053,1533,1773,2491,2869,3111,3396,
chr11	62619499	62623336	LCL_denovo_LNC.1495.7	0	-	62619499	62623336	0	10	654,29,41,41,33,47,33,59,76,441,	0,783,1047,1524,1775,1990,2491,2860,3113,3396,
chr11	62619499	62623336	LCL_denovo_LNC.1495.8	0	-	62619499	62623336	0	10	654,36,40,33,33,50,30,51,84,441,	0,783,1054,1530,1773,1990,2494,2860,3105,3396,
chr11	62619499	62623336	LCL_denovo_LNC.1495.9	0	-	62619499	62623336	0	10	654,29,41,40,33,47,34,50,84,441,	0,783,1047,1524,1773,1990,2491,2861,3105,3396,
chr11	63721808	63728179	LCL_denovo_LNC.1496.1	0	-	63721808	63728179	0	2	4952,46,	0,6325,
chr11	63933698	63937639	LCL_denovo_LNC.1498.1	0	+	63933698	63937639	0	2	363,442,	0,3499,
chr11	63942649	63953164	LCL_denovo_LNC.1497.1	0	-	63942649	63953164	0	2	398,755,	0,9760,
chr11	63943846	63953137	LCL_denovo_LNC.1497.2	0	-	63943846	63953137	0	2	621,728,	0,8563,
chr11	63943846	63953137	LCL_denovo_LNC.1497.3	0	-	63943846	63953137	0	3	2341,118,2773,	0,3955,6518,
chr11	63943846	63953157	LCL_denovo_LNC.1497.4	0	-	63943846	63953157	0	3	2341,118,748,	0,3955,8563,
chr11	63943846	63953168	LCL_denovo_LNC.1497.5	0	-	63943846	63953168	0	2	4073,2804,	0,6518,
chr11	63943846	63953338	LCL_denovo_LNC.1497.6	0	-	63943846	63953338	0	2	621,2974,	0,6518,
chr11	63943846	63953338	LCL_denovo_LNC.1497.7	0	-	63943846	63953338	0	3	2356,118,2974,	0,3955,6518,
chr11	64092521	64107811	LCL_denovo_LNC.1499.1	0	-	64092521	64107811	0	3	282,53,440,	0,2434,14850,
chr11	64092521	64107922	LCL_denovo_LNC.1499.2	0	-	64092521	64107922	0	4	282,53,1064,551,	0,2434,13289,14850,
chr11	64092521	64108243	LCL_denovo_LNC.1499.3	0	-	64092521	64108243	0	4	282,53,179,231,	0,2434,14850,15491,
chr11	65075358	65081282	LCL_denovo_LNC.1503.1	0	-	65075358	65081282	0	2	1320,41,	0,5883,
chr11	65157408	65181108	LCL_denovo_LNC.1504.1	0	-	65157408	65181108	0	2	1693,7490,	0,16210,
chr11	65184047	65187210	LCL_denovo_LNC.1505.1	0	+	65184047	65187210	0	2	193,241,	0,2922,
chr11	65264639	65274564	LCL_denovo_LNC.1506.1	0	+	65264639	65274564	0	4	5225,1090,1337,708,	0,5948,7157,9217,
chr11	65265222	65274564	LCL_denovo_LNC.1506.2	0	+	65265222	65274564	0	2	3063,708,	0,8634,
chr11	65266326	65274564	LCL_denovo_LNC.1506.3	0	+	65266326	65274564	0	4	3538,2642,72,708,	0,3781,6735,7530,
chr11	65266326	65274564	LCL_denovo_LNC.1506.4	0	+	65266326	65274564	0	5	3538,1570,270,459,1508,	0,3781,5470,5964,6730,
chr11	65267835	65274564	LCL_denovo_LNC.1506.5	0	+	65267835	65274564	0	6	2029,1163,74,1702,197,708,	0,2272,3768,3961,5705,6021,
chr11	65267847	65274564	LCL_denovo_LNC.1506.6	0	+	65267847	65274564	0	3	4903,71,708,	0,5215,6009,
chr11	65272283	65274564	LCL_denovo_LNC.1506.7	0	+	65272283	65274564	0	2	207,1590,	0,691,
chr11	66008886	66016104	LCL_denovo_LNC.1508.1	0	-	66008886	66016104	0	2	3697,2458,	0,4760,
chr11	66008886	66017707	LCL_denovo_LNC.1508.2	0	-	66008886	66017707	0	3	3697,198,16,	0,4760,8805,
chr11	66008886	66018547	LCL_denovo_LNC.1508.3	0	-	66008886	66018547	0	2	4958,856,	0,8805,
chr11	66008886	66025099	LCL_denovo_LNC.1508.4	0	-	66008886	66025099	0	3	3698,197,136,	0,4761,16077,
chr11	66008886	66025304	LCL_denovo_LNC.1508.5	0	-	66008886	66025304	0	3	3698,199,339,	0,4761,16079,
chr11	66008886	66025383	LCL_denovo_LNC.1508.6	0	-	66008886	66025383	0	3	3697,198,593,	0,4760,15904,
chr11	66008886	66029444	LCL_denovo_LNC.1508.7	0	-	66008886	66029444	0	2	4958,3686,	0,16872,
chr11	66008886	66029444	LCL_denovo_LNC.1508.8	0	-	66008886	66029444	0	3	4958,592,3686,	0,15904,16872,
chr11	66008886	66029909	LCL_denovo_LNC.1508.9	0	-	66008886	66029909	0	3	4958,168,4151,	0,16328,16872,
chr11	66031442	66035331	LCL_denovo_LNC.1509.1	0	-	66031442	66035331	0	3	891,78,2509,	0,1171,1380,
chr11	66033028	66035684	LCL_denovo_LNC.1509.2	0	-	66033028	66035684	0	2	59,2217,	0,439,
chr11	66202546	66206739	LCL_denovo_LNC.1507.1	0	+	66202546	66206739	0	2	1043,2447,	0,1746,
chr11	66240294	66247723	LCL_denovo_LNC.1510.1	0	-	66240294	66247723	0	3	1402,175,214,	0,2106,7215,
chr11	66240294	66248088	LCL_denovo_LNC.1510.2	0	-	66240294	66248088	0	3	1044,961,579,	0,1320,7215,
chr11	66561397	66570808	LCL_denovo_LNC.1514.1	0	-	66561397	66570808	0	2	946,16,	0,9395,
chr11	66569526	66612507	LCL_denovo_LNC.1515.1	0	-	66569526	66612507	0	2	330,6073,	0,36908,
chr11	67084030	67099248	LCL_denovo_LNC.1511.1	0	+	67084030	67099248	0	3	1638,64,908,	0,4710,14310,
chr11	67084030	67101052	LCL_denovo_LNC.1511.2	0	+	67084030	67101052	0	3	1638,64,729,	0,4710,16293,
chr11	67848870	67899883	LCL_denovo_LNC.1520.1	0	+	67848870	67899883	0	2	2779,17,	0,50996,
chr11	68039584	68052403	LCL_denovo_LNC.1517.1	0	+	68039584	68052403	0	3	60,182,434,	0,10697,12385,
chr11	68049431	68052403	LCL_denovo_LNC.1517.2	0	+	68049431	68052403	0	3	381,182,434,	0,850,2538,
chr11	68049622	68052403	LCL_denovo_LNC.1517.3	0	+	68049622	68052403	0	3	190,148,434,	0,693,2347,
chr11	68049702	68052403	LCL_denovo_LNC.1517.4	0	+	68049702	68052403	0	3	110,440,434,	0,321,2267,
chr11	68049702	68052403	LCL_denovo_LNC.1517.5	0	+	68049702	68052403	0	3	110,347,434,	0,414,2267,
chr11	68049702	68052403	LCL_denovo_LNC.1517.6	0	+	68049702	68052403	0	2	761,434,	0,2267,
chr11	68049744	68052403	LCL_denovo_LNC.1517.7	0	+	68049744	68052403	0	3	68,354,434,	0,365,2225,
chr11	68934311	68945466	LCL_denovo_LNC.1518.1	0	+	68934311	68945466	0	4	65,45,129,274,	0,2270,8722,10881,
chr11	68934330	68945466	LCL_denovo_LNC.1518.2	0	+	68934330	68945466	0	3	46,129,274,	0,8703,10862,
chr11	68999329	69000535	LCL_denovo_LNC.1519.1	0	-	68999329	69000535	0	2	824,150,	0,1056,
chr11	70043124	70056573	LCL_denovo_LNC.1521.1	0	-	70043124	70056573	0	3	29,4125,3409,	0,5848,10040,
chr11	70223887	70231224	LCL_denovo_LNC.1523.1	0	-	70223887	70231224	0	3	1937,1843,1413,	0,4055,5924,
chr11	70223887	70244741	LCL_denovo_LNC.1523.2	0	-	70223887	70244741	0	2	3496,538,	0,20316,
chr11	71159569	71163930	LCL_denovo_LNC.1524.1	0	+	71159569	71163930	0	2	362,1195,	0,3166,
chr11	71252163	71259191	LCL_denovo_LNC.1522.1	0	+	71252163	71259191	0	2	59,2432,	0,4596,
chr11	72858898	72895812	LCL_denovo_LNC.1525.1	0	+	72858898	72895812	0	2	519,3596,	0,33318,
chr11	72867314	72895812	LCL_denovo_LNC.1525.2	0	+	72867314	72895812	0	2	399,3596,	0,24902,
chr11	72867407	72895812	LCL_denovo_LNC.1525.3	0	+	72867407	72895812	0	3	306,44,3593,	0,1942,24812,
chr11	72868350	72883475	LCL_denovo_LNC.1525.4	0	+	72868350	72883475	0	3	693,41,730,	0,999,14395,
chr11	72868350	72895812	LCL_denovo_LNC.1525.5	0	+	72868350	72895812	0	3	502,437,3596,	0,604,23866,
chr11	72868350	72895812	LCL_denovo_LNC.1525.6	0	+	72868350	72895812	0	2	502,3596,	0,23866,
chr11	72868576	72883475	LCL_denovo_LNC.1525.7	0	+	72868576	72883475	0	2	818,726,	0,14173,
chr11	72868576	72883475	LCL_denovo_LNC.1525.8	0	+	72868576	72883475	0	3	467,41,1423,	0,773,13476,
chr11	72868672	72895812	LCL_denovo_LNC.1525.10	0	+	72868672	72895812	0	4	180,89,41,3596,	0,282,677,23544,
chr11	72868672	72895812	LCL_denovo_LNC.1525.11	0	+	72868672	72895812	0	2	181,3596,	0,23544,
chr11	72868672	72895812	LCL_denovo_LNC.1525.9	0	+	72868672	72895812	0	3	180,1806,1522,	0,23544,25618,
chr11	72868675	72883475	LCL_denovo_LNC.1525.12	0	+	72868675	72883475	0	4	368,41,244,730,	0,674,13377,14070,
chr11	72868675	72895812	LCL_denovo_LNC.1525.13	0	+	72868675	72895812	0	3	177,2184,1201,	0,23541,25936,
chr11	72868675	72895812	LCL_denovo_LNC.1525.14	0	+	72868675	72895812	0	3	368,2184,1201,	0,23541,25936,
chr11	72868720	72883475	LCL_denovo_LNC.1525.15	0	+	72868720	72883475	0	2	132,1423,	0,13332,
chr11	72891547	72895812	LCL_denovo_LNC.1525.16	0	+	72891547	72895812	0	2	78,3596,	0,669,
chr11	72891568	72895812	LCL_denovo_LNC.1525.17	0	+	72891568	72895812	0	3	57,2184,1201,	0,648,3043,
chr11	74561637	74570907	LCL_denovo_LNC.1526.1	0	+	74561637	74570907	0	3	426,145,994,	0,5858,8276,
chr11	75521852	75526141	LCL_denovo_LNC.1535.1	0	-	75521852	75526141	0	2	762,634,	0,3655,
chr11	75524694	75526141	LCL_denovo_LNC.1535.2	0	-	75524694	75526141	0	2	212,634,	0,813,
chr11	76152378	76155719	LCL_denovo_LNC.1528.1	0	-	76152378	76155719	0	2	306,397,	0,2944,
chr11	76152378	76156370	LCL_denovo_LNC.1528.2	0	-	76152378	76156370	0	2	305,1049,	0,2943,
chr11	76318631	76341437	LCL_denovo_LNC.1527.1	0	-	76318631	76341437	0	3	651,1909,203,	0,18985,22603,
chr11	76336725	76338351	LCL_denovo_LNC.1527.2	0	-	76336725	76338351	0	2	349,735,	0,891,
chr11	76731209	76737929	LCL_denovo_LNC.1531.1	0	-	76731209	76737929	0	2	3783,1339,	0,5381,
chr11	77524653	77532043	LCL_denovo_LNC.1532.1	0	+	77524653	77532043	0	2	317,6228,	0,1162,
chr11	77569916	77586538	LCL_denovo_LNC.1533.1	0	-	77569916	77586538	0	2	19,3340,	0,13282,
chr11	77576604	77581686	LCL_denovo_LNC.1534.1	0	-	77576604	77581686	0	2	1168,946,	0,4136,
chr11	77581807	77585493	LCL_denovo_LNC.1533.2	0	-	77581807	77585493	0	3	22,170,2032,	0,1390,1654,
chr11	77850766	77854330	LCL_denovo_LNC.1537.1	0	+	77850766	77854330	0	3	352,443,782,	0,1874,2782,
chr11	77850766	77854330	LCL_denovo_LNC.1537.2	0	+	77850766	77854330	0	2	352,1690,	0,1874,
chr11	77850766	77854330	LCL_denovo_LNC.1537.3	0	+	77850766	77854330	0	2	352,1779,	0,1785,
chr11	77850766	77863804	LCL_denovo_LNC.1537.4	0	+	77850766	77863804	0	4	352,108,117,942,	0,1874,9256,12096,
chr11	77850766	77863804	LCL_denovo_LNC.1537.5	0	+	77850766	77863804	0	4	352,197,117,942,	0,1785,9256,12096,
chr11	77850777	77854330	LCL_denovo_LNC.1537.6	0	+	77850777	77854330	0	2	341,1889,	0,1664,
chr11	78133589	78139207	LCL_denovo_LNC.1529.1	0	-	78133589	78139207	0	3	2535,69,853,	0,2793,4765,
chr11	78133589	78139877	LCL_denovo_LNC.1529.2	0	-	78133589	78139877	0	2	2862,1523,	0,4765,
chr11	78133589	78141670	LCL_denovo_LNC.1529.3	0	-	78133589	78141670	0	4	2535,69,222,925,	0,2793,4765,7156,
chr11	78909379	78911126	LCL_denovo_LNC.1530.1	0	+	78909379	78911126	0	2	1142,323,	0,1424,
chr11	82783123	82808902	LCL_denovo_LNC.1536.1	0	+	82783123	82808902	0	3	100,825,6608,	0,541,19171,
chr11	82783123	82808902	LCL_denovo_LNC.1536.2	0	+	82783123	82808902	0	4	65,182,145,6608,	0,541,1221,19171,
chr11	82783123	82808902	LCL_denovo_LNC.1536.3	0	+	82783123	82808902	0	3	65,80,6608,	0,541,19171,
chr11	82783129	82808902	LCL_denovo_LNC.1536.4	0	+	82783129	82808902	0	3	94,80,6608,	0,535,19165,
chr11	82783129	82808902	LCL_denovo_LNC.1536.5	0	+	82783129	82808902	0	4	94,80,145,6608,	0,535,1215,19165,
chr11	82783133	82817686	LCL_denovo_LNC.1536.6	0	+	82783133	82817686	0	2	611,166,	0,34387,
chr11	82783316	82808902	LCL_denovo_LNC.1536.7	0	+	82783316	82808902	0	3	428,145,6608,	0,1028,18978,
chr11	82892636	82904692	LCL_denovo_LNC.1539.1	0	-	82892636	82904692	0	4	3259,114,57,184,	0,9460,11141,11872,
chr11	82892636	82904698	LCL_denovo_LNC.1539.2	0	-	82892636	82904698	0	4	3259,114,81,190,	0,9460,11141,11872,
chr11	82892636	82904714	LCL_denovo_LNC.1539.3	0	-	82892636	82904714	0	4	9574,114,81,206,	0,10833,11141,11872,
chr11	82892636	82905772	LCL_denovo_LNC.1539.4	0	-	82892636	82905772	0	3	9574,81,1264,	0,11141,11872,
chr11	82996102	83015890	LCL_denovo_LNC.1538.1	0	+	82996102	83015890	0	3	1488,63,40,	0,16719,19748,
chr11	87846215	87848796	LCL_denovo_LNC.1540.1	0	+	87846215	87848796	0	2	1777,45,	0,2536,
chr11	88071016	88133763	LCL_denovo_LNC.1541.1	0	+	88071016	88133763	0	3	208,91,914,	0,35388,61833,
chr11	88071016	88158637	LCL_denovo_LNC.1541.2	0	+	88071016	88158637	0	5	208,91,391,111,1089,	0,35388,61833,85638,86532,
chr11	88071016	88158637	LCL_denovo_LNC.1541.3	0	+	88071016	88158637	0	4	208,91,111,1089,	0,35388,85638,86532,
chr11	88071016	88160581	LCL_denovo_LNC.1541.4	0	+	88071016	88160581	0	7	208,91,391,3701,111,234,383,	0,35388,61833,73032,85638,86532,89182,
chr11	88071016	88161312	LCL_denovo_LNC.1541.5	0	+	88071016	88161312	0	6	208,91,393,3699,111,238,	0,35388,61833,73034,85638,90058,
chr11	88071016	88161312	LCL_denovo_LNC.1541.6	0	+	88071016	88161312	0	6	208,91,393,109,234,370,	0,35388,61833,85640,86532,89926,
chr11	88071035	88149494	LCL_denovo_LNC.1541.7	0	+	88071035	88149494	0	4	189,91,391,5446,	0,35369,61814,73013,
chr11	88071035	88160581	LCL_denovo_LNC.1541.8	0	+	88071035	88160581	0	5	189,91,111,234,383,	0,35369,85619,86513,89163,
chr11	88071035	88161312	LCL_denovo_LNC.1541.10	0	+	88071035	88161312	0	5	189,91,111,234,370,	0,35369,85619,86513,89907,
chr11	88071035	88161312	LCL_denovo_LNC.1541.9	0	+	88071035	88161312	0	7	189,91,391,3703,109,2903,238,	0,35369,61814,73013,85621,86513,90039,
chr11	88132251	88161312	LCL_denovo_LNC.1541.11	0	+	88132251	88161312	0	6	42,391,3701,111,234,367,	0,598,11797,24403,25297,28694,
chr11	88132265	88161312	LCL_denovo_LNC.1541.12	0	+	88132265	88161312	0	6	42,379,3699,111,234,238,	0,598,11785,24389,25283,28809,
chr11	88158848	88161312	LCL_denovo_LNC.1541.13	0	+	88158848	88161312	0	2	1603,367,	0,2097,
chr11	89984398	90280066	LCL_denovo_LNC.1543.1	0	+	89984398	90280066	0	2	87,145,	0,295523,
chr11	90242049	90280066	LCL_denovo_LNC.1543.2	0	+	90242049	90280066	0	2	59,145,	0,37872,
chr11	93098052	93119206	LCL_denovo_LNC.1542.1	0	-	93098052	93119206	0	3	80,146,113,	0,460,21041,
chr11	93800138	93800921	LCL_denovo_LNC.1544.1	0	-	93800138	93800921	0	3	323,136,73,	0,458,710,
chr11	94964704	94967674	LCL_denovo_LNC.1545.1	0	+	94964704	94967674	0	4	636,85,40,1057,	0,1049,1339,1913,
chr11	94964765	94967674	LCL_denovo_LNC.1545.2	0	+	94964765	94967674	0	3	575,343,1044,	0,988,1865,
chr11	102477555	102478918	LCL_denovo_LNC.1546.1	0	+	102477555	102478918	0	3	169,252,478,	0,376,885,
chr11	102489562	102498748	LCL_denovo_LNC.1547.1	0	+	102489562	102498748	0	4	22,122,173,309,	0,7827,8307,8877,
chr11	103465755	103497267	LCL_denovo_LNC.1548.1	0	-	103465755	103497267	0	3	498,185,480,	0,683,31032,
chr11	108367498	108372577	LCL_denovo_LNC.1549.1	0	+	108367498	108372577	0	2	1442,2421,	0,2658,
chr11	109244934	109383451	LCL_denovo_LNC.1550.1	0	-	109244934	109383451	0	2	270,146,	0,138371,
chr11	109612004	109615752	LCL_denovo_LNC.1551.1	0	-	109612004	109615752	0	2	833,75,	0,3673,
chr11	109893502	109897907	LCL_denovo_LNC.1552.1	0	+	109893502	109897907	0	3	80,70,503,	0,2381,3902,
chr11	110198873	110206581	LCL_denovo_LNC.1553.1	0	+	110198873	110206581	0	3	158,111,4663,	0,264,3045,
chr11	110962851	111042000	LCL_denovo_LNC.1554.1	0	-	110962851	111042000	0	2	184,122,	0,79027,
chr11	113148608	113155214	LCL_denovo_LNC.1555.1	0	-	113148608	113155214	0	4	857,160,142,636,	0,1603,2604,5970,
chr11	113148608	113185157	LCL_denovo_LNC.1555.2	0	-	113148608	113185157	0	5	857,160,142,2554,106,	0,1603,2604,4150,36443,
chr11	113148608	113185157	LCL_denovo_LNC.1555.3	0	-	113148608	113185157	0	5	857,162,140,2554,106,	0,1603,2606,4150,36443,
chr11	113148608	113185179	LCL_denovo_LNC.1555.4	0	-	113148608	113185179	0	4	857,160,142,128,	0,1603,2604,36443,
chr11	114650186	114743508	LCL_denovo_LNC.1557.1	0	-	114650186	114743508	0	3	1178,53,106,	0,2929,93216,
chr11	114957218	114957998	LCL_denovo_LNC.1556.1	0	-	114957218	114957998	0	2	561,85,	0,695,
chr11	115790196	115800225	LCL_denovo_LNC.1558.1	0	+	115790196	115800225	0	4	183,63,88,261,	0,4149,4286,9768,
chr11	115790338	115799450	LCL_denovo_LNC.1558.2	0	+	115790338	115799450	0	4	41,63,85,1422,	0,4007,4147,7690,
chr11	115790338	115800225	LCL_denovo_LNC.1558.3	0	+	115790338	115800225	0	4	41,63,85,261,	0,4007,4147,9626,
chr11	115906408	115965865	LCL_denovo_LNC.1559.1	0	-	115906408	115965865	0	3	49,86,74,	0,31429,59383,
chr11	118866320	118868701	LCL_denovo_LNC.1560.1	0	-	118866320	118868701	0	2	1666,264,	0,2117,
chr11	118928756	118938396	LCL_denovo_LNC.1561.1	0	-	118928756	118938396	0	2	1922,189,	0,9451,
chr11	118934010	118938960	LCL_denovo_LNC.1561.2	0	-	118934010	118938960	0	3	2672,503,753,	0,2759,4197,
chr11	118934010	118939059	LCL_denovo_LNC.1561.3	0	-	118934010	118939059	0	2	2672,852,	0,4197,
chr11	119252500	119283300	LCL_denovo_LNC.1562.1	0	+	119252500	119283300	0	3	118,174,120,	0,13190,30680,
chr11	119599789	119606174	LCL_denovo_LNC.1563.1	0	+	119599789	119606174	0	3	395,203,1808,	0,571,4577,
chr11	119600258	119607455	LCL_denovo_LNC.1563.2	0	+	119600258	119607455	0	3	258,94,432,	0,4108,6765,
chr11	119600282	119617442	LCL_denovo_LNC.1563.3	0	+	119600282	119617442	0	5	281,94,112,258,420,	0,4084,7234,9958,16740,
chr11	119602051	119617442	LCL_denovo_LNC.1563.4	0	+	119602051	119617442	0	5	34,90,112,258,420,	0,2315,5465,8189,14971,
chr11	119603750	119617442	LCL_denovo_LNC.1563.5	0	+	119603750	119617442	0	4	710,112,258,420,	0,3766,6490,13272,
chr11	119622596	119634326	LCL_denovo_LNC.1564.1	0	+	119622596	119634326	0	2	205,3168,	0,8562,
chr11	119622596	119657477	LCL_denovo_LNC.1564.2	0	+	119622596	119657477	0	4	205,105,109,5603,	0,8562,29080,29278,
chr11	119622626	119738544	LCL_denovo_LNC.1564.3	0	+	119622626	119738544	0	4	175,105,152,816,	0,8532,69522,115102,
chr11	119622626	119738544	LCL_denovo_LNC.1564.4	0	+	119622626	119738544	0	3	175,67,816,	0,81102,115102,
chr11	119622626	119738544	LCL_denovo_LNC.1564.5	0	+	119622626	119738544	0	5	175,105,152,67,816,	0,8532,69522,81102,115102,
chr11	119622666	119634326	LCL_denovo_LNC.1564.6	0	+	119622666	119634326	0	3	135,105,2502,	0,8492,9158,
chr11	119622675	119657477	LCL_denovo_LNC.1564.7	0	+	119622675	119657477	0	4	126,105,109,4409,	0,8483,29001,30393,
chr11	119672286	119681008	LCL_denovo_LNC.1565.1	0	+	119672286	119681008	0	2	33,1183,	0,7539,
chr11	121198116	121199496	LCL_denovo_LNC.1566.1	0	-	121198116	121199496	0	2	459,34,	0,1346,
chr11	121198116	121200182	LCL_denovo_LNC.1566.2	0	-	121198116	121200182	0	3	459,162,32,	0,1553,2034,
chr11	122933372	122955549	LCL_denovo_LNC.1567.1	0	+	122933372	122955549	0	3	33,183,271,	0,666,21906,
chr11	123180097	123181213	LCL_denovo_LNC.1568.1	0	+	123180097	123181213	0	3	32,69,402,	0,272,714,
chr11	124612321	124613921	LCL_denovo_LNC.1569.1	0	-	124612321	124613921	0	2	894,201,	0,1399,
chr11	124622390	124639433	LCL_denovo_LNC.1570.1	0	+	124622390	124639433	0	3	9981,52,4426,	0,12234,12617,
chr11	124622390	124639433	LCL_denovo_LNC.1570.2	0	+	124622390	124639433	0	3	9981,57,4421,	0,12234,12622,
chr11	124622390	124639433	LCL_denovo_LNC.1570.3	0	+	124622390	124639433	0	2	9981,4809,	0,12234,
chr11	124632306	124639433	LCL_denovo_LNC.1570.4	0	+	124632306	124639433	0	3	65,54,4424,	0,2318,2703,
chr11	124668509	124672924	LCL_denovo_LNC.1571.1	0	+	124668509	124672924	0	2	1914,1041,	0,3374,
chr11	124668509	124677778	LCL_denovo_LNC.1571.2	0	+	124668509	124677778	0	5	1914,170,118,185,848,	0,3374,6117,6706,8421,
chr11	124670352	124677778	LCL_denovo_LNC.1571.3	0	+	124670352	124677778	0	5	181,174,118,185,848,	0,1527,4274,4863,6578,
chr11	124670535	124677778	LCL_denovo_LNC.1571.4	0	+	124670535	124677778	0	4	1518,118,185,848,	0,4091,4680,6395,
chr11	124670535	124677778	LCL_denovo_LNC.1571.5	0	+	124670535	124677778	0	3	1518,118,2563,	0,4091,4680,
chr11	124670535	124679507	LCL_denovo_LNC.1571.6	0	+	124670535	124679507	0	4	255,174,238,691,	0,1344,4627,8281,
chr11	124670913	124677778	LCL_denovo_LNC.1571.7	0	+	124670913	124677778	0	4	1140,118,238,848,	0,3713,4249,6017,
chr11	124818903	124824805	LCL_denovo_LNC.1572.1	0	-	124818903	124824805	0	2	1552,863,	0,5039,
chr11	126211456	126225456	LCL_denovo_LNC.1576.1	0	-	126211456	126225456	0	2	762,120,	0,13880,
chr11	126211456	126225462	LCL_denovo_LNC.1576.2	0	-	126211456	126225462	0	2	761,126,	0,13880,
chr11	126518007	126551987	LCL_denovo_LNC.1574.1	0	+	126518007	126551987	0	3	117,149,310,	0,4668,33670,
chr11	128160275	128164154	LCL_denovo_LNC.1575.1	0	+	128160275	128164154	0	2	412,1148,	0,2731,
chr11	128160275	128175697	LCL_denovo_LNC.1575.2	0	+	128160275	128175697	0	2	412,793,	0,14629,
chr11	128283026	128333830	LCL_denovo_LNC.1577.1	0	+	128283026	128333830	0	3	327,600,6457,	0,38588,44347,
chr11	128283026	128333830	LCL_denovo_LNC.1577.2	0	+	128283026	128333830	0	2	327,12216,	0,38588,
chr11	128283032	128333830	LCL_denovo_LNC.1577.3	0	+	128283032	128333830	0	3	321,600,6439,	0,38582,44359,
chr11	128283038	128333830	LCL_denovo_LNC.1577.4	0	+	128283038	128333830	0	3	315,998,6457,	0,38576,44335,
chr11	128283050	128333830	LCL_denovo_LNC.1577.5	0	+	128283050	128333830	0	3	303,600,11046,	0,38564,39734,
chr11	128561382	128563615	LCL_denovo_LNC.1578.1	0	-	128561382	128563615	0	2	634,1066,	0,1167,
chr11	128561382	128565913	LCL_denovo_LNC.1578.2	0	-	128561382	128565913	0	2	634,106,	0,4425,
chr11	128561382	128608763	LCL_denovo_LNC.1578.3	0	-	128561382	128608763	0	2	634,191,	0,47190,
chr11	131045433	131056613	LCL_denovo_LNC.1579.23	0	-	131045433	131056613	0	5	2264,71,41,104,88,	0,2843,3813,10811,11092,
chr11	131045433	131056613	LCL_denovo_LNC.1579.24	0	-	131045433	131056613	0	5	2914,38,162,107,88,	0,3813,10425,10808,11092,
chr11	131045433	131056613	LCL_denovo_LNC.1579.25	0	-	131045433	131056613	0	5	2914,38,162,96,88,	0,3813,10425,10822,11092,
chr11	131045433	131056613	LCL_denovo_LNC.1579.26	0	-	131045433	131056613	0	5	2264,451,39,107,88,	0,2463,3813,10808,11092,
chr11	131045433	131056613	LCL_denovo_LNC.1579.27	0	-	131045433	131056613	0	6	2914,31,78,162,107,88,	0,3813,4585,10425,10808,11092,
chr11	131045433	131056626	LCL_denovo_LNC.1579.17	0	-	131045433	131056626	0	6	2914,38,78,162,93,101,	0,3813,4585,10425,10822,11092,
chr11	131045433	131056626	LCL_denovo_LNC.1579.18	0	-	131045433	131056626	0	5	1391,451,38,107,101,	0,2463,3813,10808,11092,
chr11	131045433	131056626	LCL_denovo_LNC.1579.19	0	-	131045433	131056626	0	5	2264,71,39,107,101,	0,2843,3813,10808,11092,
chr11	131045433	131056626	LCL_denovo_LNC.1579.20	0	-	131045433	131056626	0	6	2264,451,32,161,108,100,	0,2463,3813,10426,10808,11093,
chr11	131045433	131056626	LCL_denovo_LNC.1579.21	0	-	131045433	131056626	0	5	2264,71,43,102,101,	0,2843,3813,10813,11092,
chr11	131045433	131056626	LCL_denovo_LNC.1579.22	0	-	131045433	131056626	0	5	2264,71,40,105,101,	0,2843,3813,10810,11092,
chr11	131045433	131057003	LCL_denovo_LNC.1579.10	0	-	131045433	131057003	0	7	2264,451,45,155,93,87,288,	0,2463,3813,10432,10822,11092,11282,
chr11	131045433	131057003	LCL_denovo_LNC.1579.11	0	-	131045433	131057003	0	7	2264,451,45,155,107,87,288,	0,2463,3813,10432,10808,11092,11282,
chr11	131045433	131057003	LCL_denovo_LNC.1579.12	0	-	131045433	131057003	0	5	2264,71,107,87,288,	0,2843,10808,11092,11282,
chr11	131045433	131057003	LCL_denovo_LNC.1579.13	0	-	131045433	131057003	0	7	2264,451,38,78,107,87,288,	0,2463,3813,4585,10808,11092,11282,
chr11	131045433	131057003	LCL_denovo_LNC.1579.14	0	-	131045433	131057003	0	6	2264,451,38,93,87,288,	0,2463,3813,10822,11092,11282,
chr11	131045433	131057003	LCL_denovo_LNC.1579.15	0	-	131045433	131057003	0	6	2264,451,45,100,87,288,	0,2463,3813,10815,11092,11282,
chr11	131045433	131057003	LCL_denovo_LNC.1579.16	0	-	131045433	131057003	0	5	1391,451,107,87,288,	0,2463,10808,11092,11282,
chr11	131045433	131057006	LCL_denovo_LNC.1579.5	0	-	131045433	131057006	0	5	2914,44,72,107,481,	0,3813,4591,10808,11092,
chr11	131045433	131057006	LCL_denovo_LNC.1579.6	0	-	131045433	131057006	0	4	2264,451,174,481,	0,2463,10808,11092,
chr11	131045433	131057006	LCL_denovo_LNC.1579.7	0	-	131045433	131057006	0	5	2264,451,42,170,481,	0,2463,3813,10812,11092,
chr11	131045433	131057006	LCL_denovo_LNC.1579.8	0	-	131045433	131057006	0	5	2264,451,41,171,481,	0,2463,3813,10811,11092,
chr11	131045433	131057006	LCL_denovo_LNC.1579.9	0	-	131045433	131057006	0	4	2914,162,174,481,	0,10425,10808,11092,
chr11	131045433	131057023	LCL_denovo_LNC.1579.1	0	-	131045433	131057023	0	6	2264,451,38,107,87,308,	0,2463,3813,10808,11092,11282,
chr11	131045433	131057023	LCL_denovo_LNC.1579.2	0	-	131045433	131057023	0	5	2264,451,162,107,498,	0,2463,10425,10808,11092,
chr11	131045433	131057023	LCL_denovo_LNC.1579.3	0	-	131045433	131057023	0	3	2914,107,498,	0,10808,11092,
chr11	131045433	131057023	LCL_denovo_LNC.1579.4	0	-	131045433	131057023	0	5	2264,451,42,103,498,	0,2463,3813,10812,11092,
chr11	131055171	131057006	LCL_denovo_LNC.1579.28	0	-	131055171	131057006	0	4	849,107,87,291,	0,1070,1354,1544,
chr11	134142312	134146564	LCL_denovo_LNC.1582.1	0	-	134142312	134146564	0	2	280,1486,	0,2766,
chr11	134814919	134832903	LCL_denovo_LNC.1580.1	0	-	134814919	134832903	0	3	2074,1362,1654,	0,2438,16330,
chr11	134814919	134844738	LCL_denovo_LNC.1580.2	0	-	134814919	134844738	0	3	3800,3443,772,	0,16330,29047,
chr11	134814919	134844738	LCL_denovo_LNC.1580.3	0	-	134814919	134844738	0	4	2074,1335,3443,772,	0,2438,16330,29047,
chr11	134814919	134844738	LCL_denovo_LNC.1580.4	0	-	134814919	134844738	0	4	2074,1357,3443,772,	0,2438,16330,29047,
chr11	134814919	134845895	LCL_denovo_LNC.1580.5	0	-	134814919	134845895	0	4	2076,1362,3441,34,	0,2440,16332,30942,
chr11	134830995	134844738	LCL_denovo_LNC.1580.6	0	-	134830995	134844738	0	2	3697,772,	0,12971,
chr12	215699	221030	LCL_denovo_LNC.1581.1	0	-	215699	221030	0	2	344,246,	0,5085,
chr12	740087	759270	LCL_denovo_LNC.1584.1	0	+	740087	759270	0	6	64,149,108,181,145,4033,	0,214,1587,9922,13037,15150,
chr12	741631	759270	LCL_denovo_LNC.1584.2	0	+	741631	759270	0	4	151,127,144,4034,	0,8378,11493,13605,
chr12	751755	759270	LCL_denovo_LNC.1584.3	0	+	751755	759270	0	3	149,144,4034,	0,1369,3481,
chr12	751861	759270	LCL_denovo_LNC.1584.4	0	+	751861	759270	0	2	43,6146,	0,1263,
chr12	752033	773227	LCL_denovo_LNC.1584.5	0	+	752033	773227	0	3	970,144,745,	0,1091,20449,
chr12	798986	837452	LCL_denovo_LNC.1583.1	0	+	798986	837452	0	3	217,138,277,	0,21154,38189,
chr12	798986	837452	LCL_denovo_LNC.1583.2	0	+	798986	837452	0	4	217,50,138,277,	0,13128,21154,38189,
chr12	1628585	1639326	LCL_denovo_LNC.1585.1	0	-	1628585	1639326	0	2	693,4806,	0,5935,
chr12	1628585	1639948	LCL_denovo_LNC.1585.2	0	-	1628585	1639948	0	2	693,2686,	0,8677,
chr12	1628585	1639948	LCL_denovo_LNC.1585.3	0	-	1628585	1639948	0	3	693,534,981,	0,8677,10382,
chr12	1632080	1639948	LCL_denovo_LNC.1585.4	0	-	1632080	1639948	0	2	2939,2686,	0,5182,
chr12	1640036	1641822	LCL_denovo_LNC.1586.1	0	-	1640036	1641822	0	2	901,551,	0,1235,
chr12	2912228	2917492	LCL_denovo_LNC.1591.1	0	-	2912228	2917492	0	2	2255,369,	0,4895,
chr12	2912228	2922742	LCL_denovo_LNC.1591.2	0	-	2912228	2922742	0	2	2255,1015,	0,9499,
chr12	2997144	3009306	LCL_denovo_LNC.1592.1	0	-	2997144	3009306	0	2	680,27,	0,12135,
chr12	3865191	3867422	LCL_denovo_LNC.1587.1	0	+	3865191	3867422	0	2	683,860,	0,1371,
chr12	3865717	3867422	LCL_denovo_LNC.1587.2	0	+	3865717	3867422	0	2	157,561,	0,1144,
chr12	3865717	3867422	LCL_denovo_LNC.1587.3	0	+	3865717	3867422	0	2	157,487,	0,1218,
chr12	4245372	4254922	LCL_denovo_LNC.1588.1	0	-	4245372	4254922	0	2	817,56,	0,9494,
chr12	4357935	4371616	LCL_denovo_LNC.1589.1	0	-	4357935	4371616	0	2	424,243,	0,13438,
chr12	4913521	4938723	LCL_denovo_LNC.1593.1	0	-	4913521	4938723	0	3	9291,113,261,	0,20215,24941,
chr12	4913521	4938765	LCL_denovo_LNC.1593.2	0	-	4913521	4938765	0	4	547,92,121,303,	0,9200,20215,24941,
chr12	4913521	4938765	LCL_denovo_LNC.1593.3	0	-	4913521	4938765	0	4	2513,2816,91,303,	0,4164,9200,24941,
chr12	4913521	4938765	LCL_denovo_LNC.1593.4	0	-	4913521	4938765	0	3	9292,120,303,	0,20215,24941,
chr12	4913521	4938913	LCL_denovo_LNC.1593.5	0	-	4913521	4938913	0	4	2513,91,120,451,	0,9200,20215,24941,
chr12	4926665	4938765	LCL_denovo_LNC.1593.6	0	-	4926665	4938765	0	4	32,120,202,303,	0,7071,11109,11797,
chr12	4937594	4938765	LCL_denovo_LNC.1593.7	0	-	4937594	4938765	0	3	64,205,300,	0,180,871,
chr12	6548216	6557588	LCL_denovo_LNC.1594.1	0	-	6548216	6557588	0	3	626,172,1462,	0,4495,7910,
chr12	6548216	6561126	LCL_denovo_LNC.1594.2	0	-	6548216	6561126	0	6	626,172,127,114,118,1620,	0,4495,7910,8986,9589,11290,
chr12	6548216	6563489	LCL_denovo_LNC.1594.3	0	-	6548216	6563489	0	5	626,1190,98,640,2855,	0,7910,9589,11290,12418,
chr12	6548216	6564749	LCL_denovo_LNC.1594.4	0	-	6548216	6564749	0	5	626,172,1190,118,5243,	0,4495,7910,9589,11290,
chr12	6553439	6561126	LCL_denovo_LNC.1594.5	0	-	6553439	6561126	0	4	3877,98,640,492,	0,4366,6067,7195,
chr12	6558132	6562554	LCL_denovo_LNC.1594.6	0	-	6558132	6562554	0	3	2014,77,1414,	0,2502,3008,
chr12	7017555	7025083	LCL_denovo_LNC.1596.1	0	-	7017555	7025083	0	2	41,3054,	0,4474,
chr12	7260249	7279097	LCL_denovo_LNC.1600.1	0	+	7260249	7279097	0	8	828,582,58,90,46,54,146,4790,	0,3371,4353,7476,11245,11846,12826,14058,
chr12	8115067	8125289	LCL_denovo_LNC.1598.1	0	+	8115067	8125289	0	2	2845,538,	0,9684,
chr12	8116072	8118491	LCL_denovo_LNC.1599.1	0	-	8116072	8118491	0	2	722,22,	0,2397,
chr12	8116072	8123376	LCL_denovo_LNC.1599.2	0	-	8116072	8123376	0	2	831,731,	0,6573,
chr12	8116072	8123488	LCL_denovo_LNC.1599.3	0	-	8116072	8123488	0	3	1532,1618,845,	0,1710,6571,
chr12	8116072	8123488	LCL_denovo_LNC.1599.4	0	-	8116072	8123488	0	2	829,242,	0,7174,
chr12	8116072	8123488	LCL_denovo_LNC.1599.5	0	-	8116072	8123488	0	2	831,845,	0,6571,
chr12	8116072	8124201	LCL_denovo_LNC.1599.6	0	-	8116072	8124201	0	2	1532,1558,	0,6571,
chr12	8116072	8124201	LCL_denovo_LNC.1599.7	0	-	8116072	8124201	0	3	829,122,1558,	0,1710,6571,
chr12	8116072	8124201	LCL_denovo_LNC.1599.8	0	-	8116072	8124201	0	2	829,1558,	0,6571,
chr12	8116072	8124201	LCL_denovo_LNC.1599.9	0	-	8116072	8124201	0	3	1532,122,1558,	0,1710,6571,
chr12	8116209	8125289	LCL_denovo_LNC.1598.2	0	+	8116209	8125289	0	2	6790,786,	0,8294,
chr12	8120509	8125289	LCL_denovo_LNC.1598.3	0	+	8120509	8125289	0	2	2784,786,	0,3994,
chr12	8346710	8350495	LCL_denovo_LNC.1597.1	0	+	8346710	8350495	0	3	367,139,1643,	0,543,2142,
chr12	9468799	9472796	LCL_denovo_LNC.1601.1	0	+	9468799	9472796	0	3	1872,61,542,	0,3265,3455,
chr12	9468799	9472796	LCL_denovo_LNC.1601.2	0	+	9468799	9472796	0	4	935,734,61,542,	0,1138,3265,3455,
chr12	9600772	9618727	LCL_denovo_LNC.1602.1	0	+	9600772	9618727	0	3	702,111,93,	0,13147,17862,
chr12	9600783	9746032	LCL_denovo_LNC.1602.2	0	+	9600783	9746032	0	4	691,111,59,31,	0,13136,135918,145218,
chr12	9600783	9786342	LCL_denovo_LNC.1602.3	0	+	9600783	9786342	0	8	691,111,59,104,204,108,118,322,	0,13136,135918,158165,159411,169056,174131,185237,
chr12	9892085	9903807	LCL_denovo_LNC.1609.1	0	+	9892085	9903807	0	2	660,2159,	0,9563,
chr12	10516096	10532486	LCL_denovo_LNC.1604.1	0	+	10516096	10532486	0	4	536,97,93,186,	0,9543,10537,16204,
chr12	10516096	10532486	LCL_denovo_LNC.1604.2	0	+	10516096	10532486	0	3	536,102,186,	0,10537,16204,
chr12	10516309	10532486	LCL_denovo_LNC.1604.3	0	+	10516309	10532486	0	3	323,98,186,	0,10328,15991,
chr12	10516309	10532486	LCL_denovo_LNC.1604.4	0	+	10516309	10532486	0	4	323,97,99,185,	0,9330,10328,15992,
chr12	10516313	10532486	LCL_denovo_LNC.1604.5	0	+	10516313	10532486	0	4	319,97,102,186,	0,9326,10320,15987,
chr12	10516313	10532486	LCL_denovo_LNC.1604.6	0	+	10516313	10532486	0	4	319,97,89,186,	0,9326,10324,15987,
chr12	10523031	10532486	LCL_denovo_LNC.1604.7	0	+	10523031	10532486	0	4	20,97,102,186,	0,2608,3602,9269,
chr12	10524961	10532486	LCL_denovo_LNC.1604.8	0	+	10524961	10532486	0	3	775,89,186,	0,1676,7339,
chr12	10524961	10532486	LCL_denovo_LNC.1604.9	0	+	10524961	10532486	0	3	775,102,186,	0,1672,7339,
chr12	10696228	10722929	LCL_denovo_LNC.1603.1	0	+	10696228	10722929	0	3	240,721,230,	0,13706,26471,
chr12	10696228	10729297	LCL_denovo_LNC.1603.2	0	+	10696228	10729297	0	3	240,984,1875,	0,28608,31194,
chr12	10696421	10711727	LCL_denovo_LNC.1603.3	0	+	10696421	10711727	0	2	47,1793,	0,13513,
chr12	10705935	10711727	LCL_denovo_LNC.1603.4	0	+	10705935	10711727	0	2	180,1793,	0,3999,
chr12	10705935	10729297	LCL_denovo_LNC.1603.5	0	+	10705935	10729297	0	3	180,984,1875,	0,18901,21487,
chr12	10705935	10729297	LCL_denovo_LNC.1603.6	0	+	10705935	10729297	0	4	180,721,984,1875,	0,3999,18901,21487,
chr12	11608870	11656444	LCL_denovo_LNC.1605.1	0	+	11608870	11656444	0	2	118,3563,	0,44011,
chr12	11694359	11710103	LCL_denovo_LNC.1606.1	0	-	11694359	11710103	0	5	101,216,185,190,1054,	0,191,1242,14357,14690,
chr12	11706490	11717610	LCL_denovo_LNC.1607.1	0	+	11706490	11717610	0	4	514,1962,92,976,	0,1698,5734,10144,
chr12	11707383	11717610	LCL_denovo_LNC.1607.2	0	+	11707383	11717610	0	4	192,1962,92,976,	0,805,4841,9251,
chr12	12185288	12187672	LCL_denovo_LNC.1608.1	0	+	12185288	12187672	0	2	438,1701,	0,683,
chr12	12185288	12187672	LCL_denovo_LNC.1608.2	0	+	12185288	12187672	0	2	438,1511,	0,873,
chr12	12185359	12187672	LCL_denovo_LNC.1608.3	0	+	12185359	12187672	0	2	367,1489,	0,824,
chr12	12185468	12187672	LCL_denovo_LNC.1608.4	0	+	12185468	12187672	0	2	197,1489,	0,715,
chr12	13080591	13133575	LCL_denovo_LNC.1610.1	0	+	13080591	13133575	0	3	146,99,642,	0,51866,52342,
chr12	13131919	13137580	LCL_denovo_LNC.1610.2	0	+	13131919	13137580	0	4	36,99,392,1303,	0,538,1014,4358,
chr12	14772094	14772855	LCL_denovo_LNC.1612.1	0	+	14772094	14772855	0	2	213,184,	0,577,
chr12	16949539	17008584	LCL_denovo_LNC.1614.1	0	+	16949539	17008584	0	3	24,77,2273,	0,12704,56772,
chr12	16985267	17008584	LCL_denovo_LNC.1614.2	0	+	16985267	17008584	0	2	17,2273,	0,21044,
chr12	21613574	21617616	LCL_denovo_LNC.1615.1	0	-	21613574	21617616	0	2	33,1254,	0,2788,
chr12	24972787	24985413	LCL_denovo_LNC.1617.1	0	+	24972787	24985413	0	3	94,160,1779,	0,1926,10847,
chr12	24974880	24985413	LCL_denovo_LNC.1617.2	0	+	24974880	24985413	0	2	86,1779,	0,8754,
chr12	24983240	24988454	LCL_denovo_LNC.1617.3	0	+	24983240	24988454	0	2	483,1217,	0,3997,
chr12	25108495	25111207	LCL_denovo_LNC.1613.1	0	+	25108495	25111207	0	2	96,340,	0,2372,
chr12	26364085	26424770	LCL_denovo_LNC.1616.1	0	-	26364085	26424770	0	2	519,175,	0,60510,
chr12	26382552	26424764	LCL_denovo_LNC.1616.2	0	-	26382552	26424764	0	3	2163,61,169,	0,2305,42043,
chr12	26382552	26424770	LCL_denovo_LNC.1616.3	0	-	26382552	26424770	0	4	1500,120,63,175,	0,2041,2303,42043,
chr12	26382552	26424832	LCL_denovo_LNC.1616.4	0	-	26382552	26424832	0	3	2161,63,237,	0,2303,42043,
chr12	27324930	27338646	LCL_denovo_LNC.1618.1	0	+	27324930	27338646	0	2	161,438,	0,13278,
chr12	27845597	27860530	LCL_denovo_LNC.1620.1	0	-	27845597	27860530	0	4	4314,161,186,24,	0,10796,12074,14909,
chr12	27944104	27977011	LCL_denovo_LNC.1619.1	0	-	27944104	27977011	0	3	6972,125,91,	0,29617,32816,
chr12	27962091	27977011	LCL_denovo_LNC.1619.2	0	-	27962091	27977011	0	3	2244,125,91,	0,11630,14829,
chr12	31173763	31227584	LCL_denovo_LNC.1621.1	0	-	31173763	31227584	0	3	1200,111,1456,	0,39830,52365,
chr12	31209258	31228192	LCL_denovo_LNC.1621.2	0	-	31209258	31228192	0	3	21,111,2064,	0,4335,16870,
chr12	31740728	31754724	LCL_denovo_LNC.1625.1	0	+	31740728	31754724	0	2	2325,111,	0,13885,
chr12	31956479	31960593	LCL_denovo_LNC.1623.1	0	-	31956479	31960593	0	3	2837,183,55,	0,3563,4059,
chr12	31956479	31960959	LCL_denovo_LNC.1623.2	0	-	31956479	31960959	0	4	1346,682,183,650,	0,2155,3563,3830,
chr12	31956479	31961775	LCL_denovo_LNC.1623.3	0	-	31956479	31961775	0	3	1346,183,1466,	0,3563,3830,
chr12	32029607	32040152	LCL_denovo_LNC.1622.1	0	-	32029607	32040152	0	2	1220,52,	0,10493,
chr12	39298278	39303357	LCL_denovo_LNC.1630.1	0	+	39298278	39303357	0	2	2217,246,	0,4833,
chr12	40535205	40552271	LCL_denovo_LNC.1626.1	0	-	40535205	40552271	0	4	2901,115,202,34,	0,10625,16450,17032,
chr12	40535205	40552271	LCL_denovo_LNC.1626.2	0	-	40535205	40552271	0	5	1231,270,115,202,34,	0,2631,10625,16450,17032,
chr12	40535205	40552284	LCL_denovo_LNC.1626.3	0	-	40535205	40552284	0	5	1231,124,116,201,47,	0,2777,10625,16451,17032,
chr12	40549886	40561711	LCL_denovo_LNC.1627.1	0	+	40549886	40561711	0	2	259,662,	0,11163,
chr12	40561051	40586706	LCL_denovo_LNC.1628.1	0	-	40561051	40586706	0	5	118,681,125,142,397,	0,18253,21833,23003,25258,
chr12	40578647	40586429	LCL_denovo_LNC.1628.2	0	-	40578647	40586429	0	4	1338,123,154,120,	0,4237,5407,7662,
chr12	46251515	46277068	LCL_denovo_LNC.1631.1	0	-	46251515	46277068	0	2	625,367,	0,25186,
chr12	46776039	46878830	LCL_denovo_LNC.1635.1	0	+	46776039	46878830	0	5	1263,226,110,220,590,	0,5490,87896,94864,102201,
chr12	46777248	47047426	LCL_denovo_LNC.1635.2	0	+	46777248	47047426	0	3	54,226,1254,	0,4281,268924,
chr12	46777280	47047426	LCL_denovo_LNC.1635.3	0	+	46777280	47047426	0	4	22,226,157,1254,	0,4249,187758,268892,
chr12	46777317	47047426	LCL_denovo_LNC.1635.4	0	+	46777317	47047426	0	3	37,226,1254,	0,4212,268855,
chr12	46777455	46849631	LCL_denovo_LNC.1635.5	0	+	46777455	46849631	0	4	41,226,130,18,	0,4074,71339,72158,
chr12	46777455	47047426	LCL_denovo_LNC.1635.6	0	+	46777455	47047426	0	4	41,226,130,1254,	0,4074,71339,268717,
chr12	46777455	47047426	LCL_denovo_LNC.1635.7	0	+	46777455	47047426	0	3	41,226,1254,	0,4074,268717,
chr12	46777455	47047426	LCL_denovo_LNC.1635.8	0	+	46777455	47047426	0	4	41,226,110,1254,	0,4074,86480,268717,
chr12	46777456	47047426	LCL_denovo_LNC.1635.9	0	+	46777456	47047426	0	5	40,226,110,157,1254,	0,4073,86479,187582,268716,
chr12	46777466	47025987	LCL_denovo_LNC.1635.10	0	+	46777466	47025987	0	5	24,214,130,110,171,	0,4075,71328,86469,248350,
chr12	46777468	46931414	LCL_denovo_LNC.1635.11	0	+	46777468	46931414	0	4	28,226,110,130,	0,4061,86467,153816,
chr12	46777469	47047426	LCL_denovo_LNC.1635.12	0	+	46777469	47047426	0	5	475,226,110,130,1254,	0,4060,86466,153815,268703,
chr12	46777508	47066384	LCL_denovo_LNC.1635.13	0	+	46777508	47066384	0	4	436,226,163,2883,	0,4021,268664,285993,
chr12	46777508	47066384	LCL_denovo_LNC.1635.14	0	+	46777508	47066384	0	6	436,226,110,157,78,2883,	0,4021,86427,187530,268664,285993,
chr12	46777535	46878830	LCL_denovo_LNC.1635.15	0	+	46777535	46878830	0	4	409,228,108,590,	0,3994,86402,100705,
chr12	46778451	47047426	LCL_denovo_LNC.1635.16	0	+	46778451	47047426	0	4	249,226,110,1254,	0,3078,85484,267721,
chr12	46781112	46874023	LCL_denovo_LNC.1635.17	0	+	46781112	46874023	0	5	157,226,110,247,18,	0,417,82823,89764,92893,
chr12	46781357	46878830	LCL_denovo_LNC.1635.18	0	+	46781357	46878830	0	4	35,226,110,590,	0,172,82578,96883,
chr12	46838120	47047426	LCL_denovo_LNC.1635.19	0	+	46838120	47047426	0	4	24,110,173,1238,	0,25815,126918,208068,
chr12	46848797	46970390	LCL_denovo_LNC.1635.20	0	+	46848797	46970390	0	4	127,110,157,91,	0,15138,116241,121502,
chr12	47266259	47270799	LCL_denovo_LNC.1632.1	0	+	47266259	47270799	0	3	33,231,442,	0,2340,4098,
chr12	47599680	47611096	LCL_denovo_LNC.1633.25	0	-	47599680	47611096	0	6	248,76,177,122,100,930,	0,613,3384,4742,10267,10486,
chr12	47599680	47611096	LCL_denovo_LNC.1633.26	0	-	47599680	47611096	0	4	172,78,100,930,	0,613,10267,10486,
chr12	47599680	47611096	LCL_denovo_LNC.1633.27	0	-	47599680	47611096	0	4	691,118,100,930,	0,4742,10267,10486,
chr12	47599680	47611096	LCL_denovo_LNC.1633.28	0	-	47599680	47611096	0	5	691,202,122,100,930,	0,3383,4742,10267,10486,
chr12	47599680	47611167	LCL_denovo_LNC.1633.20	0	-	47599680	47611167	0	5	250,76,122,100,1001,	0,615,4742,10267,10486,
chr12	47599680	47611167	LCL_denovo_LNC.1633.21	0	-	47599680	47611167	0	5	172,78,179,99,1001,	0,613,3383,10268,10486,
chr12	47599680	47611167	LCL_denovo_LNC.1633.22	0	-	47599680	47611167	0	4	248,178,100,1001,	0,3383,10267,10486,
chr12	47599680	47611167	LCL_denovo_LNC.1633.23	0	-	47599680	47611167	0	4	172,202,100,1001,	0,3383,10267,10486,
chr12	47599680	47611167	LCL_denovo_LNC.1633.24	0	-	47599680	47611167	0	6	248,75,178,122,100,1001,	0,613,3383,4742,10267,10486,
chr12	47599680	47611197	LCL_denovo_LNC.1633.15	0	-	47599680	47611197	0	6	172,75,178,122,100,1031,	0,613,3383,4742,10267,10486,
chr12	47599680	47611197	LCL_denovo_LNC.1633.16	0	-	47599680	47611197	0	5	272,78,119,99,1031,	0,613,4742,10268,10486,
chr12	47599680	47611197	LCL_denovo_LNC.1633.17	0	-	47599680	47611197	0	5	172,202,123,99,1031,	0,3383,4742,10268,10486,
chr12	47599680	47611197	LCL_denovo_LNC.1633.18	0	-	47599680	47611197	0	6	248,75,202,122,100,1031,	0,613,3383,4742,10267,10486,
chr12	47599680	47611197	LCL_denovo_LNC.1633.19	0	-	47599680	47611197	0	6	248,78,202,122,100,1031,	0,613,3383,4742,10267,10486,
chr12	47599680	47612512	LCL_denovo_LNC.1633.10	0	-	47599680	47612512	0	3	691,100,2346,	0,10267,10486,
chr12	47599680	47612512	LCL_denovo_LNC.1633.11	0	-	47599680	47612512	0	6	248,78,178,122,100,2346,	0,613,3383,4742,10267,10486,
chr12	47599680	47612512	LCL_denovo_LNC.1633.12	0	-	47599680	47612512	0	5	248,76,177,100,2346,	0,613,3384,10267,10486,
chr12	47599680	47612512	LCL_denovo_LNC.1633.13	0	-	47599680	47612512	0	5	248,75,202,122,2346,	0,613,3383,4742,10486,
chr12	47599680	47612512	LCL_denovo_LNC.1633.14	0	-	47599680	47612512	0	4	172,202,122,2346,	0,3383,4742,10486,
chr12	47599680	47612512	LCL_denovo_LNC.1633.8	0	-	47599680	47612512	0	5	248,178,122,100,2346,	0,3383,4742,10267,10486,
chr12	47599680	47612512	LCL_denovo_LNC.1633.9	0	-	47599680	47612512	0	6	172,78,178,122,100,2346,	0,613,3383,4742,10267,10486,
chr12	47599680	47613741	LCL_denovo_LNC.1633.1	0	-	47599680	47613741	0	5	248,178,118,100,3575,	0,3383,4742,10267,10486,
chr12	47599680	47613741	LCL_denovo_LNC.1633.2	0	-	47599680	47613741	0	5	248,78,118,100,3575,	0,613,4742,10267,10486,
chr12	47599680	47613741	LCL_denovo_LNC.1633.3	0	-	47599680	47613741	0	5	248,75,180,120,3575,	0,613,3383,4744,10486,
chr12	47599680	47613741	LCL_denovo_LNC.1633.4	0	-	47599680	47613741	0	4	248,122,100,3575,	0,4742,10267,10486,
chr12	47599680	47613741	LCL_denovo_LNC.1633.5	0	-	47599680	47613741	0	4	172,178,100,3575,	0,3383,10267,10486,
chr12	47599680	47613741	LCL_denovo_LNC.1633.6	0	-	47599680	47613741	0	3	248,100,3575,	0,10267,10486,
chr12	47599680	47613741	LCL_denovo_LNC.1633.7	0	-	47599680	47613741	0	4	248,78,100,3575,	0,613,10267,10486,
chr12	48099878	48126121	LCL_denovo_LNC.1634.1	0	+	48099878	48126121	0	5	68,145,126,100,3452,	0,11396,13051,13504,22791,
chr12	48099878	48126121	LCL_denovo_LNC.1634.2	0	+	48099878	48126121	0	4	68,126,95,3452,	0,13051,13509,22791,
chr12	48099878	48126121	LCL_denovo_LNC.1634.3	0	+	48099878	48126121	0	5	68,145,126,95,3452,	0,11396,13051,13509,22791,
chr12	48099878	48126121	LCL_denovo_LNC.1634.4	0	+	48099878	48126121	0	4	68,126,100,3452,	0,13051,13504,22791,
chr12	48099884	48113277	LCL_denovo_LNC.1634.5	0	+	48099884	48113277	0	2	62,348,	0,13045,
chr12	48099884	48114046	LCL_denovo_LNC.1634.6	0	+	48099884	48114046	0	4	62,126,100,362,	0,13045,13498,13800,
chr12	48099890	48126121	LCL_denovo_LNC.1634.7	0	+	48099890	48126121	0	4	56,145,126,3452,	0,11384,13039,22779,
chr12	49388873	49422104	LCL_denovo_LNC.1637.1	0	+	49388873	49422104	0	4	3600,81,4188,5642,	0,14218,23145,27589,
chr12	49401120	49422104	LCL_denovo_LNC.1637.2	0	+	49401120	49422104	0	2	2052,10086,	0,10898,
chr12	49720997	49725514	LCL_denovo_LNC.1636.1	0	-	49720997	49725514	0	2	127,2793,	0,1724,
chr12	50229831	50241897	LCL_denovo_LNC.1638.1	0	+	50229831	50241897	0	2	5821,31,	0,12035,
chr12	53677579	53682183	LCL_denovo_LNC.1639.1	0	-	53677579	53682183	0	2	579,2803,	0,1801,
chr12	54147819	54156474	LCL_denovo_LNC.1640.1	0	+	54147819	54156474	0	3	18,98,863,	0,376,7792,
chr12	54147913	54293145	LCL_denovo_LNC.1640.2	0	+	54147913	54293145	0	4	380,98,103,3165,	0,94729,96180,142067,
chr12	54147913	54293145	LCL_denovo_LNC.1640.3	0	+	54147913	54293145	0	5	380,98,103,94,3165,	0,94729,96180,121025,142067,
chr12	54147913	54293145	LCL_denovo_LNC.1640.4	0	+	54147913	54293145	0	6	380,98,66,103,94,3165,	0,94729,95880,96180,121025,142067,
chr12	54149917	54215209	LCL_denovo_LNC.1640.5	0	+	54149917	54215209	0	4	110,68,203,109,	0,13763,16304,65183,
chr12	54149917	54293145	LCL_denovo_LNC.1640.6	0	+	54149917	54293145	0	7	110,68,203,99,102,94,3165,	0,13763,16304,92725,94177,119021,140063,
chr12	54149921	54156474	LCL_denovo_LNC.1640.7	0	+	54149921	54156474	0	2	106,863,	0,5690,
chr12	54149932	54293145	LCL_denovo_LNC.1640.10	0	+	54149932	54293145	0	5	95,107,94,94,3165,	0,92710,94170,119006,140048,
chr12	54149932	54293145	LCL_denovo_LNC.1640.8	0	+	54149932	54293145	0	4	95,98,103,3165,	0,92710,94161,140048,
chr12	54149932	54293145	LCL_denovo_LNC.1640.9	0	+	54149932	54293145	0	6	95,98,66,103,94,3165,	0,92710,93861,94161,119006,140048,
chr12	54149945	54293145	LCL_denovo_LNC.1640.11	0	+	54149945	54293145	0	5	82,98,103,94,3165,	0,92697,94148,118993,140035,
chr12	54163694	54296578	LCL_denovo_LNC.1640.12	0	+	54163694	54296578	0	6	54,98,66,103,94,3166,	0,78948,80099,80399,105244,129718,
chr12	54208301	54293145	LCL_denovo_LNC.1640.13	0	+	54208301	54293145	0	5	65,98,104,93,3165,	0,34341,35792,60638,81679,
chr12	54227642	54293145	LCL_denovo_LNC.1640.14	0	+	54227642	54293145	0	4	25,98,103,3165,	0,15000,16451,62338,
chr12	54239614	54293145	LCL_denovo_LNC.1640.15	0	+	54239614	54293145	0	4	131,98,103,3165,	0,3028,4479,50366,
chr12	54239715	54293145	LCL_denovo_LNC.1640.16	0	+	54239715	54293145	0	5	30,98,103,94,3165,	0,2927,4378,29223,50265,
chr12	54519861	54526627	LCL_denovo_LNC.1641.1	0	+	54519861	54526627	0	2	535,854,	0,5912,
chr12	54525578	54526627	LCL_denovo_LNC.1641.2	0	+	54525578	54526627	0	2	45,854,	0,195,
chr12	55377575	55399619	LCL_denovo_LNC.1643.1	0	+	55377575	55399619	0	2	1174,1274,	0,20770,
chr12	56122632	56125569	LCL_denovo_LNC.1642.1	0	+	56122632	56125569	0	2	507,2124,	0,813,
chr12	56693880	56714106	LCL_denovo_LNC.1645.1	0	+	56693880	56714106	0	2	91,7916,	0,12310,
chr12	57846924	57853859	LCL_denovo_LNC.1649.1	0	-	57846924	57853859	0	3	38,3499,329,	0,2921,6606,
chr12	57848985	57853859	LCL_denovo_LNC.1649.2	0	-	57848985	57853859	0	3	2541,681,329,	0,3678,4545,
chr12	58325313	58329950	LCL_denovo_LNC.1647.1	0	-	58325313	58329950	0	2	207,329,	0,4308,
chr12	58325313	58329994	LCL_denovo_LNC.1647.2	0	-	58325313	58329994	0	3	207,84,373,	0,3939,4308,
chr12	58325313	58340031	LCL_denovo_LNC.1647.3	0	-	58325313	58340031	0	3	207,84,4610,	0,3939,10108,
chr12	62995201	63011359	LCL_denovo_LNC.1648.1	0	+	62995201	63011359	0	2	2470,3975,	0,12183,
chr12	62997407	63011359	LCL_denovo_LNC.1648.2	0	+	62997407	63011359	0	2	67,3975,	0,9977,
chr12	62997407	63011359	LCL_denovo_LNC.1648.3	0	+	62997407	63011359	0	2	267,3975,	0,9977,
chr12	63005603	63011359	LCL_denovo_LNC.1648.4	0	+	63005603	63011359	0	2	731,3975,	0,1781,
chr12	63006859	63011359	LCL_denovo_LNC.1648.5	0	+	63006859	63011359	0	2	16,3975,	0,525,
chr12	64882268	64890167	LCL_denovo_LNC.1650.1	0	-	64882268	64890167	0	2	90,6358,	0,1541,
chr12	65276656	65384615	LCL_denovo_LNC.1652.1	0	+	65276656	65384615	0	5	128,217,385,127,1605,	0,772,2039,104852,106354,
chr12	65276669	65371299	LCL_denovo_LNC.1652.2	0	+	65276669	65371299	0	4	115,191,107,2949,	0,785,2304,91681,
chr12	65277097	65371299	LCL_denovo_LNC.1652.3	0	+	65277097	65371299	0	4	548,122,147,2949,	0,17259,63998,91253,
chr12	65277097	65384615	LCL_denovo_LNC.1652.4	0	+	65277097	65384615	0	4	548,107,127,1605,	0,1876,104411,105913,
chr12	65277097	65384615	LCL_denovo_LNC.1652.5	0	+	65277097	65384615	0	4	548,122,127,1602,	0,17259,104411,105916,
chr12	65277132	65371299	LCL_denovo_LNC.1652.6	0	+	65277132	65371299	0	3	513,122,2949,	0,17224,91218,
chr12	65277183	65371299	LCL_denovo_LNC.1652.7	0	+	65277183	65371299	0	4	462,68,107,2949,	0,1512,1790,91167,
chr12	65376842	65384615	LCL_denovo_LNC.1652.8	0	+	65376842	65384615	0	3	91,127,1605,	0,4666,6168,
chr12	66419055	66444632	LCL_denovo_LNC.1651.1	0	-	66419055	66444632	0	5	2581,111,64,171,74,	0,3313,13283,21766,25503,
chr12	68383167	68407337	LCL_denovo_LNC.1654.1	0	+	68383167	68407337	0	4	192,133,57,27,	0,6553,16702,24143,
chr12	68383174	68438710	LCL_denovo_LNC.1654.2	0	+	68383174	68438710	0	5	185,133,57,163,1892,	0,6546,16695,45389,53644,
chr12	68383174	68438710	LCL_denovo_LNC.1654.3	0	+	68383174	68438710	0	5	185,133,60,36,1890,	0,6546,16695,30470,53646,
chr12	68383174	68438710	LCL_denovo_LNC.1654.4	0	+	68383174	68438710	0	5	185,133,57,37,1892,	0,6546,16695,30467,53644,
chr12	68590931	68595786	LCL_denovo_LNC.1653.1	0	+	68590931	68595786	0	2	1577,2428,	0,2427,
chr12	68726720	68836124	LCL_denovo_LNC.1660.1	0	-	68726720	68836124	0	5	724,88,199,78,94,	0,100343,100868,109123,109310,
chr12	68726720	68836230	LCL_denovo_LNC.1660.2	0	-	68726720	68836230	0	3	724,78,28,	0,109123,109482,
chr12	68726720	68836564	LCL_denovo_LNC.1660.3	0	-	68726720	68836564	0	5	724,88,154,78,49,	0,100343,100913,109123,109795,
chr12	68726720	68837846	LCL_denovo_LNC.1660.4	0	-	68726720	68837846	0	5	724,88,45,78,75,	0,100343,100868,109123,111051,
chr12	68726720	68845394	LCL_denovo_LNC.1660.5	0	-	68726720	68845394	0	4	724,88,78,248,	0,100343,109123,118426,
chr12	68774125	68827786	LCL_denovo_LNC.1660.13	0	-	68774125	68827786	0	4	964,137,88,198,	0,3120,52938,53463,
chr12	68774125	68835978	LCL_denovo_LNC.1660.12	0	-	68774125	68835978	0	4	3257,88,182,135,	0,52938,54617,61718,
chr12	68774125	68835999	LCL_denovo_LNC.1660.11	0	-	68774125	68835999	0	6	386,137,88,154,182,156,	0,3120,52938,53508,54617,61718,
chr12	68774125	68836239	LCL_denovo_LNC.1660.10	0	-	68774125	68836239	0	6	3257,268,116,88,78,37,	0,51518,52169,52938,61718,62077,
chr12	68774125	68837846	LCL_denovo_LNC.1660.9	0	-	68774125	68837846	0	8	3257,268,165,88,154,182,78,75,	0,51518,52169,52938,53508,54617,61718,63646,
chr12	68774125	68837886	LCL_denovo_LNC.1660.8	0	-	68774125	68837886	0	3	3257,79,114,	0,61718,63647,
chr12	68774125	68845394	LCL_denovo_LNC.1660.7	0	-	68774125	68845394	0	6	3257,268,88,154,78,248,	0,51518,52938,53508,61718,71021,
chr12	68774125	68845413	LCL_denovo_LNC.1660.6	0	-	68774125	68845413	0	5	3257,268,88,78,267,	0,51518,52938,61718,71021,
chr12	68817006	68835980	LCL_denovo_LNC.1660.14	0	-	68817006	68835980	0	4	8905,88,154,137,	0,10057,10627,18837,
chr12	68817006	68836002	LCL_denovo_LNC.1660.15	0	-	68817006	68836002	0	5	8905,88,154,182,159,	0,10057,10627,11736,18837,
chr12	68817006	68837819	LCL_denovo_LNC.1660.16	0	-	68817006	68837819	0	4	8905,88,78,48,	0,10057,18837,20765,
chr12	68817006	68845413	LCL_denovo_LNC.1660.17	0	-	68817006	68845413	0	5	1369,88,154,78,267,	0,10057,10627,18837,28140,
chr12	68817006	68845440	LCL_denovo_LNC.1660.18	0	-	68817006	68845440	0	4	8905,88,78,294,	0,10057,18837,28140,
chr12	68817006	68845440	LCL_denovo_LNC.1660.19	0	-	68817006	68845440	0	6	8905,116,88,45,78,294,	0,9288,10057,10582,18837,28140,
chr12	68817006	68845440	LCL_denovo_LNC.1660.20	0	-	68817006	68845440	0	3	1369,78,294,	0,18837,28140,
chr12	68817006	68845458	LCL_denovo_LNC.1660.21	0	-	68817006	68845458	0	7	631,7778,165,88,199,78,312,	0,1127,9288,10057,10582,18837,28140,
chr12	68817006	68845458	LCL_denovo_LNC.1660.22	0	-	68817006	68845458	0	6	8905,116,88,154,78,312,	0,9288,10057,10627,18837,28140,
chr12	68817006	68845458	LCL_denovo_LNC.1660.23	0	-	68817006	68845458	0	6	1369,88,154,182,78,312,	0,10057,10627,11736,18837,28140,
chr12	68817006	68845458	LCL_denovo_LNC.1660.24	0	-	68817006	68845458	0	4	1369,88,78,312,	0,10057,18837,28140,
chr12	68817006	68845594	LCL_denovo_LNC.1660.25	0	-	68817006	68845594	0	5	1369,88,182,78,448,	0,10057,11736,18837,28140,
chr12	69067348	69079654	LCL_denovo_LNC.1655.1	0	-	69067348	69079654	0	2	2253,37,	0,12269,
chr12	69142372	69151312	LCL_denovo_LNC.1657.1	0	-	69142372	69151312	0	2	2733,556,	0,8384,
chr12	69842549	69856201	LCL_denovo_LNC.1656.1	0	+	69842549	69856201	0	3	898,84,32,	0,10747,13620,
chr12	70188818	70195645	LCL_denovo_LNC.1658.1	0	-	70188818	70195645	0	2	310,1651,	0,5176,
chr12	70861878	70937292	LCL_denovo_LNC.1659.1	0	+	70861878	70937292	0	5	229,69,143,107,5463,	0,52100,52687,54425,69951,
chr12	70861878	70937292	LCL_denovo_LNC.1659.2	0	+	70861878	70937292	0	5	229,69,107,64,5463,	0,52100,54425,59576,69951,
chr12	70861878	70937292	LCL_denovo_LNC.1659.3	0	+	70861878	70937292	0	8	229,73,43,69,107,64,311,5463,	0,42113,45086,52100,54425,59576,68660,69951,
chr12	70861878	70966399	LCL_denovo_LNC.1659.4	0	+	70861878	70966399	0	6	229,107,69,107,64,3122,	0,39796,52100,54425,59576,101399,
chr12	70861878	70966399	LCL_denovo_LNC.1659.5	0	+	70861878	70966399	0	8	229,107,73,43,114,107,64,1748,	0,39796,42113,45086,52055,54425,59576,102773,
chr12	70902815	70966399	LCL_denovo_LNC.1659.6	0	+	70902815	70966399	0	5	159,73,43,64,3122,	0,1176,4149,18639,60462,
chr12	70903666	70907299	LCL_denovo_LNC.1659.7	0	+	70903666	70907299	0	2	398,335,	0,3298,
chr12	70911840	70921752	LCL_denovo_LNC.1659.8	0	+	70911840	70921752	0	4	2207,143,107,298,	0,2725,4463,9614,
chr12	70920699	70937292	LCL_denovo_LNC.1659.9	0	+	70920699	70937292	0	2	819,5463,	0,11130,
chr12	70920699	70966399	LCL_denovo_LNC.1659.10	0	+	70920699	70966399	0	3	819,643,1748,	0,42578,43952,
chr12	70951770	70966399	LCL_denovo_LNC.1659.11	0	+	70951770	70966399	0	3	88,392,3122,	0,2614,11507,
chr12	70960468	70966399	LCL_denovo_LNC.1659.12	0	+	70960468	70966399	0	3	105,643,1748,	0,2809,4183,
chr12	76953660	77009101	LCL_denovo_LNC.1661.1	0	+	76953660	77009101	0	4	353,71,52,16,	0,2414,10837,55425,
chr12	76953661	76984549	LCL_denovo_LNC.1661.2	0	+	76953661	76984549	0	4	352,64,56,389,	0,2413,10829,30499,
chr12	76953661	77061919	LCL_denovo_LNC.1661.3	0	+	76953661	77061919	0	4	352,64,136,85,	0,2413,73039,108173,
chr12	77026703	77111896	LCL_denovo_LNC.1661.4	0	+	77026703	77111896	0	3	133,60,210,	0,58122,84983,
chr12	79353886	79370450	LCL_denovo_LNC.1662.1	0	-	79353886	79370450	0	3	623,112,78,	0,6547,16486,
chr12	79353886	79462801	LCL_denovo_LNC.1662.2	0	-	79353886	79462801	0	4	608,77,88,49,	0,16486,76379,108866,
chr12	80329100	80335009	LCL_denovo_LNC.1673.1	0	+	80329100	80335009	0	2	339,868,	0,5041,
chr12	80329100	80335009	LCL_denovo_LNC.1673.2	0	+	80329100	80335009	0	2	338,868,	0,5041,
chr12	81171284	81195417	LCL_denovo_LNC.1666.1	0	+	81171284	81195417	0	4	77,141,69,9282,	0,1399,3935,14851,
chr12	81172098	81195417	LCL_denovo_LNC.1666.2	0	+	81172098	81195417	0	4	506,141,69,9282,	0,585,3121,14037,
chr12	81172098	81195417	LCL_denovo_LNC.1666.3	0	+	81172098	81195417	0	4	441,141,69,8170,	0,585,3121,15149,
chr12	81172098	81195417	LCL_denovo_LNC.1666.4	0	+	81172098	81195417	0	4	422,141,69,9282,	0,585,3121,14037,
chr12	81172098	81195417	LCL_denovo_LNC.1666.5	0	+	81172098	81195417	0	4	726,69,1777,1956,	0,3121,19131,21363,
chr12	81172098	81279726	LCL_denovo_LNC.1666.6	0	+	81172098	81279726	0	5	506,141,69,184,128,	0,585,3121,99515,107500,
chr12	81172149	81195417	LCL_denovo_LNC.1666.7	0	+	81172149	81195417	0	6	72,87,131,69,1777,366,	0,368,534,3070,19080,22902,
chr12	81172149	81279726	LCL_denovo_LNC.1666.8	0	+	81172149	81279726	0	5	72,307,69,184,128,	0,368,3070,99464,107449,
chr12	81172161	81195417	LCL_denovo_LNC.1666.9	0	+	81172161	81195417	0	4	378,141,69,2497,	0,522,3058,20759,
chr12	81172161	81196993	LCL_denovo_LNC.1666.10	0	+	81172161	81196993	0	6	359,141,69,5759,520,1044,	0,522,3058,15086,21300,23788,
chr12	81172161	81196993	LCL_denovo_LNC.1666.11	0	+	81172161	81196993	0	4	663,69,2752,1044,	0,3058,19068,23788,
chr12	81172161	81196993	LCL_denovo_LNC.1666.12	0	+	81172161	81196993	0	4	653,69,7846,1044,	0,3058,13974,23788,
chr12	81172181	81195417	LCL_denovo_LNC.1666.13	0	+	81172181	81195417	0	4	40,141,69,4188,	0,502,3038,19048,
chr12	81172231	81195417	LCL_denovo_LNC.1666.14	0	+	81172231	81195417	0	4	289,141,69,4188,	0,452,2988,18998,
chr12	81172231	81195417	LCL_denovo_LNC.1666.15	0	+	81172231	81195417	0	6	308,141,69,173,86,1956,	0,452,2988,18998,20689,21230,
chr12	81172231	81195417	LCL_denovo_LNC.1666.16	0	+	81172231	81195417	0	4	308,141,87,9274,	0,452,2988,13912,
chr12	81172231	81195417	LCL_denovo_LNC.1666.17	0	+	81172231	81195417	0	6	289,141,69,5267,86,1956,	0,452,2988,13904,20689,21230,
chr12	81172231	81195417	LCL_denovo_LNC.1666.18	0	+	81172231	81195417	0	4	373,141,69,8170,	0,452,2988,15016,
chr12	81172231	81195417	LCL_denovo_LNC.1666.19	0	+	81172231	81195417	0	5	373,141,69,173,2497,	0,452,2988,18998,20689,
chr12	81172231	81195417	LCL_denovo_LNC.1666.20	0	+	81172231	81195417	0	4	593,69,173,3626,	0,2988,18998,19560,
chr12	81172231	81272086	LCL_denovo_LNC.1666.21	0	+	81172231	81272086	0	3	593,69,473,	0,2988,99382,
chr12	81172231	81272214	LCL_denovo_LNC.1666.22	0	+	81172231	81272214	0	5	289,141,69,184,23,	0,452,2988,99382,99960,
chr12	81172242	81195417	LCL_denovo_LNC.1666.23	0	+	81172242	81195417	0	5	362,131,69,5267,3626,	0,441,2977,13893,19549,
chr12	81186108	81195417	LCL_denovo_LNC.1666.24	0	+	81186108	81195417	0	3	5294,86,366,	0,6812,8943,
chr12	85855900	85863388	LCL_denovo_LNC.1663.1	0	-	85855900	85863388	0	3	5722,128,35,	0,6379,7453,
chr12	85855900	85863388	LCL_denovo_LNC.1663.2	0	-	85855900	85863388	0	3	5722,92,35,	0,6415,7453,
chr12	89913192	89937088	LCL_denovo_LNC.1670.1	0	+	89913192	89937088	0	4	5218,220,349,155,	0,6161,20692,23741,
chr12	90103606	90111807	LCL_denovo_LNC.1672.1	0	+	90103606	90111807	0	3	818,262,794,	0,2188,7407,
chr12	90320966	90330093	LCL_denovo_LNC.1664.1	0	+	90320966	90330093	0	2	465,495,	0,8632,
chr12	90488217	90502814	LCL_denovo_LNC.1665.1	0	+	90488217	90502814	0	3	39,139,1310,	0,6262,13287,
chr12	92607610	92619718	LCL_denovo_LNC.1667.1	0	+	92607610	92619718	0	2	266,1155,	0,10953,
chr12	92607773	92619718	LCL_denovo_LNC.1667.2	0	+	92607773	92619718	0	3	20,123,1155,	0,6995,10790,
chr12	92614773	92619306	LCL_denovo_LNC.1668.1	0	-	92614773	92619306	0	2	118,763,	0,3770,
chr12	92629971	92757868	LCL_denovo_LNC.1669.1	0	-	92629971	92757868	0	4	28,95,144,502,	0,36326,121335,127395,
chr12	92629971	92758660	LCL_denovo_LNC.1669.2	0	-	92629971	92758660	0	4	28,95,144,218,	0,36326,121335,128471,
chr12	92640534	92731284	LCL_denovo_LNC.1669.3	0	-	92640534	92731284	0	3	1271,63,40,	0,22162,90710,
chr12	92640534	92731314	LCL_denovo_LNC.1669.4	0	-	92640534	92731314	0	4	1271,59,81,74,	0,22162,25777,90706,
chr12	92651389	92757868	LCL_denovo_LNC.1669.5	0	-	92651389	92757868	0	6	1733,85,59,95,144,502,	0,2880,11307,14908,99917,105977,
chr12	92651389	92757983	LCL_denovo_LNC.1669.6	0	-	92651389	92757983	0	6	1733,85,59,81,144,617,	0,2880,11307,14922,99917,105977,
chr12	92696755	92757868	LCL_denovo_LNC.1669.7	0	-	92696755	92757868	0	4	84,35,143,502,	0,34485,54552,60611,
chr12	92750594	92757868	LCL_denovo_LNC.1669.8	0	-	92750594	92757868	0	3	169,144,502,	0,712,6772,
chr12	92751311	92757668	LCL_denovo_LNC.1669.9	0	-	92751311	92757668	0	2	142,302,	0,6055,
chr12	92858499	92886048	LCL_denovo_LNC.1671.1	0	+	92858499	92886048	0	4	2279,1223,779,1063,	0,17294,24129,26486,
chr12	92858499	92886048	LCL_denovo_LNC.1671.2	0	+	92858499	92886048	0	3	2279,5822,1672,	0,17294,25877,
chr12	92859794	92860992	LCL_denovo_LNC.1671.3	0	+	92859794	92860992	0	2	984,76,	0,1122,
chr12	92860215	92877006	LCL_denovo_LNC.1671.4	0	+	92860215	92877006	0	2	587,1189,	0,15602,
chr12	92860462	92877006	LCL_denovo_LNC.1671.5	0	+	92860462	92877006	0	2	316,703,	0,15841,
chr12	92900970	92906170	LCL_denovo_LNC.1674.1	0	+	92900970	92906170	0	3	270,216,937,	0,858,4263,
chr12	92950661	92978049	LCL_denovo_LNC.1675.1	0	+	92950661	92978049	0	2	713,1275,	0,26113,
chr12	92950661	93024050	LCL_denovo_LNC.1675.2	0	+	92950661	93024050	0	3	713,262,458,	0,72433,72931,
chr12	92950661	93024050	LCL_denovo_LNC.1675.3	0	+	92950661	93024050	0	3	713,262,524,	0,72433,72865,
chr12	92950860	92978049	LCL_denovo_LNC.1675.4	0	+	92950860	92978049	0	2	431,1275,	0,25914,
chr12	92950860	92978049	LCL_denovo_LNC.1675.5	0	+	92950860	92978049	0	2	303,1275,	0,25914,
chr12	93334985	93350422	LCL_denovo_LNC.1677.1	0	+	93334985	93350422	0	3	238,98,1206,	0,3636,14231,
chr12	93334985	93393454	LCL_denovo_LNC.1677.2	0	+	93334985	93393454	0	3	240,124,459,	0,49477,58010,
chr12	93334985	93398516	LCL_denovo_LNC.1677.3	0	+	93334985	93398516	0	4	237,124,120,997,	0,49477,58010,62534,
chr12	93335135	93350422	LCL_denovo_LNC.1677.4	0	+	93335135	93350422	0	3	87,98,1597,	0,3486,13690,
chr12	93335135	93350422	LCL_denovo_LNC.1677.5	0	+	93335135	93350422	0	4	87,98,294,1597,	0,3486,5889,13690,
chr12	93335135	93398516	LCL_denovo_LNC.1677.6	0	+	93335135	93398516	0	3	87,124,1004,	0,49327,62377,
chr12	93335135	93414500	LCL_denovo_LNC.1677.10	0	+	93335135	93414500	0	6	87,124,120,230,136,1314,	0,49327,57860,62384,64734,78051,
chr12	93335135	93414500	LCL_denovo_LNC.1677.7	0	+	93335135	93414500	0	7	87,124,118,120,230,136,1314,	0,49327,54714,57860,62384,64734,78051,
chr12	93335135	93414500	LCL_denovo_LNC.1677.8	0	+	93335135	93414500	0	7	87,124,118,120,231,136,1314,	0,49327,54714,57860,62384,64734,78051,
chr12	93335135	93414500	LCL_denovo_LNC.1677.9	0	+	93335135	93414500	0	5	87,120,237,140,1314,	0,57860,62377,64730,78051,
chr12	93384180	93414500	LCL_denovo_LNC.1677.11	0	+	93384180	93414500	0	5	406,120,230,136,1314,	0,8815,13339,15689,29006,
chr12	93387820	93414500	LCL_denovo_LNC.1677.12	0	+	93387820	93414500	0	5	395,120,230,151,1314,	0,5175,9699,12034,25366,
chr12	93387977	93414500	LCL_denovo_LNC.1677.13	0	+	93387977	93414500	0	5	238,120,230,136,1314,	0,5018,9542,11892,25209,
chr12	93388091	93402896	LCL_denovo_LNC.1677.14	0	+	93388091	93402896	0	4	124,237,136,22,	0,9421,11778,14783,
chr12	93388171	93398516	LCL_denovo_LNC.1677.15	0	+	93388171	93398516	0	3	44,120,997,	0,4824,9348,
chr12	93396177	93489305	LCL_denovo_LNC.1678.1	0	-	93396177	93489305	0	2	2197,102,	0,93026,
chr12	93396177	93532896	LCL_denovo_LNC.1678.2	0	-	93396177	93532896	0	4	589,130,85,73,	0,1292,2112,136646,
chr12	93396177	93532896	LCL_denovo_LNC.1678.3	0	-	93396177	93532896	0	3	1422,85,73,	0,2112,136646,
chr12	93397111	93414500	LCL_denovo_LNC.1677.16	0	+	93397111	93414500	0	3	638,136,1314,	0,2758,16075,
chr12	93506495	93532840	LCL_denovo_LNC.1678.4	0	-	93506495	93532840	0	4	169,1581,734,17,	0,13823,17680,26328,
chr12	93506495	93532876	LCL_denovo_LNC.1678.5	0	-	93506495	93532876	0	3	169,1581,53,	0,13823,26328,
chr12	93520228	93532840	LCL_denovo_LNC.1678.6	0	-	93520228	93532840	0	4	1671,316,146,17,	0,3947,4535,12595,
chr12	93520228	93532844	LCL_denovo_LNC.1678.7	0	-	93520228	93532844	0	3	1671,316,21,	0,3947,12595,
chr12	93522523	93527365	LCL_denovo_LNC.1678.8	0	-	93522523	93527365	0	2	1968,120,	0,4722,
chr12	93522523	93532840	LCL_denovo_LNC.1678.9	0	-	93522523	93532840	0	2	2386,17,	0,10300,
chr12	93528063	93532896	LCL_denovo_LNC.1678.10	0	-	93528063	93532896	0	2	1084,73,	0,4760,
chr12	93936015	93965525	LCL_denovo_LNC.1676.1	0	-	93936015	93965525	0	5	1066,288,227,96,183,	0,2831,24504,24824,29327,
chr12	93936015	93965606	LCL_denovo_LNC.1676.2	0	-	93936015	93965606	0	6	1066,288,132,227,96,566,	0,2831,23373,24504,24824,29025,
chr12	93936015	93965606	LCL_denovo_LNC.1676.3	0	-	93936015	93965606	0	5	1066,288,227,98,264,	0,2831,24504,24824,29327,
chr12	93936015	93965606	LCL_denovo_LNC.1676.4	0	-	93936015	93965606	0	5	1066,288,132,227,264,	0,2831,23373,24504,29327,
chr12	93936015	93965606	LCL_denovo_LNC.1676.5	0	-	93936015	93965606	0	5	1066,288,227,96,1013,	0,2831,24504,24824,28578,
chr12	93936015	93967083	LCL_denovo_LNC.1676.6	0	-	93936015	93967083	0	6	1066,138,328,227,96,1741,	0,2604,2831,24504,24824,29327,
chr12	93936015	93970636	LCL_denovo_LNC.1676.7	0	-	93936015	93970636	0	7	1066,288,132,227,96,2067,3148,	0,2831,23373,24504,24824,29327,31473,
chr12	93936015	93970636	LCL_denovo_LNC.1676.8	0	-	93936015	93970636	0	6	1066,288,132,227,2816,3148,	0,2831,23373,24504,28578,31473,
chr12	93949236	93964993	LCL_denovo_LNC.1676.9	0	-	93949236	93964993	0	4	1205,227,96,400,	0,11283,11603,15357,
chr12	93959445	93965525	LCL_denovo_LNC.1676.10	0	-	93959445	93965525	0	4	75,227,98,183,	0,1074,1394,5897,
chr12	94561840	94598801	LCL_denovo_LNC.1680.1	0	-	94561840	94598801	0	3	287,1279,82,	0,34739,36879,
chr12	95662140	95668985	LCL_denovo_LNC.1679.1	0	-	95662140	95668985	0	2	1829,464,	0,6381,
chr12	96636170	96647118	LCL_denovo_LNC.1682.1	0	-	96636170	96647118	0	2	186,7978,	0,2970,
chr12	98941442	98981461	LCL_denovo_LNC.1681.1	0	-	98941442	98981461	0	2	2643,19,	0,40000,
chr12	104154263	104163580	LCL_denovo_LNC.1684.1	0	-	104154263	104163580	0	4	226,396,179,996,	0,2937,6249,8321,
chr12	104849494	104854517	LCL_denovo_LNC.1685.1	0	-	104849494	104854517	0	2	3798,336,	0,4687,
chr12	105377993	105382031	LCL_denovo_LNC.1686.1	0	-	105377993	105382031	0	3	209,135,1951,	0,1072,2087,
chr12	105454760	105458887	LCL_denovo_LNC.1687.1	0	+	105454760	105458887	0	2	611,39,	0,4088,
chr12	105587471	105592986	LCL_denovo_LNC.1692.1	0	+	105587471	105592986	0	2	1416,2978,	0,2537,
chr12	105588739	105600116	LCL_denovo_LNC.1692.2	0	+	105588739	105600116	0	3	5205,92,18,	0,5733,11359,
chr12	108271256	108275081	LCL_denovo_LNC.1688.1	0	-	108271256	108275081	0	2	1069,630,	0,3195,
chr12	109485308	109491933	LCL_denovo_LNC.1690.1	0	-	109485308	109491933	0	2	5235,443,	0,6182,
chr12	111146196	111150621	LCL_denovo_LNC.1691.1	0	-	111146196	111150621	0	2	643,495,	0,3930,
chr12	112035732	112038515	LCL_denovo_LNC.1694.1	0	+	112035732	112038515	0	2	1107,884,	0,1899,
chr12	112037367	112039429	LCL_denovo_LNC.1694.2	0	+	112037367	112039429	0	2	602,383,	0,1679,
chr12	112182445	112189508	LCL_denovo_LNC.1693.1	0	-	112182445	112189508	0	2	970,31,	0,7032,
chr12	116971216	116975842	LCL_denovo_LNC.1695.1	0	+	116971216	116975842	0	3	51,2246,1685,	0,554,2941,
chr12	116971224	116975842	LCL_denovo_LNC.1695.2	0	+	116971224	116975842	0	3	197,2246,1685,	0,546,2933,
chr12	116984806	116992229	LCL_denovo_LNC.1696.1	0	+	116984806	116992229	0	4	1287,404,58,130,	0,3369,4113,7293,
chr12	116984872	116992229	LCL_denovo_LNC.1696.2	0	+	116984872	116992229	0	4	1221,404,58,124,	0,3303,4047,7233,
chr12	117279249	117291413	LCL_denovo_LNC.1697.1	0	-	117279249	117291413	0	2	43,5851,	0,6313,
chr12	117287226	117291436	LCL_denovo_LNC.1697.2	0	-	117287226	117291436	0	2	536,2890,	0,1320,
chr12	120634123	120647748	LCL_denovo_LNC.1698.1	0	+	120634123	120647748	0	3	5106,77,100,	0,10224,13525,
chr12	120634123	120650388	LCL_denovo_LNC.1698.2	0	+	120634123	120650388	0	4	5106,77,96,211,	0,10224,13518,16054,
chr12	120639126	120650388	LCL_denovo_LNC.1698.3	0	+	120639126	120650388	0	5	103,77,96,177,211,	0,5221,8515,9606,11051,
chr12	120639126	120650388	LCL_denovo_LNC.1698.4	0	+	120639126	120650388	0	4	103,77,96,1656,	0,5221,8515,9606,
chr12	120654612	120660205	LCL_denovo_LNC.1699.1	0	+	120654612	120660205	0	4	431,98,58,1088,	0,2100,4058,4505,
chr12	120924369	120936372	LCL_denovo_LNC.1700.1	0	-	120924369	120936372	0	2	5544,2747,	0,9256,
chr12	122277661	122286124	LCL_denovo_LNC.1702.1	0	+	122277661	122286124	0	3	254,135,220,	0,7322,8243,
chr12	123185773	123187595	LCL_denovo_LNC.1703.1	0	+	123185773	123187595	0	2	104,1047,	0,775,
chr12	123237313	123249959	LCL_denovo_LNC.1704.1	0	-	123237313	123249959	0	2	2552,5819,	0,6827,
chr12	123345850	123349283	LCL_denovo_LNC.1705.1	0	-	123345850	123349283	0	2	995,34,	0,3399,
[truncated: 6,560 more rows]
