# Supplementary material for: Long non-coding RNAs display higher natural expression variation than protein-coding genes in healthy humans
Source: Genome Biol. 2016 Jan 29;17:14. doi: 10.1186/s13059-016-0873-8 (PMC4731934; doi:10.1186/s13059-016-0873-8)
Supplement: Additional file 11: — Donor saturation curve samples and pools: overview with list of donors, assemblies, and number of loci identified using different number of donors. A List of 120 donors used in the donor saturation study with corresponding population and pool it was grouped into. B List of randomly picked pools for each data point. C Number of de novo lncRNA and mRNA loci annotated using different number of transcriptome assemblies (donors) – data for plotting Fig. 7b, S32C-E and S34. D Number of de novo lncRNA and mRNA loci from ‘120 donors’ annotation identified using less transcriptome assemblies (donors) - data for plotting donor saturation curve - Figure S35A. E Number of de novo lncRNAs from different expression bins identified from increasing number of donors - data for plotting Figure S33. (XLSX 34 kb) [file 13059_2016_873_MOESM11_ESM.xlsx]

## Sheet: A) 120_donors_list
Additional File 11A
List of 120 donors (Geuvadis* dataset) used in the donor saturation study with corresponding population and pool it was grouped into
number	Donor code (1000 Genomes/ Geuvadis)	Gender	Population	Pool number	Pool name		Pool name list
1	HG00096	male	GBR	1	pool1_GBR		30 pool numbers	30 pool names
2	HG00097	female	GBR	1	pool1_GBR		1	pool1_GBR
3	HG00099	female	GBR	1	pool1_GBR		2	pool2_GBR
4	HG00103	male	GBR	1	pool1_GBR		3	pool3_GBR
5	HG00105	male	GBR	2	pool2_GBR		4	pool4_GBR
6	HG00106	female	GBR	2	pool2_GBR		5	pool5_GBR
7	HG00108	male	GBR	2	pool2_GBR		6	pool6_GBR
8	HG00110	female	GBR	2	pool2_GBR		7	pool1_FIN
9	HG00111	female	GBR	3	pool3_GBR		8	pool2_FIN
10	HG00112	male	GBR	3	pool3_GBR		9	pool3_FIN
11	HG00115	male	GBR	3	pool3_GBR		10	pool4_FIN
12	HG00116	male	GBR	4	pool4_GBR		11	pool5_FIN
13	HG00117	male	GBR	4	pool4_GBR		12	pool6_FIN
14	HG00118	female	GBR	3	pool3_GBR		13	pool1_CEU
15	HG00119	male	GBR	5	pool5_GBR		14	pool2_CEU
16	HG00122	female	GBR	4	pool4_GBR		15	pool3_CEU
17	HG00123	female	GBR	4	pool4_GBR		16	pool4_CEU
18	HG00124	female	GBR	5	pool5_GBR		17	pool5_CEU
19	HG00125	female	GBR	5	pool5_GBR		18	pool6_CEU
20	HG00126	male	GBR	5	pool5_GBR		19	pool1_YRI
21	HG00127	female	GBR	6	pool6_GBR		20	pool2_YRI
22	HG00128	female	GBR	6	pool6_GBR		21	pool3_YRI
23	HG00131	male	GBR	6	pool6_GBR		22	pool4_YRI
24	HG00136	male	GBR	6	pool6_GBR		23	pool5_YRI
25	HG00174	female	FIN	7	pool1_FIN		24	pool6_YRI
26	HG00177	female	FIN	7	pool1_FIN		25	pool1_TSI
27	HG00178	female	FIN	8	pool2_FIN		26	pool2_TSI
28	HG00180	female	FIN	8	pool2_FIN		27	pool3_TSI
29	HG00182	male	FIN	7	pool1_FIN		28	pool4_TSI
30	HG00183	male	FIN	7	pool1_FIN		29	pool5_TSI
31	HG00185	male	FIN	8	pool2_FIN		30	pool6_TSI
32	HG00187	male	FIN	8	pool2_FIN
33	HG00188	male	FIN	9	pool3_FIN
34	HG00266	female	FIN	9	pool3_FIN
35	HG00267	male	FIN	9	pool3_FIN
36	HG00268	female	FIN	9	pool3_FIN
37	HG00269	female	FIN	10	pool4_FIN
38	HG00271	male	FIN	10	pool4_FIN
39	HG00272	female	FIN	10	pool4_FIN
40	HG00274	female	FIN	11	pool5_FIN
41	HG00276	female	FIN	11	pool5_FIN
42	HG00280	male	FIN	10	pool4_FIN
43	HG00281	female	FIN	12	pool6_FIN
44	HG00282	female	FIN	12	pool6_FIN
45	HG00284	male	FIN	11	pool5_FIN
46	HG00310	male	FIN	11	pool5_FIN
47	HG00311	male	FIN	12	pool6_FIN
48	HG00312	male	FIN	12	pool6_FIN
49	NA06985	female	CEU	13	pool1_CEU
50	NA06986	male	CEU	13	pool1_CEU
51	NA06994	male	CEU	13	pool1_CEU
52	NA07037	female	CEU	13	pool1_CEU
53	NA07051	male	CEU	14	pool2_CEU
54	NA07056	female	CEU	14	pool2_CEU
55	NA07346	female	CEU	14	pool2_CEU
56	NA07347	male	CEU	14	pool2_CEU
57	NA07357	male	CEU	15	pool3_CEU
58	NA10847	female	CEU	15	pool3_CEU
59	NA11831	male	CEU	15	pool3_CEU
60	NA11832	female	CEU	15	pool3_CEU
61	NA11840	female	CEU	16	pool4_CEU
62	NA11881	male	CEU	16	pool4_CEU
63	NA11893	male	CEU	16	pool4_CEU
64	NA11894	female	CEU	16	pool4_CEU
65	NA11920	female	CEU	17	pool5_CEU
66	NA11993	female	CEU	17	pool5_CEU
67	NA11994	male	CEU	17	pool5_CEU
68	NA11995	female	CEU	18	pool6_CEU
69	NA12005	male	CEU	17	pool5_CEU
70	NA12006	female	CEU	18	pool6_CEU
71	NA12043	male	CEU	18	pool6_CEU
72	NA12144	male	CEU	18	pool6_CEU
73	NA18486	male	YRI	19	pool1_YRI
74	NA18489	female	YRI	19	pool1_YRI
75	NA18498	male	YRI	19	pool1_YRI
76	NA18499	female	YRI	19	pool1_YRI
77	NA18502	female	YRI	20	pool2_YRI
78	NA18520	female	YRI	20	pool2_YRI
79	NA18858	female	YRI	21	pool3_YRI
80	NA18867	female	YRI	21	pool3_YRI
81	NA18868	male	YRI	20	pool2_YRI
82	NA18873	female	YRI	22	pool4_YRI
83	NA18909	female	YRI	22	pool4_YRI
84	NA18912	female	YRI	23	pool5_YRI
85	NA18916	female	YRI	23	pool5_YRI
86	NA18917	male	YRI	20	pool2_YRI
87	NA18923	male	YRI	21	pool3_YRI
88	NA18934	male	YRI	21	pool3_YRI
89	NA19092	male	YRI	22	pool4_YRI
90	NA19093	female	YRI	24	pool6_YRI
91	NA19095	female	YRI	24	pool6_YRI
92	NA19098	male	YRI	22	pool4_YRI
93	NA19107	male	YRI	23	pool5_YRI
94	NA19117	male	YRI	23	pool5_YRI
95	NA19130	male	YRI	24	pool6_YRI
96	NA19141	male	YRI	24	pool6_YRI
97	NA20504	female	TSI	25	pool1_TSI
98	NA20505	female	TSI	25	pool1_TSI
99	NA20507	female	TSI	26	pool2_TSI
100	NA20508	female	TSI	26	pool2_TSI
101	NA20509	male	TSI	25	pool1_TSI
102	NA20513	male	TSI	25	pool1_TSI
103	NA20514	female	TSI	27	pool3_TSI
104	NA20515	male	TSI	26	pool2_TSI
105	NA20516	male	TSI	26	pool2_TSI
106	NA20518	male	TSI	27	pool3_TSI
107	NA20519	male	TSI	27	pool3_TSI
108	NA20524	male	TSI	28	pool4_TSI
109	NA20525	male	TSI	28	pool4_TSI
110	NA20527	male	TSI	29	pool5_TSI
111	NA20528	male	TSI	29	pool5_TSI
112	NA20529	female	TSI	27	pool3_TSI
113	NA20530	female	TSI	28	pool4_TSI
114	NA20531	female	TSI	28	pool4_TSI
115	NA20534	male	TSI	30	pool6_TSI
116	NA20539	male	TSI	30	pool6_TSI
117	NA20541	female	TSI	29	pool5_TSI
118	NA20582	female	TSI	29	pool5_TSI
119	NA20589	female	TSI	30	pool6_TSI
120	NA20756	female	TSI	30	pool6_TSI
* Lappalainen et al, Nature, 2013, "Transcriptome and genome sequencing uncovers functional variation in humans"

## Sheet: B) picked pools
Additional File 11B
List of randomly picked pools for each data point
	number of assemblies	number of donors	point on the plot	1	2	3	4	5	6	7	8	9	10	11	12	13	14	15	16	17	18	19	20	21	22	23	24	25	26	27	28	29	30
1	1	4	point1-1	pool3_CEU
	1	4	point1-2	pool5_FIN
	1	4	point1-3	pool5_TSI
2	2	8	point2-1	pool6_TSI	pool2_YRI
	2	8	point2-2	pool5_YRI	pool1_CEU
	2	8	point2-3	pool5_CEU	pool3_TSI
3	3	12	point3-1	pool4_CEU	pool5_YRI	pool5_FIN
	3	12	point3-2	pool6_FIN	pool2_TSI	pool3_TSI
4	3	12	point3-3	pool5_GBR	pool4_FIN	pool5_YRI
4	4	16	point4-1	pool2_TSI	pool5_CEU	pool3_FIN	pool3_CEU
	4	16	point4-2	pool3_CEU	pool2_FIN	pool1_GBR	pool5_GBR
	4	16	point4-3	pool6_GBR	pool6_YRI	pool2_GBR	pool3_GBR
5	5	20	point5-1	pool3_FIN	pool4_GBR	pool3_YRI	pool1_YRI	pool2_CEU
	5	20	point5-2	pool1_GBR	pool3_CEU	pool4_CEU	pool3_YRI	pool5_TSI
6	5	20	point5-3	pool1_FIN	pool3_FIN	pool1_TSI	pool6_TSI	pool5_YRI
6	6	24	point6-1	pool6_YRI	pool6_FIN	pool1_FIN	pool1_TSI	pool5_FIN	pool4_FIN
	6	24	point6-2	pool2_YRI	pool1_TSI	pool6_CEU	pool4_TSI	pool2_FIN	pool6_YRI
	6	24	point6-3	pool4_FIN	pool2_CEU	pool1_CEU	pool2_TSI	pool4_YRI	pool3_TSI
7	8	32	point7-1	pool4_GBR	pool6_TSI	pool6_GBR	pool1_TSI	pool5_YRI	pool5_FIN	pool2_GBR	pool3_FIN
	8	32	point7-2	pool5_GBR	pool1_FIN	pool4_TSI	pool1_CEU	pool3_GBR	pool3_YRI	pool4_YRI	pool2_GBR
	8	32	point7-3	pool2_TSI	pool5_YRI	pool6_TSI	pool4_FIN	pool4_GBR	pool5_FIN	pool3_CEU	pool4_CEU
8	10	40	point8-1	pool1_GBR	pool6_CEU	pool6_FIN	pool3_CEU	pool1_FIN	pool6_GBR	pool3_GBR	pool4_GBR	pool4_CEU	pool2_GBR
	10	40	point8-2	pool2_CEU	pool3_YRI	pool2_TSI	pool1_YRI	pool5_FIN	pool1_CEU	pool3_TSI	pool6_TSI	pool5_CEU	pool3_CEU
	10	40	point8-3	pool4_TSI	pool2_CEU	pool6_TSI	pool5_CEU	pool5_YRI	pool3_GBR	pool2_GBR	pool2_FIN	pool2_TSI	pool6_FIN
9	15	60	point9-1	pool1_YRI	pool6_GBR	pool4_CEU	pool4_TSI	pool5_TSI	pool4_FIN	pool2_YRI	pool1_FIN	pool4_GBR	pool2_GBR	pool6_FIN	pool5_GBR	pool2_CEU	pool5_FIN	pool4_YRI
	15	60	point9-2	pool4_GBR	pool6_GBR	pool1_TSI	pool2_CEU	pool5_GBR	pool1_FIN	pool6_YRI	pool5_CEU	pool3_CEU	pool3_YRI	pool3_FIN	pool5_FIN	pool6_TSI	pool2_YRI	pool1_GBR
	15	60	point9-3	pool5_GBR	pool1_GBR	pool4_GBR	pool6_GBR	pool4_FIN	pool4_YRI	pool1_CEU	pool3_YRI	pool2_TSI	pool2_CEU	pool1_YRI	pool3_TSI	pool3_FIN	pool5_CEU	pool6_YRI
10	20	80	point10-1	pool5_YRI	pool5_TSI	pool6_GBR	pool2_CEU	pool4_GBR	pool5_GBR	pool6_CEU	pool1_CEU	pool4_YRI	pool1_GBR	pool4_TSI	pool1_YRI	pool1_TSI	pool5_FIN	pool2_YRI	pool2_FIN	pool3_FIN	pool6_TSI	pool3_GBR	pool6_YRI
	20	80	point10-2	pool6_YRI	pool5_FIN	pool5_YRI	pool4_CEU	pool1_TSI	pool6_TSI	pool5_TSI	pool5_GBR	pool1_CEU	pool1_FIN	pool4_YRI	pool2_GBR	pool3_GBR	pool3_CEU	pool6_GBR	pool2_CEU	pool4_TSI	pool6_CEU	pool2_YRI	pool4_FIN
	20	80	point10-3	pool2_CEU	pool3_FIN	pool5_GBR	pool6_FIN	pool2_GBR	pool3_TSI	pool2_FIN	pool4_YRI	pool1_CEU	pool4_FIN	pool6_TSI	pool3_YRI	pool6_YRI	pool6_GBR	pool1_FIN	pool5_TSI	pool5_CEU	pool2_YRI	pool4_TSI	pool5_FIN
11	25	100	point11-1	pool3_CEU	pool1_GBR	pool1_FIN	pool3_GBR	pool6_TSI	pool3_TSI	pool2_TSI	pool6_FIN	pool5_YRI	pool5_GBR	pool4_TSI	pool5_CEU	pool4_YRI	pool4_CEU	pool6_CEU	pool4_FIN	pool2_GBR	pool2_FIN	pool3_YRI	pool6_YRI	pool1_CEU	pool1_TSI	pool2_CEU	pool2_YRI	pool6_GBR
	25	100	point11-2	pool6_CEU	pool3_TSI	pool4_TSI	pool2_CEU	pool5_GBR	pool4_FIN	pool3_FIN	pool5_TSI	pool5_YRI	pool6_YRI	pool3_YRI	pool6_TSI	pool4_CEU	pool5_CEU	pool2_GBR	pool3_CEU	pool5_FIN	pool2_TSI	pool3_GBR	pool6_GBR	pool2_FIN	pool1_FIN	pool4_GBR	pool1_CEU	pool6_FIN
	25	100	point11-3	pool5_GBR	pool3_TSI	pool2_TSI	pool5_YRI	pool5_TSI	pool2_YRI	pool4_GBR	pool4_FIN	pool6_FIN	pool3_GBR	pool2_FIN	pool3_YRI	pool6_CEU	pool2_GBR	pool5_FIN	pool5_CEU	pool3_CEU	pool1_GBR	pool6_GBR	pool1_FIN	pool6_YRI	pool1_YRI	pool4_TSI	pool6_TSI	pool1_CEU
12	30	120	point12-1	pool5_YRI	pool5_FIN	pool2_CEU	pool6_YRI	pool2_FIN	pool2_GBR	pool1_TSI	pool3_FIN	pool4_FIN	pool3_CEU	pool5_CEU	pool6_GBR	pool4_YRI	pool3_GBR	pool4_GBR	pool3_YRI	pool1_CEU	pool1_FIN	pool2_YRI	pool4_CEU	pool2_TSI	pool6_CEU	pool1_YRI	pool3_TSI	pool5_GBR	pool6_FIN	pool1_GBR	pool5_TSI	pool6_TSI	pool4_TSI
									point9-2$
									pool4_GBR
									pool6_GBR
									pool1_TSI
									pool2_CEU
									pool5_GBR
									pool1_FIN
									pool6_YRI
									pool5_CEU
									pool3_CEU
									pool3_YRI
									pool3_FIN
									pool5_FIN
									pool6_TSI
									pool2_YRI
									pool1_GBR
									point9-3$
									pool5_GBR
									pool1_GBR
									pool4_GBR
									pool6_GBR
									pool4_FIN
									pool4_YRI
									pool1_CEU
									pool3_YRI
									pool2_TSI
									pool2_CEU
									pool1_YRI
									pool3_TSI
									pool3_FIN
									pool5_CEU
									pool6_YRI
									point10-1$
									pool5_YRI
									pool5_TSI
									pool6_GBR
									pool2_CEU
									pool4_GBR
									pool5_GBR
									pool6_CEU
									pool1_CEU
									pool4_YRI
									pool1_GBR
									pool4_TSI
									pool1_YRI
									pool1_TSI
									pool5_FIN
									pool2_YRI
									pool2_FIN
									pool3_FIN
									pool6_TSI
									pool3_GBR
									pool6_YRI
									point10-2$
									pool6_YRI
									pool5_FIN
									pool5_YRI
									pool4_CEU
									pool1_TSI
									pool6_TSI
									pool5_TSI
									pool5_GBR
									pool1_CEU
									pool1_FIN
									pool4_YRI
									pool2_GBR
									pool3_GBR
									pool3_CEU
									pool6_GBR
									pool2_CEU
									pool4_TSI
									pool6_CEU
									pool2_YRI
									pool4_FIN
									point10-3$
									pool2_CEU
									pool3_FIN
									pool5_GBR
									pool6_FIN
									pool2_GBR
									pool3_TSI
									pool2_FIN
									pool4_YRI
									pool1_CEU
									pool4_FIN
									pool6_TSI
									pool3_YRI
									pool6_YRI
									pool6_GBR
									pool1_FIN
									pool5_TSI
									pool5_CEU
									pool2_YRI
									pool4_TSI
									pool5_FIN
									point11-1$
									pool3_CEU
									pool1_GBR
									pool1_FIN
									pool3_GBR
									pool6_TSI
									pool3_TSI
									pool2_TSI
									pool6_FIN
									pool5_YRI
									pool5_GBR
									pool4_TSI
									pool5_CEU
									pool4_YRI
									pool4_CEU
									pool6_CEU
									pool4_FIN
									pool2_GBR
									pool2_FIN
									pool3_YRI
									pool6_YRI
									pool1_CEU
									pool1_TSI
									pool2_CEU
									pool2_YRI
									pool6_GBR
									point11-2$
									pool6_CEU
									pool3_TSI
									pool4_TSI
									pool2_CEU
									pool5_GBR
									pool4_FIN
									pool3_FIN
									pool5_TSI
									pool5_YRI
									pool6_YRI
									pool3_YRI
									pool6_TSI
									pool4_CEU
									pool5_CEU
									pool2_GBR
									pool3_CEU
									pool5_FIN
									pool2_TSI
									pool3_GBR
									pool6_GBR
									pool2_FIN
									pool1_FIN
									pool4_GBR
									pool1_CEU
									pool6_FIN
									point11-3$
									pool5_GBR
									pool3_TSI
									pool2_TSI
									pool5_YRI
									pool5_TSI
									pool2_YRI
									pool4_GBR
									pool4_FIN
									pool6_FIN
									pool3_GBR
									pool2_FIN
									pool3_YRI
									pool6_CEU
									pool2_GBR
									pool5_FIN
									pool5_CEU
									pool3_CEU
									pool1_GBR
									pool6_GBR
									pool1_FIN
									pool6_YRI
									pool1_YRI
									pool4_TSI
									pool6_TSI
									pool1_CEU
									point12-1$
									pool5_YRI
									pool5_FIN
									pool2_CEU
									pool6_YRI
									pool2_FIN
									pool2_GBR
									pool1_TSI
									pool3_FIN
									pool4_FIN
									pool3_CEU
									pool5_CEU
									pool6_GBR
									pool4_YRI
									pool3_GBR
									pool4_GBR
									pool3_YRI
									pool1_CEU
									pool1_FIN
									pool2_YRI
									pool4_CEU
									pool2_TSI
									pool6_CEU
									pool1_YRI
									pool3_TSI
									pool5_GBR
									pool6_FIN
									pool1_GBR
									pool5_TSI
									pool6_TSI
									pool4_TSI

## Sheet: C) number of loci and transc
Additional File 11C
Number of de novo lncRNA and mRNA loci annotated using different number of transcriptome assemblies (donors) – data for plotting Fig. 7B, Figure S32C,D,E and S34 in Additional File 1
					Fig. 7C	Figure S34	Figure S34	Figure S31C	Figure S31D	Fig. 7C	Figure S31C	Figure S31D	Figure S31E
	number of assemblies	number of donors	number of replicate	point on the plot	number of lncRNA loci	number of new lncRNA loci	number of known lncRNA loci	number of lncRNA transcrips	median number of transcripts annotated in lncRNA loci	number of mRNA loci	number of mRNA transcrips	median number of transcripts annotated in lncRNA loci	number of loci discarded because of potential PC capacity
1	1	4	1	point1-1	1520	513	1007	3168	1	12159	48479	4	90
	1	4	2	point1-2	1233	363	870	2544	1	12087	47831	4	78
	1	4	3	point1-3	1394	425	969	2817	1	12010	48100	4	80
2	2	8	1	point2-1	1818	636	1182	4549	1	12357	73340	5	100
	2	8	2	point2-2	1988	729	1259	4929	1	12366	74638	5	107
	2	8	3	point2-3	1807	611	1196	4537	1	12219	71982	5	105
3	3	12	1	point3-1	2069	779	1290	5898	1	12377	92970	6	115
	3	12	2	point3-2	2023	725	1298	5624	1	12162	90261	6	111
	3	12	3	point3-3	2036	750	1286	5739	1	12277	93125	6	111
4	4	16	1	point4-1	2320	877	1443	7178	1	12315	107618	7	127
	4	16	2	point4-2	2335	899	1436	7182	1	12325	107904	7	127
	4	16	3	point4-3	2275	876	1399	6923	1	12239	109119	7	129
5	5	20	1	point5-1	2624	1079	1545	8353	1	12588	125091	8	138
	5	20	2	point5-2	2597	1062	1535	8626	1	12590	124328	8	132
	5	20	3	point5-3	2494	983	1511	8033	1	12451	122916	8	136
6	6	24	1	point6-1	2591	1045	1546	8674	1	12412	136070	9	124
	6	24	2	point6-2	2633	1084	1549	8893	1	12593	136253	9	141
	6	24	3	point6-3	2773	1162	1611	9223	1	12599	136229	9	142
7	8	32	1	point7-1	2731	1145	1586	9984	1	12490	160149	10	143
	8	32	2	point7-2	3035	1320	1715	10961	1	12717	161225	10	151
	8	32	3	point7-3	2817	1208	1609	10399	1	12521	161345	10	139
8	10	40	1	point8-1	3041	1326	1715	11931	2	12567	178957	11	150
	10	40	2	point8-2	3155	1403	1752	12387	1	12710	179695	11	157
	10	40	3	point8-3	3041	1330	1711	11625	1	12629	179933	11	170
9	15	60	1	point9-1	3409	1551	1858	14708	1	12725	224858	12	170
	15	60	2	point9-2	3529	1630	1899	14846	1	12784	224069	13	169
	15	60	3	point9-3	3513	1612	1901	14701	1	12789	223342	12	168
10	20	80	1	point10-1	3735	1778	1957	17024	1	12803	262758	14	176
	20	80	2	point10-2	3782	1785	1997	17345	1	12832	264468	14	186
	20	80	3	point10-3	3769	1774	1995	17040	1	12859	263438	14	182
11	25	100	1	point11-1	4009	1939	2070	19361	1	12862	297305	15	193
	25	100	2	point11-2	3956	1919	2037	19141	1	12842	299308	15	185
	25	100	3	point11-3	3938	1916	2022	19050	1	12788	298228	15	197
	30	120	1	point12-1	4166	2063	2103	20992	1	12857	330797	16	198

## Sheet: D) donor sat curve loci number
Additional File 11D
Number of de novo lncRNA and mRNA loci from “120 donors” annotation identified using less transcriptome assemblies (donors)
Data for plotting donor saturation curve - Figure S35A in Additional File 1.
	number of assemblies	number of donors	number of replicate	point on the plot	number of "120 donors annotation" lncRNA loci identified using less donors	number of "120 donors annotation" mRNA loci identified using less donors
1	1	4	1	point1-1	974	9492
	1	4	2	point1-2	711	9373
	1	4	3	point1-3	870	9454
2	2	8	1	point2-1	1232	10293
	2	8	2	point2-2	1375	10408
	2	8	3	point2-3	1182	9979
3	3	12	1	point3-1	1443	10614
	3	12	2	point3-2	1360	10282
	3	12	3	point3-3	1449	10552
4	4	16	1	point4-1	1646	10596
	4	16	2	point4-2	1717	10754
	4	16	3	point4-3	1630	10540
5	5	20	1	point5-1	1977	11125
	5	20	2	point5-2	1967	11066
	5	20	3	point5-3	1860	10991
6	6	24	1	point6-1	1900	11029
	6	24	2	point6-2	2020	11289
	6	24	3	point6-3	2146	11238
7	8	32	1	point7-1	2128	11256
	8	32	2	point7-2	2482	11526
	8	32	3	point7-3	2186	11292
8	10	40	1	point8-1	2475	11363
	10	40	2	point8-2	2571	11687
	10	40	3	point8-3	2491	11548
9	15	60	1	point9-1	3002	12016
	15	60	2	point9-2	3053	12066
	15	60	3	point9-3	3029	12039
10	20	80	1	point10-1	3427	12380
	20	80	2	point10-2	3485	12367
	20	80	3	point10-3	3437	12390
11	25	100	1	point11-1	3827	12631
	25	100	2	point11-2	3763	12533
	25	100	3	point11-3	3743	12518
	30	120	1	point12-1	4166	12857
	"identified" means covered by a lncRNA/mRNA locus in the other annotation on the same strand by at least 50%

## Sheet: E) binned analysis
Additional File 11E
Number of de novo lncRNAs from different expression bins identified from increasing number of donors
Data for plotting Figure S33 in Additional File 1.
					number of transcripts							number of loci
	number of assemblies	number of donors	number of replicate		bin0 (RPKMmax<0.5)	bin1 (0.5<RPKMmax<1)	bin2 (1<RPKMmax<2)	bin3 (2<RPKMmax<4)	bin4 (4<RPKMmax<8)	bin5 (8<RPKMmax)			bin0 (RPKMmax<0.5)	bin1 (0.5<RPKMmax<1)	bin2 (1<RPKMmax<2)	bin3 (2<RPKMmax<4)	bin4 (4<RPKMmax<8)	bin5 (8<RPKMmax)
1	1	4	1	point1-1	435	619	725	597	384	408		point1-1	383	439	412	292	193	161
	1	4	2	point1-2	414	599	570	430	261	270		point1-2	353	396	304	217	125	107
	1	4	3	point1-3	464	641	647	456	298	311		point1-3	403	431	360	242	139	121
2	2	8	1	point2-1	598	965	1015	827	529	615		point2-1	499	587	487	343	210	194
	2	8	2	point2-2	618	1008	1056	954	634	659		point2-2	503	619	540	435	245	222
	2	8	3	point2-3	597	932	1087	828	591	502		point2-3	489	562	491	366	228	166
3	3	12	1	point3-1	742	1314	1319	1059	685	779		point3-1	550	685	565	402	237	241
	3	12	2	point3-2	820	1253	1303	944	665	639		point3-2	618	663	514	369	225	190
	3	12	3	point3-3	850	1299	1257	1041	588	704		point3-3	630	657	537	392	234	204
4	4	16	1	point4-1	890	1386	1611	1283	974	1034		point4-1	669	727	625	457	300	269
	4	16	2	point4-2	961	1389	1675	1255	875	1027		point4-2	692	721	641	462	284	262
	4	16	3	point4-3	901	1454	1533	1249	811	975		point4-3	699	693	589	416	254	255
5	5	20	1	point5-1	980	1637	1972	1527	1035	1202		point5-1	746	830	729	510	310	303
	5	20	2	point5-2	997	1679	2026	1467	1145	1312		point5-2	723	834	733	496	338	310
	5	20	3	point5-3	941	1635	1905	1411	992	1149		point5-3	703	817	677	462	317	289
6	6	24	1	point6-1	966	1733	2019	1595	1098	1263		point6-1	718	833	683	474	342	301
	6	24	2	point6-2	917	1735	1913	1595	1337	1396		point6-2	697	868	707	514	370	312
	6	24	3	point6-3	1052	1727	2050	1770	1185	1439		point6-3	755	863	775	585	378	324
7	8	32	1	point7-1	1189	1938	2280	1816	1238	1523		point7-1	826	871	718	514	322	329
	8	32	2	point7-2	1234	1960	2425	2028	1529	1785		point7-2	836	967	838	610	409	365
	8	32	3	point7-3	1233	2010	2285	1991	1264	1616		point7-3	830	908	759	551	352	350
8	10	40	1	point8-1	1318	2161	2678	2193	1666	1915		point8-1	882	982	801	577	418	371
	10	40	2	point8-2	1231	2190	2777	2301	1682	2206		point8-2	846	1014	876	664	419	388
	10	40	3	point8-3	1255	2157	2459	2192	1652	1910		point8-3	872	960	840	607	376	382
9	15	60	1	point9-1	1435	2550	3219	2859	2171	2474		point9-1	941	1094	952	695	462	445
	15	60	2	point9-2	1434	2448	3304	2843	2242	2575		point9-2	970	1098	977	699	495	466
	15	60	3	point9-3	1460	2400	3343	2724	2172	2602		point9-3	953	1077	982	734	497	464
10	20	80	1	point10-1	1477	2776	3581	3291	2789	3110		point10-1	986	1181	1017	781	533	503
	20	80	2	point10-2	1489	2807	3703	3446	2762	3138		point10-2	985	1201	1053	785	562	500
	20	80	3	point10-3	1496	2696	3717	3230	2721	3180		point10-3	989	1168	1039	797	542	518
11	25	100	1	point11-1	1577	3046	4051	3662	3230	3795		point11-1	1032	1240	1100	830	603	557
	25	100	2	point11-2	1604	3082	4062	3631	3125	3637		point11-2	1054	1254	1064	826	568	549
	25	100	3	point11-3	1640	3070	4036	3563	3095	3646		point11-3	1059	1231	1048	810	575	531
	30	120	1	point12-1	1679	3196	4434	3977	3518	4188		point12-1	1087	1291	1122	870	610	593
